# Supplementary material for: The Proteome of Native Adult Müller Glial Cells From Murine Retina
Source: Mol Cell Proteomics. 2015 Aug 31;15(2):462–80. doi: 10.1074/mcp.M115.052183 (PMC4739667; doi:10.1074/mcp.M115.052183)
Supplement: Supplemental Data [file supp_M115.052183_mcp.M115.052183-1.xlsx]

## Sheet: Protein list iST 
														Normalized abundance
			Phobius Analysis											RMG					Neuronal
Accession	Gene Symbol	Description	TMD	SP	Prediction	Peptide count	Unique peptides	Confidence score	Anova (p)	Ratio RMG/Neuronal	Fractions	Occurrences	Standard deviation RMG	Animal 1 RMG	Animal 2 RMG	Animal 3a RMG	Animal 3b RMG	Standard deviation neuronal	Animal 1 neuronal	Animal 2 neuronal	Animal 3 neuronal
ENSMUSP00000124897	Greb1	Greb1|MGI Symbol|gene regulated by estrogen in breast cancer protein [Source:MGI Symbol;Acc:MGI:2149712]|12|ENSMUSG00000036523|ENSMUST00000160347	0	0	i	1	1	23.64	7.98582e-08	0	2	1	0	0	0	0	0	13236.5	43066.1	16625.4	28715.1
ENSMUSP00000028279;ENSMUSP00000120163	Strbp	Strbp|MGI Symbol|spermatid perinuclear RNA binding protein [Source:MGI Symbol;Acc:MGI:104626]|2|ENSMUSG00000026915|ENSMUST00000028279	0	0	i	3	2	158.55	9.22679e-08	0.214611	1;2	2	52.9412	2252.51	2144.89	2163.65	2235.97	646.625	10136.8	10941.3	9662.16
ENSMUSP00000037317;ENSMUSP00000069529;ENSMUSP00000074776	Stx3	Stx3|MGI Symbol|syntaxin 3 [Source:MGI Symbol;Acc:MGI:103077]|19|ENSMUSG00000041488|ENSMUST00000047698	1	0	i265-286o	16	16	787.03	2.42676e-07	0.277812	1;2;3;4	4	6947.53	139469	146169	134246	130071	17353.9	482114	515907	505863
ENSMUSP00000003681	Sec14l2	Sec14l2|MGI Symbol|SEC14-like 2 (S. cerevisiae) [Source:MGI Symbol;Acc:MGI:1915065]|11|ENSMUSG00000003585|ENSMUST00000003681	0	0	i	3	3	67.91	3.77904e-07	0.235913	1;2;3	3	138.37	2244.93	2373.22	2565.14	2308.83	487.461	9444.4	10053.1	10408.3
ENSMUSP00000029175;ENSMUSP00000003370	Src	Src|MGI Symbol|Rous sarcoma oncogene [Source:MGI Symbol;Acc:MGI:98397]|2|ENSMUSG00000027646|ENSMUST00000029175	0	0	i	2	1	90.33	4.74026e-07	6.1271	1;2	2	437.468	25241.3	24217	24639.3	24456.4	442.414	4438.12	3558.56	4081.81
ENSMUSP00000077273;ENSMUSP00000049018;ENSMUSP00000081978	Asph	Asph|MGI Symbol|aspartate-beta-hydroxylase [Source:MGI Symbol;Acc:MGI:1914186]|4|ENSMUSG00000028207|ENSMUST00000078139	1	0	i63-84o	4	4	223.38	6.71355e-07	3.17683	1	1	5432.81	110182	110560	116399	103125	1659.29	36254.2	32946.7	34834.9
ENSMUSP00000064743	Sphk1	Sphk1|MGI Symbol|sphingosine kinase 1 [Source:MGI Symbol;Acc:MGI:1316649]|11|ENSMUSG00000061878|ENSMUST00000063396	0	0	i	1	1	29.63	7.42397e-07	#DIV/0!	1	1	799.702	1006	2736.92	1670.02	2528.62	0	0	0	0
ENSMUSP00000090661	Myh10	Myh10|MGI Symbol|myosin, heavy polypeptide 10, non-muscle [Source:MGI Symbol;Acc:MGI:1930780]|11|ENSMUSG00000020900|ENSMUST00000092984	0	0	i	29	2	1314.47	8.24807e-07	3.43245	2	1	712.532	16987.8	15823.8	15568	15416.8	306.508	4857.48	4337.2	4878.1
ENSMUSP00000137432	Gm21743	Gm21743|MGI Symbol|predicted gene, 21743 [Source:MGI Symbol;Acc:MGI:5433907]|19|ENSMUSG00000096740|ENSMUST00000177826	0	0	i	1	1	48.57	8.55394e-07	0.132017	1;2	2	5307.28	64297.1	67813.9	67888	56594.7	46553.4	437067	514769	520342
ENSMUSP00000097238;ENSMUSP00000123287	Arl6	Arl6|MGI Symbol|ADP-ribosylation factor-like 6 [Source:MGI Symbol;Acc:MGI:1927136]|16|ENSMUSG00000022722|ENSMUST00000099646	0	0	i	7	1	446.95	1.27341e-06	0.136486	1;2	2	1365.63	12629.6	11378.2	9780.34	9841.13	2858.49	85732.8	80140.8	81907.1
ENSMUSP00000026663	Cbx8	Cbx8|MGI Symbol|chromobox 8 [Source:MGI Symbol;Acc:MGI:1353589]|11|ENSMUSG00000025578|ENSMUST00000026663	0	0	i	2	2	69.39	2.60589e-06	0.0729289	1	1	99.7897	1732.33	1735.25	1630.11	1873.22	4882.62	18303.3	27480.5	25782.4
ENSMUSP00000029116;ENSMUSP00000104385;ENSMUSP00000115743	Pcmtd2	Pcmtd2|MGI Symbol|protein-L-isoaspartate (D-aspartate) O-methyltransferase domain containing 2 [Source:MGI Symbol;Acc:MGI:1923927]|2|ENSMUSG00000027589|ENSMUST00000029116	0	0	i	4	4	127.63	2.81425e-06	0.100583	1;2	2	392.237	2360.84	3303.32	2776.54	2670.43	3177.12	24302.7	28575.6	30512.1
ENSMUSP00000065271	Mettl7a1	Mettl7a1|MGI Symbol|methyltransferase like 7A1 [Source:MGI Symbol;Acc:MGI:1916523]|15|ENSMUSG00000054619|ENSMUST00000067752	1	0	o6-32i	1	1	29.74	3.70382e-06	18.2871	1	1	2199.12	9269.76	14344.1	11880.1	10357.1	90.001	658.558	707.626	533.11
ENSMUSP00000084464;ENSMUSP00000006020;ENSMUSP00000027288;ENSMUSP00000033187	Cnga1	Cnga1|MGI Symbol|cyclic nucleotide gated channel alpha 1 [Source:MGI Symbol;Acc:MGI:88436]|5|ENSMUSG00000067220|ENSMUST00000087213	2	0	i295-313o367-389i	14	13	651.76	4.40314e-06	0.0719007	1;2;3;4	4	7816.26	31328.9	46983.1	32889.2	30277.6	43182	507776	467171	553485
ENSMUSP00000025397	Cplx4	Cplx4|MGI Symbol|complexin 4 [Source:MGI Symbol;Acc:MGI:2685803]|18|ENSMUSG00000024519|ENSMUST00000025397	0	0	i	9	8	522.12	4.83098e-06	0.142484	1;2	2	6098.98	36652.8	47264.7	50122.1	40874.7	25613.2	323936	274292	310055
ENSMUSP00000021539	Vrk1	Vrk1|MGI Symbol|vaccinia related kinase 1 [Source:MGI Symbol;Acc:MGI:1261847]|12|ENSMUSG00000021115|ENSMUST00000021539	0	0	i	3	2	72.12	5.98311e-06	0.0924653	1;2	2	316.619	1678.71	2435.23	2194.99	2052.87	3525.98	19145.8	26172.6	22143.5
ENSMUSP00000110241	Arhgap21	Arhgap21|MGI Symbol|Rho GTPase activating protein 21 [Source:MGI Symbol;Acc:MGI:1918685]|2|ENSMUSG00000036591|ENSMUST00000114594	0	0	i	1	1	37.83	6.24224e-06	35.036	1	1	457.651	4778.92	4139.66	4666.07	3802.04	39.0178	148.658	80.0955	146.65
ENSMUSP00000060442;ENSMUSP00000107842	Gpm6b	Gpm6b|MGI Symbol|glycoprotein m6b [Source:MGI Symbol;Acc:MGI:107672]|X|ENSMUSG00000031342|ENSMUST00000060210	4	0	i19-47o67-92i113-137o205-227i	3	3	158	6.53016e-06	6.14364	1;2	2	1672.49	43982.5	44645.3	44526.1	47679.5	1326.81	8453.44	7621.44	5855.21
ENSMUSP00000042405	Scn7a	Scn7a|MGI Symbol|sodium channel, voltage-gated, type VII, alpha [Source:MGI Symbol;Acc:MGI:102965]|2|ENSMUSG00000034810|ENSMUST00000042792	22	0	i89-108o120-141i153-177o183-206i238-261o370-394i507-525o537-555i576-604o624-644i708-734o934-953i974-993o999-1016i1059-1081o1169-1193i1252-1270o1282-1300i1312-1333o1339-1357i1369-1397o1476-1499i	1	1	25.65	6.77506e-06	9.39344	1	1	372.531	8612.38	8169.85	7924.09	7755.15	195.033	664.974	1051.28	904.924
ENSMUSP00000063389	Capg	Capg|MGI Symbol|capping protein (actin filament), gelsolin-like [Source:MGI Symbol;Acc:MGI:1098259]|6|ENSMUSG00000056737|ENSMUST00000071044	0	0	i	1	1	47.43	7.20321e-06	#DIV/0!	1	1	8666.28	21397.6	4141.41	4303.53	3767.49	0	0	0	0
ENSMUSP00000015481	Endog	Endog|MGI Symbol|endonuclease G [Source:MGI Symbol;Acc:MGI:1261433]|2|ENSMUSG00000015337|ENSMUST00000015481	0	Y	n6-16c20/21o	1	1	39.78	7.53909e-06	0.348211	1	1	781.612	8208.61	9223.85	8536.4	7341.84	351.654	24195.9	23990.8	24675.9
ENSMUSP00000047273	Bbs7	Bbs7|MGI Symbol|Bardet-Biedl syndrome 7 (human) [Source:MGI Symbol;Acc:MGI:1918742]|3|ENSMUSG00000037325|ENSMUST00000040148	0	0	i	6	3	215.5	8.3235e-06	0.279019	1;2	2	1081.24	8545.42	10664.1	8262.6	8869.99	1288.52	31749.6	34245.6	33552.9
ENSMUSP00000033280	9030624J02Rik	9030624J02Rik|MGI Symbol|RIKEN cDNA 9030624J02 gene [Source:MGI Symbol;Acc:MGI:1918767]|7|ENSMUSG00000030982|ENSMUST00000033280	1	0	i464-484o	1	1	23.38	8.84903e-06	#DIV/0!	1	1	1545.33	802.235	3759.81	4037.84	3855.14	0	0	0	0
ENSMUSP00000100991;ENSMUSP00000043722;ENSMUSP00000100992	Reep6	Reep6|MGI Symbol|receptor accessory protein 6 [Source:MGI Symbol;Acc:MGI:1917585]|10|ENSMUSG00000035504|ENSMUST00000105354	2	0	i35-68o88-114i	5	5	333.69	9.33217e-06	0.262305	1;2;3;4	4	1999.48	21156.3	24676.6	20596.1	20427.2	8979.71	73943.5	89285.7	89699.7
ENSMUSP00000007257	Clic1	Clic1|MGI Symbol|chloride intracellular channel 1 [Source:MGI Symbol;Acc:MGI:2148924]|17|ENSMUSG00000007041|ENSMUST00000007257	0	0	i	12	11	544.62	9.6598e-06	5.51798	1;2;3	3	33605.9	296383	222616	248353	227869	5248.82	42080.3	43377.2	51750.3
ENSMUSP00000110639	Itfg3	Itfg3|MGI Symbol|integrin alpha FG-GAP repeat containing 3 [Source:MGI Symbol;Acc:MGI:2146854]|17|ENSMUSG00000024187|ENSMUST00000114988	1	0	i50-70o	1	1	27.72	9.93998e-06	24.8703	2	1	3886.32	18952.6	12638.8	11215.4	10371.5	82.2955	473.1	618.162	612.975
ENSMUSP00000085625	Rab23	Rab23|MGI Symbol|RAB23, member RAS oncogene family [Source:MGI Symbol;Acc:MGI:99833]|1|ENSMUSG00000004768|ENSMUST00000088287	0	0	i	1	1	24.44	1.10743e-05	4.78265	1	1	676.609	7059.86	5411.82	6162.55	6085.97	171.109	1206.73	1188.12	1493.36
ENSMUSP00000087073;ENSMUSP00000109595;ENSMUSP00000115547	Htra2	Htra2|MGI Symbol|HtrA serine peptidase 2 [Source:MGI Symbol;Acc:MGI:1928676]|6|ENSMUSG00000068329|ENSMUST00000089645	1	0	i106-125o	2	2	95.71	1.2153e-05	0.371375	1;2	2	1084.59	15237.8	17234.3	16456.3	14893.6	3815.74	41592	40479.5	47574.2
ENSMUSP00000026265	Bbs4	Bbs4|MGI Symbol|Bardet-Biedl syndrome 4 (human) [Source:MGI Symbol;Acc:MGI:2143311]|9|ENSMUSG00000025235|ENSMUST00000026265	0	0	i	3	3	88.75	1.24996e-05	0.0349872	1;2	2	130.436	298.809	587.469	547.72	530.75	1787.41	15313.9	11743.7	13686.4
ENSMUSP00000030588	Phc2	Phc2|MGI Symbol|polyhomeotic-like 2 (Drosophila) [Source:MGI Symbol;Acc:MGI:1860454]|4|ENSMUSG00000028796|ENSMUST00000030588	0	0	i	2	2	73.56	1.27002e-05	0.211804	1;2	2	275.449	1486.64	2158.48	1833.02	1776.26	263.933	8333.21	8857.18	8539.79
ENSMUSP00000035045	Mras	Mras|MGI Symbol|muscle and microspikes RAS [Source:MGI Symbol;Acc:MGI:1100856]|9|ENSMUSG00000032470|ENSMUST00000035045	0	0	i	2	2	39.82	1.27968e-05	4.68991	1	1	1587.01	9936.7	11103.4	13569.2	12486.4	234.083	2237.9	2685	2341.2
ENSMUSP00000096415	Vps37a	Vps37a|MGI Symbol|vacuolar protein sorting 37A (yeast) [Source:MGI Symbol;Acc:MGI:1261835]|8|ENSMUSG00000031600|ENSMUST00000098817	0	Y	n4-12c17/18o	1	1	25.79	1.28683e-05	0.32176	1	1	306.6	2542.57	3140.42	2675.79	3122.89	369.367	8605.06	8759.99	9308.06
ENSMUSP00000067662	Rdh8	Rdh8|MGI Symbol|retinol dehydrogenase 8 [Source:MGI Symbol;Acc:MGI:2685028]|9|ENSMUSG00000053773|ENSMUST00000066387	0	0	i	7	6	222.6	1.2945e-05	0.1411	1;2;3	3	1079.71	9539.67	7348.59	7178.98	7822.8	9856.11	46258.5	63918.5	62672.8
ENSMUSP00000022787	Slc7a8	Slc7a8|MGI Symbol|solute carrier family 7 (cationic amino acid transporter, y+ system), member 8 [Source:MGI Symbol;Acc:MGI:1355323]|14|ENSMUSG00000022180|ENSMUST00000022787	14	0	i39-59o71-92i112-130o136-155i162-182o188-209i230-247o267-289i296-316o322-341i362-380o386-410i422-443o449-468i	2	2	58.51	1.50353e-05	5.2574	1	1	1004.85	4941.81	5608.77	6816.46	7066.14	59.3848	1132.28	1153.28	1041.54
ENSMUSP00000043042;ENSMUSP00000123160	Bbs9	Bbs9|MGI Symbol|Bardet-Biedl syndrome 9 (human) [Source:MGI Symbol;Acc:MGI:2442833]|9|ENSMUSG00000035919|ENSMUST00000039798	0	0	i	9	9	272.09	1.57773e-05	0.071822	1;2;3;4	4	669.376	1760.86	3259.34	2892.44	2230.93	672.853	35898	34559.6	35107.4
ENSMUSP00000052185	Gpr37	Gpr37|MGI Symbol|G protein-coupled receptor 37 [Source:MGI Symbol;Acc:MGI:1313297]|6|ENSMUSG00000039904|ENSMUST00000054867	7	Y	n14-24c29/30o246-274i286-306o326-347i368-387o430-453i479-507o519-539i	2	2	127.93	1.61542e-05	7.55005	1;2	2	4389.15	31037.2	36649.6	40371.2	40283.5	1062.21	5965.89	4401.62	3938.9
ENSMUSP00000076503	Gfm1	Gfm1|MGI Symbol|G elongation factor, mitochondrial 1 [Source:MGI Symbol;Acc:MGI:107339]|3|ENSMUSG00000027774|ENSMUST00000077271	0	Y	n3-11c23/24o	2	2	84.22	1.64681e-05	0.498623	1;2	2	327.131	5737.57	6012.79	6374.36	6436.63	702.929	11577.6	12926.3	11908.1
ENSMUSP00000020991;ENSMUSP00000106817;ENSMUSP00000133869;ENSMUSP00000134480;ENSMUSP00000134496;ENSMUSP00000134529	Dnmt3a	Dnmt3a|MGI Symbol|DNA methyltransferase 3A [Source:MGI Symbol;Acc:MGI:1261827]|12|ENSMUSG00000020661|ENSMUST00000020991	0	0	i	6	6	253.93	1.75928e-05	0.0812286	1;2;4	3	329.298	1418.68	2078.23	1881.97	2150.59	4879.82	17449.7	27143	23279.8
ENSMUSP00000098354	Nadk2	Nadk2|MGI Symbol|NAD kinase 2, mitochondrial [Source:MGI Symbol;Acc:MGI:1915896]|15|ENSMUSG00000022253|ENSMUST00000100790	0	0	i	4	1	194.37	1.8517e-05	0.275743	1	1	1701.78	15162.2	15385.2	11860.1	13043.5	4203.33	47319.7	53135.6	55484.5
ENSMUSP00000030563	Pef1	Pef1|MGI Symbol|penta-EF hand domain containing 1 [Source:MGI Symbol;Acc:MGI:1915148]|4|ENSMUSG00000028779|ENSMUST00000030563	0	0	i	2	2	118.52	1.87184e-05	2.24072	2	1	1049.43	16080.4	15583.7	13648.8	15166.8	390.784	6756.69	7283.9	6520.62
ENSMUSP00000035058	Cspg5	Cspg5|MGI Symbol|chondroitin sulfate proteoglycan 5 [Source:MGI Symbol;Acc:MGI:1352747]|9|ENSMUSG00000032482|ENSMUST00000035058	1	Y	n16-27c33/34o419-444i	2	2	84.87	2.05451e-05	24.3405	1	1	3056.64	15059.9	12509.6	19584.7	17488.4	250.994	921.168	491.529	481.511
ENSMUSP00000092658	Rab7	Rab7|MGI Symbol|RAB7, member RAS oncogene family [Source:MGI Symbol;Acc:MGI:105068]|6|ENSMUSG00000079477|ENSMUST00000095048	0	Y	n7-15c20/21o	13	13	681.56	2.15449e-05	2.28497	1;2;3;4	4	23937.8	241838	267822	300348	270509	4012.76	118501	111360	118103
ENSMUSP00000106318;ENSMUSP00000116343	Oxct1	Oxct1|MGI Symbol|3-oxoacid CoA transferase 1 [Source:MGI Symbol;Acc:MGI:1914291]|15|ENSMUSG00000022186|ENSMUST00000110690	0	Y	n6-17c22/23o	32	29	1825.37	2.18866e-05	0.546618	1;2;3;4	4	26862.8	441900	450189	409893	393019	25209.9	809002	760560	796890
ENSMUSP00000000727	Rab5b	Rab5b|MGI Symbol|RAB5B, member RAS oncogene family [Source:MGI Symbol;Acc:MGI:105938]|10|ENSMUSG00000000711|ENSMUST00000000727	0	0	i	6	3	340.06	2.38161e-05	2.7058	1;2;3	3	3494.28	32485.7	38792.9	40486.3	38453.5	988.251	14566.7	12601	13762.3
ENSMUSP00000042207;ENSMUSP00000081312	Ago2	Ago2|MGI Symbol|argonaute RISC catalytic subunit 2 [Source:MGI Symbol;Acc:MGI:2446632]|15|ENSMUSG00000036698|ENSMUST00000044113	0	0	i	15	9	562.32	2.41944e-05	0.390213	1;2;3;4	4	1225.47	11457.3	13756.9	13793.4	14111.9	1656.93	32322.1	32691.9	35359
ENSMUSP00000117433	Macf1	Macf1|MGI Symbol|microtubule-actin crosslinking factor 1 [Source:MGI Symbol;Acc:MGI:108559]|4|ENSMUSG00000028649|ENSMUST00000140596	0	0	i	3	1	96.11	2.48887e-05	7.41059	1;2	2	2324.22	38207.5	35845.2	36041.1	32571.8	1198.16	5715.8	5404.09	3502.31
ENSMUSP00000021114	Galk1	Galk1|MGI Symbol|galactokinase 1 [Source:MGI Symbol;Acc:MGI:95730]|11|ENSMUSG00000020766|ENSMUST00000021114	0	0	i	2	2	78.57	2.54465e-05	2.76517	1;2	2	1058.2	16260.2	14300.4	16618.7	15155.3	629.238	6014.78	5907.42	4875.2
ENSMUSP00000029698;ENSMUSP00000112936	Lamtor2	Lamtor2|MGI Symbol|late endosomal/lysosomal adaptor, MAPK and MTOR activator 2 [Source:MGI Symbol;Acc:MGI:1932697]|3|ENSMUSG00000028062|ENSMUST00000029698	0	0	i	2	2	94.93	2.56133e-05	1.78511	1	1	973.678	23343.7	23850	24475.3	22176.3	831.173	14065.2	12424.1	13015
ENSMUSP00000047128	Glb1l2	Glb1l2|MGI Symbol|galactosidase, beta 1-like 2 [Source:MGI Symbol;Acc:MGI:2388283]|9|ENSMUSG00000036395|ENSMUST00000040398	0	Y	n13-24c28/29o	3	3	128.02	2.59894e-05	0.168504	1;2;3	3	331.619	3055.44	3325.56	3713.76	2980.4	3924.12	14883.4	20358	22490.8
ENSMUSP00000099790	Eps15	Eps15|MGI Symbol|epidermal growth factor receptor pathway substrate 15 [Source:MGI Symbol;Acc:MGI:104583]|4|ENSMUSG00000028552|ENSMUST00000102729	0	Y	n2-10c15/16o	4	4	191.42	2.65103e-05	25.3236	1;2	2	4095.51	20611	11461.6	13301.2	12971.7	184.418	774.837	406.331	604.085
ENSMUSP00000034204	Nudt21	Nudt21|MGI Symbol|nudix (nucleoside diphosphate linked moiety X)-type motif 21 [Source:MGI Symbol;Acc:MGI:1915469]|8|ENSMUSG00000031754|ENSMUST00000034204	0	0	i	4	4	179.47	2.65686e-05	0.478897	1;2;3;4	4	2601.82	62816.7	57028.8	61455.8	58804.1	10872.7	112977	129212	133623
ENSMUSP00000075950	Tes	Tes|MGI Symbol|testis derived transcript [Source:MGI Symbol;Acc:MGI:105081]|6|ENSMUSG00000029552|ENSMUST00000076654	0	0	i	1	1	24.88	2.72615e-05	10213	1	1	4663.63	13726.3	2376.6	7237.12	7051.77	1.3142	2.27625	0	0
ENSMUSP00000090360	Nt5c3b	Nt5c3b|MGI Symbol|5'-nucleotidase, cytosolic IIIB [Source:MGI Symbol;Acc:MGI:1915356]|11|ENSMUSG00000017176|ENSMUST00000092688	0	0	i	1	1	51.38	2.77816e-05	2.38856	1	1	1021.89	12851.3	10528.6	11259.3	12191	304.585	4642.09	4819.54	5235.5
ENSMUSP00000113115	Spock2	Spock2|MGI Symbol|sparc/osteonectin, cwcv and kazal-like domains proteoglycan 2 [Source:MGI Symbol;Acc:MGI:1891351]|10|ENSMUSG00000058297|ENSMUST00000121820	0	Y	n9-19c24/25o	1	1	34.56	2.94223e-05	7.79733	1	1	1176.51	6861.19	5280.45	4475.79	4270.51	82.8933	799.402	677.43	641.174
ENSMUSP00000034881	Cox7a2	Cox7a2|MGI Symbol|cytochrome c oxidase subunit VIIa 2 [Source:MGI Symbol;Acc:MGI:1316715]|9|ENSMUSG00000032330|ENSMUST00000034881	1	0	o53-78i	6	6	485.56	3.15817e-05	0.581817	1;2;3;4	4	14010	362370	354047	337168	332610	38189.7	562580	605608	638746
ENSMUSP00000044639;ENSMUSP00000135410;ENSMUSP00000135436;ENSMUSP00000135611	Rhot2	Rhot2|MGI Symbol|ras homolog gene family, member T2 [Source:MGI Symbol;Acc:MGI:2384892]|17|ENSMUSG00000025733|ENSMUST00000043897	1	0	o591-616i	12	12	440.16	3.41744e-05	0.305465	1;2;3;4	4	3895.14	24451.8	33360.9	31596.6	30961.2	4590.37	91921.5	99734.7	100003
ENSMUSP00000034529;ENSMUSP00000113490	Cul5	Cul5|MGI Symbol|cullin 5 [Source:MGI Symbol;Acc:MGI:1922967]|9|ENSMUSG00000032030|ENSMUST00000034529	0	0	i	10	10	369.94	3.41959e-05	0.495052	1;2;3	3	973.216	18051.8	18184.7	20169.8	18613.9	3112.32	41006.9	36161.5	35200.3
ENSMUSP00000079289;ENSMUSP00000133745	Opn1sw	Opn1sw|MGI Symbol|opsin 1 (cone pigments), short-wave-sensitive (color blindness, tritan) [Source:MGI Symbol;Acc:MGI:99438]|6|ENSMUSG00000058831|ENSMUST00000080428	7	0	o36-58i70-98o110-128i148-168o197-216i249-271o283-304i	3	3	103.82	3.46767e-05	0.0265562	2	1	182.764	288.328	539.326	734.649	531.739	4392.13	23089.5	14427.7	17492.5
ENSMUSP00000082395	Impg1	Impg1|MGI Symbol|interphotoreceptor matrix proteoglycan 1 [Source:MGI Symbol;Acc:MGI:1926876]|9|ENSMUSG00000032343|ENSMUST00000085289	0	Y	n8-16c20/21o	6	6	183.79	3.51501e-05	0.104618	1;2;3;4	4	355.855	1282.15	1757.76	902.007	1441.63	759.481	12720	13310.9	14227.3
ENSMUSP00000066516;ENSMUSP00000027226	Khdrbs1	Khdrbs1|MGI Symbol|KH domain containing, RNA binding, signal transduction associated 1 [Source:MGI Symbol;Acc:MGI:893579]|4|ENSMUSG00000028790|ENSMUST00000066257	0	0	i	6	5	207.86	3.72791e-05	0.449455	1;2;4	3	5826.78	73998.5	59894.6	68808.2	67233.8	8357.06	147139	159098	143006
ENSMUSP00000052020	Flnb	Flnb|MGI Symbol|filamin, beta [Source:MGI Symbol;Acc:MGI:2446089]|14|ENSMUSG00000025278|ENSMUST00000052678	0	0	i	48	43	1675.92	3.95987e-05	46.1238	1;2;3;4	4	29599.8	99198.4	40545.9	40501	39001.9	80.4466	1268.79	1388	1234.82
ENSMUSP00000027451;ENSMUSP00000060646	Epha4	Epha4|MGI Symbol|Eph receptor A4 [Source:MGI Symbol;Acc:MGI:98277]|1|ENSMUSG00000026235|ENSMUST00000027451	1	Y	n3-14c19/20o548-570i	2	1	92.78	4.0812e-05	16.0367	1	1	615.879	4272.64	5543.71	5578.84	5332.55	111.911	382.408	381.695	188.218
ENSMUSP00000123220	Chchd3	Chchd3|MGI Symbol|coiled-coil-helix-coiled-coil-helix domain containing 3 [Source:MGI Symbol;Acc:MGI:1913325]|6|ENSMUSG00000053768|ENSMUST00000127666	0	0	i	1	1	32.08	4.22011e-05	0.288862	2	1	503.52	3494.37	3656.85	2652.03	2779.58	441.205	11172.1	11092.8	11893.5
ENSMUSP00000010205;ENSMUSP00000030561	Gnat1	Gnat1|MGI Symbol|guanine nucleotide binding protein, alpha transducing 1 [Source:MGI Symbol;Acc:MGI:95778]|9|ENSMUSG00000034837|ENSMUST00000010205	2	0	i207-226o246-265i	31	25	1982.09	4.30975e-05	0.0969352	1;2;3;4	4	228322	1.01632e+06	698958	569774	501450	354357	7.87159e+06	7.33889e+06	8.01005e+06
ENSMUSP00000021329	Gosr2	Gosr2|MGI Symbol|golgi SNAP receptor complex member 2 [Source:MGI Symbol;Acc:MGI:1927204]|11|ENSMUSG00000020946|ENSMUST00000021329	1	0	i191-211o	1	1	39.41	4.50434e-05	2.09597	2	1	1248.71	16265.8	15343.5	13279.6	14912	311.858	7537.73	7341.59	6926.91
ENSMUSP00000079294	Dag1	Dag1|MGI Symbol|dystroglycan 1 [Source:MGI Symbol;Acc:MGI:101864]|9|ENSMUSG00000039952|ENSMUST00000080435	1	Y	n11-22c27/28o747-773i	2	1	80.8	4.61602e-05	7.89735	1;2	2	5419.17	33333.5	42021.8	38423	46090.1	1288.39	5734.65	5681.11	3476.81
ENSMUSP00000025668	Atl3	Atl3|MGI Symbol|atlastin GTPase 3 [Source:MGI Symbol;Acc:MGI:1924270]|19|ENSMUSG00000024759|ENSMUST00000025668	2	0	i445-465o471-490i	4	2	180.99	4.69533e-05	1.90824	1;2	2	372.644	19216.1	18826	18827.1	18307.9	1007.95	9393.19	9224.25	11048.4
ENSMUSP00000011058;ENSMUSP00000106814;ENSMUSP00000119172	Pdhx	Pdhx|MGI Symbol|pyruvate dehydrogenase complex, component X [Source:MGI Symbol;Acc:MGI:1351627]|2|ENSMUSG00000010914|ENSMUST00000011058	0	0	i	9	8	333.46	4.76864e-05	0.608354	1;2	2	2670.95	50890.1	55088.1	54281.2	49507.9	4212.07	87863.3	81778.4	89866.2
ENSMUSP00000001818	Crnkl1	Crnkl1|MGI Symbol|Crn, crooked neck-like 1 (Drosophila) [Source:MGI Symbol;Acc:MGI:1914127]|2|ENSMUSG00000001767|ENSMUST00000001818	0	0	i	3	2	124.51	4.90987e-05	0.144861	1;2	2	249.613	2187.09	1585.13	1943.64	1973.98	3137.77	9625.63	15543.4	14393.3
ENSMUSP00000055776;ENSMUSP00000107749	Mlec	Mlec|MGI Symbol|malectin [Source:MGI Symbol;Acc:MGI:1924015]|5|ENSMUSG00000048578|ENSMUST00000053271	1	Y	n11-24c29/30o270-289i	7	7	243.39	4.9542e-05	1.62731	1;2;3	3	2288.84	34777.9	40031.5	36299.3	35824.4	416.77	23185.3	22541.2	22405
ENSMUSP00000027579	Actr3	Actr3|MGI Symbol|ARP3 actin-related protein 3 [Source:MGI Symbol;Acc:MGI:1921367]|1|ENSMUSG00000026341|ENSMUST00000027579	0	0	i	7	7	349.83	5.522e-05	2.1983	1;2;3;4	4	3658.71	116346	118840	110380	113415	6609.18	60120.9	50142	47624.1
ENSMUSP00000028162	Ptges2	Ptges2|MGI Symbol|prostaglandin E synthase 2 [Source:MGI Symbol;Acc:MGI:1917592]|2|ENSMUSG00000026820|ENSMUST00000028162	1	0	o57-75i	7	7	389.2	5.5651e-05	0.448284	1;2;3;4	4	4344.99	37513	44615.2	36163.9	34898	2446.23	84894.4	87817.7	89753.5
ENSMUSP00000103897	Samd7	Samd7|MGI Symbol|sterile alpha motif domain containing 7 [Source:MGI Symbol;Acc:MGI:1923203]|3|ENSMUSG00000051860|ENSMUST00000108262	0	0	i	1	1	51.04	5.6574e-05	0.0523088	2	1	489.248	762.037	1069.28	1273.86	1918.5	1996.88	24066.6	21252.4	20205.3
ENSMUSP00000096509	S100a16	S100a16|MGI Symbol|S100 calcium binding protein A16 [Source:MGI Symbol;Acc:MGI:1915110]|3|ENSMUSG00000074457|ENSMUST00000098910	0	0	i	2	2	80.07	5.68304e-05	45.8813	2	1	7281.32	24165.3	9567.74	9876.19	9381.14	63.6499	245.752	328.408	370.925
ENSMUSP00000010804	Plcd1	Plcd1|MGI Symbol|phospholipase C, delta 1 [Source:MGI Symbol;Acc:MGI:97614]|9|ENSMUSG00000010660|ENSMUST00000010804	0	0	i	3	2	104.32	6.07182e-05	6.51359	1;2	2	2181.94	15457	10784.8	11192.4	11389.7	441.347	2364.49	1915.9	1481.84
ENSMUSP00000034206	Bbs2	Bbs2|MGI Symbol|Bardet-Biedl syndrome 2 (human) [Source:MGI Symbol;Acc:MGI:2135267]|8|ENSMUSG00000031755|ENSMUST00000034206	0	0	i	5	4	160.51	6.14385e-05	0.174109	1;2	2	386.886	1368.48	2211.62	1657.76	2076.48	1270.31	11892.8	9774.44	9619
ENSMUSP00000093030	AI597468	AI597468|MGI Symbol|expressed sequence AI597468 [Source:MGI Symbol;Acc:MGI:2143652]|10|ENSMUSG00000060935|ENSMUST00000095383	0	0	i	2	2	143.06	6.25613e-05	3.49103	1	1	4245.32	34023.4	23642.1	28973.8	29354.6	820.118	8721.87	8805.37	7344.97
ENSMUSP00000042691	Ddx21	Ddx21|MGI Symbol|DEAD (Asp-Glu-Ala-Asp) box polypeptide 21 [Source:MGI Symbol;Acc:MGI:1860494]|10|ENSMUSG00000020075|ENSMUST00000045866	0	0	i	9	9	340.28	6.31139e-05	0.217544	1;2;4	3	1255.96	10201.5	9518.19	7311.28	8535.9	7788.95	33730.2	48873.5	44466.3
ENSMUSP00000043061	Mpst	Mpst|MGI Symbol|mercaptopyruvate sulfurtransferase [Source:MGI Symbol;Acc:MGI:2179733]|15|ENSMUSG00000071711|ENSMUST00000043865	0	0	i	7	7	361.01	6.41429e-05	2.5986	1;2	2	11011.7	101251	81469.7	78632.8	78164	1413.29	34980.1	32166.7	33337.8
ENSMUSP00000028892;ENSMUSP00000139331	Idh3b	Idh3b|MGI Symbol|isocitrate dehydrogenase 3 (NAD+) beta [Source:MGI Symbol;Acc:MGI:2158650]|2|ENSMUSG00000027406|ENSMUST00000028892	0	0	i	23	21	1113.02	6.92859e-05	0.67751	1;2;3;4	4	8664.84	236203	256127	240210	242144	18425.4	339614	371936	371103
ENSMUSP00000067576	Prkg1	Prkg1|MGI Symbol|protein kinase, cGMP-dependent, type I [Source:MGI Symbol;Acc:MGI:108174]|19|ENSMUSG00000052920|ENSMUST00000065067	0	0	i	5	5	198.49	6.96051e-05	6.14953	2;4	2	3621.1	15267.2	24069	19227.3	20314.3	710.647	2718.92	4019.62	2873.09
ENSMUSP00000017188;ENSMUSP00000126287	Serpinb6a	Serpinb6a|MGI Symbol|serine (or cysteine) peptidase inhibitor, clade B, member 6a [Source:MGI Symbol;Acc:MGI:103123]|13|ENSMUSG00000060147|ENSMUST00000017188	0	0	i	2	2	92.51	7.38573e-05	13.1439	1;2	2	4585.81	18253.1	23633.3	28325.5	27451	722.808	2581.3	1195.71	1531.5
ENSMUSP00000029815;ENSMUSP00000113842	Cisd2	Cisd2|MGI Symbol|CDGSH iron sulfur domain 2 [Source:MGI Symbol;Acc:MGI:1914256]|3|ENSMUSG00000028165|ENSMUST00000029815	1	0	o38-56i	3	3	159.83	7.50694e-05	0.413351	1;2	2	3995.93	42457.9	35075.6	44324.1	40910.3	8450.75	89587.8	94939.3	106148
ENSMUSP00000044554	Fermt2	Fermt2|MGI Symbol|fermitin family homolog 2 (Drosophila) [Source:MGI Symbol;Acc:MGI:2385001]|14|ENSMUSG00000037712|ENSMUST00000045905	0	0	i	3	2	123.21	7.55781e-05	19.4831	1;2	2	3628.81	32164.9	24918.7	24778.2	25033.9	716.029	2195.91	1208.33	804.008
ENSMUSP00000109907	Snca	Snca|MGI Symbol|synuclein, alpha [Source:MGI Symbol;Acc:MGI:1277151]|6|ENSMUSG00000025889|ENSMUST00000114268	0	0	i	5	3	335.4	8.05031e-05	3.37032	1;2	2	8823.89	99966.5	108860	121472	109896	6109.62	25569.8	33035	37680
ENSMUSP00000025166;ENSMUSP00000000314	Cdh2	Cdh2|MGI Symbol|cadherin 2 [Source:MGI Symbol;Acc:MGI:88355]|18|ENSMUSG00000024304|ENSMUST00000025166	1	Y	n10-20c25/26o724-746i	6	5	360.24	8.13994e-05	5.28708	1;2	2	15973.6	62892.3	89554.4	99324.7	92428.8	2645.77	18402.4	13123.9	15441.6
ENSMUSP00000025931	Pdcd4	Pdcd4|MGI Symbol|programmed cell death 4 [Source:MGI Symbol;Acc:MGI:107490]|19|ENSMUSG00000024975|ENSMUST00000025931	0	0	i	2	2	85.4	8.2119e-05	3.06211	1	1	1142.52	17988.4	15986.4	16060.6	18014.9	1056.31	5125.33	4777.77	6756.2
ENSMUSP00000043703	Ptk7	Ptk7|MGI Symbol|PTK7 protein tyrosine kinase 7 [Source:MGI Symbol;Acc:MGI:1918711]|17|ENSMUSG00000023972|ENSMUST00000044442	1	Y	n6-17c22/23o697-718i	1	1	47.18	8.2292e-05	18.69	1	1	6631.47	26758.6	14102	12902.2	13592.4	244.848	1091.29	1120.93	682.798
ENSMUSP00000079100	Slc1a2	Slc1a2|MGI Symbol|solute carrier family 1 (glial high affinity glutamate transporter), member 2 [Source:MGI Symbol;Acc:MGI:101931]|2|ENSMUSG00000005089|ENSMUST00000080210	9	0	o45-67i88-108o120-142i238-255o275-300i312-338o344-367i387-412o432-456i	2	1	127.34	8.80719e-05	3.81214	1	1	1706.17	12072.7	8347.68	9896.94	8587.07	292.032	2791.35	2731.43	2258.25
ENSMUSP00000034796	Elovl4	Elovl4|MGI Symbol|elongation of very long chain fatty acids (FEN1/Elo2, SUR4/Elo3, yeast)-like 4 [Source:MGI Symbol;Acc:MGI:1933331]|9|ENSMUSG00000032262|ENSMUST00000034796	7	0	o45-63i75-94o128-147i159-177o189-208i220-240o246-267i	1	1	33.2	8.91272e-05	0.190823	2	1	1338.62	7049.75	5280.91	4399.45	4056.86	2613.36	25918.8	30203.3	30653.6
ENSMUSP00000032451;ENSMUSP00000022100	Slc6a11	Slc6a11|MGI Symbol|solute carrier family 6 (neurotransmitter transporter, GABA), member 11 [Source:MGI Symbol;Acc:MGI:95630]|6|ENSMUSG00000030307|ENSMUST00000032451	11	0	o81-101i138-154o219-238i250-273o293-318i330-356o393-421i433-458o464-488i509-528o548-569i	6	6	268.64	9.10894e-05	11.709	1;2	2	27739.1	125300	69837.4	76599	65355.2	1883.65	9668.15	7044.1	6015.14
ENSMUSP00000048315	Dido1	Dido1|MGI Symbol|death inducer-obliterator 1 [Source:MGI Symbol;Acc:MGI:1344352]|2|ENSMUSG00000038914|ENSMUST00000037764	0	0	i	1	1	39.75	9.25821e-05	0.273441	2	1	148.395	935.211	749.955	953.152	1112.54	401.937	3093.7	3777.24	3069.09
ENSMUSP00000004634	Slc1a4	Slc1a4|MGI Symbol|solute carrier family 1 (glutamate/neutral amino acid transporter), member 4 [Source:MGI Symbol;Acc:MGI:2135601]|11|ENSMUSG00000020142|ENSMUST00000004634	7	Y	n9-19c27/28o37-59i138-157o177-197i217-240o246-269i289-314o326-355i	3	2	151.71	9.32006e-05	14.722	1;2	2	731.935	19462.9	18529.6	20305	19233.1	613.292	708.781	1280.28	1934.44
ENSMUSP00000027986	Optn	Optn|MGI Symbol|optineurin [Source:MGI Symbol;Acc:MGI:1918898]|2|ENSMUSG00000026672|ENSMUST00000027986	0	0	i	3	3	164.79	9.54144e-05	0.25418	1;2	2	736.38	4230.45	4963.61	3717.1	3244.27	2235.58	16702.2	18816	14347
ENSMUSP00000128525	Hspa1b	Hspa1b|MGI Symbol|heat shock protein 1B [Source:MGI Symbol;Acc:MGI:99517]|17|ENSMUSG00000090877|ENSMUST00000165202	0	0	i	15	1	912.74	0.000102738	0.314357	1	1	1122.6	6524.9	7896.08	5427.1	5636.01	1777.75	19236.6	22745.2	21489.2
ENSMUSP00000090130	Vps26a	Vps26a|MGI Symbol|vacuolar protein sorting 26 homolog A (yeast) [Source:MGI Symbol;Acc:MGI:1353654]|10|ENSMUSG00000020078|ENSMUST00000092473	0	0	i	2	2	63.87	0.000103773	2.79469	1	1	1610.9	18040.1	14890.4	17149.6	14863.2	890.573	5135.21	6838.77	5536.69
ENSMUSP00000091475;ENSMUSP00000018810	Cbx1	Cbx1|MGI Symbol|chromobox 1 [Source:MGI Symbol;Acc:MGI:105369]|11|ENSMUSG00000018666|ENSMUST00000093943	0	0	i	11	8	621.87	0.000107143	0.33004	1;2;3;4	4	15998.7	117501	81995	86852.8	89483.8	25224.1	279493	319397	272714
ENSMUSP00000081913;ENSMUSP00000123212	Gpd1l	Gpd1l|MGI Symbol|glycerol-3-phosphate dehydrogenase 1-like [Source:MGI Symbol;Acc:MGI:1289257]|9|ENSMUSG00000050627|ENSMUST00000084853	0	0	i	5	3	126.38	0.00010794	4.27574	1;2	2	1474.33	11358.8	12782	14782.9	13871.4	753.237	3831.17	2363.95	2801.65
ENSMUSP00000007799;ENSMUSP00000120252	Cav1	Cav1|MGI Symbol|caveolin 1, caveolae protein [Source:MGI Symbol;Acc:MGI:102709]|6|ENSMUSG00000007655|ENSMUST00000007799	1	0	i106-129o	2	2	91.92	0.000113544	60.4536	2	1	6244.12	44165.3	46216.6	32447.9	37975.2	588.312	1371.06	381.148	325.306
ENSMUSP00000101651	Rnh1	Rnh1|MGI Symbol|ribonuclease/angiogenin inhibitor 1 [Source:MGI Symbol;Acc:MGI:1195456]|7|ENSMUSG00000038650|ENSMUST00000106033	0	0	i	15	15	750.19	0.000114136	2.3815	1;2	2	4626.22	66098.9	67405	67982.4	76279.4	4448.33	33901.6	26585.3	25859.8
ENSMUSP00000037377	Fbxo2	Fbxo2|MGI Symbol|F-box protein 2 [Source:MGI Symbol;Acc:MGI:2446216]|4|ENSMUSG00000041556|ENSMUST00000047951	0	0	i	10	10	524.61	0.000115897	8.64895	1;2;3;4	4	35578.3	269270	214501	198440	190178	10247.1	37912.7	19273.9	21213.8
ENSMUSP00000021170;ENSMUSP00000038213	Mxra7	Mxra7|MGI Symbol|matrix-remodelling associated 7 [Source:MGI Symbol;Acc:MGI:1914872]|11|ENSMUSG00000020814|ENSMUST00000021170	0	Y	n8-27c32/33o	4	4	199.65	0.000120689	18.4485	1;2	2	27635.4	111259	51113.1	61231.4	57529.4	1504.95	5743.82	3179.39	3096.91
ENSMUSP00000004381	Lpcat3	Lpcat3|MGI Symbol|lysophosphatidylcholine acyltransferase 3 [Source:MGI Symbol;Acc:MGI:1315211]|6|ENSMUSG00000004270|ENSMUST00000004381	11	0	o41-61i68-84o90-107i114-132o191-209i230-246o266-285i367-393o405-422i429-447o453-472i	1	1	20.21	0.000122637	2.79036	2	1	1872.6	18558.9	14706.9	14681.5	15116.7	772.668	6447.01	4920.73	5893.43
ENSMUSP00000082489	Slc17a7	Slc17a7|MGI Symbol|solute carrier family 17 (sodium-dependent inorganic phosphate cotransporter), member 7 [Source:MGI Symbol;Acc:MGI:1920211]|7|ENSMUSG00000070570|ENSMUST00000085374	8	0	i206-231o237-255i304-328o340-358i379-397o403-424i436-456o468-489i	1	1	35.11	0.000127854	0.237066	1	1	3747.49	19615.6	24595.5	28608.8	25704.9	18942.2	81282.2	100601	119164
ENSMUSP00000025778	Gldc	Gldc|MGI Symbol|glycine decarboxylase [Source:MGI Symbol;Acc:MGI:1341155]|19|ENSMUSG00000024827|ENSMUST00000025778	0	0	i	17	16	615.31	0.000129128	2.96054	1;2;3	3	6736.87	52436	45296.6	39232.3	37589.1	1268.18	13962.7	16468.7	15554.5
ENSMUSP00000016072;ENSMUSP00000040560	Rrbp1	Rrbp1|MGI Symbol|ribosome binding protein 1 [Source:MGI Symbol;Acc:MGI:1932395]|2|ENSMUSG00000027422|ENSMUST00000016072	1	0	i9-28o	3	3	108.59	0.000130189	15.3112	1;2	2	6337.23	23339.5	8543.03	12105.1	13395.8	57.6267	1038.08	934.731	942.238
ENSMUSP00000043624	Akap7	Akap7|MGI Symbol|A kinase (PRKA) anchor protein 7 [Source:MGI Symbol;Acc:MGI:1859150]|10|ENSMUSG00000039166|ENSMUST00000041984	0	0	i	2	1	49.29	0.000134424	31.9126	1	1	1973.2	9035.3	5028.59	5293.34	4974.36	128.951	349.022	135.752	116.799
ENSMUSP00000026196;ENSMUSP00000117986	Got1	Got1|MGI Symbol|glutamate oxaloacetate transaminase 1, soluble [Source:MGI Symbol;Acc:MGI:95791]|19|ENSMUSG00000025190|ENSMUST00000026196	0	0	i	24	22	1365.23	0.000136161	0.475633	1;2;3;4	4	69504.3	576909	534999	657896	684354	23562.7	1.22254e+06	1.26052e+06	1.2657e+06
ENSMUSP00000034905	Gclc	Gclc|MGI Symbol|glutamate-cysteine ligase, catalytic subunit [Source:MGI Symbol;Acc:MGI:104990]|9|ENSMUSG00000032350|ENSMUST00000034905	0	0	i	7	7	229.71	0.000136288	2.55032	1;2;3	3	3418.08	19044.5	24013.7	27360.3	23257.4	400.344	9398.01	8706.48	8702.72
ENSMUSP00000096452	Suv420h2	Suv420h2|MGI Symbol|suppressor of variegation 4-20 homolog 2 (Drosophila) [Source:MGI Symbol;Acc:MGI:2385262]|7|ENSMUSG00000059851|ENSMUST00000098853	0	0	i	3	3	118.43	0.000140466	0.0295767	1;2;4	3	421.755	1410.49	598.956	541.721	564.194	11171.8	15978.5	35287.9	35369.3
ENSMUSP00000006137	Trap1	Trap1|MGI Symbol|TNF receptor-associated protein 1 [Source:MGI Symbol;Acc:MGI:1915265]|16|ENSMUSG00000005981|ENSMUST00000006137	0	0	i	3	2	147.88	0.000140682	0.448313	1;2;3;4	4	985.44	9896.13	12198.8	11175.4	11668.9	2809.56	22100	27719	24943.6
ENSMUSP00000029773	Cnn3	Cnn3|MGI Symbol|calponin 3, acidic [Source:MGI Symbol;Acc:MGI:1919244]|3|ENSMUSG00000053931|ENSMUST00000029773	0	0	i	12	12	637.36	0.000145325	4.58438	1;2;3;4	4	80661.5	427632	253338	273440	275978	2310.99	71586.3	67011.1	69866.8
ENSMUSP00000043436;ENSMUSP00000006071;ENSMUSP00000133833;ENSMUSP00000134463	Crx	Crx|MGI Symbol|cone-rod homeobox containing gene [Source:MGI Symbol;Acc:MGI:1194883]|7|ENSMUSG00000041578|ENSMUST00000044434	0	0	i	4	2	134.68	0.000146792	0.150572	1;2	2	7803.46	33683.4	17509.4	18417.9	18369.2	16589.3	134902	163122	164124
ENSMUSP00000130668	Ncam1	Ncam1|MGI Symbol|neural cell adhesion molecule 1 [Source:MGI Symbol;Acc:MGI:97281]|9|ENSMUSG00000039542|ENSMUST00000166811	1	Y	n7-14c19/20o713-736i	3	3	145.91	0.00015093	14.8104	1;2	2	31082	135249	70135	79617	71241.5	2541.96	9224.23	5237.48	4498.83
ENSMUSP00000032969	Pold3	Pold3|MGI Symbol|polymerase (DNA-directed), delta 3, accessory subunit [Source:MGI Symbol;Acc:MGI:1915217]|7|ENSMUSG00000030726|ENSMUST00000032969	0	0	i	1	1	41.86	0.000154036	0.378472	1	1	814.747	5257.72	5762.62	7022.94	6686.07	1498.01	14092.9	17017.4	16118.7
ENSMUSP00000060027	Guca1a	Guca1a|MGI Symbol|guanylate cyclase activator 1a (retina) [Source:MGI Symbol;Acc:MGI:102770]|17|ENSMUSG00000023982|ENSMUST00000059348	0	0	i	4	4	236.88	0.00015428	0.0627308	2	1	1047.86	1530.56	3992.61	3314.31	3227.49	10548.7	58319.7	37690.5	44177.2
ENSMUSP00000001845	Capns1	Capns1|MGI Symbol|calpain, small subunit 1 [Source:MGI Symbol;Acc:MGI:88266]|7|ENSMUSG00000001794|ENSMUST00000001845	0	0	i	2	2	76.67	0.000156298	23.7399	1;2	2	5035.44	8289.54	17619.9	19363.4	17713.6	250.419	857.73	359.729	654.831
ENSMUSP00000026407	Cd63	Cd63|MGI Symbol|CD63 antigen [Source:MGI Symbol;Acc:MGI:99529]|10|ENSMUSG00000025351|ENSMUST00000026407	4	0	i12-39o51-73i80-107o203-228i	1	1	39.83	0.000159728	3.69928	1;2	2	4851.55	35453.7	25797.8	27598.6	24733.4	1286.42	8382.78	6414.55	8833.64
ENSMUSP00000078292	Cpne1	Cpne1|MGI Symbol|copine I [Source:MGI Symbol;Acc:MGI:2386621]|2|ENSMUSG00000074643|ENSMUST00000079312	0	0	i	2	1	60.84	0.000162663	2.69432	1;2	2	835.696	6425.9	5363.43	4406.08	5131.43	79.4801	1958.12	2080.01	2107.43
ENSMUSP00000117947	Snrpa1	Snrpa1|MGI Symbol|small nuclear ribonucleoprotein polypeptide A' [Source:MGI Symbol;Acc:MGI:1916231]|7|ENSMUSG00000030512|ENSMUST00000153609	0	0	i	6	3	277.96	0.000170054	0.346465	1;2	2	2143.15	22134.1	17812.4	17633.5	18166.4	9821.71	45920.1	65561.2	55480.9
ENSMUSP00000025724;ENSMUSP00000135854	Il33	Il33|MGI Symbol|interleukin 33 [Source:MGI Symbol;Acc:MGI:1924375]|19|ENSMUSG00000024810|ENSMUST00000025724	0	0	i	3	3	80.38	0.000170939	50.9549	1;2	2	6170.87	17967	5288.36	6016.76	5613.85	55.6337	252.517	172.418	145.583
ENSMUSP00000022471	Pbrm1	Pbrm1|MGI Symbol|polybromo 1 [Source:MGI Symbol;Acc:MGI:1923998]|14|ENSMUSG00000042323|ENSMUST00000022471	0	0	i	2	2	77.25	0.000171877	0.264728	1	1	267.416	1894.31	1256.28	1469.15	1608.05	1000.33	4751.83	6414.93	6546.49
ENSMUSP00000041857	Rab8b	Rab8b|MGI Symbol|RAB8B, member RAS oncogene family [Source:MGI Symbol;Acc:MGI:2442982]|9|ENSMUSG00000036943|ENSMUST00000041139	0	0	i	6	1	207.92	0.000179493	2.23993	2	1	1236.77	7501.7	9144.96	10475.6	9488.69	104.248	4049.96	3847.29	3991.01
ENSMUSP00000077744	Uqcrh	Uqcrh|MGI Symbol|ubiquinol-cytochrome c reductase hinge protein [Source:MGI Symbol;Acc:MGI:1913826]|4|ENSMUSG00000063882|ENSMUST00000078676	0	0	i	4	4	233.35	0.000179997	0.525226	1;2;4	3	10472.6	94507.8	104968	83630.9	82743.4	6003.21	184513	180875	172785
ENSMUSP00000001187;ENSMUSP00000117378;ENSMUSP00000138194	Anxa4	Anxa4|MGI Symbol|annexin A4 [Source:MGI Symbol;Acc:MGI:88030]|6|ENSMUSG00000029994|ENSMUST00000001187	0	0	i	6	5	194.37	0.000185045	72.7425	1;2	2	11614.8	35115.9	12158.4	12302.7	11253.5	169.116	465.686	180.554	165.559
ENSMUSP00000034992	Nt5e	Nt5e|MGI Symbol|5' nucleotidase, ecto [Source:MGI Symbol;Acc:MGI:99782]|9|ENSMUSG00000032420|ENSMUST00000034992	1	Y	n12-20c28/29o558-575i	9	9	316.96	0.00018917	0.22094	1;2;3;4	4	4419.61	13211.2	23074.7	21894.4	20266.9	5747.6	91974.3	80525.9	87147.8
ENSMUSP00000022616	Clu	Clu|MGI Symbol|clusterin [Source:MGI Symbol;Acc:MGI:88423]|14|ENSMUSG00000022037|ENSMUST00000022616	0	Y	n3-14c21/22o	2	2	105.94	0.000191539	6.21348	1;2	2	8511.28	63650.3	49828.9	46227.9	45223.4	2670.61	11037.9	5725.23	8859.4
ENSMUSP00000059749	Rbp1	Rbp1|MGI Symbol|retinol binding protein 1, cellular [Source:MGI Symbol;Acc:MGI:97876]|9|ENSMUSG00000046402|ENSMUST00000052068	0	0	i	11	11	560.14	0.000199062	8.12774	1;2;3	3	40403.3	318925	227591	253530	241732	14738.7	49567	24807.1	23334.2
ENSMUSP00000057238	Naa38	Naa38|MGI Symbol|N(alpha)-acetyltransferase 38, NatC auxiliary subunit [Source:MGI Symbol;Acc:MGI:1923772]|6|ENSMUSG00000044155|ENSMUST00000056398	0	0	i	1	1	42.82	0.000200275	0.528776	2	1	3522.79	35680	34232.7	33012.1	41007.8	4517.65	71045.7	68814.4	62347.6
ENSMUSP00000026723	Hprt	Hprt|MGI Symbol|hypoxanthine guanine phosphoribosyl transferase [Source:MGI Symbol;Acc:MGI:96217]|X|ENSMUSG00000025630|ENSMUST00000026723	0	0	i	14	14	672.56	0.000200497	0.475242	1;2;3;4	4	16408.9	149096	115212	141555	150554	10001.5	284603	299042	279835
ENSMUSP00000026387	Sbds	Sbds|MGI Symbol|Shwachman-Bodian-Diamond syndrome homolog (human) [Source:MGI Symbol;Acc:MGI:1913961]|5|ENSMUSG00000025337|ENSMUST00000026387	0	0	i	1	1	21.58	0.000200599	29.8309	2	1	5436.91	16862	5755.33	6915.56	5503.12	72.2857	238.725	360.64	366.974
ENSMUSP00000006027	Reep5	Reep5|MGI Symbol|receptor accessory protein 5 [Source:MGI Symbol;Acc:MGI:1270152]|18|ENSMUSG00000005873|ENSMUST00000006027	2	0	i36-66o86-107i	3	2	87.03	0.000205237	2.77491	1;2	2	2688.2	12289.5	17391.8	17214.6	18189.5	160.9	5507.86	5761.67	5806.09
ENSMUSP00000099907;ENSMUSP00000077875;ENSMUSP00000099905	Rtn4	Rtn4|MGI Symbol|reticulon 4 [Source:MGI Symbol;Acc:MGI:1915835]|11|ENSMUSG00000020458|ENSMUST00000102843	3	0	o995-1018i1079-1098o1104-1125i	33	27	2038.36	0.000208426	10.8587	1;2;3;4	4	107055	1.40967e+06	1.53531e+06	1.37274e+06	1.27652e+06	74714.3	217290	90466.2	85442
ENSMUSP00000001419	Zmat2	Zmat2|MGI Symbol|zinc finger, matrin type 2 [Source:MGI Symbol;Acc:MGI:1913742]|18|ENSMUSG00000001383|ENSMUST00000001419	0	0	i	1	1	54.43	0.00021935	0.287728	1	1	1567.52	6043.27	6140.33	9414.46	7293.13	1796.66	22268.4	25773.5	23335.8
ENSMUSP00000099567	Pitpna	Pitpna|MGI Symbol|phosphatidylinositol transfer protein, alpha [Source:MGI Symbol;Acc:MGI:99887]|11|ENSMUSG00000017781|ENSMUST00000102509	0	0	i	6	3	450.99	0.000221557	1.53636	1;2;3;4	4	3682.43	124976	130176	131950	133417	7469.86	91526	84322.7	76589.4
ENSMUSP00000109398	Arr3	Arr3|MGI Symbol|arrestin 3, retinal [Source:MGI Symbol;Acc:MGI:2159617]|X|ENSMUSG00000060890|ENSMUST00000113769	0	0	i	4	3	193.13	0.000221936	0.00595449	1;2	2	114.937	42.5002	245.604	308.234	235.935	7119.83	39514.1	26377.6	28186.6
ENSMUSP00000054856	Uqcr10	Uqcr10|MGI Symbol|ubiquinol-cytochrome c reductase, complex III subunit X [Source:MGI Symbol;Acc:MGI:1913402]|11|ENSMUSG00000059534|ENSMUST00000058407	0	Y	n20-31c35/36o	2	2	149.51	0.000229486	0.509178	1;2;3;4	4	25131.3	224172	258988	285522	257581	39160.3	479171	464550	538496
ENSMUSP00000052170	Terf2ip	Terf2ip|MGI Symbol|telomeric repeat binding factor 2, interacting protein [Source:MGI Symbol;Acc:MGI:1929871]|8|ENSMUSG00000033430|ENSMUST00000052138	0	0	i	2	2	122.9	0.000229492	0.356847	1;2	2	640.937	7004.8	5839.65	5516.19	6028.2	3190.63	18202.2	20095.9	13871.7
ENSMUSP00000025930	Smc3	Smc3|MGI Symbol|structural maintenance of chromosomes 3 [Source:MGI Symbol;Acc:MGI:1339795]|19|ENSMUSG00000024974|ENSMUST00000025930	0	0	i	15	15	671.41	0.000235918	0.470076	1;2;3;4	4	2188.67	34563.5	31965.1	37011.8	35988.7	10060.4	61828.2	76099.8	81247
ENSMUSP00000050987	Synm	Synm|MGI Symbol|synemin, intermediate filament protein [Source:MGI Symbol;Acc:MGI:2661187]|7|ENSMUSG00000030554|ENSMUST00000051389	0	0	i	3	3	127.57	0.000244832	123.703	1;2	2	4735.58	18844.5	9271.96	9277.15	9584.31	110.101	32.5508	42.8047	228.171
ENSMUSP00000047712	Cbr3	Cbr3|MGI Symbol|carbonyl reductase 3 [Source:MGI Symbol;Acc:MGI:1309992]|16|ENSMUSG00000022947|ENSMUST00000039620	0	0	i	7	6	347.81	0.000253415	14.069	1;2;3;4	4	10055.6	57836.5	39607.7	36509.4	37554.6	1836.87	5282.55	1859.02	2416.75
ENSMUSP00000043543;ENSMUSP00000120091	Ndufb10	Ndufb10|MGI Symbol|NADH dehydrogenase (ubiquinone) 1 beta subcomplex, 10 [Source:MGI Symbol;Acc:MGI:1915592]|17|ENSMUSG00000040048|ENSMUST00000045602	0	0	i	9	8	462.12	0.000255132	0.55253	1;2;3;4	4	20429.7	219448	200743	186805	171444	20200.1	359983	342193	382501
ENSMUSP00000021950;ENSMUSP00000122574	Dbn1	Dbn1|MGI Symbol|drebrin 1 [Source:MGI Symbol;Acc:MGI:1931838]|13|ENSMUSG00000034675|ENSMUST00000021950	0	0	i	2	2	67.51	0.000258043	3.29234	2;3	2	9675.2	111312	126843	130517	132754	10318.4	49351.9	31286.6	31679.8
ENSMUSP00000080040	Fam3c	Fam3c|MGI Symbol|family with sequence similarity 3, member C [Source:MGI Symbol;Acc:MGI:107892]|6|ENSMUSG00000029672|ENSMUST00000081288	0	0	i	2	2	76.81	0.000259104	0.439338	1;2	2	495.957	2774.18	3957.79	3582.02	3346.08	252.244	7454.34	7812.12	7941.25
ENSMUSP00000089936	Gng7	Gng7|MGI Symbol|guanine nucleotide binding protein (G protein), gamma 7 [Source:MGI Symbol;Acc:MGI:95787]|10|ENSMUSG00000048240|ENSMUST00000092285	0	0	i	2	2	95.5	0.000260363	20.3604	1;2	2	2867.09	20167.5	21134.8	26649.9	23170.9	624.26	1670.84	428.069	1153.13
ENSMUSP00000070527	Cdk11b	Cdk11b|MGI Symbol|cyclin-dependent kinase 11B [Source:MGI Symbol;Acc:MGI:88353]|4|ENSMUSG00000029062|ENSMUST00000067081	0	0	i	1	1	31.75	0.000266234	0.147988	1	1	162.758	732.692	696.661	370.827	599.689	1089.47	3485.57	5547.03	3905.05
ENSMUSP00000055637	Marcksl1	Marcksl1|MGI Symbol|MARCKS-like 1 [Source:MGI Symbol;Acc:MGI:97143]|4|ENSMUSG00000047945|ENSMUST00000062356	0	0	i	2	2	60.48	0.000276603	49.3974	1	1	17447.5	58308.7	24574.8	28050.6	19668.6	393.594	1078.1	784.094	298.708
ENSMUSP00000041204;ENSMUSP00000003717	Abcb1a	Abcb1a|MGI Symbol|ATP-binding cassette, sub-family B (MDR/TAP), member 1A [Source:MGI Symbol;Acc:MGI:97570]|5|ENSMUSG00000040584|ENSMUST00000047753	12	0	i48-71o111-136i186-204o210-229i289-312o324-342i704-728o748-773i829-849o855-875i931-950o970-991i	7	4	265.14	0.000278353	8.16314	1;2;3	3	6898.19	26562.9	12790	12472.3	13062.6	129.509	2254.36	2134.88	1995.6
ENSMUSP00000017831;ENSMUSP00000057669;ENSMUSP00000117941	Rhot1	Rhot1|MGI Symbol|ras homolog gene family, member T1 [Source:MGI Symbol;Acc:MGI:1926078]|11|ENSMUSG00000017686|ENSMUST00000017831	1	0	o637-659i	9	8	371.85	0.000280049	0.331232	1;2;3;4	4	4829.3	30989.6	30577.7	40949.7	35316.8	16964.3	80842.3	108384	111773
ENSMUSP00000020273	Supv3l1	Supv3l1|MGI Symbol|suppressor of var1, 3-like 1 (S. cerevisiae) [Source:MGI Symbol;Acc:MGI:2441711]|10|ENSMUSG00000020079|ENSMUST00000020273	0	Y	n6-13c18/19o	4	4	126.43	0.000282744	0.473789	1;3;4	3	490.516	7575.13	8742.55	8336.91	8378.36	2520.7	14450.3	18869.5	18761
ENSMUSP00000059582	Tmx2	Tmx2|MGI Symbol|thioredoxin-related transmembrane protein 2 [Source:MGI Symbol;Acc:MGI:1914208]|2|ENSMUSG00000050043|ENSMUST00000053664	3	0	o20-39i89-108o114-134i	2	2	44.26	0.000285999	0.511682	1;2	2	2219.12	17033.2	21537.3	16762.7	17724.9	2657.54	36341	33712.1	39027
ENSMUSP00000013970	Pip4k2c	Pip4k2c|MGI Symbol|phosphatidylinositol-5-phosphate 4-kinase, type II, gamma [Source:MGI Symbol;Acc:MGI:2152214]|10|ENSMUSG00000025417|ENSMUST00000013970	0	0	i	2	2	81.56	0.000288782	0.443924	2;3	2	1935.41	13446.7	17127.5	14904.8	17572.4	3576.25	31021.5	37178.5	37252.2
ENSMUSP00000066915	Amacr	Amacr|MGI Symbol|alpha-methylacyl-CoA racemase [Source:MGI Symbol;Acc:MGI:1098273]|15|ENSMUSG00000022244|ENSMUST00000070877	1	0	o148-168i	3	3	93.12	0.000296912	0.190682	1;4	2	962.405	2788.64	4966.34	4649.28	4017.19	4323.33	16331.3	24719	22344.1
ENSMUSP00000055326	Kctd8	Kctd8|MGI Symbol|potassium channel tetramerisation domain containing 8 [Source:MGI Symbol;Acc:MGI:2443804]|5|ENSMUSG00000037653|ENSMUST00000054095	0	0	i	2	2	75.46	0.000297593	3.34023	1;2	2	2785.45	13569	19437.7	18789.3	19117	1054.38	6398.2	4487.83	4669.71
ENSMUSP00000070413	Dnaja4	Dnaja4|MGI Symbol|DnaJ (Hsp40) homolog, subfamily A, member 4 [Source:MGI Symbol;Acc:MGI:1927638]|9|ENSMUSG00000032285|ENSMUST00000070070	0	0	i	1	1	48.08	0.000302752	0.486289	1;2	2	1616.41	14144.4	10879.7	10727	11200.5	1730.27	26003.3	22713.5	25288.3
ENSMUSP00000051731	Plxnb2	Plxnb2|MGI Symbol|plexin B2 [Source:MGI Symbol;Acc:MGI:2154239]|15|ENSMUSG00000036606|ENSMUST00000060808	1	Y	n5-16c21/22o1204-1225i	13	13	474.7	0.000304106	3.3583	1;2;3	3	44703.3	169469	197490	274735	222138	9481.39	71190.5	59669.1	52386.3
ENSMUSP00000028800	1700037H04Rik	1700037H04Rik|MGI Symbol|RIKEN cDNA 1700037H04 gene [Source:MGI Symbol;Acc:MGI:1914576]|2|ENSMUSG00000027327|ENSMUST00000028800	0	0	i	1	1	28.44	0.000306504	3.01689	1	1	1498.28	13337.3	10115.1	10797.4	12552.7	752.416	4219.03	4405.5	3019.09
ENSMUSP00000017567	Zfp207	Zfp207|MGI Symbol|zinc finger protein 207 [Source:MGI Symbol;Acc:MGI:1340045]|11|ENSMUSG00000017421|ENSMUST00000017567	0	0	i	2	2	40.76	0.000314208	2.48133	2	1	9589.24	67745.4	67752.3	53426	76593	2666.98	23861.8	28307.2	28637.4
ENSMUSP00000046371	Gde1	Gde1|MGI Symbol|glycerophosphodiester phosphodiesterase 1 [Source:MGI Symbol;Acc:MGI:1891827]|7|ENSMUSG00000033917|ENSMUST00000038791	1	0	o12-45i	1	1	50.02	0.000316157	0.305759	2	1	2263.83	8987.99	14302.4	12332.4	10755.6	5225.45	32112.9	42142.1	39672.5
ENSMUSP00000047441	Nfyc	Nfyc|MGI Symbol|nuclear transcription factor-Y gamma [Source:MGI Symbol;Acc:MGI:107901]|4|ENSMUSG00000032897|ENSMUST00000043429	0	0	i	1	1	28.43	0.000318321	0.273397	1	1	582.454	3990.19	3682.77	2637.6	3308.8	2774.63	9952.6	13585.9	15401.8
ENSMUSP00000022480	Ogdhl	Ogdhl|MGI Symbol|oxoglutarate dehydrogenase-like [Source:MGI Symbol;Acc:MGI:3616088]|14|ENSMUSG00000021913|ENSMUST00000022480	0	0	i	28	21	1251.05	0.000322161	0.49137	1;2;3;4	4	3107.7	64439.8	65941.2	64781.3	58973	19461.6	107965	140954	142351
ENSMUSP00000020034	Echdc1	Echdc1|MGI Symbol|enoyl Coenzyme A hydratase domain containing 1 [Source:MGI Symbol;Acc:MGI:1277169]|10|ENSMUSG00000019883|ENSMUST00000020034	0	0	i	1	1	56.65	0.000328971	1.63356	1	1	1053.2	10259	12278.9	12516.4	12262.6	253.353	7128.66	6872.95	7379.65
ENSMUSP00000037028	Camk1d	Camk1d|MGI Symbol|calcium/calmodulin-dependent protein kinase ID [Source:MGI Symbol;Acc:MGI:2442190]|2|ENSMUSG00000039145|ENSMUST00000044009	0	0	i	1	1	37.51	0.000329198	0.327959	2;3	2	438.516	7628.46	6760.04	7637.83	7644.62	5311.66	16820.7	22952.2	27399.4
ENSMUSP00000033713	Cetn2	Cetn2|MGI Symbol|centrin 2 [Source:MGI Symbol;Acc:MGI:1347085]|X|ENSMUSG00000031347|ENSMUST00000033713	0	0	i	3	2	107.63	0.000330223	0.508959	1;2;3	3	1346.66	10973.7	13662.9	10735	11338.4	2204.65	25426.5	23623.9	21040.3
ENSMUSP00000003066;ENSMUSP00000132032;ENSMUSP00000133359	Apoe	Apoe|MGI Symbol|apolipoprotein E [Source:MGI Symbol;Acc:MGI:88057]|7|ENSMUSG00000002985|ENSMUST00000003066	0	Y	n3-13c18/19o	3	3	123.52	0.000341322	8.85462	1	1	6325.46	44615.5	32324.9	33575.2	30670.8	2107.9	6489.87	2489.26	3337.98
ENSMUSP00000023341	Cd200	Cd200|MGI Symbol|CD200 antigen [Source:MGI Symbol;Acc:MGI:1196990]|16|ENSMUSG00000022661|ENSMUST00000023341	1	Y	n10-21c30/31o233-259i	1	1	26.21	0.000345862	3.34263	2	1	1260.63	4626.14	7705.8	6137.5	5974.38	237.362	1810.11	1608.98	2081.94
ENSMUSP00000031862;ENSMUSP00000110088;ENSMUSP00000121370	Cbx3	Cbx3|MGI Symbol|chromobox 3 [Source:MGI Symbol;Acc:MGI:108515]|6|ENSMUSG00000029836|ENSMUST00000031862	0	0	i	9	6	623.85	0.00034993	0.323251	1;2;4	3	63166.6	360411	224874	247575	233942	83121.9	767452	933638	854337
ENSMUSP00000030785	Espn	Espn|MGI Symbol|espin [Source:MGI Symbol;Acc:MGI:1861630]|4|ENSMUSG00000028943|ENSMUST00000030785	0	0	i	1	1	26.39	0.000353263	26.1179	1	1	21240.5	62274	19168.2	19370.2	20928.1	249.749	1283.71	1053.5	1552.5
ENSMUSP00000022507;ENSMUSP00000125780	Pspc1	Pspc1|MGI Symbol|paraspeckle protein 1 [Source:MGI Symbol;Acc:MGI:1913895]|14|ENSMUSG00000021938|ENSMUST00000022507	0	0	i	11	8	378.67	0.000355202	0.382785	1;2;3;4	4	1101.22	24101.1	21800.6	22155.1	23557.2	12967.9	46892.8	72828.5	59904
ENSMUSP00000031011	Rab28	Rab28|MGI Symbol|RAB28, member RAS oncogene family [Source:MGI Symbol;Acc:MGI:1917285]|5|ENSMUSG00000029128|ENSMUST00000031011	0	0	i	5	5	183.33	0.000366813	0.163363	1;2;3	3	1059.78	2069.57	3998.06	4375.3	4124.02	1441.38	21409.8	19465.3	22280.6
ENSMUSP00000077132	Itga1	Itga1|MGI Symbol|integrin alpha 1 [Source:MGI Symbol;Acc:MGI:96599]|13|ENSMUSG00000042284|ENSMUST00000061673	1	Y	n11-23c28/29o1142-1169i	3	3	144.36	0.000367214	45.8315	1;2	2	10248.5	28500.2	8188.23	7940.68	7885.79	121.556	451.072	313.386	208.708
ENSMUSP00000077612	C1qbp	C1qbp|MGI Symbol|complement component 1, q subcomponent binding protein [Source:MGI Symbol;Acc:MGI:1194505]|11|ENSMUSG00000018446|ENSMUST00000078528	0	0	i	8	8	466.68	0.000377135	0.676534	1;2;4	3	19671.7	328740	311179	309736	281205	27151.9	458204	435156	489262
ENSMUSP00000024206	Gnb3	Gnb3|MGI Symbol|guanine nucleotide binding protein (G protein), beta 3 [Source:MGI Symbol;Acc:MGI:95785]|6|ENSMUSG00000023439|ENSMUST00000024206	0	0	i	16	14	991.25	0.000386608	0.292134	1;2;3;4	4	27215.3	98665	150519	155923	152286	56263	470232	510712	399546
ENSMUSP00000114522	Ahnak2	Ahnak2|MGI Symbol|AHNAK nucleoprotein 2 [Source:MGI Symbol;Acc:MGI:2144831]|12|ENSMUSG00000072812|ENSMUST00000124526	0	0	i	5	5	381.13	0.000389209	2.87808	1;3	2	11251.1	70899.3	91879.1	96416.6	89888.2	6360.76	36734.1	27747.1	24443
ENSMUSP00000000925;ENSMUSP00000115388	Smarcb1	Smarcb1|MGI Symbol|SWI/SNF related, matrix associated, actin dependent regulator of chromatin, subfamily b, member 1 [Source:MGI Symbol;Acc:MGI:1328366]|10|ENSMUSG00000000902|ENSMUST00000000925	0	0	i	2	2	98.08	0.00039407	0.400769	1	1	1019.88	8403.22	9147.1	10633.5	10244.4	3801.73	18895.1	25660	25283.7
ENSMUSP00000081043	Tacc1	Tacc1|MGI Symbol|transforming, acidic coiled-coil containing protein 1 [Source:MGI Symbol;Acc:MGI:2443510]|8|ENSMUSG00000065954|ENSMUST00000084030	0	0	i	1	1	55.7	0.000397634	30.2203	1	1	6344.46	18208.1	5645.19	6168.51	4877.09	75.634	238.168	380.817	353.081
ENSMUSP00000043442	Ccdc93	Ccdc93|MGI Symbol|coiled-coil domain containing 93 [Source:MGI Symbol;Acc:MGI:1918079]|1|ENSMUSG00000026339|ENSMUST00000036025	0	0	i	1	1	64.29	0.000399473	3.30284	1	1	1633.6	10107	6416.98	7423.81	6996.45	375.393	2786.04	2362.54	2037.4
ENSMUSP00000001043;ENSMUSP00000116945	Chtop	Chtop|MGI Symbol|chromatin target of PRMT1 [Source:MGI Symbol;Acc:MGI:1913761]|3|ENSMUSG00000001017|ENSMUST00000001043	0	0	i	3	3	169.07	0.000402256	0.410728	1	1	3258.52	23138.6	15894	17019.4	17290.9	4496.07	40479.6	47418.9	48901.9
ENSMUSP00000038106	Slc12a9	Slc12a9|MGI Symbol|solute carrier family 12 (potassium/chloride transporters), member 9 [Source:MGI Symbol;Acc:MGI:1933532]|5|ENSMUSG00000037344|ENSMUST00000039991	13	0	i40-60o72-99i120-144o164-187i194-214o263-285i297-319o339-365i377-397o417-439i451-471o477-494i740-761o	1	1	69.23	0.000413748	13.5267	1	1	2326.04	5817.67	10544.9	10148.4	10654.8	303.094	830.673	309.587	838.366
ENSMUSP00000061474	Srsf4	Srsf4|MGI Symbol|serine/arginine-rich splicing factor 4 [Source:MGI Symbol;Acc:MGI:1890577]|4|ENSMUSG00000028911|ENSMUST00000053819	0	0	i	5	1	205.15	0.000414113	0.439609	2	1	2155.69	29278.7	24749.4	26599.8	24694.4	10573	49228.9	70244.4	61768.1
ENSMUSP00000030454;ENSMUSP00000117007	Prdx1	Prdx1|MGI Symbol|peroxiredoxin 1 [Source:MGI Symbol;Acc:MGI:99523]|4|ENSMUSG00000028691|ENSMUST00000030454	0	0	i	14	7	697.67	0.000416799	3.12437	1;2;3;4	4	118603	744827	519339	506272	499040	26983.3	219066	178445	167986
ENSMUSP00000041453	Clic4	Clic4|MGI Symbol|chloride intracellular channel 4 (mitochondrial) [Source:MGI Symbol;Acc:MGI:1352754]|4|ENSMUSG00000037242|ENSMUST00000037099	0	0	i	9	7	409.35	0.000419115	24.2846	1;2;3	3	9362.86	55984.4	39065.6	38918.2	34961.9	1384.55	3357.7	685.978	1391.47
ENSMUSP00000030698	Stx12	Stx12|MGI Symbol|syntaxin 12 [Source:MGI Symbol;Acc:MGI:1931027]|4|ENSMUSG00000028879|ENSMUST00000030698	1	0	i251-272o	4	4	188.22	0.000428166	2.068	1;2	2	6224.54	51301.8	39646.3	41768.9	37013.3	611.556	21132.4	20345	21549.3
ENSMUSP00000060912	Gulo	Gulo|MGI Symbol|gulonolactone (L-) oxidase [Source:MGI Symbol;Acc:MGI:1353434]|14|ENSMUSG00000034450|ENSMUST00000059970	0	0	i	2	2	69.27	0.000428888	0.454938	1;2;3;4	4	7594.68	53829.5	39737.8	42581.1	36292.5	2118.52	98189.7	95063.6	99103.6
ENSMUSP00000069956	Tmod2	Tmod2|MGI Symbol|tropomodulin 2 [Source:MGI Symbol;Acc:MGI:1355335]|9|ENSMUSG00000032186|ENSMUST00000064433	0	0	i	8	8	332.14	0.000435407	3.71274	1;2	2	28516.9	146970	83937.9	101820	89960.1	2532.33	32028.8	28991.6	27000.3
ENSMUSP00000038555	Pck2	Pck2|MGI Symbol|phosphoenolpyruvate carboxykinase 2 (mitochondrial) [Source:MGI Symbol;Acc:MGI:1860456]|14|ENSMUSG00000040618|ENSMUST00000048781	0	0	i	6	6	277.04	0.00043567	1.94609	1;2;3	3	3821.68	34945.8	43468.2	36376.7	36566.6	2253.35	21995.2	17494.4	19544.4
ENSMUSP00000031008	Stx18	Stx18|MGI Symbol|syntaxin 18 [Source:MGI Symbol;Acc:MGI:1918366]|5|ENSMUSG00000029125|ENSMUST00000031008	0	0	i	1	1	36.9	0.00044194	2.57133	2	1	570.818	2967.98	3750.62	4353.1	3559.9	206.205	1175.58	1388.08	1587.92
ENSMUSP00000045216	Slc16a1	Slc16a1|MGI Symbol|solute carrier family 16 (monocarboxylic acid transporters), member 1 [Source:MGI Symbol;Acc:MGI:106013]|3|ENSMUSG00000032902|ENSMUST00000046212	11	0	o17-36i88-105o111-132i144-164o176-195i256-280o292-312i324-340o346-368i380-402o414-436i	3	3	178.48	0.000450284	2.73358	1;2	2	23110.1	145007	103606	102298	93240.3	2035.51	44588.2	41090.6	41035.1
ENSMUSP00000044280	Pcyt1b	Pcyt1b|MGI Symbol|phosphate cytidylyltransferase 1, choline, beta isoform [Source:MGI Symbol;Acc:MGI:2147987]|X|ENSMUSG00000035246|ENSMUST00000045898	0	0	i	1	1	21.24	0.000456309	1.35345	1	1	396.092	14961.5	15400.1	15929.5	15398.3	808.567	12047.3	10456.3	11502.5
ENSMUSP00000014990	Tppp3	Tppp3|MGI Symbol|tubulin polymerization-promoting protein family member 3 [Source:MGI Symbol;Acc:MGI:1915221]|8|ENSMUSG00000014846|ENSMUST00000014990	0	0	i	4	4	327.24	0.000457737	9.66139	1;2;3	3	35230.7	140686	67777.1	70647.1	72579.8	3702.58	13849.2	6817.37	8322.66
ENSMUSP00000004565;ENSMUSP00000119849	Ralb	Ralb|MGI Symbol|v-ral simian leukemia viral oncogene homolog B (ras related) [Source:MGI Symbol;Acc:MGI:1927244]|1|ENSMUSG00000004451|ENSMUST00000004565	0	0	i	4	3	230.41	0.000463011	3.18396	1;2;3;4	4	4225.51	31182.8	21047.5	24769.6	26819	1883.65	10342.3	7018.1	7145.11
ENSMUSP00000049882	Commd3	Commd3|MGI Symbol|COMM domain containing 3 [Source:MGI Symbol;Acc:MGI:88218]|2|ENSMUSG00000051154|ENSMUST00000061158	0	0	i	1	1	54.13	0.000463215	2.29261	2	1	2570.63	18481.8	13275.7	13617.7	13170.8	203.718	6487.81	6795.83	6410.85
ENSMUSP00000097078	Ddx46	Ddx46|MGI Symbol|DEAD (Asp-Glu-Ala-Asp) box polypeptide 46 [Source:MGI Symbol;Acc:MGI:1920895]|13|ENSMUSG00000021500|ENSMUST00000099479	1	0	i519-537o	9	9	399.43	0.000469952	0.402419	1;2;3;4	4	2817.04	22603.8	15934.6	19102.5	17776.2	6868.23	39416	49754.2	52418.2
ENSMUSP00000005749	Ctr9	Ctr9|MGI Symbol|Ctr9, Paf1/RNA polymerase II complex component, homolog (S. cerevisiae) [Source:MGI Symbol;Acc:MGI:109345]|7|ENSMUSG00000005609|ENSMUST00000005749	0	0	i	4	4	98.6	0.000472448	0.24091	1;2	2	562.627	1536.64	2734.84	2570.7	2656.09	1233.94	8166.6	9837.02	10575
ENSMUSP00000081943	Crip2	Crip2|MGI Symbol|cysteine rich protein 2 [Source:MGI Symbol;Acc:MGI:1915587]|12|ENSMUSG00000006356|ENSMUST00000084882	0	0	i	5	5	223.14	0.000473948	30.7239	1;2	2	148463	414115	113346	123084	115488	1685.35	8896.18	6514.47	5639.69
ENSMUSP00000096014	Svip	Svip|MGI Symbol|small VCP/p97-interacting protein [Source:MGI Symbol;Acc:MGI:1922994]|7|ENSMUSG00000074093|ENSMUST00000098414	0	0	i	1	1	29.85	0.000481485	1.99408	1	1	738.601	10113.9	9040.98	8317.88	9224.52	664.059	4737.21	5294.99	3972.27
ENSMUSP00000032179;ENSMUSP00000120098	Nup210	Nup210|MGI Symbol|nucleoporin 210 [Source:MGI Symbol;Acc:MGI:1859555]|6|ENSMUSG00000030091|ENSMUST00000032179	1	Y	n6-17c25/26o1809-1831i	7	6	219.25	0.000499252	0.278298	1;2;3;4	4	847.161	6979.56	8109.39	7817.99	9033.23	7474.88	19533.6	32521.5	32439.1
ENSMUSP00000051221	Ppih	Ppih|MGI Symbol|peptidyl prolyl isomerase H [Source:MGI Symbol;Acc:MGI:106499]|4|ENSMUSG00000060288|ENSMUST00000056458	0	0	i	1	1	24.11	0.00050827	0.481078	1	1	626.777	4862.16	3369.09	3970.39	3809.36	467.373	8565.31	7870.71	8759.73
ENSMUSP00000066954	Ly6c1	Ly6c1|MGI Symbol|lymphocyte antigen 6 complex, locus C1 [Source:MGI Symbol;Acc:MGI:96882]|15|ENSMUSG00000079018|ENSMUST00000065408	0	Y	n10-21c26/27o	1	1	85.25	0.000509914	33.9272	1;2	2	23862	64619.3	18663.8	15603.9	16621.5	97.4764	895.038	1084.53	950.11
ENSMUSP00000007266	Lsm2	Lsm2|MGI Symbol|LSM2 homolog, U6 small nuclear RNA associated (S. cerevisiae) [Source:MGI Symbol;Acc:MGI:90676]|17|ENSMUSG00000007050|ENSMUST00000007266	0	0	i	3	3	147.95	0.000514837	0.53056	1;2	2	4505.57	39586.3	32842.2	43427	36465.5	5114.65	76389.7	66691.7	68722.7
ENSMUSP00000029845;ENSMUSP00000112747	Ddah1	Ddah1|MGI Symbol|dimethylarginine dimethylaminohydrolase 1 [Source:MGI Symbol;Acc:MGI:1916469]|3|ENSMUSG00000028194|ENSMUST00000029845	0	0	i	22	21	1459.9	0.000519682	6.93413	1;2;3;4	4	306070	1.38821e+06	814662	779004	742970	51519.2	201582	118773	107077
ENSMUSP00000055743	Tst	Tst|MGI Symbol|thiosulfate sulfurtransferase, mitochondrial [Source:MGI Symbol;Acc:MGI:98852]|15|ENSMUSG00000044986|ENSMUST00000058659	0	0	i	6	6	210.29	0.000527878	3.0003	1;2;3	3	5992.75	44661.7	36810.8	30830.7	33517.4	2585.2	15478.4	10437.3	11962.7
ENSMUSP00000102605;ENSMUSP00000114716	Mapt	Mapt|MGI Symbol|microtubule-associated protein tau [Source:MGI Symbol;Acc:MGI:97180]|11|ENSMUSG00000018411|ENSMUST00000106992	0	0	i	8	1	353.51	0.000528717	2.24634	1;2	2	12353.5	125939	100689	127389	121054	8614.09	42583	59411.6	54192.1
ENSMUSP00000025567	Fads2	Fads2|MGI Symbol|fatty acid desaturase 2 [Source:MGI Symbol;Acc:MGI:1930079]|19|ENSMUSG00000024665|ENSMUST00000025567	4	0	i131-151o157-178i265-287o307-326i	1	1	25.93	0.000548148	4.48814	2	1	595.153	3395.43	4114.98	4621.99	4679.6	357.41	1308.4	768.494	632.739
ENSMUSP00000047960;ENSMUSP00000125922	Atp5l	Atp5l|MGI Symbol|ATP synthase, H+ transporting, mitochondrial F0 complex, subunit g [Source:MGI Symbol;Acc:MGI:1351597]|9|ENSMUSG00000038717|ENSMUST00000043675	0	0	i	3	3	184.65	0.000548501	0.458495	1;2;3;4	4	82753.8	540434	611445	740054	640140	163496	1.21172e+06	1.28223e+06	1.5235e+06
ENSMUSP00000002198	Sf3a1	Sf3a1|MGI Symbol|splicing factor 3a, subunit 1 [Source:MGI Symbol;Acc:MGI:1914715]|11|ENSMUSG00000002129|ENSMUST00000002198	0	0	i	11	11	393.94	0.00055462	0.443957	1;2	2	6546.63	53845.4	40970.6	41253.2	40135.9	13951.8	85968.2	112458	106807
ENSMUSP00000093713	Usmg5	Usmg5|MGI Symbol|upregulated during skeletal muscle growth 5 [Source:MGI Symbol;Acc:MGI:1891435]|19|ENSMUSG00000071528|ENSMUST00000096014	1	0	o26-45i	3	2	140.54	0.00056368	0.549139	1;2	2	37309.1	332757	264877	260860	251302	31432.5	482105	533091	539446
ENSMUSP00000020361	Ndufs7	Ndufs7|MGI Symbol|NADH dehydrogenase (ubiquinone) Fe-S protein 7 [Source:MGI Symbol;Acc:MGI:1922656]|10|ENSMUSG00000020153|ENSMUST00000020361	0	Y	n2-12c16/17o	7	6	347.55	0.000563828	0.461623	1;2;3;4	4	10645.7	54389.1	77012.3	76767.9	71189.9	3994.99	147576	144721	152612
ENSMUSP00000029515	S100a11	S100a11|MGI Symbol|S100 calcium binding protein A11 (calgizzarin) [Source:MGI Symbol;Acc:MGI:1338798]|3|ENSMUSG00000027907|ENSMUST00000029515	0	0	i	2	2	116.29	0.000567834	4.15389	1;2;3	3	16587.5	114623	90808	74386.2	90256.3	7188.9	30932.3	21529.5	16811.2
ENSMUSP00000063734	Ezr	Ezr|MGI Symbol|ezrin [Source:MGI Symbol;Acc:MGI:98931]|17|ENSMUSG00000052397|ENSMUST00000064234	0	0	i	20	8	926.37	0.000576154	4.80452	1;2;3;4	4	10943.4	81715.6	100741	81726.9	75511.5	7768.23	27045.8	14354.7	12939
ENSMUSP00000048469;ENSMUSP00000071176;ENSMUSP00000114141	Rpl10a	Rpl10a|MGI Symbol|ribosomal protein L10A [Source:MGI Symbol;Acc:MGI:1343877]|17|ENSMUSG00000037805|ENSMUST00000042334	0	0	i	10	10	481.88	0.000577616	0.620738	1;2;3;4	4	15117.2	192749	212681	228120	219875	29422.5	316232	326293	371473
ENSMUSP00000034046;ENSMUSP00000117546	Acsl1	Acsl1|MGI Symbol|acyl-CoA synthetase long-chain family member 1 [Source:MGI Symbol;Acc:MGI:102797]|8|ENSMUSG00000018796|ENSMUST00000034046	1	0	i21-45o	13	13	518.94	0.00059241	0.286283	1;2;3;4	4	3736.93	21755.6	14404.4	22797.8	19435.9	13374.9	51786.3	70635.7	77648.4
ENSMUSP00000020024	Fabp7	Fabp7|MGI Symbol|fatty acid binding protein 7, brain [Source:MGI Symbol;Acc:MGI:101916]|10|ENSMUSG00000019874|ENSMUST00000020024	0	0	i	2	2	115.21	0.000596223	0.149964	1;2	2	1918.61	6727.29	3600.5	2862.04	2526.72	4710.97	34084	27921.1	24830.5
ENSMUSP00000028727;ENSMUSP00000028743;ENSMUSP00000105725	Snap25	Snap25|MGI Symbol|synaptosomal-associated protein 25 [Source:MGI Symbol;Acc:MGI:98331]|2|ENSMUSG00000027273|ENSMUST00000028727	0	0	i	19	19	1163.12	0.000599351	0.686006	1;2;3;4	4	14574.5	237278	208771	241511	231222	19821.2	317378	323157	354232
ENSMUSP00000041307	Sgtb	Sgtb|MGI Symbol|small glutamine-rich tetratricopeptide repeat (TPR)-containing, beta [Source:MGI Symbol;Acc:MGI:2444615]|13|ENSMUSG00000042743|ENSMUST00000044385	0	0	i	2	2	47.44	0.000604387	0.433925	1	1	700.3	3269.63	4798.4	4692.18	4117.26	584.746	9944.79	8906.82	9892.45
ENSMUSP00000061092	Mtap	Mtap|MGI Symbol|methylthioadenosine phosphorylase [Source:MGI Symbol;Acc:MGI:1914152]|4|ENSMUSG00000062937|ENSMUST00000058030	0	0	i	8	8	301.18	0.000606063	9.45983	1;2	2	18458.8	65911.7	25257.6	32043.4	31167.3	1215.05	5698.25	3386.34	3893.93
ENSMUSP00000019470	Psme3	Psme3|MGI Symbol|proteaseome (prosome, macropain) activator subunit 3 (PA28 gamma, Ki) [Source:MGI Symbol;Acc:MGI:1096366]|11|ENSMUSG00000078652|ENSMUST00000019470	0	0	i	1	1	30.3	0.0006179	0.602185	2	1	431.715	5753.06	5500.89	6164.56	6474.17	926.012	10262.9	10261.4	8658.26
ENSMUSP00000032172	Chchd6	Chchd6|MGI Symbol|coiled-coil-helix-coiled-coil-helix domain containing 6 [Source:MGI Symbol;Acc:MGI:1913348]|6|ENSMUSG00000030086|ENSMUST00000032172	0	0	i	3	3	119.81	0.000618748	0.559525	1	1	375.373	6581.5	5913.82	6525.88	5895.86	1512.24	9554.48	11313	12564.8
ENSMUSP00000106859	Tagln2	Tagln2|MGI Symbol|transgelin 2 [Source:MGI Symbol;Acc:MGI:1312985]|1|ENSMUSG00000026547|ENSMUST00000111228	0	0	i	9	8	384.59	0.000621439	43.0543	1;2;3	3	144475	375288	88737.5	85351.4	84982	833.465	5058.66	3394.08	4303.06
ENSMUSP00000040596	Palm	Palm|MGI Symbol|paralemmin [Source:MGI Symbol;Acc:MGI:1261814]|10|ENSMUSG00000035863|ENSMUST00000046945	0	0	i	8	6	370.38	0.0006269	3.99065	1;2;3	3	32529.6	168111	97478.7	113602	102328	6120.54	24665.6	32144.5	36797.4
ENSMUSP00000021226	Luc7l3	Luc7l3|MGI Symbol|LUC7-like 3 (S. cerevisiae) [Source:MGI Symbol;Acc:MGI:1914934]|11|ENSMUSG00000020863|ENSMUST00000021226	0	0	i	6	6	303.39	0.000640822	0.344821	1;2;3;4	4	6601.02	40004.2	27027	25391.5	28976.1	15283.1	74482.9	104576	94169.6
ENSMUSP00000039243	Snx2	Snx2|MGI Symbol|sorting nexin 2 [Source:MGI Symbol;Acc:MGI:1915054]|18|ENSMUSG00000034484|ENSMUST00000037850	0	0	i	11	9	389.58	0.000643952	2.61091	1;2;3	3	4690.95	41636.4	31740.6	33149.8	32102.5	2630.66	10528.9	14647.8	15423.4
ENSMUSP00000056855	Mrps9	Mrps9|MGI Symbol|mitochondrial ribosomal protein S9 [Source:MGI Symbol;Acc:MGI:1916777]|1|ENSMUSG00000060679|ENSMUST00000057208	0	Y	n5-16c21/22o	1	1	27.24	0.000646023	0.564683	2	1	643.469	5410.66	5312.64	4071.16	4519.79	231.217	8861.05	8636.71	9099.07
ENSMUSP00000099881	Gap43	Gap43|MGI Symbol|growth associated protein 43 [Source:MGI Symbol;Acc:MGI:95639]|16|ENSMUSG00000047261|ENSMUST00000102817	0	0	i	1	1	142.17	0.000659798	4.88136	1	1	23165	85581.7	123896	140954	118225	7580.08	14460.5	28381.9	26619.2
ENSMUSP00000035166	Uba5	Uba5|MGI Symbol|ubiquitin-like modifier activating enzyme 5 [Source:MGI Symbol;Acc:MGI:1913913]|9|ENSMUSG00000032557|ENSMUST00000035166	0	0	i	1	1	26.72	0.000662243	2.09992	1	1	4694.6	28378.6	29118.2	38639.9	32952	1855.04	12926.8	14864.4	16635.7
ENSMUSP00000034570	Pts	Pts|MGI Symbol|6-pyruvoyl-tetrahydropterin synthase [Source:MGI Symbol;Acc:MGI:1338783]|9|ENSMUSG00000032067|ENSMUST00000034570	0	0	i	1	1	64.07	0.000666174	2.0412	1;2	2	5314.91	34018.9	38553.6	46016.6	43418.7	2445.02	21871.6	18456.7	17133
ENSMUSP00000015829;ENSMUSP00000113948	Acadsb	Acadsb|MGI Symbol|acyl-Coenzyme A dehydrogenase, short/branched chain [Source:MGI Symbol;Acc:MGI:1914135]|7|ENSMUSG00000030861|ENSMUST00000015829	0	0	i	9	8	416.48	0.000675142	1.64578	1;2;3;4	4	5606.59	72895.8	61859.6	63239.9	60583.9	3477.96	43656.6	36858.1	38983.1
ENSMUSP00000046981	Ric8b	Ric8b|MGI Symbol|resistance to inhibitors of cholinesterase 8 homolog B (C. elegans) [Source:MGI Symbol;Acc:MGI:2682307]|10|ENSMUSG00000035620|ENSMUST00000038523	0	0	i	1	1	22.07	0.000676362	0.175183	2	1	408.671	1573.09	1222.1	1475.91	661.819	1058.92	6133.56	7877.74	8046
ENSMUSP00000061493	Eea1	Eea1|MGI Symbol|early endosome antigen 1 [Source:MGI Symbol;Acc:MGI:2442192]|10|ENSMUSG00000036499|ENSMUST00000053484	0	0	i	3	2	121.82	0.000676729	8.72515	1	1	5078.1	18350.3	8068.8	8022.53	8521	389.617	1768.68	1169.8	1037.49
ENSMUSP00000028257	Gca	Gca|MGI Symbol|grancalcin [Source:MGI Symbol;Acc:MGI:1918521]|2|ENSMUSG00000026893|ENSMUST00000028257	0	0	i	1	1	26.52	0.000683314	13.6706	2	1	967.291	10239.9	10978.2	9060.45	8975.87	472.159	1218.5	718.528	274.739
ENSMUSP00000076933	Arpc5	Arpc5|MGI Symbol|actin related protein 2/3 complex, subunit 5 [Source:MGI Symbol;Acc:MGI:1915021]|1|ENSMUSG00000008475|ENSMUST00000077755	0	0	i	2	2	94.5	0.000687219	4.11292	1	1	7690.21	35666.6	19858.7	20871.4	20197.7	821.402	6357.55	6871.86	5263.51
ENSMUSP00000103791;ENSMUSP00000103790;ENSMUSP00000118961	Bbs7	Bbs7|MGI Symbol|Bardet-Biedl syndrome 7 (human) [Source:MGI Symbol;Acc:MGI:1918742]|3|ENSMUSG00000037325|ENSMUST00000108156	0	0	i	4	1	114.17	0.000691963	0.219297	2	1	361.996	695.865	1109.31	914.855	1547.05	355.068	4899.42	4728.36	4217.01
ENSMUSP00000099510;ENSMUSP00000054164	Mtor	Mtor|MGI Symbol|mechanistic target of rapamycin (serine/threonine kinase) [Source:MGI Symbol;Acc:MGI:1928394]|4|ENSMUSG00000028991|ENSMUST00000103221	0	0	i	5	5	143.15	0.000692409	3.4143	1;4	2	62997.3	169115	248051	318137	277540	8252.36	78558.3	68689.6	62167
ENSMUSP00000076093;ENSMUSP00000108850	Utrn	Utrn|MGI Symbol|utrophin [Source:MGI Symbol;Acc:MGI:104631]|10|ENSMUSG00000019820|ENSMUST00000076817	0	0	i	3	3	88.8	0.00069357	52.4756	2	1	2901.58	10107.7	4538.53	4250.18	4152.59	111.187	244.688	82.7419	31.7385
ENSMUSP00000072136	Flot2	Flot2|MGI Symbol|flotillin 2 [Source:MGI Symbol;Acc:MGI:103309]|11|ENSMUSG00000061981|ENSMUST00000072289	0	0	i	4	4	108.06	0.000705715	5.97283	1;3	2	636.812	6714.61	5264.36	6393.95	6397.36	567.489	1679.14	738.203	659.025
ENSMUSP00000026144	Dcxr	Dcxr|MGI Symbol|dicarbonyl L-xylulose reductase [Source:MGI Symbol;Acc:MGI:1915130]|11|ENSMUSG00000039450|ENSMUST00000026144	0	0	i	1	1	41.14	0.000708256	27.6745	1	1	2901.36	19570.3	15345.7	12639.1	14788	475.088	1098.59	160.654	497.954
ENSMUSP00000105094;ENSMUSP00000000958	Top1	Top1|MGI Symbol|topoisomerase (DNA) I [Source:MGI Symbol;Acc:MGI:98788]|2|ENSMUSG00000070544|ENSMUST00000109468	0	0	i	16	16	536.11	0.000712023	0.265223	1;2;3;4	4	13919.5	64148.4	34921.3	37378.3	36870.2	28475.9	138288	187534	187685
ENSMUSP00000011896;ENSMUSP00000020768	Pgam1	Pgam1|MGI Symbol|phosphoglycerate mutase 1 [Source:MGI Symbol;Acc:MGI:97552]|19|ENSMUSG00000011752|ENSMUST00000011896	0	0	i	19	19	1654.12	0.000722999	0.588745	1;2;3;4	4	233741	1.89187e+06	2.18309e+06	2.42788e+06	2.33049e+06	180230	3.85998e+06	3.5245e+06	3.57807e+06
ENSMUSP00000076594	2810006K23Rik	2810006K23Rik|MGI Symbol|RIKEN cDNA 2810006K23 gene [Source:MGI Symbol;Acc:MGI:1919900]|5|ENSMUSG00000047635|ENSMUST00000077376	0	Y	n6-17c22/23o	1	1	21.08	0.000723343	0.488974	1	1	756.677	6395.67	7657.45	7848.33	8093.32	2252.75	13625.1	13803.1	17612.9
ENSMUSP00000052245	Add3	Add3|MGI Symbol|adducin 3 (gamma) [Source:MGI Symbol;Acc:MGI:1351615]|19|ENSMUSG00000025026|ENSMUST00000050096	0	0	i	7	1	417.05	0.000724914	13.3264	2	1	13172.5	40956.2	12535.1	17008.4	15058	382.387	2180.5	1511.74	1524.83
ENSMUSP00000026013	Maoa	Maoa|MGI Symbol|monoamine oxidase A [Source:MGI Symbol;Acc:MGI:96915]|X|ENSMUSG00000025037|ENSMUST00000026013	1	0	o500-519i	9	9	430.8	0.00074099	2.52516	1;2;3	3	11307.3	77360.7	102178	98931.8	97942.2	8451.74	46449.1	31570.2	32062.8
ENSMUSP00000099554;ENSMUSP00000117895	Lrrc57	Lrrc57|MGI Symbol|leucine rich repeat containing 57 [Source:MGI Symbol;Acc:MGI:1913856]|2|ENSMUSG00000027286|ENSMUST00000102496	0	0	i	4	4	137.09	0.000743527	2.19953	1;2	2	1109.53	19886.9	20200.1	22265.7	21469.3	2176.71	11864.6	7774.82	8527.67
ENSMUSP00000099681	Stxbp3a	Stxbp3a|MGI Symbol|syntaxin binding protein 3A [Source:MGI Symbol;Acc:MGI:107362]|3|ENSMUSG00000027882|ENSMUST00000102621	0	0	i	2	2	63.33	0.000750604	10.5744	2	1	2744.62	15130.1	9475.14	10893.4	9178.26	658.086	1807.79	954.974	513.184
ENSMUSP00000063714	Arhgdia	Arhgdia|MGI Symbol|Rho GDP dissociation inhibitor (GDI) alpha [Source:MGI Symbol;Acc:MGI:2178103]|11|ENSMUSG00000025132|ENSMUST00000067936	0	0	i	12	11	503.93	0.000771169	7.32717	1;2;3	3	276064	981835	418252	457912	416894	12430.3	97677	74155.8	78944.9
ENSMUSP00000115704	Ptgr2	Ptgr2|MGI Symbol|prostaglandin reductase 2 [Source:MGI Symbol;Acc:MGI:1916372]|12|ENSMUSG00000072946|ENSMUST00000123614	0	0	i	5	1	164.93	0.000786669	2.49517	2	1	356.129	8210.32	7940.54	8357.88	8792.38	934.765	4382.31	2743.92	2783.3
ENSMUSP00000112532;ENSMUSP00000122200	Otx2	Otx2|MGI Symbol|orthodenticle homolog 2 (Drosophila) [Source:MGI Symbol;Acc:MGI:97451]|14|ENSMUSG00000021848|ENSMUST00000119070	0	0	i	3	2	118.92	0.000804961	0.143899	1;2;3;4	4	2763.84	9019.03	3219.63	3526.71	3785.95	5568.05	30395.6	40256.8	39806.9
ENSMUSP00000109399;ENSMUSP00000113391;ENSMUSP00000115577;ENSMUSP00000138342	Rpl9	Rpl9|MGI Symbol|ribosomal protein L9 [Source:MGI Symbol;Acc:MGI:1298373]|5|ENSMUSG00000047215|ENSMUST00000057885	0	0	i	12	12	664.85	0.000807204	0.533853	1;2;3;4	4	10603.1	263783	242843	266564	258862	78526.1	395614	494837	550654
ENSMUSP00000023449	Snap29	Snap29|MGI Symbol|synaptosomal-associated protein 29 [Source:MGI Symbol;Acc:MGI:1914724]|16|ENSMUSG00000022765|ENSMUST00000023449	0	0	i	1	1	21.51	0.000812858	8.47593	2	1	7457.94	25686.8	9298.61	12421.9	11266.1	351.683	2187.23	1484.17	1853.6
ENSMUSP00000122157	Gm14226	Gm14226|MGI Symbol|predicted gene 14226 [Source:MGI Symbol;Acc:MGI:3649244]|2|ENSMUSG00000084897|ENSMUST00000130870	1	Y	n9-20c29/30o597-619i	1	1	22.5	0.000816713	3.0401	1	1	5601.99	31274.7	18541.4	24192.9	20548.5	1067.84	6759.32	8120.33	8865.17
ENSMUSP00000118120	Gsn	Gsn|MGI Symbol|gelsolin [Source:MGI Symbol;Acc:MGI:95851]|2|ENSMUSG00000026879|ENSMUST00000142324	0	0	i	3	1	72.41	0.000829009	40.2532	2	1	7287.6	18652.8	3268.16	4411.09	4713.45	22.9314	229.676	193.021	235.221
ENSMUSP00000003445	Fkbp11	Fkbp11|MGI Symbol|FK506 binding protein 11 [Source:MGI Symbol;Acc:MGI:1913370]|15|ENSMUSG00000003355|ENSMUST00000003445	1	Y	n6-17c25/26o156-177i	1	1	38.14	0.000830988	4.55919	2	1	4497.73	8606.85	17488.6	17975.2	17287.6	194.97	3372.08	3231.97	2986.88
ENSMUSP00000023670	Clic6	Clic6|MGI Symbol|chloride intracellular channel 6 [Source:MGI Symbol;Acc:MGI:2146607]|16|ENSMUSG00000022949|ENSMUST00000023670	0	0	i	3	2	109.65	0.000839174	2.46332	1;2;3	3	1019.6	5009.02	6372.75	6836.26	7396.45	457.783	2375.92	3011.08	2122.42
ENSMUSP00000062047	Uaca	Uaca|MGI Symbol|uveal autoantigen with coiled-coil domains and ankyrin repeats [Source:MGI Symbol;Acc:MGI:1919815]|9|ENSMUSG00000034485|ENSMUST00000050183	0	0	i	2	1	42.4	0.000844921	18.8858	2	1	3935.5	11365.4	3771.25	3018.73	3792	94.5875	434.045	293.762	253.99
ENSMUSP00000095966	Necab2	Necab2|MGI Symbol|N-terminal EF-hand calcium binding protein 2 [Source:MGI Symbol;Acc:MGI:2152211]|8|ENSMUSG00000031837|ENSMUST00000098363	0	0	i	1	1	22.51	0.000851163	8.90479	1	1	995.678	14574.6	14473.5	16253.7	13960.6	1103.27	2881.65	747.327	1329.61
ENSMUSP00000077781	Enah	Enah|MGI Symbol|enabled homolog (Drosophila) [Source:MGI Symbol;Acc:MGI:108360]|1|ENSMUSG00000022995|ENSMUST00000078719	0	0	i	2	2	73.81	0.000857026	19.6015	1;2	2	13497.5	43642.1	15755.8	17994.1	16388.8	703.42	2015.8	609.399	1282.12
ENSMUSP00000045044	Sin3a	Sin3a|MGI Symbol|transcriptional regulator, SIN3A (yeast) [Source:MGI Symbol;Acc:MGI:107157]|9|ENSMUSG00000042557|ENSMUST00000049169	0	0	i	2	2	46.01	0.000867093	0.36271	1	1	1055.69	6287.3	4190.72	4373.62	4022.18	2289.04	10877.3	15153.9	14430.7
ENSMUSP00000047588	Coil	Coil|MGI Symbol|coilin [Source:MGI Symbol;Acc:MGI:104842]|11|ENSMUSG00000033983|ENSMUST00000036649	0	0	i	1	1	24.28	0.0008692	0.238001	1	1	212.605	1416.64	1812.83	1906.86	1694.56	2291.22	4400.1	8314.44	8420.63
ENSMUSP00000027421	Trip12	Trip12|MGI Symbol|thyroid hormone receptor interactor 12 [Source:MGI Symbol;Acc:MGI:1309481]|1|ENSMUSG00000026219|ENSMUST00000027421	0	0	i	1	1	62.75	0.000896085	0.327654	2	1	509.766	1557.67	2206.15	2376.31	2782.8	672.132	5777.93	7122.14	6459.91
ENSMUSP00000020749	Mtif2	Mtif2|MGI Symbol|mitochondrial translational initiation factor 2 [Source:MGI Symbol;Acc:MGI:1924034]|11|ENSMUSG00000020459|ENSMUST00000020749	0	0	i	1	1	23	0.000911426	0.289761	1	1	1074.31	4741.68	2979.38	2722.51	2300.13	1296.66	10279.8	12632.5	12400.9
ENSMUSP00000002048	Taco1	Taco1|MGI Symbol|translational activator of mitochondrially encoded cytochrome c oxidase I [Source:MGI Symbol;Acc:MGI:1917457]|11|ENSMUSG00000001983|ENSMUST00000002048	0	0	i	4	4	126.27	0.000914895	0.614609	1;2;3	3	1084.76	10959.6	8837.45	8772.27	10282.6	866.869	14939.7	16618.3	16154.5
ENSMUSP00000020268	Ccar1	Ccar1|MGI Symbol|cell division cycle and apoptosis regulator 1 [Source:MGI Symbol;Acc:MGI:1914750]|10|ENSMUSG00000020074|ENSMUST00000020268	0	0	i	4	4	122.36	0.000919626	0.359796	1;2;4	3	3281.27	17149.6	9657.95	10919.3	12170.8	3340.04	33860.1	39377.6	33357.7
ENSMUSP00000028087	Ppp6c	Ppp6c|MGI Symbol|protein phosphatase 6, catalytic subunit [Source:MGI Symbol;Acc:MGI:1915107]|2|ENSMUSG00000026753|ENSMUST00000028087	0	0	i	3	3	72.53	0.000950039	1.83374	2;3	2	1698.68	11586.2	15735.8	13787.6	13923.1	720.563	7025.48	8315.57	7114.29
ENSMUSP00000078774	Suclg2	Suclg2|MGI Symbol|succinate-Coenzyme A ligase, GDP-forming, beta subunit [Source:MGI Symbol;Acc:MGI:1306824]|6|ENSMUSG00000061838|ENSMUST00000079847	0	0	i	3	3	167.23	0.000950537	8.14532	1;2	2	11487.5	39571	15202	17803.4	17098.6	735.574	3800.18	2455.01	2611.75
ENSMUSP00000034567	Dlat	Dlat|MGI Symbol|dihydrolipoamide S-acetyltransferase (E2 component of pyruvate dehydrogenase complex) [Source:MGI Symbol;Acc:MGI:2385311]|9|ENSMUSG00000000168|ENSMUST00000034567	0	0	i	19	18	1021.17	0.000984435	0.606336	1;2;3;4	4	21224.6	335087	287095	328089	319857	62370.3	456806	522140	581499
ENSMUSP00000116627	Adhfe1	Adhfe1|MGI Symbol|alcohol dehydrogenase, iron containing, 1 [Source:MGI Symbol;Acc:MGI:1923437]|1|ENSMUSG00000025911|ENSMUST00000144177	0	0	i	1	1	40.65	0.00102056	13.5386	2	1	1451.33	16757.6	20202.5	18112.1	18984.9	1166.93	2692.36	912.711	494.942
ENSMUSP00000029666	Papss1	Papss1|MGI Symbol|3'-phosphoadenosine 5'-phosphosulfate synthase 1 [Source:MGI Symbol;Acc:MGI:1330587]|3|ENSMUSG00000028032|ENSMUST00000029666	0	0	i	2	2	79.89	0.00102981	1.56741	2;3	2	1202.63	16821.9	16665.6	18408.8	19116.6	1249.33	11827.2	11839	9669.23
ENSMUSP00000009003	Rala	Rala|MGI Symbol|v-ral simian leukemia viral oncogene homolog A (ras related) [Source:MGI Symbol;Acc:MGI:1927243]|13|ENSMUSG00000008859|ENSMUST00000009003	0	0	i	5	3	306.31	0.00106011	2.03656	1;2;3	3	14828.7	113171	131049	137694	148532	11830.2	77049.7	56182.3	56958
ENSMUSP00000031673;ENSMUSP00000031670	Gngt1	Gngt1|MGI Symbol|guanine nucleotide binding protein (G protein), gamma transducing activity polypeptide 1 [Source:MGI Symbol;Acc:MGI:109165]|6|ENSMUSG00000029663|ENSMUST00000031673	0	0	i	5	5	218.94	0.00108865	0.140611	1;2;3;4	4	397127	1.21088e+06	565669	387670	360092	89382.9	5.08373e+06	5.01636e+06	5.19344e+06
ENSMUSP00000122831	Cenpa	Cenpa|MGI Symbol|centromere protein A [Source:MGI Symbol;Acc:MGI:88375]|5|ENSMUSG00000029177|ENSMUST00000144742	0	0	i	1	1	23.03	0.00113437	0.467664	2	1	809.175	6256.71	5017.6	4339.15	4891.66	1731.56	9371.71	12670	11935.1
ENSMUSP00000090647	Sat2	Sat2|MGI Symbol|spermidine/spermine N1-acetyl transferase 2 [Source:MGI Symbol;Acc:MGI:1916465]|11|ENSMUSG00000069835|ENSMUST00000092969	0	0	i	1	1	42.31	0.0011346	2.2677	2	1	937.345	7510.33	5912.89	8064.81	7593.46	667.986	2680.59	3892.21	2798.97
ENSMUSP00000138257;ENSMUSP00000138126;ENSMUSP00000138214;ENSMUSP00000138490	Plekha7	Plekha7|MGI Symbol|pleckstrin homology domain containing, family A member 7 [Source:MGI Symbol;Acc:MGI:2445094]|7|ENSMUSG00000045659|ENSMUST00000182834	0	0	i	6	3	228.12	0.00114275	5.16524	1;2;3	3	6386.73	30869.4	32473.3	20107.7	21291	2165.67	7796.76	4919.67	3554.26
ENSMUSP00000025276	3110002H16Rik	3110002H16Rik|MGI Symbol|RIKEN cDNA 3110002H16 gene [Source:MGI Symbol;Acc:MGI:1916528]|18|ENSMUSG00000024410|ENSMUST00000025276	0	0	i	1	1	25.47	0.00114824	0.170831	2	1	4960.33	17602.1	7574.35	6695.44	9906.11	16425.2	48995.2	81843.8	65127.7
ENSMUSP00000020754	Ccdc104	Ccdc104|MGI Symbol|coiled-coil domain containing 104 [Source:MGI Symbol;Acc:MGI:1913994]|11|ENSMUSG00000020462|ENSMUST00000020754	0	0	i	2	2	59.25	0.00116081	0.509998	1;2	2	1424.29	10164	7840.94	8073.69	6756.45	1357.34	15300.7	16531.2	18011.5
ENSMUSP00000002275	Vrk3	Vrk3|MGI Symbol|vaccinia related kinase 3 [Source:MGI Symbol;Acc:MGI:2182465]|7|ENSMUSG00000002205|ENSMUST00000002275	0	0	i	1	1	24.44	0.00116094	0.223474	1	1	952.452	2115.07	1845.64	3658.57	3577.44	1295.33	10245.8	12748.8	10918.6
ENSMUSP00000115090	Gatc	Gatc|MGI Symbol|glutamyl-tRNA(Gln) amidotransferase, subunit C homolog (bacterial) [Source:MGI Symbol;Acc:MGI:1923776]|5|ENSMUSG00000029536|ENSMUST00000139167	0	0	i	1	1	26.57	0.00116669	0.644447	2	1	995.881	13027.9	10746.9	12302.4	12613.5	1642.33	18028.4	17575.3	20619.2
ENSMUSP00000113645	Ube2k	Ube2k|MGI Symbol|ubiquitin-conjugating enzyme E2K [Source:MGI Symbol;Acc:MGI:1858216]|5|ENSMUSG00000029203|ENSMUST00000122141	0	0	i	1	1	42	0.00117193	1.29233	1	1	2627.78	41829	37335.8	43566.1	40675.7	669.69	31198.4	31991.5	30660.2
ENSMUSP00000025684	Ehd1	Ehd1|MGI Symbol|EH-domain containing 1 [Source:MGI Symbol;Acc:MGI:1341878]|19|ENSMUSG00000024772|ENSMUST00000025684	0	0	i	7	2	269.22	0.00122791	2.23118	1;2;3	3	1309.06	6560.52	9179.91	8649.33	9449.34	607.658	3541.14	3193.58	4375.9
ENSMUSP00000022946	Hrsp12	Hrsp12|MGI Symbol|heat-responsive protein 12 [Source:MGI Symbol;Acc:MGI:1095401]|15|ENSMUSG00000022323|ENSMUST00000022946	0	0	i	7	7	356.1	0.00123327	3.46688	1;2;3	3	22637.7	154207	141652	114777	105769	13097.9	53945.2	33864.4	29336.6
ENSMUSP00000032779	Ctsc	Ctsc|MGI Symbol|cathepsin C [Source:MGI Symbol;Acc:MGI:109553]|7|ENSMUSG00000030560|ENSMUST00000032779	0	Y	n10-20c24/25o	1	1	65.42	0.00124717	8.35979	1	1	6073.86	23386.6	11025.3	11766.9	10988.1	866.476	1648.05	1061.95	2767.34
ENSMUSP00000018466	Tomm34	Tomm34|MGI Symbol|translocase of outer mitochondrial membrane 34 [Source:MGI Symbol;Acc:MGI:1914395]|2|ENSMUSG00000018322|ENSMUST00000018466	0	0	i	4	3	123.2	0.00126389	3.94751	1;2	2	3588.25	14977.6	7548.41	8397.82	7585.99	125.634	2632.73	2665.09	2433.12
ENSMUSP00000048111;ENSMUSP00000087012;ENSMUSP00000133859;ENSMUSP00000134379	Spr	Spr|MGI Symbol|sepiapterin reductase [Source:MGI Symbol;Acc:MGI:103078]|6|ENSMUSG00000033735|ENSMUST00000045986	0	Y	n3-14c19/20o	12	10	678.45	0.00127063	1.92446	1;2;3;4	4	8675.2	197074	200507	191929	180650	21355.9	125789	88519.2	89086.6
ENSMUSP00000047397	Sart1	Sart1|MGI Symbol|squamous cell carcinoma antigen recognized by T cells 1 [Source:MGI Symbol;Acc:MGI:1309453]|19|ENSMUSG00000039148|ENSMUST00000044207	0	0	i	1	1	47.85	0.00127413	0.413034	2	1	979.485	6959.34	5355.51	5594.04	4612.95	2659.87	10990.5	15735.9	15445.4
ENSMUSP00000022706	Sucla2	Sucla2|MGI Symbol|succinate-Coenzyme A ligase, ADP-forming, beta subunit [Source:MGI Symbol;Acc:MGI:1306775]|14|ENSMUSG00000022110|ENSMUST00000022706	0	0	i	28	27	1493.93	0.00128228	0.636404	1;2;3;4	4	24351	278491	270995	324313	303525	41693.5	410620	452067	494007
ENSMUSP00000014457;ENSMUSP00000121106;ENSMUSP00000122391	Cox6c	Cox6c|MGI Symbol|cytochrome c oxidase subunit VIc [Source:MGI Symbol;Acc:MGI:104614]|15|ENSMUSG00000014313|ENSMUST00000014457	1	0	o20-38i	5	5	177.9	0.00129232	0.566888	1;2;3;4	4	23288	199368	159049	154597	147614	28980.6	268193	305308	325305
ENSMUSP00000023467	Pak2	Pak2|MGI Symbol|p21 protein (Cdc42/Rac)-activated kinase 2 [Source:MGI Symbol;Acc:MGI:1339984]|16|ENSMUSG00000022781|ENSMUST00000023467	0	0	i	12	8	670.65	0.00130488	2.08582	1;2;3	3	8604.59	75301.9	81784.2	68503.6	61834.3	6269.06	42529.6	33572.6	30452.9
ENSMUSP00000031117;ENSMUSP00000121441	Gnpda2	Gnpda2|MGI Symbol|glucosamine-6-phosphate deaminase 2 [Source:MGI Symbol;Acc:MGI:1915230]|5|ENSMUSG00000029209|ENSMUST00000031117	0	0	i	3	1	146.76	0.00131611	2.17622	2;3	2	420.543	8405.19	9281.22	8920.63	8432.58	1040.87	5214.1	3664.69	3235.35
ENSMUSP00000038744;ENSMUSP00000129711;ENSMUSP00000131833	Skp1a	Skp1a|MGI Symbol|S-phase kinase-associated protein 1A [Source:MGI Symbol;Acc:MGI:103575]|11|ENSMUSG00000036309|ENSMUST00000037324	0	0	i	10	10	513.04	0.00131621	2.5302	1;2;3;4	4	37052.7	228862	261399	198331	176249	17843.8	109816	77737	80232.9
ENSMUSP00000033598	Sh3bgrl	Sh3bgrl|MGI Symbol|SH3-binding domain glutamic acid-rich protein like [Source:MGI Symbol;Acc:MGI:1930849]|X|ENSMUSG00000031246|ENSMUST00000033598	0	0	i	2	2	132.67	0.00131789	9.40751	1;2	2	56235.8	174997	56590.9	66622.2	65433.9	1813.34	12617	9772.82	9246.21
ENSMUSP00000112928;ENSMUSP00000113604;ENSMUSP00000113711;ENSMUSP00000114981	Dpysl3	Dpysl3|MGI Symbol|dihydropyrimidinase-like 3 [Source:MGI Symbol;Acc:MGI:1349762]|18|ENSMUSG00000024501|ENSMUST00000121805	0	0	i	41	2	2540.64	0.00132677	0.60104	1;2;3;4	4	24462.3	220398	164784	174011	181410	21032.4	311156	333701	291673
ENSMUSP00000049070;ENSMUSP00000110442;ENSMUSP00000116588;ENSMUSP00000116844	Tulp1	Tulp1|MGI Symbol|tubby like protein 1 [Source:MGI Symbol;Acc:MGI:109571]|17|ENSMUSG00000037446|ENSMUST00000041819	0	0	i	8	8	399.3	0.00135237	0.225917	1;2;3;4	4	13526.6	49086.2	25269.3	21242.5	20552.4	23678	114869	161521	145237
ENSMUSP00000021282;ENSMUSP00000121808;ENSMUSP00000133984	Pfas	Pfas|MGI Symbol|phosphoribosylformylglycinamidine synthase (FGAR amidotransferase) [Source:MGI Symbol;Acc:MGI:2684864]|11|ENSMUSG00000020899|ENSMUST00000021282	0	0	i	16	16	635.86	0.00136273	4.09499	1;2;3;4	4	122044	530469	297784	279795	283072	18218.2	110401	85744.2	74840.9
ENSMUSP00000026452	Pde6g	Pde6g|MGI Symbol|phosphodiesterase 6G, cGMP-specific, rod, gamma [Source:MGI Symbol;Acc:MGI:97526]|11|ENSMUSG00000025386|ENSMUST00000026452	0	0	i	2	2	67.66	0.00137224	0.0587901	2	1	2686.86	6737.03	2381.98	1035.54	1105.78	6185.18	64508.7	56466.7	52347.4
ENSMUSP00000002121	Supt6	Supt6|MGI Symbol|suppressor of Ty 6 [Source:MGI Symbol;Acc:MGI:107726]|11|ENSMUSG00000002052|ENSMUST00000002121	0	0	i	2	2	82.2	0.00140205	0.165861	1	1	439.212	2585.03	2442.04	3353.15	2430.95	8260.59	8950.98	13752.7	25042
ENSMUSP00000006128	Rcn1	Rcn1|MGI Symbol|reticulocalbin 1 [Source:MGI Symbol;Acc:MGI:104559]|2|ENSMUSG00000005973|ENSMUST00000006128	0	Y	n7-19c23/24o	12	12	668.24	0.00142536	9.56015	1;2;3;4	4	168498	606630	517603	284191	270422	26437.8	79356.7	32294.9	34950.6
ENSMUSP00000046557	Gng12	Gng12|MGI Symbol|guanine nucleotide binding protein (G protein), gamma 12 [Source:MGI Symbol;Acc:MGI:1336171]|6|ENSMUSG00000036402|ENSMUST00000043148	0	0	i	3	3	118.61	0.00143106	2.72261	1;2	2	9970	87121.7	64547.1	69239.6	69254.1	7056.9	30038.7	18987.2	32115.3
ENSMUSP00000061012	Hmgn1	Hmgn1|MGI Symbol|high mobility group nucleosomal binding domain 1 [Source:MGI Symbol;Acc:MGI:96120]|16|ENSMUSG00000040681|ENSMUST00000050884	0	0	i	3	3	124.22	0.00143262	0.0968783	1	1	28094.9	75687.1	17648.3	22649.3	18690.8	76353.7	309692	460314	406784
ENSMUSP00000099534	B2m	B2m|MGI Symbol|beta-2 microglobulin [Source:MGI Symbol;Acc:MGI:88127]|2|ENSMUSG00000060802|ENSMUST00000102476	0	Y	n4-15c20/21o	1	1	32.08	0.00145093	201.5	1	1	15582.2	34958.4	3408.99	3709.62	4289.38	54.3698	132.572	44.1012	33.5838
ENSMUSP00000041152	Spcs2	Spcs2|MGI Symbol|signal peptidase complex subunit 2 homolog (S. cerevisiae) [Source:MGI Symbol;Acc:MGI:1913874]|7|ENSMUSG00000035227|ENSMUST00000036274	2	0	i81-101o113-131i	5	5	198.32	0.0014545	0.49525	1;2;3;4	4	3159.95	28063.1	26598.1	33911.2	29656.4	9976.62	47199.1	60666.1	66683.2
ENSMUSP00000033577	Pbdc1	Pbdc1|MGI Symbol|polysaccharide biosynthesis domain containing 1 [Source:MGI Symbol;Acc:MGI:1914933]|X|ENSMUSG00000031226|ENSMUST00000033577	0	0	i	3	3	120.68	0.00145617	2.87848	1;2;3	3	5371.51	30442.7	28288	20489.1	19904	1749.67	11138.6	8396.21	7884.97
ENSMUSP00000023210	Cyc1	Cyc1|MGI Symbol|cytochrome c-1 [Source:MGI Symbol;Acc:MGI:1913695]|15|ENSMUSG00000022551|ENSMUST00000023210	2	0	i59-82o288-306i	10	10	541.44	0.00146328	0.744718	1;2;3;4	4	4638.23	196990	191353	201930	193388	23054.6	273508	235776	277594
ENSMUSP00000003575	Tpm4	Tpm4|MGI Symbol|tropomyosin 4 [Source:MGI Symbol;Acc:MGI:2449202]|8|ENSMUSG00000031799|ENSMUST00000003575	0	0	i	10	9	412.41	0.00148318	47.7631	1;2	2	168630	411214	81661.6	69774.8	70937.6	1571.39	5698.33	3401.82	2692.05
ENSMUSP00000020372	Uqcr11	Uqcr11|MGI Symbol|ubiquinol-cytochrome c reductase, complex III subunit XI [Source:MGI Symbol;Acc:MGI:1913844]|10|ENSMUSG00000020163|ENSMUST00000020372	1	0	i21-41o	2	2	103.72	0.00148972	0.49779	1;2;3;4	4	21056.6	101311	120736	139598	148765	15277.5	232537	240982	262190
ENSMUSP00000082505	Prmt1	Prmt1|MGI Symbol|protein arginine N-methyltransferase 1 [Source:MGI Symbol;Acc:MGI:107846]|7|ENSMUSG00000052429|ENSMUST00000085387	0	0	i	2	1	144.74	0.00149093	0.666909	1	1	2165.62	24505.5	19299.9	22700	21809.1	1788.7	32172.4	35072.7	31808.8
ENSMUSP00000021077	Slc9a3r1	Slc9a3r1|MGI Symbol|solute carrier family 9 (sodium/hydrogen exchanger), member 3 regulator 1 [Source:MGI Symbol;Acc:MGI:1349482]|11|ENSMUSG00000020733|ENSMUST00000021077	0	0	i	12	11	369.73	0.00149645	12.9604	1;2;3	3	37043.6	131368	108337	57202.5	58394.4	5304.16	13730.4	3963.72	5260.78
ENSMUSP00000038409	Plcb4	Plcb4|MGI Symbol|phospholipase C, beta 4 [Source:MGI Symbol;Acc:MGI:107464]|2|ENSMUSG00000039943|ENSMUST00000035646	0	0	i	1	1	26.42	0.0015052	3.56949	2	1	2189.35	12231.5	7998.24	7401.76	8384.21	741.103	3269.02	2794.04	1815.6
ENSMUSP00000058237	S100a1	S100a1|MGI Symbol|S100 calcium binding protein A1 [Source:MGI Symbol;Acc:MGI:1338917]|3|ENSMUSG00000044080|ENSMUST00000060738	0	0	i	3	3	200.26	0.00151022	9.17314	1;2;3	3	21350.4	145047	94008.6	114309	109880	10508	24884.1	7115.22	6280.9
ENSMUSP00000030636	Stmn1	Stmn1|MGI Symbol|stathmin 1 [Source:MGI Symbol;Acc:MGI:96739]|4|ENSMUSG00000028832|ENSMUST00000030636	0	0	i	4	2	121.33	0.00151639	4.18592	1	1	47514.8	187471	86549.6	97644.5	94511.8	1171.32	28788.5	28802.5	30824.2
ENSMUSP00000056510	Zfp41	Zfp41|MGI Symbol|zinc finger protein 41 [Source:MGI Symbol;Acc:MGI:99186]|15|ENSMUSG00000047003|ENSMUST00000054555	0	0	i	1	1	20.42	0.00151961	0.102784	1	1	912.449	2479.35	625.888	668.782	670.071	2920.91	9419.63	15252.3	12052.4
ENSMUSP00000046956;ENSMUSP00000114601;ENSMUSP00000123199	Slmap	Slmap|MGI Symbol|sarcolemma associated protein [Source:MGI Symbol;Acc:MGI:1933549]|14|ENSMUSG00000021870|ENSMUST00000038522	1	0	o797-817i	24	23	1205.29	0.00153455	16.2815	1;2;3;4	4	54135.6	518973	642845	613107	567729	39152.1	81074.4	14027.8	12519.3
ENSMUSP00000005077	Hspb1	Hspb1|MGI Symbol|heat shock protein 1 [Source:MGI Symbol;Acc:MGI:96240]|5|ENSMUSG00000004951|ENSMUST00000005077	0	0	i	1	1	25.15	0.0015398	822.068	1	1	42296	98132.8	12141.8	14692.8	13868.2	75.8707	2.0675	11.5037	137.943
ENSMUSP00000109915;ENSMUSP00000120953	Rcn2	Rcn2|MGI Symbol|reticulocalbin 2 [Source:MGI Symbol;Acc:MGI:1349765]|9|ENSMUSG00000032320|ENSMUST00000114276	0	Y	n8-18c25/26o	18	17	1212.47	0.00154211	3.84463	1;2;3;4	4	132531	696836	562110	420937	420311	47344.5	200170	115216	121476
ENSMUSP00000109203	Atrx	Atrx|MGI Symbol|alpha thalassemia/mental retardation syndrome X-linked homolog (human) [Source:MGI Symbol;Acc:MGI:103067]|X|ENSMUSG00000031229|ENSMUST00000113573	0	0	i	2	2	55.33	0.00154355	0.534234	2;3;4	3	670.867	6690.36	5386.09	5241.06	5454.22	1714.27	8999.33	11251.7	12364.1
ENSMUSP00000093980	Polr2g	Polr2g|MGI Symbol|polymerase (RNA) II (DNA directed) polypeptide G [Source:MGI Symbol;Acc:MGI:1914960]|19|ENSMUSG00000071662|ENSMUST00000096261	0	0	i	1	1	23.29	0.00155323	0.185121	2	1	1228.14	1684.12	3141.64	3505.25	4662.83	2393.46	13307.4	17750.7	17071.4
ENSMUSP00000053943	Basp1	Basp1|MGI Symbol|brain abundant, membrane attached signal protein 1 [Source:MGI Symbol;Acc:MGI:1917600]|15|ENSMUSG00000045763|ENSMUST00000058845	0	0	i	10	10	762.27	0.00155723	4.09456	1;2	2	666304	2.69873e+06	1.36411e+06	1.48365e+06	1.28168e+06	46114.3	392753	483062	454118
ENSMUSP00000098859;ENSMUSP00000109788	Immt	Immt|MGI Symbol|inner membrane protein, mitochondrial [Source:MGI Symbol;Acc:MGI:1923864]|6|ENSMUSG00000052337|ENSMUST00000101301	0	Y	n4-14c19/20o	35	2	1771.42	0.0015644	0.672589	1;2	2	7432.89	68361	85989.3	81037	77712.6	6428.01	110712	113741	123047
ENSMUSP00000033236	Thumpd1	Thumpd1|MGI Symbol|THUMP domain containing 1 [Source:MGI Symbol;Acc:MGI:2444479]|7|ENSMUSG00000030942|ENSMUST00000033236	0	0	i	4	3	203.24	0.00156703	0.49495	1;2	2	2840	17905.5	12862.2	19528.6	16577.2	1947.91	33921.9	34083.8	30631.9
ENSMUSP00000057707	Fyn	Fyn|MGI Symbol|Fyn proto-oncogene [Source:MGI Symbol;Acc:MGI:95602]|10|ENSMUSG00000019843|ENSMUST00000063091	0	0	i	2	1	67.94	0.00158746	2.77379	1	1	1265.96	7458.99	4906.67	4787.15	5137.8	429.422	1680.41	2031.89	2534.79
ENSMUSP00000118911	Zfr	Zfr|MGI Symbol|zinc finger RNA binding protein [Source:MGI Symbol;Acc:MGI:1341890]|15|ENSMUSG00000022201|ENSMUST00000122941	0	0	i	3	3	102.82	0.00160279	0.604427	2;4	2	546.772	11216.9	10176	10985.8	10161.2	2669.07	14842.1	20162.1	17883
ENSMUSP00000057543;ENSMUSP00000000153	Gnai2	Gnai2|MGI Symbol|guanine nucleotide binding protein (G protein), alpha inhibiting 2 [Source:MGI Symbol;Acc:MGI:95772]|9|ENSMUSG00000032562|ENSMUST00000055704	0	0	i	21	12	1374.51	0.00160655	4.27971	1;2;3;4	4	38531.2	325763	414978	392713	391555	48265.8	143966	59872.4	60870.4
ENSMUSP00000086795	Lgals1	Lgals1|MGI Symbol|lectin, galactose binding, soluble 1 [Source:MGI Symbol;Acc:MGI:96777]|15|ENSMUSG00000068220|ENSMUST00000089377	0	0	i	3	3	189.5	0.00162294	38.1098	2;3	2	39059.8	101282	25069.7	22478.6	22073.2	968.542	2409.51	866.919	623.55
ENSMUSP00000031382	Clip1	Clip1|MGI Symbol|CAP-GLY domain containing linker protein 1 [Source:MGI Symbol;Acc:MGI:1928401]|5|ENSMUSG00000049550|ENSMUST00000031382	0	0	i	1	1	59.38	0.00162363	2.18756	1	1	2633.57	23118.2	18143.4	19067.3	17097.8	1919.49	11259.1	7923.07	7945.89
ENSMUSP00000037454	Npl	Npl|MGI Symbol|N-acetylneuraminate pyruvate lyase [Source:MGI Symbol;Acc:MGI:1921341]|1|ENSMUSG00000042684|ENSMUST00000041874	0	0	i	8	8	274.84	0.00162448	1.80534	1;2;3	3	6321.28	60261	58904.4	70151	70808	6171.86	41832.1	33408	29806.5
ENSMUSP00000071589;ENSMUSP00000113554;ENSMUSP00000114545	Psmd4	Psmd4|MGI Symbol|proteasome (prosome, macropain) 26S subunit, non-ATPase, 4 [Source:MGI Symbol;Acc:MGI:1201670]|3|ENSMUSG00000005625|ENSMUST00000071664	0	0	i	7	7	324.93	0.00162522	2.04021	1;2;4	3	5636.86	61773	59777.3	51240.4	50991.5	5710.22	34542.1	26638.3	23451.1
ENSMUSP00000031058;ENSMUSP00000110372;ENSMUSP00000114823	Mapre3	Mapre3|MGI Symbol|microtubule-associated protein, RP/EB family, member 3 [Source:MGI Symbol;Acc:MGI:2140967]|5|ENSMUSG00000029166|ENSMUST00000031058	0	0	i	14	11	489.99	0.00163705	0.556351	1;2;3;4	4	9877.55	110666	91982.8	101484	88826.4	26751.3	147681	196376	191224
ENSMUSP00000106479	Lpgat1	Lpgat1|MGI Symbol|lysophosphatidylglycerol acyltransferase 1 [Source:MGI Symbol;Acc:MGI:2446186]|1|ENSMUSG00000026623|ENSMUST00000110855	4	0	o20-42i54-75o131-149i343-366o	1	1	25.4	0.00164875	0.316612	2	1	1835.86	4310.28	8147.19	8251.37	7077.51	1991.19	23403.3	20597.5	19552.9
ENSMUSP00000033158	Ubfd1	Ubfd1|MGI Symbol|ubiquitin family domain containing 1 [Source:MGI Symbol;Acc:MGI:107301]|7|ENSMUSG00000030870|ENSMUST00000033158	0	0	i	1	1	42.66	0.00166517	2.98226	1	1	954.763	12654	10721.6	10664.2	10871.6	1309.27	5095.19	3875.03	2478.62
ENSMUSP00000053842	Dnaja3	Dnaja3|MGI Symbol|DnaJ (Hsp40) homolog, subfamily A, member 3 [Source:MGI Symbol;Acc:MGI:1933786]|16|ENSMUSG00000004069|ENSMUST00000060067	0	0	i	3	3	106.13	0.0016953	0.541775	1;2;4	3	1735.83	11008	14651.7	11462.9	11133.2	3180.07	21739.5	26298.4	20178.2
ENSMUSP00000030842;ENSMUSP00000119294	Lzic	Lzic|MGI Symbol|leucine zipper and CTNNBIP1 domain containing [Source:MGI Symbol;Acc:MGI:1916401]|4|ENSMUSG00000028990|ENSMUST00000030842	0	0	i	5	5	254.1	0.00170225	4.1267	1;2;3	3	19183.8	77624.5	36868.8	42093.5	39521.9	2047.01	14900.9	11206.2	11526.2
ENSMUSP00000026274	Lztfl1	Lztfl1|MGI Symbol|leucine zipper transcription factor-like 1 [Source:MGI Symbol;Acc:MGI:1934860]|9|ENSMUSG00000025245|ENSMUST00000026274	0	0	i	2	2	81.76	0.00170452	0.562342	1	1	2545.64	18017.8	12999.9	12769.1	13026.2	1213.77	24708.6	26290.9	27094.2
ENSMUSP00000118478;ENSMUSP00000029309	Ufm1	Ufm1|MGI Symbol|ubiquitin-fold modifier 1 [Source:MGI Symbol;Acc:MGI:1915140]|3|ENSMUSG00000027746|ENSMUST00000146598	0	0	i	2	2	77.36	0.00171484	2.09149	1;2	2	16597.6	118371	82051.8	89206.3	85826.1	6118.02	52637.5	40703.3	44331.1
ENSMUSP00000020904;ENSMUSP00000069549	Rock2	Rock2|MGI Symbol|Rho-associated coiled-coil containing protein kinase 2 [Source:MGI Symbol;Acc:MGI:107926]|12|ENSMUSG00000020580|ENSMUST00000020904	0	0	i	2	1	100.6	0.0017204	4.67314	1	1	3714.47	11564.5	18069.3	20023.2	18251.5	1755.32	5494.56	2654.75	2287.18
ENSMUSP00000042123;ENSMUSP00000114306;ENSMUSP00000115308;ENSMUSP00000116102;ENSMUSP00000119538;ENSMUSP00000120458;ENSMUSP00000120645;ENSMUSP00000121907	Lasp1	Lasp1|MGI Symbol|LIM and SH3 protein 1 [Source:MGI Symbol;Acc:MGI:109656]|11|ENSMUSG00000038366|ENSMUST00000043843	0	0	i	12	11	426.82	0.0017372	4.01748	1;2	2	55068.3	218417	98017.4	126674	107935	1130	36570	34685.3	36707.7
ENSMUSP00000028607	Caprin1	Caprin1|MGI Symbol|cell cycle associated protein 1 [Source:MGI Symbol;Acc:MGI:1858234]|2|ENSMUSG00000027184|ENSMUST00000028607	0	0	i	4	3	142.67	0.0017425	1.48745	1;2;3	3	6575.48	50425.9	56911.5	66123	60471.7	1268.29	36972	39508.6	38235.8
ENSMUSP00000052287	Elmod2	Elmod2|MGI Symbol|ELMO/CED-12 domain containing 2 [Source:MGI Symbol;Acc:MGI:2445165]|8|ENSMUSG00000035151|ENSMUST00000053902	0	0	i	4	4	144.37	0.00175088	0.207377	1;2	2	1403.71	1954.12	5183.44	4514.72	4250.02	1590.87	16988	18399.4	20163.2
ENSMUSP00000022310	Ngly1	Ngly1|MGI Symbol|N-glycanase 1 [Source:MGI Symbol;Acc:MGI:1913276]|14|ENSMUSG00000021785|ENSMUST00000022310	0	Y	n2-13c18/19o	1	1	29.81	0.00178179	1.92569	2	1	479.157	5507.28	5219.78	6338.93	5556.11	599.757	2890.75	3483.87	2284.38
ENSMUSP00000027339	Smap1	Smap1|MGI Symbol|small ArfGAP 1 [Source:MGI Symbol;Acc:MGI:2138261]|1|ENSMUSG00000026155|ENSMUST00000027339	0	0	i	1	1	51.39	0.00178504	2.51993	2	1	5335.22	28124.6	17060.5	17435.1	17939.9	326.159	7940.26	8495.57	8514.34
ENSMUSP00000028238;ENSMUSP00000021076;ENSMUSP00000108648	Rab14	Rab14|MGI Symbol|RAB14, member RAS oncogene family [Source:MGI Symbol;Acc:MGI:1915615]|2|ENSMUSG00000026878|ENSMUST00000028238	0	0	i	14	12	644.65	0.00178619	1.61776	1;2;3;4	4	19996.9	129164	172561	166728	167116	3333.48	100211	95804.4	93674.4
ENSMUSP00000099609	Mtfr1l	Mtfr1l|MGI Symbol|mitochondrial fission regulator 1-like [Source:MGI Symbol;Acc:MGI:1924074]|4|ENSMUSG00000046671|ENSMUST00000102550	0	0	i	1	1	20.29	0.00180091	1.49079	1	1	876.46	8353.54	10125.7	9215.4	10220.8	483.755	6717.6	5772.48	6424.29
ENSMUSP00000027498	Stk25	Stk25|MGI Symbol|serine/threonine kinase 25 (yeast) [Source:MGI Symbol;Acc:MGI:1891699]|1|ENSMUSG00000026277|ENSMUST00000027498	0	0	i	3	3	120.11	0.00181304	2.15339	1;2;3	3	3421.81	22596	15953.8	15205.1	16275.3	929.752	9132.21	8722.59	7356.58
ENSMUSP00000001042	Ilf2	Ilf2|MGI Symbol|interleukin enhancer binding factor 2 [Source:MGI Symbol;Acc:MGI:1915031]|3|ENSMUSG00000001016|ENSMUST00000001042	0	0	i	11	11	752.9	0.00181736	0.560905	1;2;3;4	4	19502.8	162068	115340	145840	145611	22020.1	226062	263086	265228
ENSMUSP00000032454	Slc6a1	Slc6a1|MGI Symbol|solute carrier family 6 (neurotransmitter transporter, GABA), member 1 [Source:MGI Symbol;Acc:MGI:95627]|6|ENSMUSG00000030310|ENSMUST00000032454	12	0	i53-71o83-104i125-152o210-229i241-264o284-309i321-346o380-401i422-447o453-477i498-517o537-557i	2	2	240.14	0.00181834	3.13185	1;2;3;4	4	124546	284131	448939	581399	492021	21959.5	160481	121548	123412
ENSMUSP00000026599;ENSMUSP00000109042	Apool	Apool|MGI Symbol|apolipoprotein O-like [Source:MGI Symbol;Acc:MGI:1915367]|X|ENSMUSG00000025525|ENSMUST00000026599	0	Y	n9-19c26/27o	7	6	328.2	0.0018226	0.732072	1;2;3;4	4	7002.71	74076	90318	85529	80080.7	2821.06	109572	112919	115179
ENSMUSP00000092746	Ndufb6	Ndufb6|MGI Symbol|NADH dehydrogenase (ubiquinone) 1 beta subcomplex, 6 [Source:MGI Symbol;Acc:MGI:2684983]|4|ENSMUSG00000071014|ENSMUST00000095128	1	0	o67-86i	3	3	96.04	0.00183184	0.57632	2;3;4	3	9844.24	75037.2	58880	80374.4	78752.7	5851.17	119102	121198	130121
ENSMUSP00000074204	Wbp2	Wbp2|MGI Symbol|WW domain binding protein 2 [Source:MGI Symbol;Acc:MGI:104709]|11|ENSMUSG00000034341|ENSMUST00000074628	0	0	i	3	3	140.43	0.00183248	1.76434	1;2;3;4	4	3125.46	24780	32096	30369.8	29354	2432.04	19092.9	15685.9	14383
ENSMUSP00000027603	Rgs18	Rgs18|MGI Symbol|regulator of G-protein signaling 18 [Source:MGI Symbol;Acc:MGI:1927498]|1|ENSMUSG00000026357|ENSMUST00000027603	0	Y	n4-11c16/17o	1	1	20.6	0.00183848	0.289737	1	1	1988.71	12919.2	8344.39	9860.95	9217.72	11202.3	22597.3	43212	40504.2
ENSMUSP00000064986;ENSMUSP00000116342	Synpr	Synpr|MGI Symbol|synaptoporin [Source:MGI Symbol;Acc:MGI:1919253]|14|ENSMUSG00000056296|ENSMUST00000070323	4	0	i21-42o101-123i135-156o200-218i	7	7	239.8	0.0018408	2.73865	1;2	2	37112.5	96308.5	170970	173889	165846	2214.66	50652.6	54378.5	54589.7
ENSMUSP00000041732	Ppp1r9b	Ppp1r9b|MGI Symbol|protein phosphatase 1, regulatory subunit 9B [Source:MGI Symbol;Acc:MGI:2387581]|11|ENSMUSG00000038976|ENSMUST00000038696	0	0	i	3	2	95.23	0.00185481	2.03769	1	1	1588.05	14132.7	13689.8	17227.2	15444.2	1521.03	5473	7975.95	8221.8
ENSMUSP00000022293;ENSMUSP00000115560;ENSMUSP00000123032	Vdac2	Vdac2|MGI Symbol|voltage-dependent anion channel 2 [Source:MGI Symbol;Acc:MGI:106915]|14|ENSMUSG00000021771|ENSMUST00000022293	0	0	i	14	12	1030.99	0.0018762	0.7198	1;2;3;4	4	55417.8	555973	677282	623797	569739	31977.3	884385	829663	828357
ENSMUSP00000031273	Cds1	Cds1|MGI Symbol|CDP-diacylglycerol synthase 1 [Source:MGI Symbol;Acc:MGI:1921846]|5|ENSMUSG00000029330|ENSMUST00000031273	8	0	i86-105o111-134i141-158o178-200i212-232o238-264i276-298o352-374i	3	3	133.14	0.0019026	0.149153	1;2;3;4	4	6972.58	20048.9	7159.55	5590.55	5772.75	12110.1	60737.4	74946.9	84828.3
ENSMUSP00000027736	Zc3h11a	Zc3h11a|MGI Symbol|zinc finger CCCH type containing 11A [Source:MGI Symbol;Acc:MGI:1917829]|1|ENSMUSG00000026464|ENSMUST00000027736	0	0	i	2	2	47.88	0.00191498	0.249457	1	1	1129.64	4457.22	2000.58	2235.55	2446.24	2928.78	8607.46	14398.5	12265.4
ENSMUSP00000026328	Prdx4	Prdx4|MGI Symbol|peroxiredoxin 4 [Source:MGI Symbol;Acc:MGI:1859815]|X|ENSMUSG00000025289|ENSMUST00000026328	0	Y	n21-33c37/38o	3	1	176.76	0.00193055	3.12904	1;2	2	24643.8	111208	63065.8	63734	59402.5	1789.48	26888.4	25173	23310.5
ENSMUSP00000012627	Rpa3	Rpa3|MGI Symbol|replication protein A3 [Source:MGI Symbol;Acc:MGI:1915490]|6|ENSMUSG00000012483|ENSMUST00000012627	0	0	i	1	1	50.68	0.00193439	0.548915	1	1	1298.88	6836.3	7145.56	7688.95	9723.9	734.217	13440.2	13272.8	14619.9
ENSMUSP00000020203	Snrpf	Snrpf|MGI Symbol|small nuclear ribonucleoprotein polypeptide F [Source:MGI Symbol;Acc:MGI:1917128]|10|ENSMUSG00000020018|ENSMUST00000020203	0	0	i	3	3	130.92	0.00193636	0.370603	1	1	3323.11	17766.6	10883.5	11037	11503.5	7379.74	27454.6	41076	39187.2
ENSMUSP00000103869	Gnb4	Gnb4|MGI Symbol|guanine nucleotide binding protein (G protein), beta 4 [Source:MGI Symbol;Acc:MGI:104581]|3|ENSMUSG00000027669|ENSMUST00000108234	0	0	i	6	1	350.07	0.00198124	3.24934	1;2;3;4	4	2639.05	11969.6	12305.1	7695.1	7456.19	628.161	3988.51	2839.36	2974.22
ENSMUSP00000015812	Pdzd11	Pdzd11|MGI Symbol|PDZ domain containing 11 [Source:MGI Symbol;Acc:MGI:1919871]|X|ENSMUSG00000015668|ENSMUST00000015812	0	0	i	3	3	149.2	0.00199143	5.57471	1;2	2	11503.7	49031.9	28306.4	25160.9	25178.7	2917.07	9488.32	4667.51	4232.25
ENSMUSP00000051293	Clptm1	Clptm1|MGI Symbol|cleft lip and palate associated transmembrane protein 1 [Source:MGI Symbol;Acc:MGI:1927155]|7|ENSMUSG00000002981|ENSMUST00000055242	5	0	o355-375i395-411o417-434i478-497o503-524i	2	2	85.35	0.00201555	0.561036	1	1	1233.91	19421.5	16668.2	17876	16983.1	5535.38	25474.8	34150.1	35768.6
ENSMUSP00000090245	Marcks	Marcks|MGI Symbol|myristoylated alanine rich protein kinase C substrate [Source:MGI Symbol;Acc:MGI:96907]|10|ENSMUSG00000069662|ENSMUST00000092584	0	0	i	16	16	1040.28	0.00203476	20.4898	1;2;3;4	4	734886	1.90132e+06	442056	458978	396449	9188.9	55503.3	38147.7	41591.5
ENSMUSP00000087496	Tmem87a	Tmem87a|MGI Symbol|transmembrane protein 87A [Source:MGI Symbol;Acc:MGI:2441844]|2|ENSMUSG00000033808|ENSMUST00000090042	7	Y	n7-22c40/41o228-250i262-282o310-326i338-357o363-386i407-427o447-464i	1	1	35.77	0.00204941	0.351508	1	1	1370.62	3435.04	6455.81	5696.16	6160.06	1296.96	13503.6	15728.6	15770.8
ENSMUSP00000081572	Prpf4	Prpf4|MGI Symbol|PRP4 pre-mRNA processing factor 4 homolog (yeast) [Source:MGI Symbol;Acc:MGI:1917302]|4|ENSMUSG00000066148|ENSMUST00000084524	0	0	i	1	1	32.51	0.00210641	0.50041	2	1	2613.97	16718	10849.3	11575.5	12857.6	2795.55	23479.2	28995.2	27028.3
ENSMUSP00000044926	Tmem35	Tmem35|MGI Symbol|transmembrane protein 35 [Source:MGI Symbol;Acc:MGI:1914814]|X|ENSMUSG00000033578|ENSMUST00000037687	4	0	i7-26o62-82i89-108o114-131i	1	1	62.33	0.00212018	0.183504	1	1	8685.53	12748.8	26563.7	33151.9	27707.5	32462.8	89201.4	145395	145462
ENSMUSP00000020286	Ppa1	Ppa1|MGI Symbol|pyrophosphatase (inorganic) 1 [Source:MGI Symbol;Acc:MGI:97831]|10|ENSMUSG00000020089|ENSMUST00000020286	0	0	i	12	12	688.45	0.00215879	0.514591	1;2;3;4	4	32554.6	210188	132898	171212	155411	22914.3	354162	318529	311387
ENSMUSP00000074392;ENSMUSP00000116818;ENSMUSP00000118004	Hsph1	Hsph1|MGI Symbol|heat shock 105kDa/110kDa protein 1 [Source:MGI Symbol;Acc:MGI:105053]|5|ENSMUSG00000029657|ENSMUST00000074846	0	0	i	7	5	238.86	0.00216511	2.51274	1;2	2	4593.94	24584.4	14642.2	16882.5	15254.9	841.192	8174.64	6492.26	7339.08
ENSMUSP00000093959	Mta2	Mta2|MGI Symbol|metastasis-associated gene family, member 2 [Source:MGI Symbol;Acc:MGI:1346340]|19|ENSMUSG00000071646|ENSMUST00000096240	0	0	i	7	7	297.64	0.00218161	0.338143	1;2;3	3	5475.45	22461	11732.5	11154.2	11680.9	5412.17	40930.7	51113.4	42842.5
ENSMUSP00000044502;ENSMUSP00000027472	Efhd2	Efhd2|MGI Symbol|EF hand domain containing 2 [Source:MGI Symbol;Acc:MGI:106504]|4|ENSMUSG00000040659|ENSMUST00000036854	0	0	i	6	6	339.93	0.00218413	5.26644	1;2;3	3	9409.15	103178	119262	99271.9	99837.5	14022.4	36570.6	12464.4	12105.9
ENSMUSP00000025379	Dpysl3	Dpysl3|MGI Symbol|dihydropyrimidinase-like 3 [Source:MGI Symbol;Acc:MGI:1349762]|18|ENSMUSG00000024501|ENSMUST00000025379	0	0	i	40	10	2516.65	0.00221578	0.615449	1;2;3;4	4	52398.5	430550	313830	328670	342966	36533.1	582576	622750	549809
ENSMUSP00000088493	Nes	Nes|MGI Symbol|nestin [Source:MGI Symbol;Acc:MGI:101784]|3|ENSMUSG00000004891|ENSMUST00000090973	0	0	i	1	1	25.22	0.00223339	672.038	1	1	9527.84	22652	3615.16	3804.61	3378.65	25.6467	44.4244	0	0.00579135
ENSMUSP00000019614	Xab2	Xab2|MGI Symbol|XPA binding protein 2 [Source:MGI Symbol;Acc:MGI:1914689]|8|ENSMUSG00000019470|ENSMUST00000019614	0	0	i	2	1	86.62	0.00223769	0.21083	1;2	2	1531.11	2366.34	4528.35	5267.89	5874.88	4082.22	15089.3	21210.2	22828.9
ENSMUSP00000019615	Cdc37	Cdc37|MGI Symbol|cell division cycle 37 [Source:MGI Symbol;Acc:MGI:109531]|9|ENSMUSG00000019471|ENSMUST00000019615	0	0	i	2	2	125.19	0.00224154	1.46844	1;2	2	1411.03	19376.1	16058.4	17745.7	16935.9	1190.81	13354.5	11265.1	11319.9
ENSMUSP00000006544	Gcat	Gcat|MGI Symbol|glycine C-acetyltransferase (2-amino-3-ketobutyrate-coenzyme A ligase) [Source:MGI Symbol;Acc:MGI:1349389]|15|ENSMUSG00000006378|ENSMUST00000006544	0	0	i	3	3	134.79	0.00226363	0.642854	1;2;3	3	843.033	9002.78	9870.42	10695.7	10821.6	1700.34	15020.4	13862.9	17210.9
ENSMUSP00000007602	M6pr	M6pr|MGI Symbol|mannose-6-phosphate receptor, cation dependent [Source:MGI Symbol;Acc:MGI:96904]|6|ENSMUSG00000007458|ENSMUST00000007602	1	Y	n12-22c27/28o187-211i	1	1	81.57	0.00235395	1.87677	2	1	1838.61	18434.3	21480.7	22525.4	19599.7	2366.04	9909.24	13518.3	9063.16
ENSMUSP00000090633	Ahnak	Ahnak|MGI Symbol|AHNAK nucleoprotein (desmoyokin) [Source:MGI Symbol;Acc:MGI:1316648]|19|ENSMUSG00000069833|ENSMUST00000092956	0	0	i	14	13	480.02	0.00235489	7.29394	1;2;3	3	32896.9	103795	37721.9	38427.8	37862.2	1946.39	7547.52	6682.32	10401.8
ENSMUSP00000127808;ENSMUSP00000035157	Gm20425	Gm20425|MGI Symbol|predicted gene 20425 [Source:MGI Symbol;Acc:MGI:5141890]|9|ENSMUSG00000090639|ENSMUST00000166836	1	Y	n3-14c19/20o744-765i	6	5	217.65	0.0023794	0.649397	1;2	2	2020.78	17879.1	13332.7	14832.1	13925.9	1075.43	22771.3	24643.4	22790.2
ENSMUSP00000098631	Jagn1	Jagn1|MGI Symbol|jagunal homolog 1 (Drosophila) [Source:MGI Symbol;Acc:MGI:1915017]|6|ENSMUSG00000051256|ENSMUST00000101070	4	0	o41-64i76-93o99-117i138-160o	1	1	42.75	0.00238675	0.388095	2	1	2295.12	7531.3	11797.8	12647.7	11671.1	4321.87	22067.4	29839.7	29229.1
ENSMUSP00000023117	Phf5a	Phf5a|MGI Symbol|PHD finger protein 5A [Source:MGI Symbol;Acc:MGI:2156864]|15|ENSMUSG00000061360|ENSMUST00000023117	0	0	i	4	4	227.26	0.0023872	0.286394	1;3	2	1335.58	8127.26	6161.74	8928.51	9054.68	8984.02	17016.4	30012.4	34259.9
ENSMUSP00000123547	2310061I04Rik	2310061I04Rik|MGI Symbol|RIKEN cDNA 2310061I04 gene [Source:MGI Symbol;Acc:MGI:1916912]|17|ENSMUSG00000050705|ENSMUST00000154670	2	0	i15-32o52-69i	2	1	35.96	0.00238858	0.145258	1	1	5072.66	14507.3	4832.68	3781.64	4591.37	14266.3	37743.4	64480.6	59739
ENSMUSP00000042875	Appl1	Appl1|MGI Symbol|adaptor protein, phosphotyrosine interaction, PH domain and leucine zipper containing 1 [Source:MGI Symbol;Acc:MGI:1920243]|14|ENSMUSG00000040760|ENSMUST00000036570	0	0	i	5	5	215.3	0.0023916	1.67586	1;2	2	2786.59	28071.2	21959.8	23534.1	22469.8	1738.18	15902	15104.5	12572.9
ENSMUSP00000093816;ENSMUSP00000099888	2010002M12Rik	2010002M12Rik|MGI Symbol|RIKEN cDNA 2010002M12 gene [Source:MGI Symbol;Acc:MGI:2148249]|19|ENSMUSG00000067297|ENSMUST00000087357	0	0	i	2	1	46.72	0.00239281	489.383	1	1	5060.01	11415.8	1242.86	1733.94	969.828	15.5287	27.4689	0.212288	0.947748
ENSMUSP00000060227;ENSMUSP00000114599	Cdc42ep4	Cdc42ep4|MGI Symbol|CDC42 effector protein (Rho GTPase binding) 4 [Source:MGI Symbol;Acc:MGI:1929760]|11|ENSMUSG00000041598|ENSMUST00000053536	0	0	i	2	2	143.21	0.00239832	3.00703	1	1	11770.6	60618.6	32062.7	43043.2	46190	3492.74	11656.8	18637.7	15364.4
ENSMUSP00000005066;ENSMUSP00000100968;ENSMUSP00000137918	Map2k1	Map2k1|MGI Symbol|mitogen-activated protein kinase kinase 1 [Source:MGI Symbol;Acc:MGI:1346866]|9|ENSMUSG00000004936|ENSMUST00000005066	0	0	i	7	7	367.49	0.00241814	1.46504	1;2;3;4	4	3333.25	74618.8	79778.2	72812.9	72638.4	6592.01	58531.9	51111.8	45384.1
ENSMUSP00000021062;ENSMUSP00000116859;ENSMUSP00000121733;ENSMUSP00000138184;ENSMUSP00000138237	Ddx5	Ddx5|MGI Symbol|DEAD (Asp-Glu-Ala-Asp) box polypeptide 5 [Source:MGI Symbol;Acc:MGI:105037]|11|ENSMUSG00000020719|ENSMUST00000021062	0	0	i	29	22	1242.66	0.00242028	0.438671	1;2;3;4	4	61116.2	331754	227134	205245	202269	88238.1	477732	626322	634480
ENSMUSP00000024773	Prph2	Prph2|MGI Symbol|peripherin 2 [Source:MGI Symbol;Acc:MGI:102791]|17|ENSMUSG00000023978|ENSMUST00000024773	4	0	o20-41i62-81o101-122i255-275o	8	8	401.13	0.00244033	0.188648	1;2;3;4	4	209273	621911	228985	209171	178211	227929	1.61007e+06	1.86214e+06	2.06504e+06
ENSMUSP00000020500;ENSMUSP00000115903	Appl2	Appl2|MGI Symbol|adaptor protein, phosphotyrosine interaction, PH domain and leucine zipper containing 2 [Source:MGI Symbol;Acc:MGI:2384914]|10|ENSMUSG00000020263|ENSMUST00000020500	0	0	i	4	4	211.72	0.00244151	1.51413	1;2	2	3291.65	33799.1	27830.7	29220.5	26120.2	1033.9	18468.2	20184.7	20325
ENSMUSP00000069087	Lamb2	Lamb2|MGI Symbol|laminin, beta 2 [Source:MGI Symbol;Acc:MGI:99916]|9|ENSMUSG00000052911|ENSMUST00000065014	0	Y	n23-34c39/40o	2	2	66.15	0.0024827	16.5767	1	1	13534	36420.2	13299.2	7556.7	8596.4	275.595	1431.34	1174.65	880.576
ENSMUSP00000041557	Slc7a5	Slc7a5|MGI Symbol|solute carrier family 7 (cationic amino acid transporter, y+ system), member 5 [Source:MGI Symbol;Acc:MGI:1298205]|8|ENSMUSG00000040010|ENSMUST00000045557	14	0	i53-72o84-107i119-138o144-162i174-194o200-220i241-259o279-302i323-344o375-394i401-423o438-457i464-483o489-508i	1	1	25.73	0.00248373	107.759	1	1	3302.03	9289.12	2663.27	2659.71	2733.21	36.4444	3.58489	61.4626	70.8931
ENSMUSP00000103477	Clta	Clta|MGI Symbol|clathrin, light polypeptide (Lca) [Source:MGI Symbol;Acc:MGI:894297]|4|ENSMUSG00000028478|ENSMUST00000107845	0	0	i	7	1	304.66	0.00250381	3.24675	1;2	2	52483.8	224002	123387	122608	112514	4084.31	52242	46683.8	44278.8
ENSMUSP00000078293;ENSMUSP00000118225	Gmfb	Gmfb|MGI Symbol|glia maturation factor, beta [Source:MGI Symbol;Acc:MGI:1927133]|14|ENSMUSG00000062014|ENSMUST00000079314	0	0	i	4	4	204.5	0.0025146	2.83454	1;2	2	29021.5	135864	73198.9	82591.2	79242.3	3643.87	37851.6	33876.3	30574.2
ENSMUSP00000034267	Slc27a1	Slc27a1|MGI Symbol|solute carrier family 27 (fatty acid transporter), member 1 [Source:MGI Symbol;Acc:MGI:1347098]|8|ENSMUSG00000031808|ENSMUST00000034267	0	Y	n11-22c30/31o	6	6	222.36	0.00260281	5.04286	1;2;4	3	17503.5	34096.5	69059.3	73014.3	57274.2	5583.42	17533.5	8528.28	7312.15
ENSMUSP00000019109	Ywhah	Ywhah|MGI Symbol|tyrosine 3-monooxygenase/tryptophan 5-monooxygenase activation protein, eta polypeptide [Source:MGI Symbol;Acc:MGI:109194]|5|ENSMUSG00000018965|ENSMUST00000019109	0	0	i	17	9	1014.58	0.00260475	2.31861	1;2;3;4	4	70132.8	204707	314288	363237	339935	9034.91	133386	115490	126599
ENSMUSP00000004389	Grcc10	Grcc10|MGI Symbol|gene rich cluster, C10 gene [Source:MGI Symbol;Acc:MGI:1315201]|6|ENSMUSG00000072772|ENSMUST00000004389	0	0	i	2	2	99.64	0.00261876	1.7761	1;2;3	3	1867.16	19923.2	15956.7	16000.7	16956.4	1586	11145	10268	8066.52
ENSMUSP00000005041;ENSMUSP00000131458	U2af2	U2af2|MGI Symbol|U2 small nuclear ribonucleoprotein auxiliary factor (U2AF) 2 [Source:MGI Symbol;Acc:MGI:98886]|7|ENSMUSG00000030435|ENSMUST00000005041	0	0	i	11	11	679.15	0.00262538	0.532646	1;2;3;4	4	33734.6	199807	130283	132890	134062	9339.29	287150	300562	282597
ENSMUSP00000004786	Polr2e	Polr2e|MGI Symbol|polymerase (RNA) II (DNA directed) polypeptide E [Source:MGI Symbol;Acc:MGI:1913670]|10|ENSMUSG00000004667|ENSMUST00000004786	0	0	i	2	2	77.26	0.00263485	0.38565	1;2	2	1477.27	8243.32	5013.98	5241.63	5907.82	3656.73	12078.2	18760.6	17993.1
ENSMUSP00000099938;ENSMUSP00000119816	Mdh1	Mdh1|MGI Symbol|malate dehydrogenase 1, NAD (soluble) [Source:MGI Symbol;Acc:MGI:97051]|11|ENSMUSG00000020321|ENSMUST00000102874	0	0	i	15	15	787.78	0.00265582	0.65402	1;2;3;4	4	185946	1.40256e+06	1.40528e+06	1.74422e+06	1.7054e+06	55160	2.24666e+06	2.33749e+06	2.34629e+06
ENSMUSP00000029046	Fabp5	Fabp5|MGI Symbol|fatty acid binding protein 5, epidermal [Source:MGI Symbol;Acc:MGI:101790]|3|ENSMUSG00000027533|ENSMUST00000029046	0	0	i	4	4	137.82	0.00266127	2.49279	1;2;3	3	5994.33	34799.7	20576.8	27840.8	24764.7	2296.14	13508.7	9124.5	10133
ENSMUSP00000066092;ENSMUSP00000116992	Ech1	Ech1|MGI Symbol|enoyl coenzyme A hydratase 1, peroxisomal [Source:MGI Symbol;Acc:MGI:1858208]|7|ENSMUSG00000053898|ENSMUST00000066264	0	0	i	8	6	294.13	0.00266636	5.25468	1;2;4	3	8654.7	51749	47748.9	34077.9	36119.6	5478.6	14853.1	5707.92	5053.64
ENSMUSP00000133026	Tma7	Tma7|MGI Symbol|translational machinery associated 7 homolog (S. cerevisiae) [Source:MGI Symbol;Acc:MGI:1913417]|9|ENSMUSG00000091537|ENSMUST00000167504	0	0	i	2	2	90.11	0.00267952	0.133315	1;2;3;4	4	11043.8	29512	8115.25	7022.51	7197.82	25003.8	83638.4	120690	131249
ENSMUSP00000113071	Msn	Msn|MGI Symbol|moesin [Source:MGI Symbol;Acc:MGI:97167]|X|ENSMUSG00000031207|ENSMUST00000117399	0	0	i	31	19	1627.68	0.00268972	9.08555	1;2;3;4	4	59096.5	329117	381548	263161	256894	33472.8	74244.3	17370.5	15224.4
ENSMUSP00000021407;ENSMUSP00000132835	Srp54a	Srp54a|MGI Symbol|signal recognition particle 54A [Source:MGI Symbol;Acc:MGI:1346087]|12|ENSMUSG00000073079|ENSMUST00000021407	0	0	i	4	4	128.43	0.00269083	0.578179	1	1	1749.28	11596.5	8307.04	8216.98	7840.23	593.864	16365.4	16521.5	15423.7
ENSMUSP00000112320	Ndufb11	Ndufb11|MGI Symbol|NADH dehydrogenase (ubiquinone) 1 beta subcomplex, 11 [Source:MGI Symbol;Acc:MGI:1349919]|X|ENSMUSG00000031059|ENSMUST00000116621	1	Y	n5-16c24/25o87-108i	1	1	57.3	0.00269887	0.530752	2;3;4	3	20318.2	105724	97321.6	136804	135594	14666.6	206142	203131	229906
ENSMUSP00000027677	Csrp1	Csrp1|MGI Symbol|cysteine and glycine-rich protein 1 [Source:MGI Symbol;Acc:MGI:88549]|1|ENSMUSG00000026421|ENSMUST00000027677	0	0	i	8	8	518.12	0.00270502	23.5467	1;2;3	3	263682	800300	379481	239747	247176	21555.5	45034.6	8064.98	7343.99
ENSMUSP00000033643;ENSMUSP00000068403	Glt28d2	Glt28d2|MGI Symbol|glycosyltransferase 28 domain containing 2 [Source:MGI Symbol;Acc:MGI:2443773]|3|ENSMUSG00000031286|ENSMUST00000033643	0	0	i	2	2	58.87	0.00272819	0.443171	2	1	568.713	4098.93	2847.33	3232.82	2947.97	1692.61	5690.88	7953.7	9002.78
ENSMUSP00000077262	Cfl2	Cfl2|MGI Symbol|cofilin 2, muscle [Source:MGI Symbol;Acc:MGI:101763]|12|ENSMUSG00000062929|ENSMUST00000078124	0	0	i	8	6	360.91	0.00272965	3.19353	1;2;3	3	50505	211665	106712	115772	110305	2044.21	46795.2	45505	42790.3
ENSMUSP00000026990	Thoc3	Thoc3|MGI Symbol|THO complex 3 [Source:MGI Symbol;Acc:MGI:1920916]|13|ENSMUSG00000025872|ENSMUST00000026990	0	Y	n2-9c14/15o	1	1	33.26	0.00276468	0.42481	1	1	867.552	4574.19	2844.25	2860.89	2813.45	1513.68	6849.38	9748.46	7543.79
ENSMUSP00000047678	Eif4g1	Eif4g1|MGI Symbol|eukaryotic translation initiation factor 4, gamma 1 [Source:MGI Symbol;Acc:MGI:2384784]|16|ENSMUSG00000045983|ENSMUST00000044783	0	0	i	1	1	41.04	0.00278224	2.11905	1	1	1519.82	8850.15	5403.77	5920.02	6562.76	201.762	3448.62	3165.12	3058.18
ENSMUSP00000087611;ENSMUSP00000119726;ENSMUSP00000121460	Ncald	Ncald|MGI Symbol|neurocalcin delta [Source:MGI Symbol;Acc:MGI:1196326]|15|ENSMUSG00000051359|ENSMUST00000090150	0	0	i	8	5	356.82	0.00278627	2.87275	1;2;3	3	27665.7	108278	110602	145507	165070	16245.6	62110	32721.9	35415.3
ENSMUSP00000049007;ENSMUSP00000074606	Ctnna1	Ctnna1|MGI Symbol|catenin (cadherin associated protein), alpha 1 [Source:MGI Symbol;Acc:MGI:88274]|18|ENSMUSG00000037815|ENSMUST00000042345	0	0	i	33	25	1904.34	0.00279773	3.00187	1;2;3;4	4	21729.6	223067	263970	224541	215903	35112	118765	54058.2	62782.7
ENSMUSP00000048460	Fxyd1	Fxyd1|MGI Symbol|FXYD domain-containing ion transport regulator 1 [Source:MGI Symbol;Acc:MGI:1889273]|7|ENSMUSG00000036570|ENSMUST00000039909	1	Y	n7-15c20/21o36-56i	1	1	23.71	0.00282174	512.708	1	1	9585.64	26588.9	8063.35	7116.99	7133.83	24.2276	46.5445	0	34.9398
ENSMUSP00000033999	Frg1	Frg1|MGI Symbol|FSHD region gene 1 [Source:MGI Symbol;Acc:MGI:893597]|8|ENSMUSG00000031590|ENSMUST00000033999	0	0	i	2	2	71.49	0.00283361	0.28738	2;3	2	1576.08	6844.09	4206.91	6231.95	7964.62	5950.32	14322	25617.2	23215
ENSMUSP00000025912	Plcb3	Plcb3|MGI Symbol|phospholipase C, beta 3 [Source:MGI Symbol;Acc:MGI:104778]|19|ENSMUSG00000024960|ENSMUST00000025912	0	0	i	2	1	72.66	0.00285856	409.966	1	1	7359.49	25470.2	11715.5	10059.8	10669.4	51.0738	0	19.4253	96.5607
ENSMUSP00000030734	Sf3a3	Sf3a3|MGI Symbol|splicing factor 3a, subunit 3 [Source:MGI Symbol;Acc:MGI:1922312]|4|ENSMUSG00000028902|ENSMUST00000030734	0	0	i	11	11	505.16	0.00286153	0.294543	1;2;3;4	4	6311.84	18960	23731	30691.9	32617.8	23747.7	57045.1	94011.1	101354
ENSMUSP00000001051	S100a6	S100a6|MGI Symbol|S100 calcium binding protein A6 (calcyclin) [Source:MGI Symbol;Acc:MGI:1339467]|3|ENSMUSG00000001025|ENSMUST00000001051	0	0	i	1	1	24.18	0.00288086	5.63722	1	1	2918.68	10445.3	4176.15	4931.26	4832.25	407.166	754.474	1136.93	1568.32
ENSMUSP00000132945	Rab3c	Rab3c|MGI Symbol|RAB3C, member RAS oncogene family [Source:MGI Symbol;Acc:MGI:1914545]|13|ENSMUSG00000021700|ENSMUST00000167824	0	0	i	11	6	491.01	0.00289488	1.83396	1;2	2	10861.7	48368.9	65890.7	73941.9	66732.2	2902.36	30201.1	35292.5	35161.2
ENSMUSP00000021290	Rcvrn	Rcvrn|MGI Symbol|recoverin [Source:MGI Symbol;Acc:MGI:97883]|11|ENSMUSG00000020907|ENSMUST00000021290	0	0	i	19	19	1278.09	0.00290821	0.668191	1;2;3;4	4	194114	1.80194e+06	1.40172e+06	1.60866e+06	1.3946e+06	126674	2.20389e+06	2.39398e+06	2.44397e+06
ENSMUSP00000019997	Tnfaip3	Tnfaip3|MGI Symbol|tumor necrosis factor, alpha-induced protein 3 [Source:MGI Symbol;Acc:MGI:1196377]|10|ENSMUSG00000019850|ENSMUST00000019997	0	0	i	3	3	71.38	0.00291963	0.183507	1;3	2	468.894	1301.57	2110.16	2173.87	2360.74	4372.04	5279.76	13139.8	12527.7
ENSMUSP00000110546	Atp5c1	Atp5c1|MGI Symbol|ATP synthase, H+ transporting, mitochondrial F1 complex, gamma polypeptide 1 [Source:MGI Symbol;Acc:MGI:1261437]|2|ENSMUSG00000025781|ENSMUST00000114896	0	0	i	9	1	449.47	0.0029262	0.619676	1;2	2	46903.9	347727	283567	256081	241925	22787.4	447391	483948	489237
ENSMUSP00000028123	Gad2	Gad2|MGI Symbol|glutamic acid decarboxylase 2 [Source:MGI Symbol;Acc:MGI:95634]|2|ENSMUSG00000026787|ENSMUST00000028123	0	0	i	4	4	124.39	0.00293973	4.84772	1;2	2	4323.82	5912.45	14109.8	14916.1	14578.4	645.816	1777.6	2329.82	3064.91
ENSMUSP00000088740	Arl15	Arl15|MGI Symbol|ADP-ribosylation factor-like 15 [Source:MGI Symbol;Acc:MGI:2442308]|13|ENSMUSG00000042348|ENSMUST00000091201	0	0	i	1	1	27.14	0.0029684	1.7692	2	1	712.819	5077.93	5040.24	5538.96	6570.63	543.367	2966.77	3626.2	2548.42
ENSMUSP00000034300	Hsbp1	Hsbp1|MGI Symbol|heat shock factor binding protein 1 [Source:MGI Symbol;Acc:MGI:1915446]|8|ENSMUSG00000031839|ENSMUST00000034300	0	0	i	2	2	156.63	0.00296844	0.584472	1;2;3;4	4	9010.48	96303.1	76209.3	83170.6	92091.9	23032.6	124507	170473	150112
ENSMUSP00000024774	Guca1b	Guca1b|MGI Symbol|guanylate cyclase activator 1B [Source:MGI Symbol;Acc:MGI:1194489]|17|ENSMUSG00000023979|ENSMUST00000024774	0	0	i	2	2	102.92	0.00297695	0.299692	1;2	2	8732.34	31232.9	15446.3	13779.9	12561.2	8082.39	72427.7	57347.6	69929.3
ENSMUSP00000026985	Cplx2	Cplx2|MGI Symbol|complexin 2 [Source:MGI Symbol;Acc:MGI:104726]|13|ENSMUSG00000025867|ENSMUST00000026985	0	0	i	3	3	198.54	0.00299336	2.8579	1;2;3	3	30942.3	69917.2	134175	133841	126000	5301.1	45052.4	35416.2	36405.1
ENSMUSP00000028282	Brd3	Brd3|MGI Symbol|bromodomain containing 3 [Source:MGI Symbol;Acc:MGI:1914632]|2|ENSMUSG00000026918|ENSMUST00000028282	0	0	i	2	2	58.81	0.00301171	0.379931	1;2	2	1234.68	5079.62	2923.85	2411.75	2604.36	648.272	8614.98	9904.94	9146.99
ENSMUSP00000077353;ENSMUSP00000103854	Pex5l	Pex5l|MGI Symbol|peroxisomal biogenesis factor 5-like [Source:MGI Symbol;Acc:MGI:1916672]|3|ENSMUSG00000027674|ENSMUST00000078226	0	0	i	3	3	100.76	0.00301639	0.320893	2;3;4	3	803.849	5670.62	3994.99	5361.68	4327.74	5007.09	9453.31	19060.2	16705.1
ENSMUSP00000127715	Tns1	Tns1|MGI Symbol|tensin 1 [Source:MGI Symbol;Acc:MGI:104552]|1|ENSMUSG00000055322|ENSMUST00000169786	0	0	i	3	2	125.44	0.00302159	200.278	1;2	2	20410.2	48768.6	7834.4	8151.93	7861.43	116.462	235.078	6.84592	80.6765
ENSMUSP00000025505	Dctn4	Dctn4|MGI Symbol|dynactin 4 [Source:MGI Symbol;Acc:MGI:1914915]|18|ENSMUSG00000024603|ENSMUST00000025505	0	0	i	7	7	334.02	0.00303331	1.31453	1;2;3	3	1967.1	26520.6	30358.3	30950.4	29511.5	1564.33	23858.9	21516.3	20891.6
ENSMUSP00000019287	Hars2	Hars2|MGI Symbol|histidyl-tRNA synthetase 2, mitochondrial (putative) [Source:MGI Symbol;Acc:MGI:1918041]|18|ENSMUSG00000019143|ENSMUST00000019287	0	Y	n11-20c28/29o	1	1	47.41	0.00304811	0.52136	1	1	1076.92	4490.81	7044	5230.89	5781.57	1231.98	9575.62	11095	12015.2
ENSMUSP00000058754	Abi2	Abi2|MGI Symbol|abl-interactor 2 [Source:MGI Symbol;Acc:MGI:106913]|1|ENSMUSG00000026782|ENSMUST00000052332	0	0	i	2	1	99.66	0.00306523	3.7914	1;3	2	1292.83	5414.05	3539.6	6514.39	5964	643.708	2077.47	1006.42	923.296
ENSMUSP00000074195	Acyp2	Acyp2|MGI Symbol|acylphosphatase 2, muscle type [Source:MGI Symbol;Acc:MGI:1922822]|11|ENSMUSG00000060923|ENSMUST00000074613	0	0	i	3	3	137.9	0.00306562	6.77164	1;2	2	41128.1	129176	44505.7	51554.8	45414.7	2761.13	13983.6	8600.9	10223.9
ENSMUSP00000036304	Lpp	Lpp|MGI Symbol|LIM domain containing preferred translocation partner in lipoma [Source:MGI Symbol;Acc:MGI:2441849]|16|ENSMUSG00000033306|ENSMUST00000038053	0	0	i	3	3	97.98	0.00306629	48.2423	1;3	2	12237.8	33734.1	11779.2	9346.05	7430.68	496.37	945.167	105.261	66.8821
ENSMUSP00000072386	Srp19	Srp19|MGI Symbol|signal recognition particle 19 [Source:MGI Symbol;Acc:MGI:1913634]|18|ENSMUSG00000014504|ENSMUST00000072576	0	0	i	2	2	157.88	0.00307299	0.773669	1;2	2	1869.37	23213.6	26637.3	26537.7	23499.8	1242.7	32710.7	33209.8	30851.7
ENSMUSP00000018700;ENSMUSP00000114165;ENSMUSP00000115206	Dlg4	Dlg4|MGI Symbol|discs, large homolog 4 (Drosophila) [Source:MGI Symbol;Acc:MGI:1277959]|11|ENSMUSG00000020886|ENSMUST00000018700	0	0	i	12	8	426.68	0.00311599	0.550481	1;2;3	3	7240.31	46173.8	31506	33436.9	30689.7	6096.33	61440.4	73239.5	64678.7
ENSMUSP00000002825	Baz1b	Baz1b|MGI Symbol|bromodomain adjacent to zinc finger domain, 1B [Source:MGI Symbol;Acc:MGI:1353499]|5|ENSMUSG00000002748|ENSMUST00000002825	0	0	i	13	13	477.41	0.00311838	0.339144	1;2;3;4	4	3025.06	18661.3	14400.5	13043.7	11668.2	14448.9	29061.7	47254.9	57602.1
ENSMUSP00000020209;ENSMUSP00000119625	Ndufa12	Ndufa12|MGI Symbol|NADH dehydrogenase (ubiquinone) 1 alpha subcomplex, 12 [Source:MGI Symbol;Acc:MGI:1913664]|10|ENSMUSG00000020022|ENSMUST00000020209	0	0	i	8	8	304.16	0.00313825	0.594041	1;2;3;4	4	16235	139606	130722	108167	107355	30093.8	182064	212154	242251
ENSMUSP00000106559;ENSMUSP00000106557	Cnpy4	Cnpy4|MGI Symbol|canopy 4 homolog (zebrafish) [Source:MGI Symbol;Acc:MGI:1913705]|5|ENSMUSG00000036968|ENSMUST00000110934	0	Y	n15-22c27/28o	2	2	74.17	0.00316416	25.346	1	1	6420.83	17741.4	4555.51	6022.88	4375.98	228.642	97.6805	487.946	499.213
ENSMUSP00000054356	Kcnj10	Kcnj10|MGI Symbol|potassium inwardly-rectifying channel, subfamily J, member 10 [Source:MGI Symbol;Acc:MGI:1194504]|1|ENSMUSG00000044708|ENSMUST00000056136	2	0	i68-89o142-167i	4	4	174.72	0.00316763	11.253	1;2;4	3	10406	31953.2	55821.8	50408.8	50002.5	4493.16	9274.51	1406.11	1581.11
ENSMUSP00000112259	Cfl1	Cfl1|MGI Symbol|cofilin 1, non-muscle [Source:MGI Symbol;Acc:MGI:101757]|19|ENSMUSG00000056201|ENSMUST00000116560	0	0	i	9	7	669.15	0.00318725	2.82912	1;2;3;4	4	235650	1.20517e+06	944756	716789	704816	74066.4	421424	307020	282727
ENSMUSP00000130738;ENSMUSP00000126630;ENSMUSP00000130010;ENSMUSP00000131891	Cul3	Cul3|MGI Symbol|cullin 3 [Source:MGI Symbol;Acc:MGI:1347360]|1|ENSMUSG00000004364|ENSMUST00000163119	0	0	i	10	10	387.9	0.00324274	0.589812	1;2;3	3	3648.81	20866.9	28540.1	27763.7	28106.7	3672.37	47939.1	41325.3	41865.9
ENSMUSP00000021559	Erh	Erh|MGI Symbol|enhancer of rudimentary homolog (Drosophila) [Source:MGI Symbol;Acc:MGI:108089]|12|ENSMUSG00000021131|ENSMUST00000021559	0	0	i	3	3	190.16	0.00325147	0.519212	1	1	13827	78418.7	49045.1	56391.5	49383.5	6969.5	108003	121451	117902
ENSMUSP00000024846;ENSMUSP00000042364;ENSMUSP00000114712;ENSMUSP00000119491	Myl12a	Myl12a|MGI Symbol|myosin, light chain 12A, regulatory, non-sarcomeric [Source:MGI Symbol;Acc:MGI:1914518]|17|ENSMUSG00000024048|ENSMUST00000024846	0	0	i	10	5	597.84	0.00325387	6.46597	1;2;3;4	4	130078	443398	289900	171150	167318	17243.5	66191.8	33989.6	39400.6
ENSMUSP00000021381	Pnn	Pnn|MGI Symbol|pinin [Source:MGI Symbol;Acc:MGI:1100514]|12|ENSMUSG00000020994|ENSMUST00000021381	0	0	i	8	8	306.17	0.00326607	0.371902	1;2	2	7230.08	34030.6	19188.6	20593.7	19120.7	14226.5	49223.9	75574.7	71694.9
ENSMUSP00000066990	Mrps21	Mrps21|MGI Symbol|mitochondrial ribosomal protein S21 [Source:MGI Symbol;Acc:MGI:1913542]|3|ENSMUSG00000054312|ENSMUST00000067298	0	0	i	1	1	32.71	0.00328297	0.507189	1	1	1030.87	5867.73	4072.63	3438.11	4586.25	765.887	8510.36	8989.33	10009.9
ENSMUSP00000016463	Slc25a5	Slc25a5|MGI Symbol|solute carrier family 25 (mitochondrial carrier, adenine nucleotide translocator), member 5 [Source:MGI Symbol;Acc:MGI:1353496]|X|ENSMUSG00000016319|ENSMUST00000016463	1	0	o211-231i	24	12	1438.09	0.00332235	0.66874	1;2;3;4	4	85202.9	1.82704e+06	1.8013e+06	1.63489e+06	1.74918e+06	385054	2.23986e+06	2.71336e+06	3.00259e+06
ENSMUSP00000072510	Nap1l4	Nap1l4|MGI Symbol|nucleosome assembly protein 1-like 4 [Source:MGI Symbol;Acc:MGI:1316687]|7|ENSMUSG00000059119|ENSMUST00000072727	0	0	i	8	7	409.68	0.00334026	1.44354	1;2;3;4	4	5952.28	75383.7	61126	70359.9	70459.5	4666.47	42586.1	51618.2	49137.6
ENSMUSP00000025083;ENSMUSP00000130750	Kif5b	Kif5b|MGI Symbol|kinesin family member 5B [Source:MGI Symbol;Acc:MGI:1098268]|18|ENSMUSG00000006740|ENSMUST00000025083	0	0	i	20	11	1044.64	0.00336054	2.08987	1;2;3;4	4	16760.7	95261.9	98233.7	73530.7	63737	2844.91	45036.3	40729.3	39662.8
ENSMUSP00000051389	Akap8l	Akap8l|MGI Symbol|A kinase (PRKA) anchor protein 8-like [Source:MGI Symbol;Acc:MGI:1860606]|17|ENSMUSG00000002625|ENSMUST00000050214	0	0	i	1	1	26.81	0.00337504	0.158981	1	1	610.152	1718.73	454.544	693.389	420.539	1304.62	4225.02	6599.94	6348.38
ENSMUSP00000021259;ENSMUSP00000022501	Gucy2e	Gucy2e|MGI Symbol|guanylate cyclase 2e [Source:MGI Symbol;Acc:MGI:105123]|11|ENSMUSG00000020890|ENSMUST00000021259	1	Y	n3-11c17/18o468-490i	31	24	1477.27	0.00339082	0.175802	1;2;3;4	4	37937.5	104229	30523.4	27342.6	27372	42858.5	259868	319109	343140
ENSMUSP00000090734;ENSMUSP00000090736;ENSMUSP00000117623	Tom1l2	Tom1l2|MGI Symbol|target of myb1-like 2 (chicken) [Source:MGI Symbol;Acc:MGI:2443306]|11|ENSMUSG00000000538|ENSMUST00000093046	0	0	i	11	1	429.96	0.00341688	2.11588	1;2;3	3	8648.25	49214.1	29234.5	37177	33127.1	1371.92	16312.7	18659.1	18717.7
ENSMUSP00000022242	Emb	Emb|MGI Symbol|embigin [Source:MGI Symbol;Acc:MGI:95321]|13|ENSMUSG00000021728|ENSMUST00000022242	1	Y	n10-25c33/34o267-287i	3	3	109.33	0.00343653	4.01577	2;3	2	3274.92	12479.9	14379.9	19496.3	18241.7	2313.43	6466.9	2488.1	2432.32
ENSMUSP00000027157	Rpe	Rpe|MGI Symbol|ribulose-5-phosphate-3-epimerase [Source:MGI Symbol;Acc:MGI:1913896]|1|ENSMUSG00000026005|ENSMUST00000027157	0	0	i	1	1	99.28	0.00343876	4.59323	1	1	6121.17	23539.4	32003.7	36440.6	36603.4	4443.92	11775.6	4666.75	3601.3
ENSMUSP00000021425	Ahsa1	Ahsa1|MGI Symbol|AHA1, activator of heat shock protein ATPase 1 [Source:MGI Symbol;Acc:MGI:2387603]|12|ENSMUSG00000021037|ENSMUST00000021425	0	0	i	2	2	50.12	0.00345561	1.40587	1	1	1809.9	20704.7	17729.9	16593.4	17301.8	577.736	13782.2	12679.5	12931.9
ENSMUSP00000019268;ENSMUSP00000118255	Scrn1	Scrn1|MGI Symbol|secernin 1 [Source:MGI Symbol;Acc:MGI:1917188]|6|ENSMUSG00000019124|ENSMUST00000019268	0	0	i	14	13	799.89	0.00347382	1.8647	1;2;3;4	4	29447.4	232374	187214	172371	167924	15542.9	89687.7	120766	105808
ENSMUSP00000037447	Ttyh3	Ttyh3|MGI Symbol|tweety homolog 3 (Drosophila) [Source:MGI Symbol;Acc:MGI:1925589]|5|ENSMUSG00000036565|ENSMUST00000042661	5	0	o42-64i171-188o208-231i238-257o388-409i	1	1	63.6	0.00353008	4.013	2	1	4263.43	6070.17	15984.9	12629.5	13773.4	419.081	3410.08	2728.97	2646.5
ENSMUSP00000045808;ENSMUSP00000114393	Abca8a	Abca8a|MGI Symbol|ATP-binding cassette, sub-family A (ABC1), member 8a [Source:MGI Symbol;Acc:MGI:2386846]|11|ENSMUSG00000041828|ENSMUST00000046223	16	0	i31-50o225-244i265-287o293-320i332-353o359-377i397-417o860-880i978-998o1018-1036i1048-1065o1071-1088i1100-1121o1133-1152i1159-1180o1196-1218i	7	7	405.92	0.00355835	4.90698	1;2;3	3	5934.95	17035.4	31089.4	27202	24433.8	3307.91	8832.22	3362.16	2874.5
ENSMUSP00000028280	Col5a1	Col5a1|MGI Symbol|collagen, type V, alpha 1 [Source:MGI Symbol;Acc:MGI:88457]|2|ENSMUSG00000026837|ENSMUST00000028280	0	Y	n13-28c36/37o	1	1	23.21	0.00355847	4.46061	2	1	507493	651325	1.51592e+06	1.55373e+06	1.81946e+06	57528.6	327078	314962	221932
ENSMUSP00000099584;ENSMUSP00000031421;ENSMUSP00000107342	Arpc3	Arpc3|MGI Symbol|actin related protein 2/3 complex, subunit 3 [Source:MGI Symbol;Acc:MGI:1928375]|5|ENSMUSG00000029465|ENSMUST00000102525	0	0	i	5	5	298.48	0.00361259	2.69264	1;2;3;4	4	22407.3	113816	144607	100957	93972.7	14620	60882.9	36829.3	34458
ENSMUSP00000010020	Cox4i2	Cox4i2|MGI Symbol|cytochrome c oxidase subunit IV isoform 2 [Source:MGI Symbol;Acc:MGI:2135755]|2|ENSMUSG00000009876|ENSMUST00000010020	1	0	i105-123o	6	6	270.43	0.00365318	4.25621	1;2;3	3	15053.3	133471	169243	158110	150039	24552	64119.2	21128.8	22074.8
ENSMUSP00000029885	Cpne3	Cpne3|MGI Symbol|copine III [Source:MGI Symbol;Acc:MGI:1917818]|4|ENSMUSG00000028228|ENSMUST00000029885	0	0	i	5	4	193.02	0.00366056	4.05299	1	1	3206.75	15783.5	22840.4	22011.4	21418.2	2939.84	8270.02	3970.36	2647.06
ENSMUSP00000014546	Tsg101	Tsg101|MGI Symbol|tumor susceptibility gene 101 [Source:MGI Symbol;Acc:MGI:106581]|7|ENSMUSG00000014402|ENSMUST00000014546	0	0	i	2	2	60.92	0.00368988	0.661995	1;2	2	1718.77	11663.6	14734.7	15623.8	13456.9	914.058	21427.2	19624.6	20789.7
ENSMUSP00000022322;ENSMUSP00000130934	Glud1	Glud1|MGI Symbol|glutamate dehydrogenase 1 [Source:MGI Symbol;Acc:MGI:95753]|14|ENSMUSG00000021794|ENSMUST00000022322	0	Y	n8-19c24/25o	27	27	1464.1	0.00372344	2.88684	1;2;3;4	4	224568	1.01863e+06	1.15437e+06	750785	675830	91017	438116	287142	274553
ENSMUSP00000060761	H1fx	H1fx|MGI Symbol|H1 histone family, member X [Source:MGI Symbol;Acc:MGI:2685307]|6|ENSMUSG00000044927|ENSMUST00000056403	0	0	i	6	6	202.25	0.00375299	0.194861	1;2;4	3	37213	108359	32537.4	35451.7	33923.1	72345.3	219225	358161	323682
ENSMUSP00000049116	Alkbh5	Alkbh5|MGI Symbol|alkB, alkylation repair homolog 5 (E. coli) [Source:MGI Symbol;Acc:MGI:2144489]|11|ENSMUSG00000042650|ENSMUST00000044250	0	Y	n30-41c48/49o	1	1	61.28	0.00379165	0.448851	2	1	2637.63	12163.2	9548.95	7183.76	6272.77	1447.47	22067.5	21840.7	19454.7
ENSMUSP00000010239	Slc3a2	Slc3a2|MGI Symbol|solute carrier family 3 (activators of dibasic and neutral amino acid transport), member 2 [Source:MGI Symbol;Acc:MGI:96955]|19|ENSMUSG00000010095|ENSMUST00000010239	1	0	i76-98o	17	17	948.63	0.00379723	5.63501	1;2;3;4	4	113836	414016	481046	255916	256371	42696.1	117393	42762.8	44139.3
ENSMUSP00000068374	Map1b	Map1b|MGI Symbol|microtubule-associated protein 1B [Source:MGI Symbol;Acc:MGI:1306778]|13|ENSMUSG00000052727|ENSMUST00000064762	0	0	i	64	61	3483.76	0.0038092	0.41657	1;2;3;4	4	41683.5	108969	198954	187494	188641	25462.9	422230	397117	371306
ENSMUSP00000041380	Chchd4	Chchd4|MGI Symbol|coiled-coil-helix-coiled-coil-helix domain containing 4 [Source:MGI Symbol;Acc:MGI:1919420]|6|ENSMUSG00000034203|ENSMUST00000040835	0	0	i	1	1	35.55	0.00381126	0.549266	1	1	13094.9	125889	105128	111803	94617	38434.5	159328	216986	232184
ENSMUSP00000048218	Acta2	Acta2|MGI Symbol|actin, alpha 2, smooth muscle, aorta [Source:MGI Symbol;Acc:MGI:87909]|19|ENSMUSG00000035783|ENSMUST00000039631	0	0	i	26	2	1268.75	0.00382105	64.8056	1;3;4	3	34386.6	96042.5	66497.4	25984.2	25014.2	1264.11	2414.54	407.389	79.6552
ENSMUSP00000032995;ENSMUSP00000125056	Arrb1	Arrb1|MGI Symbol|arrestin, beta 1 [Source:MGI Symbol;Acc:MGI:99473]|7|ENSMUSG00000018909|ENSMUST00000032995	0	0	i	8	5	339.99	0.00382452	4.64206	1;2;3;4	4	4529.54	45126.3	46193.5	37318.3	38468.3	6677.34	16981.3	5721.06	5132.95
ENSMUSP00000072091	Mink1	Mink1|MGI Symbol|misshapen-like kinase 1 (zebrafish) [Source:MGI Symbol;Acc:MGI:1355329]|11|ENSMUSG00000020827|ENSMUST00000072237	0	0	i	2	1	36.49	0.00384063	2.78764	2	1	3383.44	15549.4	8887.43	8919.7	8563.29	620.209	3282.33	4128.77	4490.81
ENSMUSP00000035829	Akap12	Akap12|MGI Symbol|A kinase (PRKA) anchor protein (gravin) 12 [Source:MGI Symbol;Acc:MGI:1932576]|10|ENSMUSG00000038587|ENSMUST00000045730	0	0	i	7	7	315.12	0.00386231	3.58331	1;2;3	3	5558.01	22149	15870.4	10895.1	10079.5	625.15	5234.14	4153.24	4149.46
ENSMUSP00000034946;ENSMUSP00000120746	Snx1	Snx1|MGI Symbol|sorting nexin 1 [Source:MGI Symbol;Acc:MGI:1928395]|9|ENSMUSG00000032382|ENSMUST00000034946	1	0	o388-409i	8	6	279.98	0.00391583	1.69138	1;2	2	3666.87	38785.3	30518.1	32081.6	32262.9	3196.06	16320.9	21571.3	22103.6
ENSMUSP00000001950;ENSMUSP00000051485;ENSMUSP00000117938;ENSMUSP00000118336	Tollip	Tollip|MGI Symbol|toll interacting protein [Source:MGI Symbol;Acc:MGI:1891808]|7|ENSMUSG00000025139|ENSMUST00000001950	0	0	i	7	7	320.67	0.00393563	2.36711	1;2;3	3	13982	77389	92968.4	67477.3	60794.4	8849.76	43239.7	27854.6	27969
ENSMUSP00000003404;ENSMUSP00000130327	Glg1	Glg1|MGI Symbol|golgi apparatus protein 1 [Source:MGI Symbol;Acc:MGI:104967]|8|ENSMUSG00000003316|ENSMUST00000003404	1	Y	n13-24c32/33o1131-1151i	7	7	296.35	0.00393798	0.406404	1;2;3	3	3325.12	7688.6	15351.1	12005.5	13889.3	580.525	29654.3	28879.7	30016.1
ENSMUSP00000028239	Gsn	Gsn|MGI Symbol|gelsolin [Source:MGI Symbol;Acc:MGI:95851]|2|ENSMUSG00000026879|ENSMUST00000028239	0	Y	n8-20c25/26o	7	4	224.31	0.003956	7.65694	1;2	2	33985.6	99196.1	24687.1	37686.9	33954.6	643.407	6230.75	7160.62	7466.03
ENSMUSP00000016678	Lamp2	Lamp2|MGI Symbol|lysosomal-associated membrane protein 2 [Source:MGI Symbol;Acc:MGI:96748]|X|ENSMUSG00000016534|ENSMUST00000016678	1	Y	n11-21c25/26o380-403i	3	3	89.09	0.00398329	3.00637	1;2	2	10098.3	41733.8	19442.5	24035	22201.9	528.925	9751.38	8747.87	9539.46
ENSMUSP00000021082	Nt5c	Nt5c|MGI Symbol|5',3'-nucleotidase, cytosolic [Source:MGI Symbol;Acc:MGI:1354954]|11|ENSMUSG00000020736|ENSMUST00000021082	0	0	i	1	1	32.59	0.00401823	2.37744	2	1	7427.14	37183.1	21970.9	21469.8	24054.9	1169.73	12786.6	11147.7	10521.4
ENSMUSP00000018561	Myo1b	Myo1b|MGI Symbol|myosin IB [Source:MGI Symbol;Acc:MGI:107752]|1|ENSMUSG00000018417|ENSMUST00000018561	0	0	i	5	5	190.36	0.00401898	2.84486	1;2;3	3	6724.67	24572.1	37708.5	26655.6	22719.9	3477.57	14176.4	7777.83	8616.09
ENSMUSP00000111498	Dtna	Dtna|MGI Symbol|dystrobrevin alpha [Source:MGI Symbol;Acc:MGI:106039]|18|ENSMUSG00000024302|ENSMUST00000115832	0	0	i	4	3	142.08	0.00403504	15.6126	1;2;3	3	1626.74	15431.3	15015.9	12698.2	12190.6	1109.75	2188.74	152.131	406.376
ENSMUSP00000018449;ENSMUSP00000115635	Prpf8	Prpf8|MGI Symbol|pre-mRNA processing factor 8 [Source:MGI Symbol;Acc:MGI:2179381]|11|ENSMUSG00000020850|ENSMUST00000018449	0	0	i	44	41	1607.33	0.00408527	0.3085	1;2;3;4	4	9901.73	40227.8	24063.6	42612.9	46616.6	31820.1	83218.8	145955	123845
ENSMUSP00000047737	S100a13	S100a13|MGI Symbol|S100 calcium binding protein A13 [Source:MGI Symbol;Acc:MGI:109581]|3|ENSMUSG00000042312|ENSMUST00000048138	0	0	i	2	2	72.58	0.00414415	7.38348	1;2;3	3	30306.5	104165	81009.9	41945.5	43506.2	6409.13	17678.6	6939.35	6248.3
ENSMUSP00000033720;ENSMUSP00000107945;ENSMUSP00000114734;ENSMUSP00000115354	Rbbp7	Rbbp7|MGI Symbol|retinoblastoma binding protein 7 [Source:MGI Symbol;Acc:MGI:1194910]|X|ENSMUSG00000031353|ENSMUST00000033720	0	0	i	6	3	246.77	0.00415335	0.730953	1;2;3;4	4	3849.35	66738.6	59235.3	65959.6	67703.8	8931.95	80072.1	86059.4	97641.5
ENSMUSP00000075655;ENSMUSP00000023745	Prpf40a	Prpf40a|MGI Symbol|PRP40 pre-mRNA processing factor 40 homolog A (yeast) [Source:MGI Symbol;Acc:MGI:1860512]|2|ENSMUSG00000061136|ENSMUST00000076313	0	0	i	4	4	126.86	0.00416403	0.718999	1;2	2	994.563	20295.1	18782.7	19354.1	17927.7	3188.74	23157.8	29224.6	27894.1
ENSMUSP00000074796;ENSMUSP00000109181;ENSMUSP00000115013	Fnbp1	Fnbp1|MGI Symbol|formin binding protein 1 [Source:MGI Symbol;Acc:MGI:109606]|2|ENSMUSG00000075415|ENSMUST00000075326	0	0	i	2	2	76.07	0.00418742	1.60047	1	1	1977.12	12032.9	15404.7	16525.1	15682	970.865	7948.42	9585.77	9671
ENSMUSP00000031840	Gpnmb	Gpnmb|MGI Symbol|glycoprotein (transmembrane) nmb [Source:MGI Symbol;Acc:MGI:1934765]|6|ENSMUSG00000029816|ENSMUST00000031840	1	Y	n4-17c21/22o504-523i	1	1	63.72	0.0042369	1.96126	1	1	7382.25	53744.7	37251.7	51497.9	49653.9	4655.58	27233.1	18716.6	26234.6
ENSMUSP00000043561	Mrpl41	Mrpl41|MGI Symbol|mitochondrial ribosomal protein L41 [Source:MGI Symbol;Acc:MGI:1333816]|2|ENSMUSG00000036850|ENSMUST00000045604	0	0	i	1	1	28.65	0.00426814	0.705421	1	1	774.541	7682.17	6142.04	6122.62	6134.85	674.549	8751.84	9432.41	10100.9
ENSMUSP00000023615	Dscr3	Dscr3|MGI Symbol|Down syndrome critical region gene 3 [Source:MGI Symbol;Acc:MGI:1206040]|16|ENSMUSG00000022898|ENSMUST00000023615	0	0	i	1	1	62.68	0.00430891	2.1615	1	1	1807.71	5747.6	9263.91	9315.45	9493.59	566.258	3278.07	4386.54	3631.26
ENSMUSP00000025642;ENSMUSP00000137435	Prpf19	Prpf19|MGI Symbol|PRP19/PSO4 pre-mRNA processing factor 19 homolog (S. cerevisiae) [Source:MGI Symbol;Acc:MGI:106247]|19|ENSMUSG00000024735|ENSMUST00000025642	0	0	i	15	15	641.77	0.00432388	0.495199	1;2;3;4	4	33834.2	171452	99164	117092	100946	18092.5	237351	255747	273534
ENSMUSP00000027122	Mob4	Mob4|MGI Symbol|MOB family member 4, phocein [Source:MGI Symbol;Acc:MGI:104899]|1|ENSMUSG00000025979|ENSMUST00000027122	0	0	i	3	2	162.93	0.00432957	2.11696	1;2	2	6317.69	34056.8	22392.7	20547.1	21596.7	219.197	12193.4	11994	12431.8
ENSMUSP00000030743	Srsf4	Srsf4|MGI Symbol|serine/arginine-rich splicing factor 4 [Source:MGI Symbol;Acc:MGI:1890577]|4|ENSMUSG00000028911|ENSMUST00000030743	0	0	i	8	5	274.18	0.00438627	0.640377	1;2;3;4	4	5998.45	47575.9	38070.5	33975.2	36118.5	5916.49	56569.9	68332.1	63570.1
ENSMUSP00000028160	Slc25a25	Slc25a25|MGI Symbol|solute carrier family 25 (mitochondrial carrier, phosphate carrier), member 25 [Source:MGI Symbol;Acc:MGI:1915913]|2|ENSMUSG00000026819|ENSMUST00000028160	0	0	i	2	2	73.04	0.00447612	0.365911	2;3	2	2706.59	6903.53	7947.78	11710.1	12355.1	4416.89	19675.5	25441.2	28354.4
ENSMUSP00000057771	Rangap1	Rangap1|MGI Symbol|RAN GTPase activating protein 1 [Source:MGI Symbol;Acc:MGI:103071]|15|ENSMUSG00000022391|ENSMUST00000052374	0	0	i	3	3	112.2	0.00449445	0.691712	1;3	2	1575.44	14029.6	16498	17063.2	17592.1	1816.43	24147.5	24072	20964.3
ENSMUSP00000025997	Smndc1	Smndc1|MGI Symbol|survival motor neuron domain containing 1 [Source:MGI Symbol;Acc:MGI:1923729]|19|ENSMUSG00000025024|ENSMUST00000025997	0	0	i	1	1	22.53	0.00460724	0.412679	1	1	2215.46	9687.76	4951.41	5266.61	5670.25	2692.06	14938.7	19337.2	14448.7
ENSMUSP00000015234	Ptgds	Ptgds|MGI Symbol|prostaglandin D2 synthase (brain) [Source:MGI Symbol;Acc:MGI:99261]|2|ENSMUSG00000015090|ENSMUST00000015234	0	Y	n7-18c26/27o	1	1	45.71	0.00460851	0.573967	1	1	2659.49	58289.6	62423.3	61772.5	56940.4	23389.3	102206	82461.8	129060
ENSMUSP00000041906	Dis3	Dis3|MGI Symbol|DIS3 mitotic control homolog (S. cerevisiae) [Source:MGI Symbol;Acc:MGI:1919912]|14|ENSMUSG00000033166|ENSMUST00000042471	0	0	i	5	5	195.76	0.00461057	0.167316	1;2;3	3	866.086	2817.58	1109.81	1728.23	2888.62	5197.68	6502.98	14529.7	16237.1
ENSMUSP00000027863	Atp1b1	Atp1b1|MGI Symbol|ATPase, Na+/K+ transporting, beta 1 polypeptide [Source:MGI Symbol;Acc:MGI:88108]|1|ENSMUSG00000026576|ENSMUST00000027863	1	0	o36-61i	9	9	511.68	0.0046137	1.89975	1;2;3;4	4	105959	368700	590814	585816	560062	5330.84	274270	263610	268779
ENSMUSP00000033547;ENSMUSP00000091317	Pls3	Pls3|MGI Symbol|plastin 3 (T-isoform) [Source:MGI Symbol;Acc:MGI:104807]|X|ENSMUSG00000016382|ENSMUST00000033547	0	0	i	10	8	391.05	0.00465765	8.22289	1;2;3	3	33374.4	134776	79292.4	67435.4	62066.2	10371.7	23272.2	5662.2	4973.34
ENSMUSP00000091840;ENSMUSP00000129275	Nhp2l1	Nhp2l1|MGI Symbol|NHP2 non-histone chromosome protein 2-like 1 (S. cerevisiae) [Source:MGI Symbol;Acc:MGI:893586]|15|ENSMUSG00000063480|ENSMUST00000080622	0	0	i	6	6	235.15	0.00469298	0.379942	1;2	2	23284.1	94329.8	45586.4	49719.5	48360.5	27832.6	133800	178970	184558
ENSMUSP00000008733;ENSMUSP00000100712	Dnajb6	Dnajb6|MGI Symbol|DnaJ (Hsp40) homolog, subfamily B, member 6 [Source:MGI Symbol;Acc:MGI:1344381]|5|ENSMUSG00000029131|ENSMUST00000008733	0	0	i	2	2	102.51	0.00470664	0.569509	1	1	2931.96	22089.2	16449.5	15751.5	16620.1	5092.37	26150.3	35017.2	34923.2
ENSMUSP00000026479	Dctn2	Dctn2|MGI Symbol|dynactin 2 [Source:MGI Symbol;Acc:MGI:107733]|10|ENSMUSG00000025410|ENSMUST00000026479	0	0	i	14	14	739.6	0.00472279	1.4754	1;2;3;4	4	29877.9	287597	290318	243977	231924	10634.2	195850	182237	174892
ENSMUSP00000033934	Mrps31	Mrps31|MGI Symbol|mitochondrial ribosomal protein S31 [Source:MGI Symbol;Acc:MGI:1913153]|8|ENSMUSG00000031533|ENSMUST00000033934	0	0	i	2	2	51.13	0.0048202	0.652668	1;3	2	1572.32	11270.2	9036.72	7979.1	7892.23	447.458	14339.3	14025.3	14908
ENSMUSP00000048350	Vat1	Vat1|MGI Symbol|vesicle amine transport protein 1 homolog (T californica) [Source:MGI Symbol;Acc:MGI:1349450]|11|ENSMUSG00000034993|ENSMUST00000040430	0	0	i	5	4	212.08	0.00483153	2.58619	1;2;3	3	7886.7	51113.5	44678.6	62509.6	58367.9	8557.14	29763.6	17250.5	13395.6
ENSMUSP00000001485	Mrpl10	Mrpl10|MGI Symbol|mitochondrial ribosomal protein L10 [Source:MGI Symbol;Acc:MGI:1333801]|11|ENSMUSG00000001445|ENSMUST00000001485	0	0	i	3	3	91.61	0.00483827	0.653264	2;3;4	3	826.421	7946.58	8493.01	8309.11	9838.82	1718.06	11270.3	13080.5	14704.7
ENSMUSP00000022715	Rbm26	Rbm26|MGI Symbol|RNA binding motif protein 26 [Source:MGI Symbol;Acc:MGI:1921463]|14|ENSMUSG00000022119|ENSMUST00000022715	0	0	i	3	3	77.16	0.00483914	0.410622	1;3	2	927.908	4220.63	3295.48	2265.3	2315.64	1636.22	6190.09	8275.32	9416.85
ENSMUSP00000033468	Arhgef6	Arhgef6|MGI Symbol|Rac/Cdc42 guanine nucleotide exchange factor (GEF) 6 [Source:MGI Symbol;Acc:MGI:1920591]|X|ENSMUSG00000031133|ENSMUST00000033468	0	0	i	1	1	46.56	0.00485678	3.1601	1	1	7822.22	30495.5	15181.2	15252.9	14206.4	193.79	6319.74	6586.25	6209.29
ENSMUSP00000139261	KCTD12	KCTD12|UniProtKB Gene Name|mmu-mir-5130 [Source:miRBase;Acc:MI0018042]|14|ENSMUSG00000098557|ENSMUST00000184744	0	0	i	3	2	88.06	0.00487041	3.47698	1;2	2	5559.16	21152.1	9302.99	9818.26	11422.6	613.739	4353.83	3232.98	4226.75
ENSMUSP00000029941;ENSMUSP00000059267;ENSMUSP00000132647	Pdlim5	Pdlim5|MGI Symbol|PDZ and LIM domain 5 [Source:MGI Symbol;Acc:MGI:1927489]|3|ENSMUSG00000028273|ENSMUST00000029941	0	0	i	13	13	645.24	0.0049095	4.88136	1;2;3;4	4	20286.9	79664.7	104628	60240	63457.9	11734.8	30356.6	10228	9840.21
ENSMUSP00000023222;ENSMUSP00000131967	Oplah	Oplah|MGI Symbol|5-oxoprolinase (ATP-hydrolysing) [Source:MGI Symbol;Acc:MGI:1922725]|15|ENSMUSG00000022562|ENSMUST00000023222	0	0	i	15	15	503.09	0.00491731	4.89945	1;2;3;4	4	4840.01	36256.1	47332.5	39053.4	38592.7	6667.94	15991.8	5139.91	3853.06
ENSMUSP00000080995	mt-Atp8	mt-Atp8|MGI Symbol|mitochondrially encoded ATP synthase 8 [Source:MGI Symbol;Acc:MGI:99926]|MT|ENSMUSG00000064356|ENSMUST00000082407	1	0	o6-24i	3	3	93.66	0.00494341	0.434177	1;2;3;4	4	38245.7	105325	163055	193856	175634	36007.5	306368	366618	370655
ENSMUSP00000023489;ENSMUSP00000113541	Fyttd1	Fyttd1|MGI Symbol|forty-two-three domain containing 1 [Source:MGI Symbol;Acc:MGI:1917955]|16|ENSMUSG00000022800|ENSMUST00000023489	0	0	i	2	2	83.7	0.0049533	0.425978	1	1	1563.45	8576.39	4969.35	5659.67	6448.02	3594.38	11449.6	18540	16021.2
ENSMUSP00000078382	Fkbp5	Fkbp5|MGI Symbol|FK506 binding protein 5 [Source:MGI Symbol;Acc:MGI:104670]|17|ENSMUSG00000024222|ENSMUST00000079413	0	0	i	1	1	28.67	0.00495916	0.355978	2	1	223.26	1008.66	784.621	742.553	464.731	569.639	1618.05	2383.83	2731.45
ENSMUSP00000005620	Dnajb1	Dnajb1|MGI Symbol|DnaJ (Hsp40) homolog, subfamily B, member 1 [Source:MGI Symbol;Acc:MGI:1931874]|8|ENSMUSG00000005483|ENSMUST00000005620	0	0	i	3	3	112.26	0.00496431	0.61162	1;2	2	2477.92	16626.4	11445.8	12408.7	11416.6	1527.39	20111.1	22168.8	23095.3
ENSMUSP00000113827;ENSMUSP00000112437	Cngb1	Cngb1|MGI Symbol|cyclic nucleotide gated channel beta 1 [Source:MGI Symbol;Acc:MGI:2664102]|8|ENSMUSG00000031789|ENSMUST00000119870	3	0	i727-745o765-785i818-837o	14	10	619.34	0.00502678	0.348626	1;2;3;4	4	29080.8	105274	49890.2	44856.7	47030	29908.8	160314	196964	219580
ENSMUSP00000060118	Ppp1r2	Ppp1r2|MGI Symbol|protein phosphatase 1, regulatory (inhibitor) subunit 2 [Source:MGI Symbol;Acc:MGI:1914099]|16|ENSMUSG00000047714|ENSMUST00000060188	0	0	i	2	2	59.53	0.0050286	3.04635	2;3	2	14700.3	58914.2	33328.1	28449.3	27968.1	294.172	13094.1	13507.4	12938.1
ENSMUSP00000000590;ENSMUSP00000055303	Rdx	Rdx|MGI Symbol|radixin [Source:MGI Symbol;Acc:MGI:97887]|9|ENSMUSG00000032050|ENSMUST00000000590	0	0	i	20	8	1048.85	0.00506901	3.77488	1;2;3;4	4	30907.8	96622.3	162464	107045	100110	17970.1	52768.6	22076.1	21228.1
ENSMUSP00000005798;ENSMUSP00000070915	Snx6	Snx6|MGI Symbol|sorting nexin 6 [Source:MGI Symbol;Acc:MGI:1919433]|12|ENSMUSG00000005656|ENSMUST00000005798	0	0	i	6	6	282.85	0.00507889	3.91798	1;2;3	3	7684.66	37029.9	43323	28394	26953.1	5302.57	15265.7	6814.62	5491.64
ENSMUSP00000098648;ENSMUSP00000113312	Srp72	Srp72|MGI Symbol|signal recognition particle 72 [Source:MGI Symbol;Acc:MGI:1333795]|5|ENSMUSG00000036323|ENSMUST00000101087	0	0	i	6	6	223.86	0.0050926	1.69856	1;2;3;4	4	12616	54299.7	77616.4	80564.6	80022.6	2342.71	39359.8	41533.9	44041.2
ENSMUSP00000030455;ENSMUSP00000114861	Akr1a1	Akr1a1|MGI Symbol|aldo-keto reductase family 1, member A1 (aldehyde reductase) [Source:MGI Symbol;Acc:MGI:1929955]|4|ENSMUSG00000028692|ENSMUST00000030455	0	0	i	10	10	617.38	0.00511812	1.893	1;2;3;4	4	21859.5	133651	101163	88848.6	85915.4	2859.53	60035.6	55152.9	55015.4
ENSMUSP00000071292	Bckdha	Bckdha|MGI Symbol|branched chain ketoacid dehydrogenase E1, alpha polypeptide [Source:MGI Symbol;Acc:MGI:107701]|7|ENSMUSG00000060376|ENSMUST00000071329	0	Y	n19-26c34/35o	4	3	104.06	0.00512071	7.11338	2;3	2	5472.56	21967.3	12490	9695.68	11639.4	1779.36	4164.18	1213.84	965.643
ENSMUSP00000032344;ENSMUSP00000120047	Arhgdib	Arhgdib|MGI Symbol|Rho, GDP dissociation inhibitor (GDI) beta [Source:MGI Symbol;Acc:MGI:101940]|6|ENSMUSG00000030220|ENSMUST00000032344	0	0	i	3	3	137.58	0.00523406	14.091	1;2;3	3	55207.9	143730	36863.4	30459.6	32995.5	2462.14	7721.47	4447.2	2899.1
ENSMUSP00000037348	Acaa2	Acaa2|MGI Symbol|acetyl-Coenzyme A acyltransferase 2 (mitochondrial 3-oxoacyl-Coenzyme A thiolase) [Source:MGI Symbol;Acc:MGI:1098623]|18|ENSMUSG00000036880|ENSMUST00000041053	0	0	i	24	22	1571.87	0.00525849	5.76793	1;2;3;4	4	150226	425997	619765	313874	290699	55604.9	142076	47684.4	43954.4
ENSMUSP00000055535	Ddx17	Ddx17|MGI Symbol|DEAD (Asp-Glu-Ala-Asp) box polypeptide 17 [Source:MGI Symbol;Acc:MGI:1914290]|15|ENSMUSG00000055065|ENSMUST00000054014	0	0	i	19	12	880.49	0.00526877	0.570733	1;2;3;4	4	22001.6	128526	82185.9	86686.1	85173.8	12783.5	159047	183831	176878
ENSMUSP00000008893;ENSMUSP00000118450	Coro1b	Coro1b|MGI Symbol|coronin, actin binding protein 1B [Source:MGI Symbol;Acc:MGI:1345963]|19|ENSMUSG00000024835|ENSMUST00000008893	0	0	i	9	9	354.34	0.0053411	2.92014	1;2;3;4	4	6823.9	77954.3	92096.3	77919.5	79819.6	15302.5	46084	19568.7	19589.9
ENSMUSP00000003450	Ddx23	Ddx23|MGI Symbol|DEAD (Asp-Glu-Ala-Asp) box polypeptide 23 [Source:MGI Symbol;Acc:MGI:1921601]|15|ENSMUSG00000003360|ENSMUST00000003450	0	0	i	2	2	76.67	0.00536258	0.411712	1;2	2	2605.97	10565.1	5431.48	5534.73	5127.64	2359.85	15278.5	19875	16649.2
ENSMUSP00000071486;ENSMUSP00000087043;ENSMUSP00000101821;ENSMUSP00000101823;ENSMUSP00000123370;ENSMUSP00000127663;ENSMUSP00000130611;ENSMUSP00000132135;ENSMUSP00000134070;ENSMUSP00000134296;ENSMUSP00000139264	Actg1	Actg1|MGI Symbol|actin, gamma, cytoplasmic 1 [Source:MGI Symbol;Acc:MGI:87906]|11|ENSMUSG00000062825|ENSMUST00000071555	0	0	i	40	17	3137.71	0.00537096	1.65523	1;2;3;4	4	1.65158e+06	7.55112e+06	1.15342e+07	1.00534e+07	9.39291e+06	184431	5.5918e+06	5.87424e+06	5.93848e+06
ENSMUSP00000119991	Herc1	Herc1|MGI Symbol|hect (homologous to the E6-AP (UBE3A) carboxyl terminus) domain and RCC1 (CHC1)-like domain (RLD) 1 [Source:MGI Symbol;Acc:MGI:2384589]|9|ENSMUSG00000038664|ENSMUST00000135159	0	0	i	1	1	20.69	0.0054154	34.2418	2	1	24137.2	58628.9	16422.1	5618.49	11466.6	611.376	1519.68	466.866	454.729
ENSMUSP00000001148;ENSMUSP00000090048;ENSMUSP00000134144	Pcbp3	Pcbp3|MGI Symbol|poly(rC) binding protein 3 [Source:MGI Symbol;Acc:MGI:1890470]|10|ENSMUSG00000001120|ENSMUST00000001148	0	0	i	16	9	1167.19	0.00544364	0.526078	1;2;3;4	4	52670.5	325577	202978	233401	238857	78711.2	401905	558639	493011
ENSMUSP00000058321	Ptrf	Ptrf|MGI Symbol|polymerase I and transcript release factor [Source:MGI Symbol;Acc:MGI:1277968]|11|ENSMUSG00000004044|ENSMUST00000060792	0	0	i	9	9	438.31	0.0054715	20.6521	1;2;3	3	107945	272779	112204	42830.5	45090.4	3149.42	10559.8	5137.61	5072.57
ENSMUSP00000027123;ENSMUSP00000119336;ENSMUSP00000122947	Hspd1	Hspd1|MGI Symbol|heat shock protein 1 (chaperonin) [Source:MGI Symbol;Acc:MGI:96242]|1|ENSMUSG00000025980|ENSMUST00000027123	0	0	i	36	35	2860.27	0.00551882	0.711237	1;2;3;4	4	85780.4	1.0657e+06	989129	891532	886659	159256	1.19949e+06	1.43819e+06	1.50147e+06
ENSMUSP00000109931	Cadm2	Cadm2|MGI Symbol|cell adhesion molecule 2 [Source:MGI Symbol;Acc:MGI:2442722]|16|ENSMUSG00000064115|ENSMUST00000114292	1	Y	n8-19c23/24o337-357i	2	2	115.72	0.00554341	0.349471	1	1	20590.3	38400.6	76085.2	85585.7	72609.6	22982.7	158854	192120	202958
ENSMUSP00000039726	Atp5j2	Atp5j2|MGI Symbol|ATP synthase, H+ transporting, mitochondrial F0 complex, subunit F2 [Source:MGI Symbol;Acc:MGI:1927558]|5|ENSMUSG00000038690|ENSMUST00000037056	1	0	o44-64i	4	4	161.4	0.00556127	0.624991	1;2;3;4	4	30266.3	242136	168056	207311	206975	33702.6	295177	330002	362570
ENSMUSP00000022821	Dhrs4	Dhrs4|MGI Symbol|dehydrogenase/reductase (SDR family) member 4 [Source:MGI Symbol;Acc:MGI:90169]|14|ENSMUSG00000022210|ENSMUST00000022821	0	0	i	5	5	131.76	0.00560475	2.24912	1;2;3;4	4	10043.5	39757	58559.7	38399.4	37516	4804.97	25742.8	17558	17289.2
ENSMUSP00000113602;ENSMUSP00000113169	Ndufb5	Ndufb5|MGI Symbol|NADH dehydrogenase (ubiquinone) 1 beta subcomplex, 5 [Source:MGI Symbol;Acc:MGI:1913296]|3|ENSMUSG00000027673|ENSMUST00000122290	1	0	o6-23i	3	3	96.69	0.00564198	0.582975	2;3	2	9697.07	63798.4	40588.1	50067.7	47883.2	8560.95	77819.7	92140.3	93107.7
ENSMUSP00000038961	Gm11273	Gm11273|MGI Symbol|predicted gene 11273 [Source:MGI Symbol;Acc:MGI:3649411]|13|ENSMUSG00000079941|ENSMUST00000044043	0	Y	n5-13c18/19o	8	8	220.47	0.0056539	0.594377	1;2;3;4	4	83530.7	514226	355504	360965	331111	53946.7	622399	695327	727724
ENSMUSP00000096248	Pias1	Pias1|MGI Symbol|protein inhibitor of activated STAT 1 [Source:MGI Symbol;Acc:MGI:1913125]|9|ENSMUSG00000032405|ENSMUST00000098651	0	0	i	1	1	35.86	0.00565622	0.366284	1	1	994.01	5860.76	6486.73	7016.64	8203.84	6082.1	11279.8	20393.2	22814
ENSMUSP00000056502	Idh3g	Idh3g|MGI Symbol|isocitrate dehydrogenase 3 (NAD+), gamma [Source:MGI Symbol;Acc:MGI:1099463]|X|ENSMUSG00000002010|ENSMUST00000052761	0	0	i	18	18	1001.46	0.00565815	0.672948	1;2;3;4	4	29643.2	333781	270528	325158	290401	56578.4	393475	455432	506456
ENSMUSP00000030134	Rad23b	Rad23b|MGI Symbol|RAD23b homolog (S. cerevisiae) [Source:MGI Symbol;Acc:MGI:105128]|4|ENSMUSG00000028426|ENSMUST00000030134	0	0	i	5	5	214.84	0.00567599	1.33463	1;3	2	4045.4	45550.8	35932.3	42697.5	40775	1273.6	32238.1	29914.9	30171.9
ENSMUSP00000027634;ENSMUSP00000108267;ENSMUSP00000138014	Dbi	Dbi|MGI Symbol|diazepam binding inhibitor [Source:MGI Symbol;Acc:MGI:94865]|1|ENSMUSG00000026385|ENSMUST00000027634	0	0	i	4	4	372.09	0.00568676	9.92979	1;2;3;4	4	3.07743e+06	1.30632e+07	1.00697e+07	6.54248e+06	6.81401e+06	1.09392e+06	2.26075e+06	447654	293785
ENSMUSP00000033169	Cdr2	Cdr2|MGI Symbol|cerebellar degeneration-related 2 [Source:MGI Symbol;Acc:MGI:1100885]|7|ENSMUSG00000030878|ENSMUST00000033169	0	0	i	1	1	21.96	0.00573248	0.0881385	1	1	283.926	378.824	684.39	57.9624	127.158	615.322	4457.16	4938.78	3717.21
ENSMUSP00000025095	Cox7a2l	Cox7a2l|MGI Symbol|cytochrome c oxidase subunit VIIa polypeptide 2-like [Source:MGI Symbol;Acc:MGI:106015]|17|ENSMUSG00000024248|ENSMUST00000025095	1	0	o82-105i	1	1	33.29	0.00574355	0.301238	2;3	2	2367.22	9872.05	5499.73	10504.2	10240.8	9087.79	18773.6	29905.7	36782.4
ENSMUSP00000038765	Mid1	Mid1|MGI Symbol|midline 1 [Source:MGI Symbol;Acc:MGI:1100537]|X|ENSMUSG00000035299|ENSMUST00000036753	0	0	i	1	1	34.33	0.0057669	2.04254	1	1	600.919	11115	12559.1	12039.8	12037	2041.98	4305.38	5030.44	8148.53
ENSMUSP00000104436	Arfrp1	Arfrp1|MGI Symbol|ADP-ribosylation factor related protein 1 [Source:MGI Symbol;Acc:MGI:1923938]|2|ENSMUSG00000038671|ENSMUST00000108808	0	0	i	1	1	35.32	0.00576816	0.305488	1	1	1599.97	2149.55	5550.39	4066.91	5499.41	127.1	13762.5	13516.5	13583.8
ENSMUSP00000043092;ENSMUSP00000103994;ENSMUSP00000103995	Blvrb	Blvrb|MGI Symbol|biliverdin reductase B (flavin reductase (NADPH)) [Source:MGI Symbol;Acc:MGI:2385271]|7|ENSMUSG00000040466|ENSMUST00000037399	0	0	i	4	4	235.3	0.00577491	3.94366	1;2;3;4	4	27649	75050.9	107049	45349.5	53038.5	6497.77	26998	16610	15041.6
ENSMUSP00000034740;ENSMUSP00000132838;ENSMUSP00000138852;ENSMUSP00000139190	Nedd4	Nedd4|MGI Symbol|neural precursor cell expressed, developmentally down-regulated 4 [Source:MGI Symbol;Acc:MGI:97297]|9|ENSMUSG00000032216|ENSMUST00000034740	0	0	i	10	9	398.12	0.00582388	0.809753	1;2;3;4	4	2123.68	29914.4	34986.6	32500.2	33408.3	1932.14	38055.4	41272.3	41518.1
ENSMUSP00000099461	Dstn	Dstn|MGI Symbol|destrin [Source:MGI Symbol;Acc:MGI:1929270]|2|ENSMUSG00000015932|ENSMUST00000103172	0	0	i	10	10	575.29	0.00582976	2.15561	1;2;3;4	4	149827	785601	562079	480667	456756	22144.9	303414	280076	259146
ENSMUSP00000043738	Fam169a	Fam169a|MGI Symbol|family with sequence similarity 169, member A [Source:MGI Symbol;Acc:MGI:2444268]|13|ENSMUSG00000041817|ENSMUST00000042517	0	0	i	18	18	1164.68	0.00588611	0.580436	1;2;3;4	4	58684.4	432189	379911	504452	496698	115529	623101	842163	796269
ENSMUSP00000002090	Ssr4	Ssr4|MGI Symbol|signal sequence receptor, delta [Source:MGI Symbol;Acc:MGI:1099464]|X|ENSMUSG00000002014|ENSMUST00000002090	1	Y	n5-16c21/22o145-164i	1	1	38.14	0.00595099	0.520034	2	1	259.339	1289.86	1225.55	1709.34	1699.73	467.957	2383.45	2489.51	3241.78
ENSMUSP00000021719	2010107E04Rik	2010107E04Rik|MGI Symbol|RIKEN cDNA 2010107E04 gene [Source:MGI Symbol;Acc:MGI:1917507]|12|ENSMUSG00000021290|ENSMUST00000021719	1	0	o20-38i	2	2	42.33	0.00597674	0.44778	1;2	2	10354.7	28380.1	50907.2	44050.5	49674.3	13011.3	82317.8	91422.7	107982
ENSMUSP00000077594;ENSMUSP00000021497	Rtn1	Rtn1|MGI Symbol|reticulon 1 [Source:MGI Symbol;Acc:MGI:1933947]|12|ENSMUSG00000021087|ENSMUST00000078505	3	0	o612-636i697-716o722-744i	10	8	543.36	0.00598466	1.81961	1;2;3;4	4	26037.3	92738.1	120577	142763	150885	7467.45	74509.3	60648	62763.5
ENSMUSP00000004316	Psap	Psap|MGI Symbol|prosaposin [Source:MGI Symbol;Acc:MGI:97783]|10|ENSMUSG00000004207|ENSMUST00000004316	0	Y	n3-11c16/17o	6	6	222.36	0.00601744	0.749362	1;2;3;4	4	5779.28	63722.2	72735.1	77571.2	69979.3	6798.52	85714.8	96660.3	98173.7
ENSMUSP00000051643;ENSMUSP00000119604	Dnajc11	Dnajc11|MGI Symbol|DnaJ (Hsp40) homolog, subfamily C, member 11 [Source:MGI Symbol;Acc:MGI:2443386]|4|ENSMUSG00000039768|ENSMUST00000062904	1	0	o388-408i	6	5	266.25	0.00604115	0.676683	1;2;3;4	4	3367.09	31988.8	26459.1	33743.4	28121.2	4548.52	39059.7	47986.8	45039
ENSMUSP00000048770	Atp6v1g1	Atp6v1g1|MGI Symbol|ATPase, H+ transporting, lysosomal V1 subunit G1 [Source:MGI Symbol;Acc:MGI:1913540]|4|ENSMUSG00000039105|ENSMUST00000035301	0	0	i	3	3	192.4	0.00609603	0.64515	1;2	2	7134.14	54570	39179.6	44815.9	39715	6433.23	63100.7	72197	75529.4
ENSMUSP00000002572	Slc9a3r2	Slc9a3r2|MGI Symbol|solute carrier family 9 (sodium/hydrogen exchanger), member 3 regulator 2 [Source:MGI Symbol;Acc:MGI:1890662]|17|ENSMUSG00000002504|ENSMUST00000002572	0	0	i	4	4	117.89	0.00610145	22.4127	1;2	2	38858.3	91890.2	14858.3	13895.5	13785.1	274.734	1851.78	2034.35	1494.25
ENSMUSP00000085981	Romo1	Romo1|MGI Symbol|reactive oxygen species modulator 1 [Source:MGI Symbol;Acc:MGI:1914317]|2|ENSMUSG00000067847|ENSMUST00000088610	1	0	o23-43i	1	1	54.95	0.00615676	0.44549	1	1	3638.87	9522.01	17733.3	14289.9	16609.8	4486.47	36945.5	28257.9	30657.6
ENSMUSP00000026222;ENSMUSP00000128192	Ndufb8	Ndufb8|MGI Symbol|NADH dehydrogenase (ubiquinone) 1 beta subcomplex 8 [Source:MGI Symbol;Acc:MGI:1914514]|19|ENSMUSG00000025204|ENSMUST00000026222	1	0	i133-153o	3	3	113.57	0.00619057	0.408688	1;2	2	15259.2	33324.6	64326.3	65304.3	61336.7	9346	124081	127943	141850
ENSMUSP00000101018	Palm	Palm|MGI Symbol|paralemmin [Source:MGI Symbol;Acc:MGI:1261814]|10|ENSMUSG00000035863|ENSMUST00000105379	0	0	i	5	3	164.09	0.00619563	2.82377	2;3	2	15524.8	35090.4	61230	67533.9	67843.9	6536.95	26823.2	16610.9	14647.6
ENSMUSP00000029783	Snx27	Snx27|MGI Symbol|sorting nexin family member 27 [Source:MGI Symbol;Acc:MGI:1923992]|3|ENSMUSG00000028136|ENSMUST00000029783	0	0	i	5	5	196.43	0.00620558	1.89574	1;2;3	3	2885.12	13757.4	20179.6	16452.1	14438	1767.09	10723	7702.58	7623.5
ENSMUSP00000001566;ENSMUSP00000134598	Tubb5	Tubb5|MGI Symbol|tubulin, beta 5 class I [Source:MGI Symbol;Acc:MGI:107812]|17|ENSMUSG00000001525|ENSMUST00000001566	0	0	i	49	8	3789.26	0.00620732	0.750138	1;2;3;4	4	339479	3.22493e+06	3.77969e+06	4.00948e+06	3.83618e+06	202640	4.62275e+06	4.95363e+06	4.99087e+06
ENSMUSP00000034053	Pdlim3	Pdlim3|MGI Symbol|PDZ and LIM domain 3 [Source:MGI Symbol;Acc:MGI:1859274]|8|ENSMUSG00000031636|ENSMUST00000034053	0	0	i	8	8	304.16	0.00623232	5.20877	1;2;3	3	25242.3	109877	65304.1	55161.4	59770.5	11096.9	27698.4	8736.21	8229.88
ENSMUSP00000003029;ENSMUSP00000125449	Timm44	Timm44|MGI Symbol|translocase of inner mitochondrial membrane 44 [Source:MGI Symbol;Acc:MGI:1343262]|8|ENSMUSG00000002949|ENSMUST00000003029	0	0	i	9	9	456.39	0.00631564	0.744906	1;2;3;4	4	5895.43	54688.9	61908.5	69113.4	61342.3	4096.43	77134.6	81643.7	85313.2
ENSMUSP00000129739	Eps15l1	Eps15l1|MGI Symbol|epidermal growth factor receptor pathway substrate 15-like 1 [Source:MGI Symbol;Acc:MGI:104582]|8|ENSMUSG00000006276|ENSMUST00000163643	0	0	i	11	11	472.18	0.00641227	2.10602	1;2;3	3	6687.89	21796.3	35742.2	23901.3	21837.2	1768.35	14768.5	11725.7	11685.9
ENSMUSP00000058313	Slc4a7	Slc4a7|MGI Symbol|solute carrier family 4, sodium bicarbonate cotransporter, member 7 [Source:MGI Symbol;Acc:MGI:2443878]|14|ENSMUSG00000021733|ENSMUST00000057015	11	0	o490-512i519-538o577-600i607-625o705-723i743-761o791-810i831-855o891-910i917-936o975-999i	4	2	136.02	0.00646479	0.369002	1;3;4	3	1499.74	5814.33	2394.96	3251.74	3075.05	1894.24	8104.61	11603.8	11111.7
ENSMUSP00000002029	Emd	Emd|MGI Symbol|emerin [Source:MGI Symbol;Acc:MGI:108117]|X|ENSMUSG00000001964|ENSMUST00000002029	1	0	o226-247i	1	1	47.24	0.00651614	2.16174	1	1	5571.5	31121.3	18087.5	22486.5	21266.8	2265.82	9036.38	13458.3	10388.8
ENSMUSP00000066312;ENSMUSP00000058811;ENSMUSP00000114817	Myef2	Myef2|MGI Symbol|myelin basic protein expression factor 2, repressor [Source:MGI Symbol;Acc:MGI:104592]|2|ENSMUSG00000027201|ENSMUST00000067780	0	0	i	15	15	616.44	0.00655326	0.554343	1;2;3;4	4	28010.6	146828	97716.8	88612.2	88176.3	16018.4	182711	214158	203732
ENSMUSP00000034414	4931406C07Rik	4931406C07Rik|MGI Symbol|RIKEN cDNA 4931406C07 gene [Source:MGI Symbol;Acc:MGI:1918234]|9|ENSMUSG00000031938|ENSMUST00000034414	0	0	i	4	4	163	0.00665992	4.78423	1;2;3	3	4092.67	48088.1	54150.4	44930.8	46148.2	9101.19	20793.6	5477.51	4617.46
ENSMUSP00000023460	Ncbp2	Ncbp2|MGI Symbol|nuclear cap binding protein subunit 2 [Source:MGI Symbol;Acc:MGI:1915342]|16|ENSMUSG00000022774|ENSMUST00000023460	0	0	i	1	1	63.59	0.00666575	0.379678	2	1	2612.28	9507.93	4900.8	3631.45	4672.39	2103.63	14472.9	18597.2	15815.2
ENSMUSP00000038781	Tbca	Tbca|MGI Symbol|tubulin cofactor A [Source:MGI Symbol;Acc:MGI:107549]|13|ENSMUSG00000042043|ENSMUST00000046644	0	0	i	2	2	170.12	0.00669473	2.69817	1;2;3	3	17932.1	76883.3	90119.4	53835.9	53935.8	8426.29	36936.8	23554.7	21374.7
ENSMUSP00000015893;ENSMUSP00000034162;ENSMUSP00000128298;ENSMUSP00000129931	Anp32e	Anp32e|MGI Symbol|acidic (leucine-rich) nuclear phosphoprotein 32 family, member E [Source:MGI Symbol;Acc:MGI:1913721]|3|ENSMUSG00000015749|ENSMUST00000015893	0	0	i	10	6	593.17	0.00671916	0.445728	1;2;3;4	4	96415.3	413913	228827	199459	247042	97374.4	552206	746844	643818
ENSMUSP00000048489	Coro7	Coro7|MGI Symbol|coronin 7 [Source:MGI Symbol;Acc:MGI:1926135]|16|ENSMUSG00000039637|ENSMUST00000038552	0	0	i	4	4	87.5	0.00675701	1.65864	1;3	2	1404.23	18237.6	18565.6	16331.6	15709.9	2323.34	13298.3	9235.95	9313.48
ENSMUSP00000025106	Polr2d	Polr2d|MGI Symbol|polymerase (RNA) II (DNA directed) polypeptide D [Source:MGI Symbol;Acc:MGI:1916491]|18|ENSMUSG00000024258|ENSMUST00000025106	0	0	i	3	3	106.6	0.00686398	0.40071	1;3	2	3042.22	15274.8	8050.62	10095	11348.7	7378	19809.3	32862	32296
ENSMUSP00000110760	Gng13	Gng13|MGI Symbol|guanine nucleotide binding protein (G protein), gamma 13 [Source:MGI Symbol;Acc:MGI:1925616]|17|ENSMUSG00000025739|ENSMUST00000115108	0	0	i	4	4	114.99	0.00686699	0.328439	1;2	2	14892.4	24454.1	43636.5	59813.3	49818.6	21192.9	105303	121577	147334
ENSMUSP00000075067;ENSMUSP00000098926;ENSMUSP00000130546	Npm1	Npm1|MGI Symbol|nucleophosmin 1 [Source:MGI Symbol;Acc:MGI:106184]|11|ENSMUSG00000057113|ENSMUST00000075641	0	0	i	10	10	813.52	0.00687764	0.618322	1;2;3;4	4	67464.7	432838	338089	286099	293650	54194.7	510702	591022	613891
ENSMUSP00000017629;ENSMUSP00000068896;ENSMUSP00000123789;ENSMUSP00000123992;ENSMUSP00000124889	Top2b	Top2b|MGI Symbol|topoisomerase (DNA) II beta [Source:MGI Symbol;Acc:MGI:98791]|14|ENSMUSG00000017485|ENSMUST00000017629	0	0	i	37	36	1574.8	0.00689867	0.396479	1;2;3;4	4	17586.3	88233.8	47464	61053.5	56205.8	45138.9	111491	185040	193602
ENSMUSP00000033407	Cttn	Cttn|MGI Symbol|cortactin [Source:MGI Symbol;Acc:MGI:99695]|7|ENSMUSG00000031078|ENSMUST00000033407	0	0	i	7	7	329.2	0.0069141	3.30063	1;2;3;4	4	24285.8	87681.6	128353	77373.3	77266	14614	46032.3	24842.7	18003.2
ENSMUSP00000028991	Snta1	Snta1|MGI Symbol|syntrophin, acidic 1 [Source:MGI Symbol;Acc:MGI:101772]|2|ENSMUSG00000027488|ENSMUST00000028991	0	0	i	3	3	209.78	0.0069552	2.43382	1;2;3	3	3513.35	13684.6	16081.8	20949.5	20487.5	2894.2	10251.3	5403.9	5087.87
ENSMUSP00000030306;ENSMUSP00000102698	Hook1	Hook1|MGI Symbol|hook homolog 1 (Drosophila) [Source:MGI Symbol;Acc:MGI:1925213]|4|ENSMUSG00000028572|ENSMUST00000030306	0	0	i	4	4	121.09	0.0069893	0.625078	1;3;4	3	1756.23	12492.1	10060.2	9071.73	8522.59	2077.31	14369.5	17467.5	18315.8
ENSMUSP00000013338	Arih2	Arih2|MGI Symbol|ariadne homolog 2 (Drosophila) [Source:MGI Symbol;Acc:MGI:1344361]|9|ENSMUSG00000064145|ENSMUST00000013338	0	0	i	1	1	21.11	0.00700277	0.298263	2	1	726.434	937.848	2613.41	2055.4	2280.68	911.911	5460.34	7282.82	6432.23
ENSMUSP00000005826	Cs	Cs|MGI Symbol|citrate synthase [Source:MGI Symbol;Acc:MGI:88529]|10|ENSMUSG00000005683|ENSMUST00000005826	1	Y	n2-13c22/23o419-438i	22	8	1063.91	0.00703488	0.759833	1;2;3;4	4	33592.3	649713	719020	651749	692619	104510	814497	1.01335e+06	858159
ENSMUSP00000002529;ENSMUSP00000117711	Prpf6	Prpf6|MGI Symbol|PRP6 pre-mRNA splicing factor 6 homolog (yeast) [Source:MGI Symbol;Acc:MGI:1922946]|2|ENSMUSG00000002455|ENSMUST00000002529	0	Y	n8-16c24/25o	8	7	344.85	0.0070381	0.380805	1;2;4	3	1597.95	9263.55	6895.57	5959.6	5797.91	6536.22	11877.9	24226	21768
ENSMUSP00000099894	Mpdz	Mpdz|MGI Symbol|multiple PDZ domain protein [Source:MGI Symbol;Acc:MGI:1343489]|4|ENSMUSG00000028402|ENSMUST00000102830	0	0	i	1	1	21.77	0.00706748	6.40288	1	1	1827.81	11694.3	11029.6	10579	7561.98	1087.18	2573.29	1937.67	454.677
ENSMUSP00000033157	Ndufab1	Ndufab1|MGI Symbol|NADH dehydrogenase (ubiquinone) 1, alpha/beta subcomplex, 1 [Source:MGI Symbol;Acc:MGI:1917566]|7|ENSMUSG00000030869|ENSMUST00000033157	0	Y	n5-17c29/30o	4	4	166.36	0.00706799	0.734333	1;2;3;4	4	29574.5	290979	242949	228814	228422	26753.1	332331	329113	376976
ENSMUSP00000020741	Drg1	Drg1|MGI Symbol|developmentally regulated GTP binding protein 1 [Source:MGI Symbol;Acc:MGI:1343297]|11|ENSMUSG00000020457|ENSMUST00000020741	0	0	i	2	2	107.87	0.00707553	0.682018	1;2	2	1372.79	8526.48	11666.2	11079.3	10751.8	754.407	15862.1	15369.2	14380.7
ENSMUSP00000074737	Pitpnm3	Pitpnm3|MGI Symbol|PITPNM family member 3 [Source:MGI Symbol;Acc:MGI:2685726]|11|ENSMUSG00000040543|ENSMUST00000075258	0	0	i	3	2	115.16	0.00712569	0.220229	1;3;4	3	2171.52	5910.02	1336.5	1924.88	1523.11	2589.11	10620	14678.3	15434.4
ENSMUSP00000069416	Itgb5	Itgb5|MGI Symbol|integrin beta 5 [Source:MGI Symbol;Acc:MGI:96614]|16|ENSMUSG00000022817|ENSMUST00000069345	1	Y	n8-19c24/25o720-742i	1	1	43.51	0.00715274	4.52337	1	1	2815.65	3081.27	8882.17	8587.96	8650.53	558.448	2161.61	1194.18	1194.52
ENSMUSP00000101004;ENSMUSP00000121214	Cirbp	Cirbp|MGI Symbol|cold inducible RNA binding protein [Source:MGI Symbol;Acc:MGI:893588]|10|ENSMUSG00000045193|ENSMUST00000105365	0	0	i	7	1	443.31	0.00720397	0.498214	1;2	2	13002.9	60731.6	36606.3	32806.9	35342.2	12060.2	83708.4	101524	78534.7
ENSMUSP00000034903	Gsta4	Gsta4|MGI Symbol|glutathione S-transferase, alpha 4 [Source:MGI Symbol;Acc:MGI:1309515]|9|ENSMUSG00000032348|ENSMUST00000034903	0	0	i	10	10	495.67	0.00720415	4.4075	1;2;3;4	4	41496.4	239881	260645	309067	329250	54300.8	124693	30585.6	30696.4
ENSMUSP00000021595	Psmc1	Psmc1|MGI Symbol|protease (prosome, macropain) 26S subunit, ATPase 1 [Source:MGI Symbol;Acc:MGI:106054]|12|ENSMUSG00000021178|ENSMUST00000021595	0	0	i	6	5	345.92	0.00721539	1.23051	1;2;4	3	4677.72	84234.1	79684.7	89728	80067.8	5163.55	73221.5	65615.4	63369
ENSMUSP00000027495;ENSMUSP00000108534;ENSMUSP00000114614;ENSMUSP00000118621;ENSMUSP00000127276	Sept2	Sept2|MGI Symbol|septin 2 [Source:MGI Symbol;Acc:MGI:97298]|1|ENSMUSG00000026276|ENSMUST00000027495	0	0	i	10	10	446.57	0.00724563	4.91971	1;2;3;4	4	80637.7	254116	362417	195456	187728	40714.3	101631	34410.4	28221.4
ENSMUSP00000085913	Myl9	Myl9|MGI Symbol|myosin, light polypeptide 9, regulatory [Source:MGI Symbol;Acc:MGI:2138915]|2|ENSMUSG00000067818|ENSMUST00000088552	0	0	i	6	1	317.22	0.00726642	6.74302	1;2	2	10740.8	30183.1	8701.53	8778.9	8624.94	259.906	2562.84	2061.87	2432.44
ENSMUSP00000121835	Smchd1	Smchd1|MGI Symbol|SMC hinge domain containing 1 [Source:MGI Symbol;Acc:MGI:1921605]|17|ENSMUSG00000024054|ENSMUST00000127430	0	0	i	5	4	190.93	0.00726883	0.423078	1;2;3;4	4	2073.78	11366.9	6630.91	8189.64	7437.97	5555.99	13920.9	23545	23543.2
ENSMUSP00000109646;ENSMUSP00000117996;ENSMUSP00000134471;ENSMUSP00000134518;ENSMUSP00000134538	Map2	Map2|MGI Symbol|microtubule-associated protein 2 [Source:MGI Symbol;Acc:MGI:97175]|1|ENSMUSG00000015222|ENSMUST00000114013	0	0	i	17	9	819.7	0.00726969	1.57259	1;2	2	1883.43	15942.5	15733.9	19043.5	19148.9	2119.11	8969.85	13100.9	10215.2
ENSMUSP00000024260	Pcbp4	Pcbp4|MGI Symbol|poly(rC) binding protein 4 [Source:MGI Symbol;Acc:MGI:1890471]|9|ENSMUSG00000023495|ENSMUST00000024260	0	0	i	6	6	208.13	0.00732024	0.239508	1;2;3;4	4	8719.99	32617.7	12819.9	16596.7	17590.4	36106	45440.4	105259	110381
ENSMUSP00000028522	Itga6	Itga6|MGI Symbol|integrin alpha 6 [Source:MGI Symbol;Acc:MGI:96605]|2|ENSMUSG00000027111|ENSMUST00000028522	1	Y	n7-18c23/24o1013-1037i	2	2	68.68	0.00737184	239.983	1;2	2	10254.8	23413.5	2511.37	3125.99	3098.17	58.4745	0.00229887	107.395	13.599
ENSMUSP00000027193	Ndufb3	Ndufb3|MGI Symbol|NADH dehydrogenase (ubiquinone) 1 beta subcomplex 3 [Source:MGI Symbol;Acc:MGI:1913745]|1|ENSMUSG00000026032|ENSMUST00000027193	1	0	o76-94i	3	3	156.26	0.00740732	0.556188	1;2;3;4	4	16442	100495	60942.7	77781.7	85288.5	17308	125658	154721	156474
ENSMUSP00000034276;ENSMUSP00000138063	Cox4i1	Cox4i1|MGI Symbol|cytochrome c oxidase subunit IV isoform 1 [Source:MGI Symbol;Acc:MGI:88473]|8|ENSMUSG00000031818|ENSMUST00000034276	1	0	i103-120o	12	12	592.39	0.00741871	0.564004	1;2;3;4	4	144196	896257	561860	668428	635670	189211	1.07103e+06	1.22319e+06	1.44718e+06
ENSMUSP00000123374	Ccdc6	Ccdc6|MGI Symbol|coiled-coil domain containing 6 [Source:MGI Symbol;Acc:MGI:1923801]|10|ENSMUSG00000048701|ENSMUST00000147545	0	0	i	1	1	27.27	0.00742619	2.98047	1	1	2537.23	14786.4	9190.65	9771.44	10538.5	1828.28	5856.09	3272.41	2323.43
ENSMUSP00000005493;ENSMUSP00000005490;ENSMUSP00000118902	Slc1a3	Slc1a3|MGI Symbol|solute carrier family 1 (glial high affinity glutamate transporter), member 3 [Source:MGI Symbol;Acc:MGI:99917]|15|ENSMUSG00000005360|ENSMUST00000005493	7	0	i44-68o88-111i123-145o241-260i281-302o314-339i346-365o	12	11	1040.05	0.00757453	10.6411	1;2;3;4	4	715513	3.46886e+06	4.4021e+06	2.88554e+06	2.8874e+06	442682	847540	103177	60214.1
ENSMUSP00000029850;ENSMUSP00000115146;ENSMUSP00000118449;ENSMUSP00000139387	Cryz	Cryz|MGI Symbol|crystallin, zeta [Source:MGI Symbol;Acc:MGI:88527]|3|ENSMUSG00000028199|ENSMUST00000029850	0	0	i	12	12	877.57	0.00758632	2.82139	1;2;3;4	4	55433.9	188352	300255	189092	190773	35354.9	120985	60342	59171.3
ENSMUSP00000034983	Atp1b3	Atp1b3|MGI Symbol|ATPase, Na+/K+ transporting, beta 3 polypeptide [Source:MGI Symbol;Acc:MGI:107788]|9|ENSMUSG00000032412|ENSMUST00000034983	1	0	i38-62o	5	5	334.36	0.00778977	5.62809	1;2;3;4	4	71657.4	263127	428963	334696	296542	59291.3	128125	26957.4	23967.3
ENSMUSP00000047980	Vps37b	Vps37b|MGI Symbol|vacuolar protein sorting 37B (yeast) [Source:MGI Symbol;Acc:MGI:1916724]|5|ENSMUSG00000066278|ENSMUST00000040967	0	0	i	3	3	96.33	0.0079577	2.44077	1;2	2	4707.77	21517.1	12314.6	11902.4	12105.8	1049.85	6976.53	6748.02	5054.67
ENSMUSP00000046740	Qk	Qk|MGI Symbol|quaking [Source:MGI Symbol;Acc:MGI:97837]|17|ENSMUSG00000062078|ENSMUST00000042296	0	0	i	6	6	236.58	0.00796874	6.34204	1;2;3;4	4	19984.2	77197.7	45244.4	35523.6	34494.5	7390.12	16805.5	3800.71	4220.4
ENSMUSP00000033749	Pir	Pir|MGI Symbol|pirin [Source:MGI Symbol;Acc:MGI:1916906]|X|ENSMUSG00000031379|ENSMUST00000033749	0	0	i	3	3	101.92	0.00802419	18.5854	1;2;3	3	5569.31	17895.8	9457.4	5879.03	6328.57	777.303	1492.37	237.817	69.9936
ENSMUSP00000002663;ENSMUSP00000135195	Pon1	Pon1|MGI Symbol|paraoxonase 1 [Source:MGI Symbol;Acc:MGI:103295]|6|ENSMUSG00000002588|ENSMUST00000002663	0	Y	n4-16c21/22o	7	7	303.29	0.00803433	0.198334	1;2;3;4	4	13891.4	35250.7	8061.4	8034.49	6432.89	17919.1	64265	94889.6	95698
ENSMUSP00000088174	Rap1a	Rap1a|MGI Symbol|RAS-related protein-1a [Source:MGI Symbol;Acc:MGI:97852]|3|ENSMUSG00000068798|ENSMUST00000090678	0	0	i	8	3	316.26	0.00818177	2.14531	1;2	2	13557.2	32302.4	54079.1	63156.1	57890.3	2746.21	25838.7	20462.9	22175.6
ENSMUSP00000015501	Clpx	Clpx|MGI Symbol|caseinolytic peptidase X (E.coli) [Source:MGI Symbol;Acc:MGI:1346017]|9|ENSMUSG00000015357|ENSMUST00000015501	0	Y	n4-19c24/25o	2	2	61.53	0.0082082	0.614206	1	1	1041.55	7938.48	6461.32	5612.59	5867.65	1811.5	8913.28	11457.8	12419.1
ENSMUSP00000054545	Rlbp1	Rlbp1|MGI Symbol|retinaldehyde binding protein 1 [Source:MGI Symbol;Acc:MGI:97930]|7|ENSMUSG00000039194|ENSMUST00000053718	0	0	i	29	29	2267.48	0.00831031	5.14802	1;2;3;4	4	482842	4.31733e+06	5.43016e+06	4.9044e+06	5.20971e+06	927743	2.02317e+06	529806	322799
ENSMUSP00000116108;ENSMUSP00000116511	Tcp1	Tcp1|MGI Symbol|t-complex protein 1 [Source:MGI Symbol;Acc:MGI:98535]|17|ENSMUSG00000068039|ENSMUST00000151287	0	0	i	14	2	907.06	0.00838842	0.75046	1;2	2	6045.58	49985.6	60738.4	61757.8	63217.1	1054.21	75719.3	77586.4	77501.2
ENSMUSP00000027632;ENSMUSP00000030142	Epb4.1l5	Epb4.1l5|MGI Symbol|erythrocyte protein band 4.1-like 5 [Source:MGI Symbol;Acc:MGI:103006]|1|ENSMUSG00000026383|ENSMUST00000027632	0	0	i	5	5	161.56	0.00842121	1.25679	1;3	2	980.893	10595.7	12830.2	12434.2	11714.1	463.097	9942.44	9230.94	9073.17
ENSMUSP00000027114	9430016H08Rik	9430016H08Rik|MGI Symbol|RIKEN cDNA 9430016H08 gene [Source:MGI Symbol;Acc:MGI:1915365]|1|ENSMUSG00000025971|ENSMUST00000027114	0	Y	n2-13c18/19o	1	1	49.78	0.00845382	0.537517	2	1	1320.42	4260.64	6368.42	6396.06	7399.13	453.394	10737.5	11373.5	10495.7
ENSMUSP00000032865	Fah	Fah|MGI Symbol|fumarylacetoacetate hydrolase [Source:MGI Symbol;Acc:MGI:95482]|7|ENSMUSG00000030630|ENSMUST00000032865	0	0	i	1	1	25.83	0.00849596	67.952	2	1	963.375	7604.29	5919.91	7086.86	5556.14	162.652	285.123	0	6.93114
ENSMUSP00000018437;ENSMUSP00000104189;ENSMUSP00000136219	Pfn1	Pfn1|MGI Symbol|profilin 1 [Source:MGI Symbol;Acc:MGI:97549]|11|ENSMUSG00000018293|ENSMUST00000018437	0	0	i	15	15	774.63	0.00852798	2.96285	1;2;3;4	4	269203	1.03242e+06	1.18849e+06	643399	672383	109738	447938	284186	239507
ENSMUSP00000082822	Arpc1b	Arpc1b|MGI Symbol|actin related protein 2/3 complex, subunit 1B [Source:MGI Symbol;Acc:MGI:1343142]|5|ENSMUSG00000029622|ENSMUST00000085679	0	0	i	2	1	97.16	0.00861176	3.34835	1;3	2	6518.74	25142.1	16074.2	11449.8	11183.3	1478.54	6916.03	4155.58	4617.53
ENSMUSP00000091167;ENSMUSP00000114403	Sugp2	Sugp2|MGI Symbol|SURP and G patch domain containing 2 [Source:MGI Symbol;Acc:MGI:2678085]|8|ENSMUSG00000036054|ENSMUST00000093458	0	0	i	4	4	142.64	0.00866362	0.376085	2;3;4	3	4820.53	19906.3	8847.32	12224.7	10957.6	9999.52	25545.4	45529.7	36200.7
ENSMUSP00000027438	Ncl	Ncl|MGI Symbol|nucleolin [Source:MGI Symbol;Acc:MGI:97286]|1|ENSMUSG00000026234|ENSMUST00000027438	0	0	i	24	24	1142.83	0.00873663	0.439201	1;2;3;4	4	198696	766092	373050	373136	360451	147417	972880	1.23446e+06	1.22147e+06
ENSMUSP00000104485	Atox1	Atox1|MGI Symbol|ATX1 (antioxidant protein 1) homolog 1 (yeast) [Source:MGI Symbol;Acc:MGI:1333855]|11|ENSMUSG00000018585|ENSMUST00000108857	0	0	i	4	4	271.97	0.00874445	4.21414	1;2;3	3	131336	422944	156871	162611	161472	11742.1	71606.5	55759.9	48673.5
ENSMUSP00000022204	Kif2a	Kif2a|MGI Symbol|kinesin family member 2A [Source:MGI Symbol;Acc:MGI:108390]|13|ENSMUSG00000021693|ENSMUST00000022204	0	0	i	3	3	107.02	0.00879603	0.691369	1;2	2	1051.42	12017.7	9577.31	10413.8	10103.2	2119.39	12967.2	17006.7	16099.2
ENSMUSP00000035851	Nploc4	Nploc4|MGI Symbol|nuclear protein localization 4 homolog (S. cerevisiae) [Source:MGI Symbol;Acc:MGI:2679787]|11|ENSMUSG00000039703|ENSMUST00000044271	0	0	i	4	4	139.39	0.00893771	1.31314	1;2;3	3	1602.68	19639.2	15921.3	18499.1	17245.5	1069.87	14678.2	13467.9	12544.9
ENSMUSP00000029171	Rpn2	Rpn2|MGI Symbol|ribophorin II [Source:MGI Symbol;Acc:MGI:98085]|2|ENSMUSG00000027642|ENSMUST00000029171	3	Y	n6-17c22/23o508-528i540-561o573-590i	13	13	815.91	0.00896633	0.730693	1;2;3;4	4	9916.83	137531	147533	161505	151447	24528.3	176629	201971	225676
ENSMUSP00000047597	Rorb	Rorb|MGI Symbol|RAR-related orphan receptor beta [Source:MGI Symbol;Acc:MGI:1343464]|19|ENSMUSG00000036192|ENSMUST00000040153	0	0	i	2	2	115.02	0.00897252	0.29858	1;3	2	4463.22	14605.2	5772.11	5813.9	5466.43	9568.63	19067.1	29927	38143.4
ENSMUSP00000070250	Agfg1	Agfg1|MGI Symbol|ArfGAP with FG repeats 1 [Source:MGI Symbol;Acc:MGI:1333754]|1|ENSMUSG00000026159|ENSMUST00000063380	0	0	i	3	3	139.83	0.00906568	2.89219	1;2;3	3	6182.9	17117.8	27268.2	13661.7	14929.9	2319.65	9417.23	5749.42	5123.1
ENSMUSP00000020578	Nudcd2	Nudcd2|MGI Symbol|NudC domain containing 2 [Source:MGI Symbol;Acc:MGI:1277103]|11|ENSMUSG00000020328|ENSMUST00000020578	0	0	i	2	2	74.2	0.00912959	2.10707	1;2	2	8125.67	39773.6	21813.9	25223.4	24301	1565.84	15357.5	12271.7	13351.8
ENSMUSP00000024981	Hn1l	Hn1l|MGI Symbol|hematological and neurological expressed 1-like [Source:MGI Symbol;Acc:MGI:1196260]|17|ENSMUSG00000024165|ENSMUST00000024981	0	0	i	1	1	21.44	0.00917856	13.8339	2	1	10345.7	25492.1	3541.38	6543.46	4759.61	224.061	774.166	1084.16	648.914
ENSMUSP00000000844;ENSMUSP00000068888;ENSMUSP00000138837	Tpd52l2	Tpd52l2|MGI Symbol|tumor protein D52-like 2 [Source:MGI Symbol;Acc:MGI:1913564]|2|ENSMUSG00000000827|ENSMUST00000000844	0	0	i	6	5	256.17	0.00922066	3.98404	1;2;4	3	22293.9	105805	68975	59345.4	58428.3	13593.7	35244	11962.2	11444.5
ENSMUSP00000003714;ENSMUSP00000133374;ENSMUSP00000133676	Cp	Cp|MGI Symbol|ceruloplasmin [Source:MGI Symbol;Acc:MGI:88476]|3|ENSMUSG00000003617|ENSMUST00000003714	1	Y	n3-14c19/20o1063-1081i	14	14	547.76	0.00924955	4.90545	1;2;3	3	9729.34	49772.4	71382.5	58680.6	51938.2	11725.2	25523.4	4854.5	5595.18
ENSMUSP00000068321	Kbtbd11	Kbtbd11|MGI Symbol|kelch repeat and BTB (POZ) domain containing 11 [Source:MGI Symbol;Acc:MGI:1922151]|8|ENSMUSG00000055675|ENSMUST00000069399	0	0	i	9	9	290.29	0.00926059	5.0407	1;2;3	3	6485.98	29643	39978	27378.1	25407.7	6095.47	13386.7	2729.68	2931.33
ENSMUSP00000018506	Kpna2	Kpna2|MGI Symbol|karyopherin (importin) alpha 2 [Source:MGI Symbol;Acc:MGI:103561]|11|ENSMUSG00000018362|ENSMUST00000018506	0	0	i	5	4	175.85	0.00926285	0.102847	1;2;3;4	4	2807.2	788.78	7399.45	5330.24	5520.75	2787.37	41001.5	45004.2	46363.1
ENSMUSP00000051092	Picalm	Picalm|MGI Symbol|phosphatidylinositol binding clathrin assembly protein [Source:MGI Symbol;Acc:MGI:2385902]|7|ENSMUSG00000039361|ENSMUST00000049537	0	0	i	10	7	454.95	0.00935723	2.04735	1;2;3;4	4	6728.61	30410.6	44241.7	39367.1	45067.6	6308.85	26249.6	16244.6	14589.1
ENSMUSP00000022345	Dnajc9	Dnajc9|MGI Symbol|DnaJ (Hsp40) homolog, subfamily C, member 9 [Source:MGI Symbol;Acc:MGI:1915326]|14|ENSMUSG00000021811|ENSMUST00000022345	0	0	i	4	4	109.52	0.0093895	0.334686	1;2;3	3	1971.25	8215.54	3585.11	6772.31	6948.33	5267.71	12509.9	21875.5	21371.3
ENSMUSP00000004646;ENSMUSP00000129314	Coro1c	Coro1c|MGI Symbol|coronin, actin binding protein 1C [Source:MGI Symbol;Acc:MGI:1345964]|5|ENSMUSG00000004530|ENSMUST00000004646	0	0	i	7	6	368.65	0.00946469	2.02806	1;2;3;4	4	24731.7	81418.1	137355	118987	129282	13670.1	72123.7	47761.9	49196.2
ENSMUSP00000027752	Lamc1	Lamc1|MGI Symbol|laminin, gamma 1 [Source:MGI Symbol;Acc:MGI:99914]|1|ENSMUSG00000026478|ENSMUST00000027752	0	Y	n17-28c33/34o	4	4	158.62	0.00947233	7.18592	1;2	2	61419.2	165644	43210.2	42900	42314.6	606.655	11594.2	11096.2	12303.4
ENSMUSP00000022082	Glrx	Glrx|MGI Symbol|glutaredoxin [Source:MGI Symbol;Acc:MGI:2135625]|13|ENSMUSG00000021591|ENSMUST00000022082	0	0	i	1	1	43.92	0.00954273	2.78063	1	1	17012.4	65923.7	28897.6	32538.4	35588.5	1785.2	16739.8	13412.8	16198.4
ENSMUSP00000024860;ENSMUSP00000002397	Ehd3	Ehd3|MGI Symbol|EH-domain containing 3 [Source:MGI Symbol;Acc:MGI:1928900]|17|ENSMUSG00000024065|ENSMUST00000024860	0	0	i	10	6	390.1	0.00960232	2.27674	1;2;3;4	4	8398.2	26902.9	44499.8	43466.7	42989.2	5899.59	23561.6	12808.8	13978.2
ENSMUSP00000079306	Hspa2	Hspa2|MGI Symbol|heat shock protein 2 [Source:MGI Symbol;Acc:MGI:96243]|12|ENSMUSG00000059970|ENSMUST00000080449	0	0	i	15	3	827.41	0.0097172	8.22054	1;2;3;4	4	7424.6	19570	5343.73	4692.61	4212.91	142.075	1198.1	1045.19	1329.05
ENSMUSP00000036087	Gnaz	Gnaz|MGI Symbol|guanine nucleotide binding protein, alpha z subunit [Source:MGI Symbol;Acc:MGI:95780]|10|ENSMUSG00000040009|ENSMUST00000037813	0	0	i	6	6	232.5	0.00981165	0.342894	1;2;3;4	4	7441.9	10197.3	26049.6	24813.6	24123.5	3420.04	55363.4	59566	62138.5
ENSMUSP00000018905;ENSMUSP00000129025	Mpdu1	Mpdu1|MGI Symbol|mannose-P-dolichol utilization defect 1 [Source:MGI Symbol;Acc:MGI:1346040]|11|ENSMUSG00000018761|ENSMUST00000018905	7	0	o40-59i71-94o100-121i128-145o151-171i183-202o214-235i	2	2	96.28	0.00981682	0.605345	1;2;3;4	4	7865.99	54331	39133.1	38310.9	38404.7	12132.8	58698.3	81118.9	77946.3
ENSMUSP00000032373;ENSMUSP00000116014	Ldhb	Ldhb|MGI Symbol|lactate dehydrogenase B [Source:MGI Symbol;Acc:MGI:96763]|6|ENSMUSG00000030246|ENSMUST00000032373	0	0	i	19	17	1351.94	0.0098248	2.51538	1;2;3;4	4	190630	453956	807394	854678	837550	100145	394675	215134	228022
ENSMUSP00000032895	Nucb2	Nucb2|MGI Symbol|nucleobindin 2 [Source:MGI Symbol;Acc:MGI:1858179]|7|ENSMUSG00000030659|ENSMUST00000032895	0	Y	n8-19c24/25o	3	3	113.91	0.00993141	0.398672	1	1	4793.06	16294.2	7429.34	6567.29	6277.73	3004.57	22208.6	28217.7	25189.9
ENSMUSP00000070871	Pgm3	Pgm3|MGI Symbol|phosphoglucomutase 3 [Source:MGI Symbol;Acc:MGI:97566]|9|ENSMUSG00000056131|ENSMUST00000070064	0	0	i	3	3	107.8	0.0099441	1.79832	1;3	2	1457.84	8857.63	12050.1	11656.8	11503.2	1704.54	7983.71	4903.62	5178.28
ENSMUSP00000024967	Msh2	Msh2|MGI Symbol|mutS homolog 2 (E. coli) [Source:MGI Symbol;Acc:MGI:101816]|17|ENSMUSG00000024151|ENSMUST00000024967	0	0	i	2	2	71.25	0.0100299	0.323793	2;3;4	3	1433.38	4679.4	1643.16	1787.52	2074.95	2231.28	5926.86	9938.28	9625.84
ENSMUSP00000024963;ENSMUSP00000119856	Mcfd2	Mcfd2|MGI Symbol|multiple coagulation factor deficiency 2 [Source:MGI Symbol;Acc:MGI:2183439]|17|ENSMUSG00000024150|ENSMUST00000024963	0	Y	n11-21c26/27o	4	4	162.53	0.0100417	0.489928	1;3;4	3	11237.3	54420.2	30194.1	34418	32028.1	16303	61547	87123.3	91849.5
ENSMUSP00000031286	Crybb1	Crybb1|MGI Symbol|crystallin, beta B1 [Source:MGI Symbol;Acc:MGI:104992]|5|ENSMUSG00000029343|ENSMUST00000031286	0	0	i	2	2	72.22	0.0101573	37.8694	1;2	2	31163.4	11510.1	3475.57	65901.6	55406.5	281.765	814.494	340.83	842.061
ENSMUSP00000019726	Plin3	Plin3|MGI Symbol|perilipin 3 [Source:MGI Symbol;Acc:MGI:1914155]|17|ENSMUSG00000024197|ENSMUST00000019726	0	0	i	6	6	419.08	0.0102021	7.45175	1;2;3;4	4	5561.34	41265.2	27686.7	33547.1	34336.8	5970.73	11495.3	1291.83	1020.88
ENSMUSP00000037409	Rsf1	Rsf1|MGI Symbol|remodeling and spacing factor 1 [Source:MGI Symbol;Acc:MGI:2682305]|7|ENSMUSG00000035623|ENSMUST00000042399	0	Y	n3-14c22/23o	1	1	49.3	0.0102086	0.453448	2	1	1323.11	2998.19	6105.12	5298.52	4533.66	1761.3	8607.73	12124.2	10185.5
ENSMUSP00000042705	Gng10	Gng10|MGI Symbol|guanine nucleotide binding protein (G protein), gamma 10 [Source:MGI Symbol;Acc:MGI:1336169]|4|ENSMUSG00000038607|ENSMUST00000041160	0	0	i	1	1	57.72	0.0102345	165.951	1	1	2649.89	23781.5	19642.2	25933.2	24027.5	120.672	226.177	0	186.016
ENSMUSP00000019317;ENSMUSP00000117656;ENSMUSP00000123581	Rab5c	Rab5c|MGI Symbol|RAB5C, member RAS oncogene family [Source:MGI Symbol;Acc:MGI:105306]|11|ENSMUSG00000019173|ENSMUST00000019317	0	0	i	8	4	381.87	0.0102593	1.93222	1;2;3;4	4	9110.12	92407.8	85800.8	106122	88036.2	17849.7	68098.3	37521.8	36852.5
ENSMUSP00000043575	Gtpbp1	Gtpbp1|MGI Symbol|GTP binding protein 1 [Source:MGI Symbol;Acc:MGI:109443]|15|ENSMUSG00000042535|ENSMUST00000046463	0	0	i	6	6	234.84	0.010285	0.379638	1;2;3	3	7412.59	11994.5	23889.5	27858.8	27415.6	1637.17	53968.5	57162.6	56189.5
ENSMUSP00000027777	Parp1	Parp1|MGI Symbol|poly (ADP-ribose) polymerase family, member 1 [Source:MGI Symbol;Acc:MGI:1340806]|1|ENSMUSG00000026496|ENSMUST00000027777	0	0	i	7	7	305.9	0.0103021	0.64807	1;2;3	3	3967.03	28899.5	37573	37020.1	34762.5	7907.59	43519.8	57249.7	57182.5
ENSMUSP00000049548	Mfap1b	Mfap1b|MGI Symbol|microfibrillar-associated protein 1B [Source:MGI Symbol;Acc:MGI:3694697]|2|ENSMUSG00000048222|ENSMUST00000056732	0	0	i	2	2	72.29	0.010375	0.31139	1;2	2	2854.39	10660.1	3857.54	6639.03	5869.63	7272.57	14064.9	27999.9	24642.5
ENSMUSP00000082302	Slc25a36	Slc25a36|MGI Symbol|solute carrier family 25, member 36 [Source:MGI Symbol;Acc:MGI:1924909]|9|ENSMUSG00000032449|ENSMUST00000085206	0	0	i	1	1	42.46	0.0104048	0.242329	1	1	2353.81	1884.65	6826.61	5578.09	6896.51	1612.61	20176.7	19177.6	22332.9
ENSMUSP00000035898	Scamp5	Scamp5|MGI Symbol|secretory carrier membrane protein 5 [Source:MGI Symbol;Acc:MGI:1928948]|9|ENSMUSG00000040722|ENSMUST00000046587	4	0	i41-64o70-90i102-125o145-169i	2	2	98.73	0.0104406	0.584059	1	1	26313.1	101102	150828	156119	153703	17802.6	213284	234661	248631
ENSMUSP00000029266	Anxa5	Anxa5|MGI Symbol|annexin A5 [Source:MGI Symbol;Acc:MGI:106008]|3|ENSMUSG00000027712|ENSMUST00000029266	0	0	i	19	18	1163.61	0.0104489	4.26692	1;2;3;4	4	160475	505387	890844	632651	688476	140142	322345	85970.8	73717.3
ENSMUSP00000018887;ENSMUSP00000104313	Myh10	Myh10|MGI Symbol|myosin, heavy polypeptide 10, non-muscle [Source:MGI Symbol;Acc:MGI:1930780]|11|ENSMUSG00000020900|ENSMUST00000018887	0	0	i	48	24	2583.35	0.01052	2.68766	1;2;3;4	4	49588.2	113961	198400	104391	86969.6	5819.14	56595.2	44973.2	50251.8
ENSMUSP00000020174	Stx7	Stx7|MGI Symbol|syntaxin 7 [Source:MGI Symbol;Acc:MGI:1858210]|10|ENSMUSG00000019998|ENSMUST00000020174	1	0	i238-259o	2	2	51.45	0.0105385	2.86299	2;3	2	5421.94	24164.8	34837.8	27336.4	22657.4	5640.44	16290.3	6686.02	6363.48
ENSMUSP00000066035	Anxa7	Anxa7|MGI Symbol|annexin A7 [Source:MGI Symbol;Acc:MGI:88031]|14|ENSMUSG00000021814|ENSMUST00000065504	0	0	i	5	3	170.29	0.0105808	1.58961	1;2;3;4	4	3712.21	20283	25710.7	17848.4	17828	482.942	13066.5	13148.3	13940.9
ENSMUSP00000025408;ENSMUSP00000001520	Afg3l2	Afg3l2|MGI Symbol|AFG3(ATPase family gene 3)-like 2 (yeast) [Source:MGI Symbol;Acc:MGI:1916847]|18|ENSMUSG00000024527|ENSMUST00000025408	2	0	i145-162o252-270i	8	7	284.05	0.0106646	0.671748	1;2;3;4	4	5569.11	39449	25837.9	31955.5	32775.7	1355.34	46918.7	49476	48975.8
ENSMUSP00000104786	Mia3	Mia3|MGI Symbol|melanoma inhibitory activity 3 [Source:MGI Symbol;Acc:MGI:2443183]|1|ENSMUSG00000056050|ENSMUST00000109158	2	0	o20-40i52-76o	1	1	24.21	0.0106834	0.520664	1	1	221.808	1954.48	1475.1	1555.12	1516.89	859.717	2186.7	3650.82	3699.52
ENSMUSP00000029938	Gtf2b	Gtf2b|MGI Symbol|general transcription factor IIB [Source:MGI Symbol;Acc:MGI:2385191]|3|ENSMUSG00000028271|ENSMUST00000029938	0	0	i	4	4	114.33	0.0107127	0.20069	1;2;4	3	2817.21	8318.79	2266.11	7480.56	7773.24	10116.5	19405.4	39433.6	31906.8
ENSMUSP00000034426	Kars	Kars|MGI Symbol|lysyl-tRNA synthetase [Source:MGI Symbol;Acc:MGI:1934754]|8|ENSMUSG00000031948|ENSMUST00000034426	0	0	i	9	9	250.11	0.0108579	0.800586	1;2;3	3	2234.92	22991.2	28153	26384	24565.5	1582.27	30920.8	33726.6	31056.2
ENSMUSP00000118318;ENSMUSP00000116711	Mllt4	Mllt4|MGI Symbol|myeloid/lymphoid or mixed-lineage leukemia (trithorax homolog, Drosophila); translocated to, 4 [Source:MGI Symbol;Acc:MGI:1314653]|17|ENSMUSG00000068036|ENSMUST00000139666	0	0	i	3	1	89.73	0.0109301	3.21178	1	1	4833.86	16875.8	6964.4	7449.37	7235.03	394.171	2932.74	3681.75	3094.29
ENSMUSP00000058135;ENSMUSP00000006112	Ephb2	Ephb2|MGI Symbol|Eph receptor B2 [Source:MGI Symbol;Acc:MGI:99611]|4|ENSMUSG00000028664|ENSMUST00000059287	1	Y	n6-13c17/18o544-566i	3	3	66.05	0.0110212	0.725565	1;2	2	1066.69	19223.5	21607.7	19833.1	19543	4207.89	31564.1	23258.5	28587.1
ENSMUSP00000029575	Extl2	Extl2|MGI Symbol|exostoses (multiple)-like 2 [Source:MGI Symbol;Acc:MGI:1889574]|3|ENSMUSG00000027963|ENSMUST00000029575	0	Y	n22-33c38/39o	3	3	127.99	0.011042	0.404167	1;2;3	3	3697.07	14877.3	6581.22	8663.68	7805.32	6187.58	17353.7	28374.7	27738.9
ENSMUSP00000023572	Cxadr	Cxadr|MGI Symbol|coxsackie virus and adenovirus receptor [Source:MGI Symbol;Acc:MGI:1201679]|16|ENSMUSG00000022865|ENSMUST00000023572	1	Y	n4-14c19/20o239-260i	2	2	108.38	0.0110735	2.62863	1	1	5410.6	10465.5	19581.3	21028.7	22469.7	1882.53	4403.71	7476.58	7824.26
ENSMUSP00000033030	Parva	Parva|MGI Symbol|parvin, alpha [Source:MGI Symbol;Acc:MGI:1931144]|7|ENSMUSG00000030770|ENSMUST00000033030	0	0	i	2	2	119.95	0.0111078	4.29689	1;2;3	3	4096.26	15840.4	25326.9	22641.4	23102.2	4124.72	9610.9	1727.1	3565.6
ENSMUSP00000021090;ENSMUSP00000102108	Grb2	Grb2|MGI Symbol|growth factor receptor bound protein 2 [Source:MGI Symbol;Acc:MGI:95805]|11|ENSMUSG00000059923|ENSMUST00000021090	0	0	i	8	7	249.29	0.011216	2.86698	1;2;3;4	4	7757.84	37966.5	28306	21582.9	21547.4	4658.25	15549.9	8121.54	6966.2
ENSMUSP00000029549;ENSMUSP00000072197;ENSMUSP00000103546;ENSMUSP00000113056;ENSMUSP00000113578;ENSMUSP00000114229	Tpm3	Tpm3|MGI Symbol|tropomyosin 3, gamma [Source:MGI Symbol;Acc:MGI:1890149]|3|ENSMUSG00000027940|ENSMUST00000029549	0	0	i	13	2	466.53	0.0112361	6.20201	1;2	2	156203	428767	116811	114158	118167	979.354	36631.9	34706	35359.7
ENSMUSP00000025631	Ostf1	Ostf1|MGI Symbol|osteoclast stimulating factor 1 [Source:MGI Symbol;Acc:MGI:700012]|19|ENSMUSG00000024725|ENSMUST00000025631	0	0	i	4	4	191.45	0.0113717	6.35836	1;2;4	3	8161.98	29383	11012.5	13887.9	15625.1	2877.35	6203.7	1459.19	1011.05
ENSMUSP00000074935;ENSMUSP00000118843	Fkbp8	Fkbp8|MGI Symbol|FK506 binding protein 8 [Source:MGI Symbol;Acc:MGI:1341070]|8|ENSMUSG00000019428|ENSMUST00000075491	1	0	o379-401i	7	7	371.73	0.0113806	0.798001	1;2	2	5750.89	77079.5	84674.3	91035.6	82812.1	7929.25	96505.9	102855	112265
ENSMUSP00000027271;ENSMUSP00000123977	Inpp1	Inpp1|MGI Symbol|inositol polyphosphate-1-phosphatase [Source:MGI Symbol;Acc:MGI:104848]|1|ENSMUSG00000026102|ENSMUST00000027271	0	0	i	6	6	345.27	0.0114163	0.78702	1;2;3	3	2984.75	35307.5	41163.1	40007.1	41985.8	3794.09	54132.8	47545	47577.6
ENSMUSP00000020804	Gdpd1	Gdpd1|MGI Symbol|glycerophosphodiester phosphodiesterase domain containing 1 [Source:MGI Symbol;Acc:MGI:1913819]|11|ENSMUSG00000061666|ENSMUST00000020804	1	Y	n4-15c20/21o198-220i	5	5	172.58	0.0114421	0.316344	1;2;3;4	4	5747.16	7240.09	16233.5	19766.6	18983.3	7299.58	37719.3	45419	52311
ENSMUSP00000019038;ENSMUSP00000120065;ENSMUSP00000120382	Sept9	Sept9|MGI Symbol|septin 9 [Source:MGI Symbol;Acc:MGI:1858222]|11|ENSMUSG00000059248|ENSMUST00000019038	0	0	i	8	8	277.12	0.0114485	7.6463	1;2;3	3	11549.9	38060.6	43355	22469.6	19821.8	5187.16	10452.7	1747.25	1213.2
ENSMUSP00000045036	Myof	Myof|MGI Symbol|myoferlin [Source:MGI Symbol;Acc:MGI:1919192]|19|ENSMUSG00000048612|ENSMUST00000041475	1	0	o2013-2035i	11	10	453.92	0.0114992	5.42501	1;2;3	3	4006.24	11829.2	21056.6	19121.5	16306.3	3447.79	7090.17	1105.6	1131.35
ENSMUSP00000021832	Wrnip1	Wrnip1|MGI Symbol|Werner helicase interacting protein 1 [Source:MGI Symbol;Acc:MGI:1926153]|13|ENSMUSG00000021400|ENSMUST00000021832	0	0	i	5	5	146.26	0.0115259	0.284336	1;2;3;4	4	1606.41	3295.03	2349.44	4535.67	6061.04	4414.93	8234.53	17039.4	13211.7
ENSMUSP00000048084	Nup133	Nup133|MGI Symbol|nucleoporin 133 [Source:MGI Symbol;Acc:MGI:2442620]|8|ENSMUSG00000039509|ENSMUST00000044795	0	0	i	2	2	65.77	0.0116233	0.485217	4	1	948.761	3635.38	4164.81	5696.3	5237.65	2152.05	6843.37	11123.6	9375.83
ENSMUSP00000065770	Ilf3	Ilf3|MGI Symbol|interleukin enhancer binding factor 3 [Source:MGI Symbol;Acc:MGI:1339973]|9|ENSMUSG00000032178|ENSMUST00000067646	0	0	i	19	18	953.97	0.0116698	0.695104	1;2;3;4	4	12192	116520	92260.4	92140.1	92009.2	20111.4	121392	152279	159149
ENSMUSP00000078589;ENSMUSP00000117225	Ybx1	Ybx1|MGI Symbol|Y box protein 1 [Source:MGI Symbol;Acc:MGI:99146]|4|ENSMUSG00000028639|ENSMUST00000079644	0	0	i	3	1	208.17	0.0116828	0.389417	1	1	32684	103424	42295.4	37671.2	35031.4	4166.34	156211	159823	151514
ENSMUSP00000034164	Ist1	Ist1|MGI Symbol|increased sodium tolerance 1 homolog (yeast) [Source:MGI Symbol;Acc:MGI:1919205]|8|ENSMUSG00000031729|ENSMUST00000034164	0	0	i	2	1	103.4	0.0116986	1.92575	1;2	2	3792.78	37947	45736.9	45162	45648.2	8065.73	30991.5	21016.9	15024.8
ENSMUSP00000096950	Hspa12b	Hspa12b|MGI Symbol|heat shock protein 12B [Source:MGI Symbol;Acc:MGI:1919880]|2|ENSMUSG00000074793|ENSMUST00000099349	0	0	i	5	3	189.74	0.0117045	3.03616	1;2;3;4	4	861.075	10073.8	9729.27	8325.91	8551.71	2194.08	5633.97	1857.41	1810.47
ENSMUSP00000126019	Ubl7	Ubl7|MGI Symbol|ubiquitin-like 7 (bone marrow stromal cell-derived) [Source:MGI Symbol;Acc:MGI:1916709]|9|ENSMUSG00000055720|ENSMUST00000163329	0	0	i	1	1	21.5	0.0118036	2.35335	1	1	1342.15	2771.87	5272.08	5531.47	5531.45	459.463	2418.1	1510.44	1840
ENSMUSP00000102910	Ptprd	Ptprd|MGI Symbol|protein tyrosine phosphatase, receptor type, D [Source:MGI Symbol;Acc:MGI:97812]|4|ENSMUSG00000028399|ENSMUST00000107289	1	Y	n8-16c20/21o1267-1290i	2	1	62.54	0.0119538	3.71633	2	1	6330.18	6322.62	19822.8	18039.5	18833.6	694.18	3580.99	3615.17	4800.07
ENSMUSP00000054858	Isca1	Isca1|MGI Symbol|iron-sulfur cluster assembly 1 homolog (S. cerevisiae) [Source:MGI Symbol;Acc:MGI:1916296]|13|ENSMUSG00000044792|ENSMUST00000057115	0	0	i	1	1	49.86	0.0119556	0.648433	1	1	1552.07	7124.06	10622.3	7634.41	8796.53	1471.46	13671.8	11738.9	14627.2
ENSMUSP00000125363	Usf1	Usf1|MGI Symbol|upstream transcription factor 1 [Source:MGI Symbol;Acc:MGI:99542]|1|ENSMUSG00000026641|ENSMUST00000160486	0	0	i	1	1	75.01	0.0119813	0.355043	2	1	3887.22	12389	4116.46	4624.96	5277.01	4024.42	15603.2	23268.9	21561.1
ENSMUSP00000006764	Aprt	Aprt|MGI Symbol|adenine phosphoribosyl transferase [Source:MGI Symbol;Acc:MGI:88061]|8|ENSMUSG00000006589|ENSMUST00000006764	0	0	i	5	5	178.43	0.0121347	2.51496	1;2;3;4	4	4103.38	15268.8	15206.7	22221.2	22464.4	3696.26	11199.8	5562.08	4239.74
ENSMUSP00000047665	Adk	Adk|MGI Symbol|adenosine kinase [Source:MGI Symbol;Acc:MGI:87930]|14|ENSMUSG00000039197|ENSMUST00000045376	0	0	i	9	9	411.69	0.0122291	2.27575	1;2;3;4	4	19120.1	60675.7	104431	71006.5	86916.2	13278.2	51045.1	27187.9	29014.2
ENSMUSP00000097065	Sorbs1	Sorbs1|MGI Symbol|sorbin and SH3 domain containing 1 [Source:MGI Symbol;Acc:MGI:700014]|19|ENSMUSG00000025006|ENSMUST00000099466	0	0	i	2	2	46.08	0.0122309	6.84758	2	1	10155.4	27647.9	7817.95	6673.72	7592.23	670.547	2752.91	2055.92	1412.17
ENSMUSP00000066426	Pfkfb2	Pfkfb2|MGI Symbol|6-phosphofructo-2-kinase/fructose-2,6-biphosphatase 2 [Source:MGI Symbol;Acc:MGI:107815]|1|ENSMUSG00000026409|ENSMUST00000066863	0	0	i	1	1	30.15	0.0122838	0.407316	1	1	3239.15	5346.4	12599.9	10649.3	11628.5	2404.31	26471.5	23129	21806.5
ENSMUSP00000072651	Srsf11	Srsf11|MGI Symbol|serine/arginine-rich splicing factor 11 [Source:MGI Symbol;Acc:MGI:1916457]|3|ENSMUSG00000055436|ENSMUST00000072875	0	0	i	1	1	74.92	0.0123032	0.546484	1	1	15797.4	69865.2	39942.9	37557.8	37551.4	7357.98	81394.5	94397.3	93863.9
ENSMUSP00000033761	Hcfc1	Hcfc1|MGI Symbol|host cell factor C1 [Source:MGI Symbol;Acc:MGI:105942]|X|ENSMUSG00000031386|ENSMUST00000033761	0	0	i	7	7	202.77	0.0123229	0.513602	1;2;3	3	4290.81	18503	8593.78	11401.3	10811.8	1579.95	23458.2	26538.2	24386.8
ENSMUSP00000092223	Map1a	Map1a|MGI Symbol|microtubule-associated protein 1 A [Source:MGI Symbol;Acc:MGI:1306776]|2|ENSMUSG00000027254|ENSMUST00000094639	0	0	i	11	9	535.21	0.0125183	2.06953	1;2;3	3	5308.38	22481.6	29875.9	31873.2	34964.7	5501	20165.4	10491.4	10790.5
ENSMUSP00000045816	Hist1h1c	Hist1h1c|MGI Symbol|histone cluster 1, H1c [Source:MGI Symbol;Acc:MGI:1931526]|13|ENSMUSG00000036181|ENSMUST00000040914	0	0	i	8	1	460.83	0.0125218	0.2527	1;2	2	505491	1.30787e+06	284716	319364	288026	591813	1.82472e+06	2.92254e+06	2.7568e+06
ENSMUSP00000025767	Aip	Aip|MGI Symbol|aryl-hydrocarbon receptor-interacting protein [Source:MGI Symbol;Acc:MGI:109622]|19|ENSMUSG00000024847|ENSMUST00000025767	0	0	i	4	4	164.7	0.012527	0.732578	1;2;3	3	3361.82	37297.8	33099.4	30423.7	29975.2	5939.01	39155.5	47523.1	50640.2
ENSMUSP00000033036	Dkk3	Dkk3|MGI Symbol|dickkopf homolog 3 (Xenopus laevis) [Source:MGI Symbol;Acc:MGI:1354952]|7|ENSMUSG00000030772|ENSMUST00000033036	0	Y	n4-14c19/20o	2	2	60.34	0.0129527	6.16734	1;3	2	4666.71	14693.5	17022.4	7410.57	8562.55	2180.89	4660.15	766.273	1011.12
ENSMUSP00000079356	Hist1h1b	Hist1h1b|MGI Symbol|histone cluster 1, H1b [Source:MGI Symbol;Acc:MGI:1861461]|13|ENSMUSG00000058773|ENSMUST00000080511	0	0	i	6	5	267.71	0.0129725	0.263394	1;2;3;4	4	1.24027e+06	3.30666e+06	826472	846651	805886	1.77928e+06	4.25938e+06	7.62378e+06	6.94562e+06
ENSMUSP00000085867	Rnps1	Rnps1|MGI Symbol|ribonucleic acid binding protein S1 [Source:MGI Symbol;Acc:MGI:97960]|17|ENSMUSG00000034681|ENSMUST00000088512	0	0	i	4	4	215.69	0.0129937	0.375633	1;2;3;4	4	24352.5	91030.4	50349.3	38946.6	40790.5	51046.7	102071	186273	194170
ENSMUSP00000030760	Necap2	Necap2|MGI Symbol|NECAP endocytosis associated 2 [Source:MGI Symbol;Acc:MGI:1913397]|4|ENSMUSG00000028923|ENSMUST00000030760	0	0	i	3	1	83.6	0.0130271	5.37852	1;2	2	4652.25	13059.7	3423.54	4088.27	3801.56	67.6582	1188.14	1310.21	1299.74
ENSMUSP00000029178	Ctnnbl1	Ctnnbl1|MGI Symbol|catenin, beta like 1 [Source:MGI Symbol;Acc:MGI:1913892]|2|ENSMUSG00000027649|ENSMUST00000029178	0	0	i	2	2	67.17	0.0131911	0.40207	2;4	2	1841.97	5971.17	5415.31	7823.76	9458.04	4968.69	10920	20124.3	18766.3
ENSMUSP00000068890;ENSMUSP00000112391;ENSMUSP00000112443	Pfn2	Pfn2|MGI Symbol|profilin 2 [Source:MGI Symbol;Acc:MGI:97550]|3|ENSMUSG00000027805|ENSMUST00000066882	0	0	i	9	9	656.65	0.0131962	3.72877	1;2;3;4	4	240692	718125	1.22752e+06	756175	770158	192300	463851	142147	120466
ENSMUSP00000033776;ENSMUSP00000117706;ENSMUSP00000121253	Dkc1	Dkc1|MGI Symbol|dyskeratosis congenita 1, dyskerin [Source:MGI Symbol;Acc:MGI:1861727]|X|ENSMUSG00000031403|ENSMUST00000033776	0	0	i	5	5	205.19	0.0133072	0.393363	1;2;4	3	8020.13	25128.1	41979	27018.9	25895.2	30597.4	46893.5	107699	83264.5
ENSMUSP00000034689;ENSMUSP00000139143	Pin1	Pin1|MGI Symbol|protein (peptidyl-prolyl cis/trans isomerase) NIMA-interacting 1 [Source:MGI Symbol;Acc:MGI:1346036]|9|ENSMUSG00000032171|ENSMUST00000034689	0	0	i	3	3	220.59	0.0133586	0.679422	1;3;4	3	4277.48	49690.5	41732.3	41045.5	40748.1	11570.6	52100.2	68061.2	74591.7
ENSMUSP00000033136	Bag3	Bag3|MGI Symbol|BCL2-associated athanogene 3 [Source:MGI Symbol;Acc:MGI:1352493]|7|ENSMUSG00000030847|ENSMUST00000033136	0	0	i	1	1	36.89	0.0133651	5.69461	1	1	3960.24	11340.5	3617.67	3659.44	3042.95	456.021	1597.53	784.138	833.537
ENSMUSP00000020969	Cmpk2	Cmpk2|MGI Symbol|cytidine monophosphate (UMP-CMP) kinase 2, mitochondrial [Source:MGI Symbol;Acc:MGI:99830]|12|ENSMUSG00000020638|ENSMUST00000020969	0	0	i	4	4	177.31	0.0133799	2.39607	1;2;4	3	11047.3	46818.9	29136.7	24457.5	22643.3	1789.54	14851.6	14900.5	11776.8
ENSMUSP00000004554	Rps5	Rps5|MGI Symbol|ribosomal protein S5 [Source:MGI Symbol;Acc:MGI:1097682]|7|ENSMUSG00000012848|ENSMUST00000004554	0	0	i	7	7	439.9	0.0134184	0.72174	1;2;3;4	4	33698.1	217457	275533	272579	296286	16525.4	375718	342671	358759
ENSMUSP00000028981	Mapre1	Mapre1|MGI Symbol|microtubule-associated protein, RP/EB family, member 1 [Source:MGI Symbol;Acc:MGI:891995]|2|ENSMUSG00000027479|ENSMUST00000028981	0	0	i	11	9	460.2	0.0134256	4.04701	1;2;3;4	4	25926.9	79236.6	138104	95394.8	89348	22828.3	51842.8	13367.6	11318.2
ENSMUSP00000021607	Lgmn	Lgmn|MGI Symbol|legumain [Source:MGI Symbol;Acc:MGI:1330838]|12|ENSMUSG00000021190|ENSMUST00000021607	0	Y	n5-13c17/18o	1	1	31.43	0.0134271	1.99231	1	1	2395.55	13569.6	8372.57	9265.21	8865.7	1198.34	5539.42	3853.09	6171.13
ENSMUSP00000080085	Rrp1b	Rrp1b|MGI Symbol|ribosomal RNA processing 1 homolog B (S. cerevisiae) [Source:MGI Symbol;Acc:MGI:1919712]|17|ENSMUSG00000058392|ENSMUST00000081339	0	0	i	1	1	41.22	0.0134811	0.139598	1	1	930.176	352.444	2121.24	1863.19	2458.75	2895.08	7813.73	13360.5	12025.7
ENSMUSP00000090956	Cngb1	Cngb1|MGI Symbol|cyclic nucleotide gated channel beta 1 [Source:MGI Symbol;Acc:MGI:2664102]|8|ENSMUSG00000031789|ENSMUST00000093268	0	0	i	5	1	189.14	0.0135063	0.0987699	1;2;3;4	4	1058.5	2218.93	180.667	83.3594	50.4509	637.718	9002.1	8233.81	7736.28
ENSMUSP00000044395;ENSMUSP00000037304	Hist1h1d	Hist1h1d|MGI Symbol|histone cluster 1, H1d [Source:MGI Symbol;Acc:MGI:107502]|13|ENSMUSG00000052565|ENSMUST00000045301	0	0	i	8	2	496.19	0.0136009	0.266786	1;2;3;4	4	2.0627e+06	5.39137e+06	1.36236e+06	1.28404e+06	1.16149e+06	2.4937e+06	7.12555e+06	1.17948e+07	1.09781e+07
ENSMUSP00000024974;ENSMUSP00000114838;ENSMUSP00000120734;ENSMUSP00000126514;ENSMUSP00000129904	Hagh	Hagh|MGI Symbol|hydroxyacyl glutathione hydrolase [Source:MGI Symbol;Acc:MGI:95745]|17|ENSMUSG00000024158|ENSMUST00000024974	0	0	i	7	7	353.63	0.0137271	0.615838	1;2;3;4	4	10119.9	43802.4	66575	57642.6	63659.8	11691.6	79105.2	98484.9	100127
ENSMUSP00000033182	Ilk	Ilk|MGI Symbol|integrin linked kinase [Source:MGI Symbol;Acc:MGI:1195267]|7|ENSMUSG00000030890|ENSMUST00000033182	0	0	i	3	3	112.27	0.0139147	4.43084	1;2;4	3	2227.29	10013.9	6704.85	11970.3	10539.6	1962.2	4330.61	626.091	1356.69
ENSMUSP00000024816	Cmtr1	Cmtr1|MGI Symbol|cap methyltransferase 1 [Source:MGI Symbol;Acc:MGI:1921407]|17|ENSMUSG00000024019|ENSMUST00000024816	0	0	i	5	5	138.91	0.0140176	0.484252	1;2;3;4	4	2455.05	5576.56	9980.55	10088.3	11085.6	1530.32	16422.4	18087.2	19479
ENSMUSP00000034878	Tmem30a	Tmem30a|MGI Symbol|transmembrane protein 30A [Source:MGI Symbol;Acc:MGI:106402]|9|ENSMUSG00000032328|ENSMUST00000034878	2	0	i44-70o327-349i	1	1	25.48	0.0141917	0.29018	1	1	1315.23	1762.74	4577.79	3172.05	4450.05	4206.81	6855.73	14678.3	13449.7
ENSMUSP00000065613	Fam49a	Fam49a|MGI Symbol|family with sequence similarity 49, member A [Source:MGI Symbol;Acc:MGI:1261783]|12|ENSMUSG00000020589|ENSMUST00000069066	0	0	i	2	2	109.93	0.0141949	4.32365	1;2	2	4971.31	4407.25	13495.8	15185	14070.5	1099.01	3687.44	1512.7	2323.78
ENSMUSP00000086027;ENSMUSP00000110399	Htatsf1	Htatsf1|MGI Symbol|HIV TAT specific factor 1 [Source:MGI Symbol;Acc:MGI:1919709]|X|ENSMUSG00000067873|ENSMUST00000088652	0	0	i	3	3	116.38	0.0142514	0.49047	1	1	4139.36	16886.2	7598.68	9964.33	8949.7	3220.62	19446.3	25610.9	24145.8
ENSMUSP00000126448;ENSMUSP00000021652;ENSMUSP00000021653	Acot1	Acot1|MGI Symbol|acyl-CoA thioesterase 1 [Source:MGI Symbol;Acc:MGI:1349396]|12|ENSMUSG00000072949|ENSMUST00000168120	0	0	i	8	5	300.37	0.0143003	3.28498	1;2;3	3	7459.08	23681.1	41543.1	30194.9	29648.5	7263.4	18040.5	5338.56	5584.9
ENSMUSP00000022728	Gpr180	Gpr180|MGI Symbol|G protein-coupled receptor 180 [Source:MGI Symbol;Acc:MGI:1930949]|14|ENSMUSG00000022131|ENSMUST00000022728	7	Y	n6-17c23/24o174-194i206-227o247-270i282-305o325-346i358-383o389-410i	1	1	20.91	0.0143108	0.0242838	1	1	67.7572	1.48065	164.394	62.6741	93.6591	199.311	3216.43	3578.95	3254.13
ENSMUSP00000021239	Lrrc59	Lrrc59|MGI Symbol|leucine rich repeat containing 59 [Source:MGI Symbol;Acc:MGI:2138133]|11|ENSMUSG00000020869|ENSMUST00000021239	1	0	i244-265o	5	5	242.64	0.0143453	0.62333	1;3	2	9297.51	66635.3	56941.4	51570.3	44586.7	17313.5	72106.2	98634.6	104644
ENSMUSP00000120014	Nhp2	Nhp2|MGI Symbol|NHP2 ribonucleoprotein [Source:MGI Symbol;Acc:MGI:1098547]|11|ENSMUSG00000001056|ENSMUST00000127405	0	0	i	2	2	90.26	0.0143556	0.387371	1;2	2	9385.14	29918.9	10848.8	11940.4	10749.7	8322.12	35450.2	47782.6	51296.7
ENSMUSP00000028167	Gpd2	Gpd2|MGI Symbol|glycerol phosphate dehydrogenase 2, mitochondrial [Source:MGI Symbol;Acc:MGI:99778]|2|ENSMUSG00000026827|ENSMUST00000028167	0	Y	n10-18c23/24o	11	11	446.92	0.0144154	1.9002	1;2;3;4	4	5895.02	32344.1	19696.3	30839.6	31049.4	3670.62	18544.9	13807.3	11319.5
ENSMUSP00000064515	Usp39	Usp39|MGI Symbol|ubiquitin specific peptidase 39 [Source:MGI Symbol;Acc:MGI:107622]|6|ENSMUSG00000056305|ENSMUST00000070345	0	0	i	4	4	101.78	0.0144249	0.340985	1;2;3	3	2512.88	3027.91	7236.64	8255.31	8359.54	1534.91	16637.3	19706.6	18121.6
ENSMUSP00000086165;ENSMUSP00000121194	Sri	Sri|MGI Symbol|sorcin [Source:MGI Symbol;Acc:MGI:98419]|5|ENSMUSG00000003161|ENSMUST00000088786	0	0	i	6	6	306.18	0.0144377	5.88235	1;2;3;4	4	42957.2	84796.9	171432	91645.7	81383.9	22040.2	44871.9	6646.19	6748.31
ENSMUSP00000028848	Fahd2a	Fahd2a|MGI Symbol|fumarylacetoacetate hydrolase domain containing 2A [Source:MGI Symbol;Acc:MGI:1915376]|2|ENSMUSG00000027371|ENSMUST00000028848	0	Y	n9-14c18/19o	13	13	430.3	0.014499	0.599066	1;2;3;4	4	12821.1	54413	53596.6	77624	74574.3	9910.88	91105.2	106758	109463
ENSMUSP00000033827	Grk1	Grk1|MGI Symbol|G protein-coupled receptor kinase 1 [Source:MGI Symbol;Acc:MGI:1345146]|8|ENSMUSG00000031450|ENSMUST00000033827	0	0	i	20	19	892.69	0.0145908	0.248456	1;2;3;4	4	90272.1	221895	39578	45992.1	38827.6	73579.7	326071	428088	468929
ENSMUSP00000099453	Acsf2	Acsf2|MGI Symbol|acyl-CoA synthetase family member 2 [Source:MGI Symbol;Acc:MGI:2388287]|11|ENSMUSG00000076435|ENSMUST00000103164	0	Y	n13-20c28/29o	11	10	440.97	0.0146378	3.9055	1;2;3;4	4	11370.4	29228.6	51622.6	53139.2	50919.3	10507.2	23473.8	5218.26	5331.91
ENSMUSP00000064691	Gfap	Gfap|MGI Symbol|glial fibrillary acidic protein [Source:MGI Symbol;Acc:MGI:95697]|11|ENSMUSG00000020932|ENSMUST00000067444	0	0	i	40	34	2060.68	0.0146632	18.3596	1;2;3;4	4	1.03976e+06	1.25529e+06	2.61393e+06	453395	371498	96587.2	189260	23033.7	20918
ENSMUSP00000016571	Ndufa1	Ndufa1|MGI Symbol|NADH dehydrogenase (ubiquinone) 1 alpha subcomplex, 1 [Source:MGI Symbol;Acc:MGI:1929511]|X|ENSMUSG00000016427|ENSMUST00000016571	1	0	o6-27i	1	1	36.78	0.0146651	0.485675	1;2;3	3	18095.3	41026.7	66008.1	76578.6	81722.2	9924.62	127553	117977	137823
ENSMUSP00000020948	Abca8b	Abca8b|MGI Symbol|ATP-binding cassette, sub-family A (ABC1), member 8b [Source:MGI Symbol;Acc:MGI:1351668]|11|ENSMUSG00000020620|ENSMUST00000020948	14	0	i31-48o223-244i265-287o293-319i331-352o358-376i396-418o860-877i1049-1066o1072-1089i1101-1122o1134-1155i1162-1185o1197-1218i	9	9	416.51	0.0147718	2.28425	1;2;3;4	4	14747.7	35733.9	66475.1	65102.5	63882	8156.8	33246.1	22485.4	17247.1
ENSMUSP00000001544;ENSMUSP00000042582;ENSMUSP00000121104	Vwa5a	Vwa5a|MGI Symbol|von Willebrand factor A domain containing 5A [Source:MGI Symbol;Acc:MGI:1915026]|9|ENSMUSG00000023186|ENSMUST00000001544	0	0	i	9	9	471.46	0.0148011	5.16019	1;2;3;4	4	17622.3	35866.8	78854.1	60730.9	58871.5	12584.9	25804.7	4128.12	3888.02
ENSMUSP00000071636;ENSMUSP00000050703;ENSMUSP00000133276	Prdx6	Prdx6|MGI Symbol|peroxiredoxin 6 [Source:MGI Symbol;Acc:MGI:894320]|1|ENSMUSG00000026701|ENSMUST00000071718	0	0	i	24	24	1748.96	0.0148624	5.43568	1;2;3;4	4	1.17858e+06	4.65071e+06	7.10499e+06	4.79528e+06	4.81069e+06	1.20543e+06	2.40564e+06	379865	260784
ENSMUSP00000025999	Add3	Add3|MGI Symbol|adducin 3 (gamma) [Source:MGI Symbol;Acc:MGI:1351615]|19|ENSMUSG00000025026|ENSMUST00000025999	0	0	i	14	11	1010.63	0.0148994	2.1327	1;2;3;4	4	24022.5	195720	223425	254530	224412	52245.4	163236	74459.6	71122
ENSMUSP00000025546	Cndp2	Cndp2|MGI Symbol|CNDP dipeptidase 2 (metallopeptidase M20 family) [Source:MGI Symbol;Acc:MGI:1913304]|18|ENSMUSG00000024644|ENSMUST00000025546	0	0	i	18	17	896.7	0.0151736	2.06129	1;2;3;4	4	29504.5	208451	248307	180376	193018	43194.9	153881	81078	77202.3
ENSMUSP00000097797;ENSMUSP00000092697	Sptan1	Sptan1|MGI Symbol|spectrin alpha, non-erythrocytic 1 [Source:MGI Symbol;Acc:MGI:98386]|2|ENSMUSG00000057738|ENSMUST00000100225	0	0	i	129	1	7884.97	0.0151773	1.12351	1;2	2	4211.04	93389.3	83822.8	91837.2	90482.8	2889.12	81182.2	76289.4	81397.9
ENSMUSP00000019118	Sart3	Sart3|MGI Symbol|squamous cell carcinoma antigen recognized by T cells 3 [Source:MGI Symbol;Acc:MGI:1858230]|5|ENSMUSG00000018974|ENSMUST00000019118	0	0	i	2	2	116.59	0.01521	0.358051	1	1	2228.24	3106.8	6412.39	8116.24	7478.62	2912.03	12975.7	18723.2	16664.7
ENSMUSP00000104816;ENSMUSP00000096671	Dpm1	Dpm1|MGI Symbol|dolichol-phosphate (beta-D) mannosyltransferase 1 [Source:MGI Symbol;Acc:MGI:1330239]|2|ENSMUSG00000078919|ENSMUST00000109193	0	0	i	6	6	255.5	0.0152103	0.524682	1;2;3;4	4	5792.03	21277	22455.1	31931.5	31794.5	9053.88	37603	52534.6	53940.3
ENSMUSP00000082548	Isg15	Isg15|MGI Symbol|ISG15 ubiquitin-like modifier [Source:MGI Symbol;Acc:MGI:1855694]|4|ENSMUSG00000035692|ENSMUST00000085425	0	0	i	3	3	94.14	0.015233	4.77171	2;3	2	5773.11	14917.5	24262.4	12384.3	11807.9	3230.71	7271.42	2214.99	1259.42
ENSMUSP00000025667;ENSMUSP00000065810	Rtn3	Rtn3|MGI Symbol|reticulon 3 [Source:MGI Symbol;Acc:MGI:1339970]|19|ENSMUSG00000024758|ENSMUST00000025667	3	0	o63-92i149-171o177-199i	7	5	338.09	0.0152419	2.46042	1;2;3;4	4	144822	309922	664230	498190	481080	74396.9	284214	156070	154651
ENSMUSP00000009679;ENSMUSP00000025427	Rnmt	Rnmt|MGI Symbol|RNA (guanine-7-) methyltransferase [Source:MGI Symbol;Acc:MGI:1915147]|18|ENSMUSG00000009535|ENSMUST00000009679	0	0	i	3	3	103.69	0.0152502	0.452086	2;3	2	3082.14	5354.85	11523.7	8326.01	11953.6	1562.6	18358.5	19921.6	21483.7
ENSMUSP00000022529	Tkt	Tkt|MGI Symbol|transketolase [Source:MGI Symbol;Acc:MGI:105992]|14|ENSMUSG00000021957|ENSMUST00000022529	0	0	i	41	41	2725.01	0.0152555	1.34932	1;2;3;4	4	123732	1.11573e+06	1.09333e+06	1.3159e+06	1.32056e+06	128463	1.01757e+06	776533	820021
ENSMUSP00000108926	Tomm6	Tomm6|MGI Symbol|translocase of outer mitochondrial membrane 6 homolog (yeast) [Source:MGI Symbol;Acc:MGI:1913369]|17|ENSMUSG00000033475|ENSMUST00000113301	1	Y	n2-12c17/18o41-59i	1	1	45.81	0.0152826	0.495969	1	1	6937.74	16830.6	26616.7	33661.2	27121.3	6931.11	47521.3	43990.8	57365.2
ENSMUSP00000040249	Rbp3	Rbp3|MGI Symbol|retinol binding protein 3, interstitial [Source:MGI Symbol;Acc:MGI:97878]|14|ENSMUSG00000041534|ENSMUST00000035695	0	Y	n6-17c22/23o	21	20	1031.13	0.0153022	0.335973	1;2;3;4	4	25310.7	73561.9	34949.9	19904.1	20009	26943	101623	155387	125368
ENSMUSP00000088349;ENSMUSP00000088358;ENSMUSP00000118563;ENSMUSP00000133320;ENSMUSP00000134270;ENSMUSP00000134623	Selenbp1	Selenbp1|MGI Symbol|selenium binding protein 1 [Source:MGI Symbol;Acc:MGI:96825]|3|ENSMUSG00000068874|ENSMUST00000090839	0	0	i	17	16	624.01	0.0153707	2.23909	1;2;3;4	4	38719.3	113713	197060	126648	120679	21824.5	89168.2	57561.6	47294
ENSMUSP00000027174	Nop58	Nop58|MGI Symbol|NOP58 ribonucleoprotein [Source:MGI Symbol;Acc:MGI:1933184]|1|ENSMUSG00000026020|ENSMUST00000027174	0	0	i	11	11	649.86	0.0154149	0.368305	1;2;3;4	4	13910.5	52943.6	23134.2	25992.2	26770.4	32889.8	55747.9	103741	118703
ENSMUSP00000110427;ENSMUSP00000031971	Ssbp1	Ssbp1|MGI Symbol|single-stranded DNA binding protein 1 [Source:MGI Symbol;Acc:MGI:1920040]|6|ENSMUSG00000029911|ENSMUST00000114779	0	0	i	3	3	253.54	0.0154354	0.791716	1;2;3;4	4	7675.92	62542.1	69503.3	53884.7	53467.2	1989.23	76341.9	77942.5	80296.5
ENSMUSP00000048425;ENSMUSP00000107604;ENSMUSP00000116186	Pebp1	Pebp1|MGI Symbol|phosphatidylethanolamine binding protein 1 [Source:MGI Symbol;Acc:MGI:1344408]|5|ENSMUSG00000032959|ENSMUST00000036951	0	0	i	9	9	825.68	0.0154638	2.03077	1;2;3;4	4	795107	4.1315e+06	3.70688e+06	2.5361e+06	2.61662e+06	364721	2.12656e+06	1.55158e+06	1.45033e+06
ENSMUSP00000023087;ENSMUSP00000024047;ENSMUSP00000119302	Twf1	Twf1|MGI Symbol|twinfilin, actin-binding protein, homolog 1 (Drosophila) [Source:MGI Symbol;Acc:MGI:1100520]|15|ENSMUSG00000022451|ENSMUST00000023087	0	0	i	10	10	461.97	0.0155213	3.8231	1;2;3;4	4	48847	113174	193352	90698	90229.4	23953.6	62163.8	22958.3	18717.5
ENSMUSP00000078148	Ttc8	Ttc8|MGI Symbol|tetratricopeptide repeat domain 8 [Source:MGI Symbol;Acc:MGI:1923510]|12|ENSMUSG00000021013|ENSMUST00000079146	0	0	i	2	2	86.93	0.0156651	0.0613912	1;2	2	866.153	91.9304	1932.27	1576.72	1878.25	2643.83	22244.5	21520.3	17346.3
ENSMUSP00000067685	Iqgap2	Iqgap2|MGI Symbol|IQ motif containing GTPase activating protein 2 [Source:MGI Symbol;Acc:MGI:2449975]|13|ENSMUSG00000021676|ENSMUST00000068603	0	0	i	2	2	72.41	0.0156943	5.95534	1;4	2	10208.8	31886.5	12848.7	8700.56	14776.1	2565.18	6096.92	2032.38	1353.54
ENSMUSP00000119041	Tnfaip8	Tnfaip8|MGI Symbol|tumor necrosis factor, alpha-induced protein 8 [Source:MGI Symbol;Acc:MGI:2147191]|18|ENSMUSG00000062210|ENSMUST00000148159	0	0	i	1	1	54.6	0.0157535	79.4243	1	1	1646.83	10590.4	13218.4	13984.9	14146	174.376	345.469	0	131.391
ENSMUSP00000025651	Fen1	Fen1|MGI Symbol|flap structure specific endonuclease 1 [Source:MGI Symbol;Acc:MGI:102779]|19|ENSMUSG00000024742|ENSMUST00000025651	0	0	i	5	5	211.69	0.0157557	0.393046	1;2;3;4	4	8990.02	31037.4	12119.4	13320.1	13920	13051.3	33279.6	57700.3	53473.2
ENSMUSP00000031399;ENSMUSP00000113671	Psph	Psph|MGI Symbol|phosphoserine phosphatase [Source:MGI Symbol;Acc:MGI:97788]|5|ENSMUSG00000029446|ENSMUST00000031399	0	0	i	8	7	337.07	0.0158043	4.5146	1;2;3;4	4	20828.9	74778.4	105090	60480.2	61363.2	17967.6	38508.9	8139.16	6687.9
ENSMUSP00000087046;ENSMUSP00000133867	Psme1	Psme1|MGI Symbol|proteasome (prosome, macropain) activator subunit 1 (PA28 alpha) [Source:MGI Symbol;Acc:MGI:1096367]|14|ENSMUSG00000022216|ENSMUST00000089619	0	0	i	10	3	439.83	0.0158589	4.54679	1;2;3	3	16213.2	26257.3	64824.2	49815.6	53570.9	10140.2	22168.5	4980.12	4252.59
ENSMUSP00000008684	Mgst1	Mgst1|MGI Symbol|microsomal glutathione S-transferase 1 [Source:MGI Symbol;Acc:MGI:1913850]|6|ENSMUSG00000008540|ENSMUST00000008684	3	0	o12-29i83-111o131-149i	1	1	67.74	0.0158713	44.2054	1	1	3806.14	27884.4	18591.7	23889.3	23430.8	916.022	1586.6	0	0
ENSMUSP00000020375	Rab3ip	Rab3ip|MGI Symbol|RAB3A interacting protein [Source:MGI Symbol;Acc:MGI:105933]|10|ENSMUSG00000064181|ENSMUST00000020375	0	0	i	1	1	33.8	0.0158916	0.366402	1	1	1404.1	2045.29	4495.28	4817.6	5111.25	2074.5	8190.17	12250.5	10959.3
ENSMUSP00000043821	Aldh4a1	Aldh4a1|MGI Symbol|aldehyde dehydrogenase 4 family, member A1 [Source:MGI Symbol;Acc:MGI:2443883]|4|ENSMUSG00000028737|ENSMUST00000039818	0	0	i	16	16	671.22	0.0158936	2.58907	1;2;3;4	4	33957	76747.5	145346	88015.7	71689.4	13987.2	54780.9	33346.9	28495.7
ENSMUSP00000031775;ENSMUSP00000122926;ENSMUSP00000138368	Cald1	Cald1|MGI Symbol|caldesmon 1 [Source:MGI Symbol;Acc:MGI:88250]|6|ENSMUSG00000029761|ENSMUST00000031775	0	0	i	6	3	253.59	0.0159401	16.898	1;2	2	63892.8	146818	17671.9	19546.5	19923.4	225.112	3791.97	3376.29	3733.91
ENSMUSP00000026434;ENSMUSP00000117678	Chmp6	Chmp6|MGI Symbol|charged multivesicular body protein 6 [Source:MGI Symbol;Acc:MGI:3583942]|11|ENSMUSG00000025371|ENSMUST00000026434	0	0	i	2	2	113.12	0.0160024	1.92089	1	1	10234.2	49769.9	27946.7	30444.5	29846.5	1792.43	16869.6	20448.8	18833.7
ENSMUSP00000021668	Npc2	Npc2|MGI Symbol|Niemann Pick type C2 [Source:MGI Symbol;Acc:MGI:1915213]|12|ENSMUSG00000021242|ENSMUST00000021668	0	Y	n3-14c19/20o	1	1	20.85	0.0160643	4.20643	1	1	4901.91	14507.9	4421.17	5073.33	4662.21	116.443	1770	2002.87	1884.39
ENSMUSP00000022317;ENSMUSP00000115439;ENSMUSP00000115839;ENSMUSP00000120052;ENSMUSP00000121795;ENSMUSP00000123109	Fam213a	Fam213a|MGI Symbol|family with sequence similarity 213, member A [Source:MGI Symbol;Acc:MGI:1917814]|14|ENSMUSG00000021792|ENSMUST00000022317	0	Y	n8-19c23/24o	11	11	439.56	0.0162407	0.635981	1;2;3;4	4	39809.8	242220	150972	172182	172374	39323.6	255770	299084	334277
ENSMUSP00000075178	Tubb2b	Tubb2b|MGI Symbol|tubulin, beta 2B class IIB [Source:MGI Symbol;Acc:MGI:1920960]|13|ENSMUSG00000045136|ENSMUST00000075774	0	0	i	44	1	2748.03	0.0163181	1.16544	1;2	2	16520	263075	250929	290239	264714	13829.1	211982	227582	239561
ENSMUSP00000133166	Erap1	Erap1|MGI Symbol|endoplasmic reticulum aminopeptidase 1 [Source:MGI Symbol;Acc:MGI:1933403]|13|ENSMUSG00000021583|ENSMUST00000169114	0	Y	n4-15c20/21o	3	3	118.35	0.0163262	4.20556	1;2;3;4	4	3278.15	10107.4	17358.1	16688.9	15129.4	3560.21	7540.58	1160.76	1612.28
ENSMUSP00000074293	Sept11	Sept11|MGI Symbol|septin 11 [Source:MGI Symbol;Acc:MGI:1277214]|5|ENSMUSG00000058013|ENSMUST00000074733	0	0	i	19	9	834.65	0.0163292	2.62494	1;2;3;4	4	15261.9	116222	122764	94960.3	92126.6	26631.3	72961.6	27730.3	25988.8
ENSMUSP00000002790;ENSMUSP00000126757;ENSMUSP00000128376;ENSMUSP00000129983	Cse1l	Cse1l|MGI Symbol|chromosome segregation 1-like (S. cerevisiae) [Source:MGI Symbol;Acc:MGI:1339951]|2|ENSMUSG00000002718|ENSMUST00000002790	0	0	i	10	8	426.74	0.0163322	0.518506	1;2;3;4	4	6243.21	20353.6	18977.6	29450.4	31266.6	7050.66	37818	44669.4	51917.5
ENSMUSP00000110673;ENSMUSP00000116247;ENSMUSP00000121213	Cald1	Cald1|MGI Symbol|caldesmon 1 [Source:MGI Symbol;Acc:MGI:88250]|6|ENSMUSG00000029761|ENSMUST00000115021	0	0	i	5	1	188.55	0.0163499	27.9907	1	1	8116.5	17929.4	1577.97	1851.47	1664.49	41.7569	258.824	208.976	291.929
ENSMUSP00000033121	Nomo1	Nomo1|MGI Symbol|nodal modulator 1 [Source:MGI Symbol;Acc:MGI:2385850]|7|ENSMUSG00000030835|ENSMUST00000033121	1	Y	n6-15c23/24o1148-1167i	23	23	1076.67	0.0164128	0.469168	1;2;3;4	4	12104.8	48641.2	27658.7	25277.9	21804.5	17042.7	51568.4	77591.3	83644.6
ENSMUSP00000103656	Ptrh2	Ptrh2|MGI Symbol|peptidyl-tRNA hydrolase 2 [Source:MGI Symbol;Acc:MGI:2444848]|11|ENSMUSG00000072582|ENSMUST00000108021	1	0	o12-33i	1	1	45.56	0.0164731	0.715141	2	1	4756.63	27823.8	38014.4	31677.3	36966.1	3684.1	42632.2	49830.5	47593.7
ENSMUSP00000034285	Cotl1	Cotl1|MGI Symbol|coactosin-like 1 (Dictyostelium) [Source:MGI Symbol;Acc:MGI:1919292]|8|ENSMUSG00000031827|ENSMUST00000034285	0	0	i	10	10	468.9	0.0164963	4.71717	1;2;3;4	4	227646	666718	1.0962e+06	600870	668185	176280	372314	82027.6	53896.3
ENSMUSP00000033992	Gsr	Gsr|MGI Symbol|glutathione reductase [Source:MGI Symbol;Acc:MGI:95804]|8|ENSMUSG00000031584|ENSMUST00000033992	0	Y	n2-13c22/23o	9	9	419.54	0.0165344	0.55906	1;2;3;4	4	12713.1	62557.2	36176.7	58169	62962.6	6991.5	102991	91844.1	90106.7
ENSMUSP00000041667	Smek1	Smek1|MGI Symbol|SMEK homolog 1, suppressor of mek1 (Dictyostelium) [Source:MGI Symbol;Acc:MGI:1915984]|12|ENSMUSG00000041846|ENSMUST00000048305	1	0	o523-543i	2	2	65.59	0.0167074	0.238118	2;4	2	873.681	577.628	1229.5	2100.75	2525.73	998.237	5162.55	6920.15	5221.25
ENSMUSP00000025956	Pde6c	Pde6c|MGI Symbol|phosphodiesterase 6C, cGMP specific, cone, alpha prime [Source:MGI Symbol;Acc:MGI:105956]|19|ENSMUSG00000024992|ENSMUST00000025956	1	0	o660-678i	13	10	463.9	0.0167429	0.30907	1;2;3;4	4	4580.77	11852.4	2914.4	2395.75	2794.53	1742.85	16784	20156.1	19234.5
ENSMUSP00000042509	Wdr48	Wdr48|MGI Symbol|WD repeat domain 48 [Source:MGI Symbol;Acc:MGI:1914811]|9|ENSMUSG00000032512|ENSMUST00000036561	0	0	i	4	4	103.01	0.0169862	1.54519	1;3	2	1320.23	6938.21	9114.9	6296.59	6376.05	429.251	5314.63	4497.84	4677.3
ENSMUSP00000002452	Ndufa11	Ndufa11|MGI Symbol|NADH dehydrogenase (ubiquinone) 1 alpha subcomplex 11 [Source:MGI Symbol;Acc:MGI:1917125]|17|ENSMUSG00000002379|ENSMUST00000002452	0	0	i	4	4	183.49	0.0169948	0.336935	1;2;3	3	7981.19	8619.62	24481.6	24864.7	24383.5	5396.18	51084.7	58739.2	61500.8
ENSMUSP00000006254	Tbcb	Tbcb|MGI Symbol|tubulin folding cofactor B [Source:MGI Symbol;Acc:MGI:1913661]|7|ENSMUSG00000006095|ENSMUST00000006254	0	0	i	3	3	177.77	0.0170514	2.2509	1;2;3;4	4	8092.44	20616.1	36641.4	20859.5	19948.9	3110.76	15092.5	9750.45	9659.62
ENSMUSP00000115672;ENSMUSP00000035883;ENSMUSP00000118391	Aamdc	Aamdc|MGI Symbol|adipogenesis associated Mth938 domain containing [Source:MGI Symbol;Acc:MGI:1913523]|7|ENSMUSG00000035642|ENSMUST00000154853	0	Y	n8-15c20/21o	3	3	100.03	0.0170537	3.65311	1	1	10217.6	31740	9855.66	11754.6	12721.7	449.309	4815.92	5401.77	4518.74
ENSMUSP00000068895;ENSMUSP00000047164	Capn2	Capn2|MGI Symbol|calpain 2 [Source:MGI Symbol;Acc:MGI:88264]|1|ENSMUSG00000026509|ENSMUST00000068505	0	0	i	11	11	427.67	0.0172431	5.46711	1;2;3;4	4	21068.8	30229.2	71656.3	75510.7	68875	12300.6	24786.8	2723	4331.18
ENSMUSP00000025476	Txnl1	Txnl1|MGI Symbol|thioredoxin-like 1 [Source:MGI Symbol;Acc:MGI:1860078]|18|ENSMUSG00000024583|ENSMUST00000025476	0	0	i	8	8	387	0.0172743	2.21366	1;2;3;4	4	39465.3	162805	82523.6	86093.7	83189.8	1893.06	50169.2	51292.6	47599.7
ENSMUSP00000002043;ENSMUSP00000102478;ENSMUSP00000117127	Ccdc47	Ccdc47|MGI Symbol|coiled-coil domain containing 47 [Source:MGI Symbol;Acc:MGI:1914413]|11|ENSMUSG00000078622|ENSMUST00000002043	1	Y	n4-15c20/21o136-155i	7	7	302.33	0.0174088	0.670698	1;2;3;4	4	3279.7	29383.6	34845.3	28511.3	27507.7	9383.56	36506.6	55273	45746.3
ENSMUSP00000039294	Nxnl1	Nxnl1|MGI Symbol|nucleoredoxin-like 1 [Source:MGI Symbol;Acc:MGI:1924446]|8|ENSMUSG00000034829|ENSMUST00000048243	0	0	i	1	1	32.61	0.0174283	0.0142739	2	1	107.985	1.12594	193.136	121.682	252.041	580.998	9540.85	8407.42	8752.38
ENSMUSP00000113835	Paxbp1	Paxbp1|MGI Symbol|PAX3 and PAX7 binding protein 1 [Source:MGI Symbol;Acc:MGI:1914617]|16|ENSMUSG00000022974|ENSMUST00000118522	0	0	i	2	2	61.04	0.0174861	0.310971	1;2	2	1349.42	3721.46	943.512	1058.05	1073.76	1752.47	4167.25	6752.08	7509.65
ENSMUSP00000113332	Nfu1	Nfu1|MGI Symbol|NFU1 iron-sulfur cluster scaffold homolog (S. cerevisiae) [Source:MGI Symbol;Acc:MGI:1913290]|6|ENSMUSG00000029993|ENSMUST00000117583	0	0	i	2	1	90.41	0.0175559	0.640735	1	1	2902.05	11148.3	17781.1	15772.5	16585.3	1431.91	22218.4	23152.5	25029.9
ENSMUSP00000037417	Phpt1	Phpt1|MGI Symbol|phosphohistidine phosphatase 1 [Source:MGI Symbol;Acc:MGI:1922704]|2|ENSMUSG00000036504|ENSMUST00000039156	0	0	i	9	9	418.58	0.0176427	2.29961	1;2;3;4	4	79415.9	333693	342968	196551	205617	31725.9	163690	112099	105904
ENSMUSP00000034049	Slc25a4	Slc25a4|MGI Symbol|solute carrier family 25 (mitochondrial carrier, adenine nucleotide translocator), member 4 [Source:MGI Symbol;Acc:MGI:1353495]|8|ENSMUSG00000031633|ENSMUST00000034049	2	0	i172-190o210-231i	26	15	1716.32	0.0176942	0.786961	1;2;3;4	4	118994	3.3432e+06	3.36268e+06	3.30101e+06	3.56799e+06	549960	3.71243e+06	4.36797e+06	4.8051e+06
ENSMUSP00000109257	Pin4	Pin4|MGI Symbol|protein (peptidyl-prolyl cis/trans isomerase) NIMA-interacting, 4 (parvulin) [Source:MGI Symbol;Acc:MGI:1916963]|X|ENSMUSG00000079480|ENSMUST00000113627	0	0	i	1	1	26.93	0.0177408	0.426828	1	1	1060.2	3935.73	1345.15	2697.35	2521.26	378.876	6426.07	5727.79	6331.76
ENSMUSP00000053371;ENSMUSP00000122336	Cltb	Cltb|MGI Symbol|clathrin, light polypeptide (Lcb) [Source:MGI Symbol;Acc:MGI:1921575]|13|ENSMUSG00000047547|ENSMUST00000049575	0	0	i	7	4	293.2	0.0179029	1.64187	1;2;3	3	19941.7	122293	101542	80437	80863.4	4335.89	59951	66772.9	58725.6
ENSMUSP00000109979	Add1	Add1|MGI Symbol|adducin 1 (alpha) [Source:MGI Symbol;Acc:MGI:87918]|5|ENSMUSG00000029106|ENSMUST00000114340	0	0	i	9	1	441.01	0.0179395	5.2637	1	1	8072.04	22354.5	6214.84	6963.13	5573.38	453.671	1713.57	2606.84	2298.06
ENSMUSP00000029128	Map1lc3a	Map1lc3a|MGI Symbol|microtubule-associated protein 1 light chain 3 alpha [Source:MGI Symbol;Acc:MGI:1915661]|2|ENSMUSG00000027602|ENSMUST00000029128	0	0	i	2	2	55.4	0.0181054	0.67151	2;3;4	3	9444.61	43131.9	65384.3	59709.9	56596.2	7527.4	76671.5	91159.1	80370.1
ENSMUSP00000005057	Thop1	Thop1|MGI Symbol|thimet oligopeptidase 1 [Source:MGI Symbol;Acc:MGI:1354165]|10|ENSMUSG00000004929|ENSMUST00000005057	0	0	i	5	5	196.64	0.0181325	0.635651	1;2	2	3497.47	18861.9	10786.4	12558.6	13124.8	1515.18	23846.8	22176	20822
ENSMUSP00000039657	Atp1a1	Atp1a1|MGI Symbol|ATPase, Na+/K+ transporting, alpha 1 polypeptide [Source:MGI Symbol;Acc:MGI:88105]|3|ENSMUSG00000033161|ENSMUST00000036493	8	0	i96-118o130-149i291-315o321-344i853-874o913-932i953-980o986-1004i	57	33	3797.19	0.018179	3.56149	1;2;3;4	4	290648	696935	1.17341e+06	1.37109e+06	1.21329e+06	273683	611950	143572	132459
ENSMUSP00000078392	Fam57b	Fam57b|MGI Symbol|family with sequence similarity 57, member B [Source:MGI Symbol;Acc:MGI:1916202]|7|ENSMUSG00000058966|ENSMUST00000079423	5	0	o6-23i130-151o157-179i191-212o232-253i	2	2	83.38	0.0182295	0.231802	2;3	2	6712.02	16773	2154.26	3161.87	5803.52	7652.05	24915	36967	39109.4
ENSMUSP00000032214	Mlf2	Mlf2|MGI Symbol|myeloid leukemia factor 2 [Source:MGI Symbol;Acc:MGI:1353554]|6|ENSMUSG00000030120|ENSMUST00000032214	0	0	i	2	2	85.91	0.0182374	0.375197	1	1	310.188	661.752	646.594	1167.34	1213.35	659.206	1490.92	2394.61	2774.13
ENSMUSP00000105010	Tomm34	Tomm34|MGI Symbol|translocase of outer mitochondrial membrane 34 [Source:MGI Symbol;Acc:MGI:1914395]|2|ENSMUSG00000018322|ENSMUST00000109384	0	0	i	2	1	54.68	0.0183872	2.13897	1	1	3883.84	17103.8	8917.18	9604.17	9563.67	1019.65	4904.4	5017.2	6724.18
ENSMUSP00000071231;ENSMUSP00000125585	Pygl	Pygl|MGI Symbol|liver glycogen phosphorylase [Source:MGI Symbol;Acc:MGI:97829]|12|ENSMUSG00000021069|ENSMUST00000071250	0	0	i	17	12	629.01	0.0183989	4.40814	1;2;3;4	4	9062.26	21930.6	41235.6	40704.3	37090.9	8281.72	17239.5	3725.48	2188.54
ENSMUSP00000029336	Dhx36	Dhx36|MGI Symbol|DEAH (Asp-Glu-Ala-His) box polypeptide 36 [Source:MGI Symbol;Acc:MGI:1919412]|3|ENSMUSG00000027770|ENSMUST00000029336	1	0	o698-720i	2	2	36.97	0.0184242	0.553052	4	1	336.195	2292.41	1906.71	1711.75	2438.52	1127.02	3322.75	5065.66	2956.39
ENSMUSP00000034499	Dcun1d5	Dcun1d5|MGI Symbol|DCN1, defective in cullin neddylation 1, domain containing 5 (S. cerevisiae) [Source:MGI Symbol;Acc:MGI:1924113]|9|ENSMUSG00000032002|ENSMUST00000034499	1	0	i165-184o	1	1	41.43	0.018441	0.109442	4	1	471.542	174.936	405.383	1051.33	1126.12	3001.67	2183.41	8177.36	4889.71
ENSMUSP00000036993;ENSMUSP00000124029;ENSMUSP00000124739	Opa1	Opa1|MGI Symbol|optic atrophy 1 [Source:MGI Symbol;Acc:MGI:1921393]|16|ENSMUSG00000038084|ENSMUST00000038867	0	0	i	20	13	986.09	0.0185341	0.786534	1;2;3;4	4	6392.94	82444.5	93922.1	96901.4	88244.2	11936.8	100589	117830	123511
ENSMUSP00000032927	Stard10	Stard10|MGI Symbol|START domain containing 10 [Source:MGI Symbol;Acc:MGI:1860093]|7|ENSMUSG00000030688|ENSMUST00000032927	0	0	i	2	2	141.2	0.0187888	2.31998	1;2	2	9477.35	39547.9	20612.2	21939.6	19534.9	2488.32	14186.4	9217.19	11466.2
ENSMUSP00000033770;ENSMUSP00000118842	Mecp2	Mecp2|MGI Symbol|methyl CpG binding protein 2 [Source:MGI Symbol;Acc:MGI:99918]|X|ENSMUSG00000031393|ENSMUST00000033770	0	Y	n2-12c17/18o	15	15	783.62	0.0188491	0.435582	1;2;3;4	4	51852.7	187504	89055.1	82139.3	80942.6	73991.3	189050	324108	308960
ENSMUSP00000034453	Acta1	Acta1|MGI Symbol|actin, alpha 1, skeletal muscle [Source:MGI Symbol;Acc:MGI:87902]|8|ENSMUSG00000031972|ENSMUST00000034453	0	0	i	26	1	1424.54	0.0188516	5.96913	1;2;3;4	4	25222.9	63851.5	67846.6	22455	22053.1	5826.06	15317.8	5496.95	4976.67
ENSMUSP00000071686;ENSMUSP00000025419;ENSMUSP00000094334;ENSMUSP00000138955	Gm10123	Gm10123|MGI Symbol|predicted pseudogene 10123 [Source:MGI Symbol;Acc:MGI:3704342]|9|ENSMUSG00000062933|ENSMUST00000071781	0	0	i	20	19	977.64	0.0188862	1.83816	1;2;3;4	4	912872	5.86555e+06	5.73104e+06	4.21208e+06	4.22804e+06	774570	3.73693e+06	2.6181e+06	2.24959e+06
ENSMUSP00000022369	Vcl	Vcl|MGI Symbol|vinculin [Source:MGI Symbol;Acc:MGI:98927]|14|ENSMUSG00000021823|ENSMUST00000022369	0	0	i	33	30	1715.31	0.0190005	5.02578	1;2;3;4	4	89257.2	245935	291428	115382	119611	37449.1	86647.1	23192.5	20460.4
ENSMUSP00000009058	Abcb1b	Abcb1b|MGI Symbol|ATP-binding cassette, sub-family B (MDR/TAP), member 1B [Source:MGI Symbol;Acc:MGI:97568]|5|ENSMUSG00000028970|ENSMUST00000009058	12	0	i48-71o114-139i189-208o214-232i291-315o327-348i706-733o753-775i831-851o857-877i935-960o972-993i	5	1	166.59	0.0190356	5.66815	2;3	2	6354.07	9244.85	20453.7	7090.91	7340.51	2164.46	4669.55	873.522	969.506
ENSMUSP00000031447	Anxa3	Anxa3|MGI Symbol|annexin A3 [Source:MGI Symbol;Acc:MGI:1201378]|5|ENSMUSG00000029484|ENSMUST00000031447	0	0	i	8	8	329.92	0.0191029	10.4277	1;2;3	3	96606.7	231844	40601.3	37255.3	38098.3	300.809	10244.1	9655.9	9840.42
ENSMUSP00000124999;ENSMUSP00000125590	Bud31	Bud31|MGI Symbol|BUD31 homolog (yeast) [Source:MGI Symbol;Acc:MGI:2141291]|5|ENSMUSG00000038722|ENSMUST00000159018	0	0	i	5	4	187.88	0.0191761	0.423607	1;2;3	3	7590.78	26790.9	10015.9	13042.4	12453.2	9657.55	27844.7	44759.7	44378
ENSMUSP00000056888	Ubqln2	Ubqln2|MGI Symbol|ubiquilin 2 [Source:MGI Symbol;Acc:MGI:1860283]|X|ENSMUSG00000050148|ENSMUST00000060714	0	0	i	3	3	121.91	0.0192548	1.53815	1;2;3;4	4	7965.98	44072.6	62564	48209.7	53250.6	6244.67	40726.6	33259.7	28323
ENSMUSP00000079238	Atp8a2	Atp8a2|MGI Symbol|ATPase, aminophospholipid transporter-like, class I, type 8A, member 2 [Source:MGI Symbol;Acc:MGI:1354710]|14|ENSMUSG00000021983|ENSMUST00000080368	10	0	i52-69o75-93i275-299o319-342i847-867o873-891i920-938o958-977i989-1009o1029-1049i	3	3	98.6	0.019305	0.20995	1;2	2	4363.98	2098.04	10248.3	12110.8	8897.09	6232.1	33196.9	32188.4	43451.6
ENSMUSP00000087457	Itgb1	Itgb1|MGI Symbol|integrin beta 1 (fibronectin receptor beta) [Source:MGI Symbol;Acc:MGI:96610]|8|ENSMUSG00000025809|ENSMUST00000090006	1	Y	n5-16c20/21o729-751i	8	8	339.49	0.0193128	6.23966	1;2;3;4	4	24656.4	113360	151103	100191	97687.3	27515.6	51179.3	2971.28	4090.21
ENSMUSP00000031411;ENSMUSP00000034723;ENSMUSP00000123545	Aldh2	Aldh2|MGI Symbol|aldehyde dehydrogenase 2, mitochondrial [Source:MGI Symbol;Acc:MGI:99600]|5|ENSMUSG00000029455|ENSMUST00000031411	0	0	i	24	23	1302.71	0.0194543	4.00341	1;2;3;4	4	203781	495892	985994	699983	660343	183021	391259	79809.3	68983.1
ENSMUSP00000028807	Ivd	Ivd|MGI Symbol|isovaleryl coenzyme A dehydrogenase [Source:MGI Symbol;Acc:MGI:1929242]|2|ENSMUSG00000027332|ENSMUST00000028807	0	0	i	9	8	349.57	0.0194784	2.04021	1;2;3;4	4	10270.8	47378.7	57873.8	39027.7	34523.3	7221.02	31345	20698.5	17570.8
ENSMUSP00000026568	Ptdss2	Ptdss2|MGI Symbol|phosphatidylserine synthase 2 [Source:MGI Symbol;Acc:MGI:1351664]|7|ENSMUSG00000025495|ENSMUST00000026568	9	0	o37-59i71-90o102-122i192-209o221-240i292-311o323-340i360-377o389-410i	1	1	36.93	0.0195287	0.610499	1	1	114.338	1618.79	1441.58	1691.28	1492.84	696.743	1934.97	3301.88	2383.85
ENSMUSP00000018963	Lsp1	Lsp1|MGI Symbol|lymphocyte specific 1 [Source:MGI Symbol;Acc:MGI:96832]|7|ENSMUSG00000018819|ENSMUST00000018963	0	0	i	1	1	40.68	0.0195346	17.572	1	1	5316.25	12216.6	1260.53	2159.6	1419	131.505	140.762	337.948	390.083
ENSMUSP00000051250	Arxes2	Arxes2|MGI Symbol|adipocyte-related X-chromosome expressed sequence 2 [Source:MGI Symbol;Acc:MGI:1924226]|X|ENSMUSG00000048040|ENSMUST00000058119	1	0	o12-32i	3	3	134.71	0.0195542	0.20787	1;2	2	4364.49	2279.51	8714.6	11726.3	11327.9	7952.67	27177.7	38752.9	42412.4
ENSMUSP00000003461;ENSMUSP00000080569;ENSMUSP00000117323;ENSMUSP00000117505	Ogdh	Ogdh|MGI Symbol|oxoglutarate (alpha-ketoglutarate) dehydrogenase (lipoamide) [Source:MGI Symbol;Acc:MGI:1098267]|11|ENSMUSG00000020456|ENSMUST00000003461	0	0	i	39	28	1810.06	0.0195834	0.726166	1;2;3;4	4	25876.9	212450	203839	171508	158039	34989	226358	285472	288348
ENSMUSP00000080614	Timm50	Timm50|MGI Symbol|translocase of inner mitochondrial membrane 50 [Source:MGI Symbol;Acc:MGI:1913775]|7|ENSMUSG00000003438|ENSMUST00000081946	1	0	i66-87o	1	1	56.4	0.019721	0.517587	1	1	3942.71	8880.61	16293.5	15989.9	17626.9	1863.65	26451.2	29123.6	25537.2
ENSMUSP00000022918;ENSMUSP00000130456	Oxr1	Oxr1|MGI Symbol|oxidation resistance 1 [Source:MGI Symbol;Acc:MGI:2179326]|15|ENSMUSG00000022307|ENSMUST00000022918	0	0	i	11	10	452.68	0.0197741	1.87971	1;2;3	3	15785.9	36563.5	69176.6	67680.8	67436.1	3193.81	34105.2	27754.7	30334.2
ENSMUSP00000070134	Rab12	Rab12|MGI Symbol|RAB12, member RAS oncogene family [Source:MGI Symbol;Acc:MGI:894284]|17|ENSMUSG00000023460|ENSMUST00000070538	0	0	i	4	3	157.98	0.0197936	2.49197	1;2	2	457629	1.71095e+06	786340	773312	831508	47070.8	485550	446720	391865
ENSMUSP00000096070;ENSMUSP00000118121	Rbmx	Rbmx|MGI Symbol|RNA binding motif protein, X chromosome [Source:MGI Symbol;Acc:MGI:1343044]|X|ENSMUSG00000031134|ENSMUST00000098470	0	0	i	8	1	356.26	0.0199475	0.560808	1;2	2	5614.95	22518.9	11078.1	11629.7	11189.4	619.62	26576.1	27439.3	26237.6
ENSMUSP00000087967;ENSMUSP00000134095	Calu	Calu|MGI Symbol|calumenin [Source:MGI Symbol;Acc:MGI:1097158]|6|ENSMUSG00000029767|ENSMUST00000090481	0	Y	n6-14c19/20o	12	1	694.34	0.0200618	2.78075	1;2;3;4	4	16577.7	57262.8	23799.3	25127.5	23486.7	488.659	12504.1	12217.9	13170.3
ENSMUSP00000037210	Git1	Git1|MGI Symbol|G protein-coupled receptor kinase-interactor 1 [Source:MGI Symbol;Acc:MGI:1927140]|11|ENSMUSG00000011877|ENSMUST00000037285	0	0	i	5	5	117.71	0.0200943	2.82977	1;3	2	9574.48	19881.5	43144.8	30010.8	29040.5	6645.94	18574	6905.65	7226.84
ENSMUSP00000077997	Abi1	Abi1|MGI Symbol|abl-interactor 1 [Source:MGI Symbol;Acc:MGI:104913]|2|ENSMUSG00000058835|ENSMUST00000078977	0	0	i	3	2	110.75	0.0201635	2.39446	1;3	2	3064.83	13834.9	16881.9	10589.4	10427.1	2658.24	8713.14	4909.02	3594.68
ENSMUSP00000075513;ENSMUSP00000079045;ENSMUSP00000114361;ENSMUSP00000120059;ENSMUSP00000123695;ENSMUSP00000137559;ENSP00924	Gm5506	Gm5506|MGI Symbol|predicted gene 5506 [Source:MGI Symbol;Acc:MGI:3648653]|18|ENSMUSG00000059040|ENSMUST00000076155	0	0	i	53	40	4456.93	0.0202133	2.25912	1;2;3;4	4	1.23161e+07	4.9983e+07	7.00059e+07	4.50971e+07	4.31043e+07	1.08661e+07	3.6649e+07	1.94253e+07	1.65601e+07
ENSMUSP00000103481;ENSMUSP00000103479	Clta	Clta|MGI Symbol|clathrin, light polypeptide (Lca) [Source:MGI Symbol;Acc:MGI:894297]|4|ENSMUSG00000028478|ENSMUST00000107849	0	0	i	8	2	269	0.0202299	0.928055	1;2	2	1659.29	48372.5	47856.6	49818.3	45809.2	1020.48	50777.2	51623.6	52808.7
ENSMUSP00000038755	Abhd14b	Abhd14b|MGI Symbol|abhydrolase domain containing 14b [Source:MGI Symbol;Acc:MGI:1923741]|9|ENSMUSG00000042073|ENSMUST00000048527	0	0	i	6	6	293.75	0.0202492	2.78118	1;2;3;4	4	18810.7	84588.7	129762	100804	100704	26848.4	68327.3	26997	17974.4
ENSMUSP00000124790;ENSMUSP00000124151	Mob4	Mob4|MGI Symbol|MOB family member 4, phocein [Source:MGI Symbol;Acc:MGI:104899]|1|ENSMUSG00000025979|ENSMUST00000159311	0	0	i	3	2	106.13	0.0202904	1.55092	1	1	5363.17	36885.1	27457.2	26095	25352.1	2358.28	16974.7	21690.4	19407.6
ENSMUSP00000031779;ENSMUSP00000133390;ENSMUSP00000133436;ENSMUSP00000133609;ENSMUSP00000133615;ENSMUSP00000133945;ENSMUSP00000134708	Calu	Calu|MGI Symbol|calumenin [Source:MGI Symbol;Acc:MGI:1097158]|6|ENSMUSG00000029767|ENSMUST00000031779	0	Y	n6-14c19/20o	14	3	868.93	0.0202932	2.51197	1;2;3;4	4	96782.8	369319	315398	191416	168443	12373.6	128301	111844	104066
ENSMUSP00000034756;ENSMUSP00000117855;ENSMUSP00000117979	Anxa2	Anxa2|MGI Symbol|annexin A2 [Source:MGI Symbol;Acc:MGI:88246]|9|ENSMUSG00000032231|ENSMUST00000034756	0	0	i	5	5	312.58	0.0203766	4.1302	1;2;3;4	4	27280.8	132383	83182.1	71364.6	82068.5	24605.8	52000	9154.7	9612.07
ENSMUSP00000042987	Rps6ka5	Rps6ka5|MGI Symbol|ribosomal protein S6 kinase, polypeptide 5 [Source:MGI Symbol;Acc:MGI:1920336]|12|ENSMUSG00000021180|ENSMUST00000043599	0	0	i	2	2	113.77	0.0203837	0.594506	1	1	605.824	9803.95	11218.5	10855.5	10456.2	4757.86	12297.9	19996.1	20991
ENSMUSP00000106519;ENSMUSP00000121225	Tpt1	Tpt1|MGI Symbol|tumor protein, translationally-controlled 1 [Source:MGI Symbol;Acc:MGI:104890]|14|ENSMUSG00000060126|ENSMUST00000110894	0	0	i	8	8	550.27	0.0204801	2.46772	2;3;4	3	58010.3	318440	336316	218953	238340	66080.2	195606	82846	79530.3
ENSMUSP00000041831	Rbm17	Rbm17|MGI Symbol|RNA binding motif protein 17 [Source:MGI Symbol;Acc:MGI:1924188]|2|ENSMUSG00000037197|ENSMUST00000040314	0	0	i	1	1	29.75	0.0206217	0.450442	1	1	3097.52	10959.8	4151.62	5873.71	4767.35	3346.28	12690.3	18936.7	13732.8
ENSMUSP00000028004	Aldh9a1	Aldh9a1|MGI Symbol|aldehyde dehydrogenase 9, subfamily A1 [Source:MGI Symbol;Acc:MGI:1861622]|1|ENSMUSG00000026687|ENSMUST00000028004	0	Y	n3-14c21/22o	11	11	528.87	0.0206856	2.08574	1;2;3;4	4	18310.2	125705	83374	96916.4	92262.6	22438.9	74364.2	37341.4	33887.1
ENSMUSP00000032309	Ybx3	Ybx3|MGI Symbol|Y box protein 3 [Source:MGI Symbol;Acc:MGI:2137670]|6|ENSMUSG00000030189|ENSMUST00000032309	0	0	i	2	1	59.58	0.0208063	0.44161	2	1	23208.6	72583.6	31319.3	25880.9	22883.8	10405.4	84840.1	102175	103480
ENSMUSP00000025696;ENSMUSP00000121867	Ak3	Ak3|MGI Symbol|adenylate kinase 3 [Source:MGI Symbol;Acc:MGI:1860835]|19|ENSMUSG00000024782|ENSMUST00000025696	0	0	i	13	13	605.4	0.0208321	1.72878	1;2;3;4	4	47978.1	191826	282845	192325	178928	23888.1	154758	111187	116000
ENSMUSP00000047410	Tax1bp3	Tax1bp3|MGI Symbol|Tax1 (human T cell leukemia virus type I) binding protein 3 [Source:MGI Symbol;Acc:MGI:1923531]|11|ENSMUSG00000040158|ENSMUST00000040687	0	0	i	1	1	69.08	0.0210521	4.87293	1	1	42061.1	122286	39506.7	38751.5	36360.3	6180.76	7313.51	19664.5	13931.3
ENSMUSP00000037583	Tmed10	Tmed10|MGI Symbol|transmembrane emp24-like trafficking protein 10 (yeast) [Source:MGI Symbol;Acc:MGI:1915831]|12|ENSMUSG00000021248|ENSMUST00000040766	1	Y	n14-24c31/32o186-208i	10	10	784.21	0.0210688	0.64502	1;2;3;4	4	30343.6	181502	113663	123368	129835	32609.8	183084	223107	247691
ENSMUSP00000021078	Fdxr	Fdxr|MGI Symbol|ferredoxin reductase [Source:MGI Symbol;Acc:MGI:104724]|11|ENSMUSG00000018861|ENSMUST00000021078	0	0	i	2	2	79.38	0.021091	1.66989	2;4	2	801.828	10396.8	9686.61	8837.69	8667.31	1894.62	7941.08	4757.51	4569.57
ENSMUSP00000025561	Anxa1	Anxa1|MGI Symbol|annexin A1 [Source:MGI Symbol;Acc:MGI:96819]|19|ENSMUSG00000024659|ENSMUST00000025561	0	0	i	19	18	1270.75	0.0211024	4.86999	1;2;3;4	4	96909.4	583157	655839	760449	794483	189099	356371	28489.7	29197.2
ENSMUSP00000030400	Mycbp	Mycbp|MGI Symbol|c-myc binding protein [Source:MGI Symbol;Acc:MGI:1891750]|4|ENSMUSG00000028647|ENSMUST00000030400	0	0	i	2	2	46.55	0.0212049	0.404083	1;3	2	1028.49	3674.09	1525.28	3456.31	3592.79	1406.57	5598.78	8248.25	7742.37
ENSMUSP00000113013	Pdcd5	Pdcd5|MGI Symbol|programmed cell death 5 [Source:MGI Symbol;Acc:MGI:1913538]|7|ENSMUSG00000030417|ENSMUST00000120714	0	0	i	3	3	175.97	0.0212926	2.13642	2;4	2	12470.7	53971.4	33358.3	27402.7	28059.4	2545.98	20839.7	16986.9	16030.1
ENSMUSP00000024727	Cdc5l	Cdc5l|MGI Symbol|cell division cycle 5-like (S. pombe) [Source:MGI Symbol;Acc:MGI:1918952]|17|ENSMUSG00000023932|ENSMUST00000024727	0	0	i	9	9	436.13	0.0214739	0.618077	1;2;3;4	4	7076.27	42862.9	33479.1	27540.4	28213.7	11603.8	42901.5	61483.6	64233
ENSMUSP00000022268	Pdhb	Pdhb|MGI Symbol|pyruvate dehydrogenase (lipoamide) beta [Source:MGI Symbol;Acc:MGI:1915513]|14|ENSMUSG00000021748|ENSMUST00000022268	0	0	i	13	12	703.31	0.0216274	0.81159	1;2;3;4	4	28126	249798	305796	312014	294944	3023.29	354877	349362	354267
ENSMUSP00000005705	Trim28	Trim28|MGI Symbol|tripartite motif-containing 28 [Source:MGI Symbol;Acc:MGI:109274]|7|ENSMUSG00000005566|ENSMUST00000005705	0	Y	n3-14c19/20o	23	22	982.04	0.0216757	0.594818	1;2;3;4	4	54295.4	264700	156142	165348	149248	53190.6	262991	348254	360717
ENSMUSP00000042746	Nudcd1	Nudcd1|MGI Symbol|NudC domain containing 1 [Source:MGI Symbol;Acc:MGI:1914679]|15|ENSMUSG00000038736|ENSMUST00000038719	0	0	i	1	1	22.28	0.0217679	0.392659	1	1	1122.65	1709.93	3302.03	4447.32	3114.83	2182.61	6000.51	9973.12	6419.93
ENSMUSP00000011055	Apip	Apip|MGI Symbol|APAF1 interacting protein [Source:MGI Symbol;Acc:MGI:1926788]|2|ENSMUSG00000010911|ENSMUST00000011055	0	0	i	6	5	250.41	0.0217809	3.38648	1;2;3	3	23044.8	47046	79451.3	31225.8	29932.2	6610.55	23092.5	11790.2	11500.7
ENSMUSP00000044342;ENSMUSP00000061125	Lgalsl	Lgalsl|MGI Symbol|lectin, galactoside binding-like [Source:MGI Symbol;Acc:MGI:1916114]|11|ENSMUSG00000042363|ENSMUST00000047028	0	0	i	5	4	192.98	0.0218865	0.548519	1;2;3;4	4	9840.74	42100.7	22978.9	22707.2	21668.9	10445.4	42699.4	63586.8	52810.6
ENSMUSP00000068267	Strap	Strap|MGI Symbol|serine/threonine kinase receptor associated protein [Source:MGI Symbol;Acc:MGI:1329037]|6|ENSMUSG00000030224|ENSMUST00000064910	0	0	i	7	7	325.76	0.0219047	1.65076	1;2;3;4	4	6991.02	45838.3	46428.8	35956.9	32582.3	4843.54	30831	24509.1	21313.5
ENSMUSP00000076948;ENSMUSP00000124483;ENSMUSP00000136729	Sag	Sag|MGI Symbol|S-antigen, retina and pineal gland (arrestin) [Source:MGI Symbol;Acc:MGI:98227]|1|ENSMUSG00000056055|ENSMUST00000077772	0	0	i	44	42	3671	0.0219279	0.275687	1;2;3;4	4	5.86631e+06	1.38875e+07	2.68979e+06	2.00858e+06	1.83574e+06	4.08344e+06	1.76872e+07	2.42138e+07	2.5202e+07
ENSMUSP00000028668	Eif3j1	Eif3j1|MGI Symbol|eukaryotic translation initiation factor 3, subunit J1 [Source:MGI Symbol;Acc:MGI:1925905]|2|ENSMUSG00000027236|ENSMUST00000028668	0	Y	n3-11c16/17o	6	6	270.8	0.0220045	1.60585	1;2;3;4	4	6726.27	40711.3	30992.8	26454.1	26434.7	1400.6	20941.8	21399.8	18777.6
ENSMUSP00000022286	Ndufs4	Ndufs4|MGI Symbol|NADH dehydrogenase (ubiquinone) Fe-S protein 4 [Source:MGI Symbol;Acc:MGI:1343135]|13|ENSMUSG00000021764|ENSMUST00000022286	0	Y	n21-28c36/37o	4	4	245.48	0.0221762	0.629212	1;2;3	3	49175.6	225912	138846	122792	124265	7523.85	250748	259565	265716
ENSMUSP00000089421	Slc14a1	Slc14a1|MGI Symbol|solute carrier family 14 (urea transporter), member 1 [Source:MGI Symbol;Acc:MGI:1351654]|18|ENSMUSG00000059336|ENSMUST00000091813	8	0	i56-80o86-105i112-131o137-159i250-270o276-298i305-326o332-349i	3	3	106.1	0.0223779	3.409	1;2;3	3	10636.1	17344.6	41923.6	36147.7	35275.2	7560.66	18010.6	4626.42	5224.4
ENSMUSP00000046059;ENSMUSP00000117143;ENSMUSP00000138739	Myh14	Myh14|MGI Symbol|myosin, heavy polypeptide 14 [Source:MGI Symbol;Acc:MGI:1919210]|7|ENSMUSG00000030739|ENSMUST00000048102	0	0	i	50	42	2445.89	0.0223941	4.70319	1;2;3;4	4	34180	70605	150732	99963.4	90039.6	27100.6	53697.6	7635.33	5927.35
ENSMUSP00000059973	Creb1	Creb1|MGI Symbol|cAMP responsive element binding protein 1 [Source:MGI Symbol;Acc:MGI:88494]|1|ENSMUSG00000025958|ENSMUST00000049932	0	0	i	2	2	60.21	0.02252	0.375021	1	1	4087.77	11678.3	2813.73	3630.17	4358.33	2659.16	13781.7	19099.9	16412.4
ENSMUSP00000134311	Pax2	Pax2|MGI Symbol|paired box gene 2 [Source:MGI Symbol;Acc:MGI:97486]|19|ENSMUSG00000004231|ENSMUST00000173346	0	Y	n5-16c22/23o	1	1	30.56	0.0225292	1.82691	2	1	27951.7	83224.1	144150	140474	126188	15106.5	77164.8	71607.5	48667.4
ENSMUSP00000005532	Nid1	Nid1|MGI Symbol|nidogen 1 [Source:MGI Symbol;Acc:MGI:97342]|13|ENSMUSG00000005397|ENSMUST00000005532	0	Y	n12-23c31/32o	9	8	390.24	0.0225384	3.46983	1;2;3	3	32163.8	113369	38704.2	57203.5	59452.1	12421.1	34509.9	14048.1	12079.2
ENSMUSP00000020263	Hnrnph3	Hnrnph3|MGI Symbol|heterogeneous nuclear ribonucleoprotein H3 [Source:MGI Symbol;Acc:MGI:1926462]|10|ENSMUSG00000020069|ENSMUST00000020263	0	0	i	7	6	276.53	0.0225819	0.47898	1;2;3;4	4	24248.8	90631.4	53502.5	38662.7	39929.5	31364.2	91478.2	144242	147240
ENSMUSP00000009120	Gabpa	Gabpa|MGI Symbol|GA repeat binding protein, alpha [Source:MGI Symbol;Acc:MGI:95610]|16|ENSMUSG00000008976|ENSMUST00000009120	0	0	i	5	5	124.85	0.0226213	0.453049	1;2;4	3	2190.49	7967.18	3133.24	3802.6	4018.85	2741	7880.53	12557	12696.1
ENSMUSP00000102277	Eif4g2	Eif4g2|MGI Symbol|eukaryotic translation initiation factor 4, gamma 2 [Source:MGI Symbol;Acc:MGI:109207]|7|ENSMUSG00000005610|ENSMUST00000106666	0	0	i	2	2	74.37	0.0226966	0.51905	1;2;3;4	4	1381.36	3066.04	4571.88	5839.13	6071.36	598.68	8235.59	8557.61	9395.34
ENSMUSP00000028949;ENSMUSP00000099449	Nsfl1c	Nsfl1c|MGI Symbol|NSFL1 (p97) cofactor (p47) [Source:MGI Symbol;Acc:MGI:3042273]|2|ENSMUSG00000027455|ENSMUST00000028949	0	0	i	10	10	586.96	0.0227449	1.49013	1;2;3;4	4	21203.9	160009	109402	129909	124708	14141.5	104753	83528.6	77950.9
ENSMUSP00000036924	Ccar2	Ccar2|MGI Symbol|cell cycle activator and apoptosis regulator 2 [Source:MGI Symbol;Acc:MGI:2444228]|14|ENSMUSG00000033712|ENSMUST00000035612	0	0	i	13	12	458.93	0.0228907	0.488932	1;2;3;4	4	9174.29	18514.8	36548.3	38332.2	35153.3	9510.97	54853.5	73208.3	59706.4
ENSMUSP00000126192;ENSMUSP00000030076;ENSMUSP00000059481;ENSMUSP00000093109;ENSMUSP00000122138;ENSMUSP00000128449;ENSMUSP00000130749;ENSMUSP00000132383;ENSMUSP00000133996	Ptbp1	Ptbp1|MGI Symbol|polypyrimidine tract binding protein 1 [Source:MGI Symbol;Acc:MGI:97791]|10|ENSMUSG00000006498|ENSMUST00000172282	0	0	i	17	15	1078.85	0.0229438	2.31364	1;2;3;4	4	92303.1	279718	377423	423459	500598	94316.7	269003	121012	93711.4
ENSMUSP00000113672	Cth	Cth|MGI Symbol|cystathionase (cystathionine gamma-lyase) [Source:MGI Symbol;Acc:MGI:1339968]|3|ENSMUSG00000028179|ENSMUST00000118539	0	0	i	6	6	331.17	0.0229506	3.32172	1;2;3	3	13161.2	35760.8	37953.5	60158.9	59012.5	13125.9	28491.7	6788.69	4849.4
ENSMUSP00000008517	Prpf31	Prpf31|MGI Symbol|PRP31 pre-mRNA processing factor 31 homolog (yeast) [Source:MGI Symbol;Acc:MGI:1916238]|7|ENSMUSG00000008373|ENSMUST00000008517	0	0	i	4	4	155.95	0.0229558	0.180974	1;2;3	3	6363.92	2866.1	4282.54	13499.5	15432.4	12044	26029.8	45088.2	48316.6
ENSMUSP00000099776	Stk39	Stk39|MGI Symbol|serine/threonine kinase 39 [Source:MGI Symbol;Acc:MGI:1858416]|2|ENSMUSG00000027030|ENSMUST00000102715	0	0	i	2	2	113.55	0.0229774	0.807857	1;4	2	438.934	8852.46	7868.17	8148.67	8581.23	1251.6	9776.83	11786.3	9488.89
ENSMUSP00000002599	Puf60	Puf60|MGI Symbol|poly-U binding splicing factor 60 [Source:MGI Symbol;Acc:MGI:1915209]|15|ENSMUSG00000002524|ENSMUST00000002599	0	0	i	11	11	567.06	0.0230358	0.685599	1;2;3;4	4	14066.4	85431.4	56024.9	61544.5	55835.1	10343	86380.2	106944	98604.5
ENSMUSP00000020947	Rdh14	Rdh14|MGI Symbol|retinol dehydrogenase 14 (all-trans and 9-cis) [Source:MGI Symbol;Acc:MGI:1920402]|12|ENSMUSG00000020621|ENSMUST00000020947	0	Y	n3-14c22/23o	3	2	132.7	0.0231016	0.453001	1;2;3;4	4	1414.49	2786.71	2800.33	5086.49	5382.54	1054.96	8512.46	8629.56	6746.59
ENSMUSP00000119213	Mvp	Mvp|MGI Symbol|major vault protein [Source:MGI Symbol;Acc:MGI:1925638]|7|ENSMUSG00000030681|ENSMUST00000133172	0	0	i	1	1	24.1	0.0232333	55.1432	1	1	1947.7	11926.9	8311.52	7811.72	8035.68	147.603	248.187	0	262.522
ENSMUSP00000032729	Tjp1	Tjp1|MGI Symbol|tight junction protein 1 [Source:MGI Symbol;Acc:MGI:98759]|7|ENSMUSG00000030516|ENSMUST00000032729	0	0	i	20	20	801.72	0.0235336	4.80997	1;2;3;4	4	64392.9	115687	213483	81358.7	73181.9	26364.6	58608.9	12749.1	13141.5
ENSMUSP00000021158	Txndc17	Txndc17|MGI Symbol|thioredoxin domain containing 17 [Source:MGI Symbol;Acc:MGI:1289248]|11|ENSMUSG00000020803|ENSMUST00000021158	0	0	i	4	4	95.05	0.023584	4.70571	1;2;3	3	11152.6	34253.6	8279.24	15627.7	14973.7	2951.16	7482.34	2739.11	2068.63
ENSMUSP00000096829;ENSMUSP00000116853;ENSMUSP00000122505	Csnk2a1	Csnk2a1|MGI Symbol|casein kinase 2, alpha 1 polypeptide [Source:MGI Symbol;Acc:MGI:88543]|2|ENSMUSG00000074698|ENSMUST00000099224	0	0	i	13	12	722.13	0.0235881	0.686774	1;2;3;4	4	12738.4	156777	130426	136448	129357	42037.1	157932	213392	240384
ENSMUSP00000028062;ENSMUSP00000024249;ENSMUSP00000091061;ENSMUSP00000114742	Vim	Vim|MGI Symbol|vimentin [Source:MGI Symbol;Acc:MGI:98932]|2|ENSMUSG00000026728|ENSMUST00000028062	0	0	i	69	58	4226.72	0.0236301	5.48086	1;2;3;4	4	4.75556e+06	6.24964e+06	1.5884e+07	6.65816e+06	6.23507e+06	2.01245e+06	4.05802e+06	695322	461210
ENSMUSP00000017920;ENSMUSP00000090803;ENSMUSP00000104064;ENSMUSP00000116527	Crk	Crk|MGI Symbol|v-crk sarcoma virus CT10 oncogene homolog (avian) [Source:MGI Symbol;Acc:MGI:88508]|11|ENSMUSG00000017776|ENSMUST00000017920	0	0	i	5	5	293.56	0.0236869	2.2822	1;2	2	29295.3	112317	52049.4	55066.1	54229.8	1273.89	33445.4	31083.4	31437.3
ENSMUSP00000036386;ENSMUSP00000014545;ENSMUSP00000097661	Ldha	Ldha|MGI Symbol|lactate dehydrogenase A [Source:MGI Symbol;Acc:MGI:96759]|7|ENSMUSG00000063229|ENSMUST00000048209	0	0	i	32	30	2358.72	0.0239186	0.530528	1;2;3;4	4	643530	3.22915e+06	1.78897e+06	2.45644e+06	3.01238e+06	1.10076e+06	3.63806e+06	5.7551e+06	5.21969e+06
ENSMUSP00000127164	Snrpe	Snrpe|MGI Symbol|small nuclear ribonucleoprotein E [Source:MGI Symbol;Acc:MGI:98346]|1|ENSMUSG00000090553|ENSMUST00000164096	0	0	i	3	1	124.67	0.0241055	0.49937	1;2;3;4	4	16409.6	83178.1	63825.5	45771.7	52262.5	42495.8	83373.6	165338	143824
ENSMUSP00000002171;ENSMUSP00000107068;ENSMUSP00000121688	Psmc3	Psmc3|MGI Symbol|proteasome (prosome, macropain) 26S subunit, ATPase 3 [Source:MGI Symbol;Acc:MGI:1098754]|2|ENSMUSG00000002102|ENSMUST00000002171	0	0	i	10	10	452.2	0.024142	1.38364	1;2;3	3	6537.1	63919.2	58581.7	49582.7	51799.5	5378.92	47568.8	40620.8	36982
ENSMUSP00000128421	Ddx6	Ddx6|MGI Symbol|DEAD (Asp-Glu-Ala-Asp) box polypeptide 6 [Source:MGI Symbol;Acc:MGI:104976]|9|ENSMUSG00000032097|ENSMUST00000170489	0	0	i	10	10	461.36	0.0241667	0.788991	1;2;3	3	2779.7	29914.4	34788.1	36236.4	34932.5	4245.6	47218.9	40566.2	39322.9
ENSMUSP00000099908;ENSMUSP00000019649;ENSMUSP00000080543;ENSMUSP00000113804;ENSMUSP00000136791	Rps27a	Rps27a|MGI Symbol|ribosomal protein S27A [Source:MGI Symbol;Acc:MGI:1925544]|11|ENSMUSG00000020460|ENSMUST00000102844	0	0	i	8	8	449.01	0.0243496	0.528483	1;2;3;4	4	2.76273e+06	1.15177e+07	7.75121e+06	5.91426e+06	5.43283e+06	3.63041e+06	1.15482e+07	1.75989e+07	1.80493e+07
ENSMUSP00000010241	Nxf1	Nxf1|MGI Symbol|nuclear RNA export factor 1 [Source:MGI Symbol;Acc:MGI:1858330]|19|ENSMUSG00000010097|ENSMUST00000010241	0	0	i	1	1	46.73	0.0243957	0.5551	2;3	2	2889.06	11661.4	11272.5	6228.24	6738.93	3621.52	13950.8	21186.1	17858
ENSMUSP00000002445	Ranbp3	Ranbp3|MGI Symbol|RAN binding protein 3 [Source:MGI Symbol;Acc:MGI:1919060]|17|ENSMUSG00000002372|ENSMUST00000002445	0	0	i	2	2	98.44	0.0244539	0.465346	1	1	2286.2	7710.04	2431.56	3816.25	3686.72	415.492	9758.95	10428.7	9667.78
ENSMUSP00000054034;ENSMUSP00000116670	Sept6	Sept6|MGI Symbol|septin 6 [Source:MGI Symbol;Acc:MGI:1888939]|X|ENSMUSG00000050379|ENSMUST00000053456	0	0	i	12	7	547.31	0.0244674	1.67877	1;2;3	3	19632.4	57467.4	101961	95001.4	88576.6	6547.74	57169.3	44494.6	47980
ENSMUSP00000026667;ENSMUSP00000101860;ENSMUSP00000133154	Eif4a3	Eif4a3|MGI Symbol|eukaryotic translation initiation factor 4A3 [Source:MGI Symbol;Acc:MGI:1923731]|11|ENSMUSG00000025580|ENSMUST00000026667	0	0	i	22	22	964.14	0.0244733	0.309892	1;2;3;4	4	48077.5	161274	69238.3	163275	170622	175119	231729	481670	569180
ENSMUSP00000060054;ENSMUSP00000090649;ENSMUSP00000120704	Chd4	Chd4|MGI Symbol|chromodomain helicase DNA binding protein 4 [Source:MGI Symbol;Acc:MGI:1344380]|6|ENSMUSG00000063870|ENSMUST00000056889	0	0	i	23	16	826.16	0.0247919	0.485746	1;2;3;4	4	7783.96	38609.1	24915.1	24634	20890.2	20261	37252.5	77180.4	63203.6
ENSMUSP00000127774	Eif4b	Eif4b|MGI Symbol|eukaryotic translation initiation factor 4B [Source:MGI Symbol;Acc:MGI:95304]|15|ENSMUSG00000058655|ENSMUST00000169681	0	0	i	3	3	120.81	0.0248131	0.814583	1;2	2	1135.53	24323.6	23622.8	25095.6	26273.6	3433.08	34060.5	27716.4	28614.2
ENSMUSP00000105474	Wars	Wars|MGI Symbol|tryptophanyl-tRNA synthetase [Source:MGI Symbol;Acc:MGI:104630]|12|ENSMUSG00000021266|ENSMUST00000109848	0	0	i	10	10	505.85	0.0249293	1.80095	1;2;3;4	4	27953.4	127468	192701	153098	142094	30172.7	121024	73874	64833.3
ENSMUSP00000062996;ENSMUSP00000055091	Gdi2	Gdi2|MGI Symbol|guanosine diphosphate (GDP) dissociation inhibitor 2 [Source:MGI Symbol;Acc:MGI:99845]|13|ENSMUSG00000021218|ENSMUST00000059515	0	0	i	33	23	2087.89	0.024941	2.37689	1;2;3;4	4	145515	377877	733420	559219	577170	129590	384436	173875	148280
ENSMUSP00000022808	Pabpn1	Pabpn1|MGI Symbol|poly(A) binding protein, nuclear 1 [Source:MGI Symbol;Acc:MGI:1859158]|14|ENSMUSG00000022194|ENSMUST00000022808	0	Y	n2-13c18/19o	3	3	147.46	0.0249657	0.530653	2;4	2	13095.9	53067.1	25628.8	31075.5	25487.7	14620.6	57018.5	60625.5	83952.3
ENSMUSP00000020403	Csrp2	Csrp2|MGI Symbol|cysteine and glycine-rich protein 2 [Source:MGI Symbol;Acc:MGI:1202907]|10|ENSMUSG00000020186|ENSMUST00000020403	0	0	i	1	1	24.95	0.0251306	23.1728	2	1	12584.2	27821.6	3155.45	3064.83	1826.88	182.354	366.573	691.082	384.676
ENSMUSP00000088298	Hnrnpa3	Hnrnpa3|MGI Symbol|heterogeneous nuclear ribonucleoprotein A3 [Source:MGI Symbol;Acc:MGI:1917171]|2|ENSMUSG00000059005|ENSMUST00000090792	0	0	i	16	2	918.01	0.0251946	0.630556	1;2	2	23323.5	116688	66198.2	74401.2	70988.4	17127.3	115993	140276	149058
ENSMUSP00000033597	Hmgn5	Hmgn5|MGI Symbol|high-mobility group nucleosome binding domain 5 [Source:MGI Symbol;Acc:MGI:1355295]|X|ENSMUSG00000031245|ENSMUST00000033597	0	0	i	4	4	169.35	0.0251982	2.28436	1;2;3	3	33436.8	131923	63291	66035.6	65969.2	7538.24	46281.6	36646.9	31421.6
ENSMUSP00000070388	Myo1c	Myo1c|MGI Symbol|myosin IC [Source:MGI Symbol;Acc:MGI:106612]|11|ENSMUSG00000017774|ENSMUST00000069057	0	0	i	3	3	87.34	0.0252124	5.85821	1;3	2	894.995	8816.18	9869.35	8256.04	7791.05	2314.82	4191.91	239.169	128.175
ENSMUSP00000047353;ENSMUSP00000116290	Atp1b2	Atp1b2|MGI Symbol|ATPase, Na+/K+ transporting, beta 2 polypeptide [Source:MGI Symbol;Acc:MGI:88109]|11|ENSMUSG00000041329|ENSMUST00000047889	1	0	i37-63o	11	11	639.77	0.0252534	0.566078	1;2;3;4	4	246980	983230	607092	488034	436212	151467	1.03915e+06	1.33089e+06	1.25568e+06
ENSMUSP00000029082;ENSMUSP00000042590	Psma7	Psma7|MGI Symbol|proteasome (prosome, macropain) subunit, alpha type 7 [Source:MGI Symbol;Acc:MGI:1347070]|2|ENSMUSG00000027566|ENSMUST00000029082	0	0	i	9	9	591.04	0.0253619	1.43482	1;2;3;4	4	34145.2	268992	247796	197999	204769	16821.8	184055	166034	150441
ENSMUSP00000055671;ENSMUSP00000139077	Ttll10	Ttll10|MGI Symbol|tubulin tyrosine ligase-like family, member 10 [Source:MGI Symbol;Acc:MGI:1921855]|4|ENSMUSG00000029074|ENSMUST00000051509	0	0	i	2	2	64.19	0.0254584	0.0813926	2;4	2	4493.11	9557.17	840.277	56.3768	917.427	19524	30181.9	36745.4	66799.1
ENSMUSP00000047855	Mcee	Mcee|MGI Symbol|methylmalonyl CoA epimerase [Source:MGI Symbol;Acc:MGI:1920974]|7|ENSMUSG00000033429|ENSMUST00000037205	0	Y	n7-18c23/24o	4	4	144.85	0.0255231	1.56081	1;3;4	3	4618.72	29375.9	34282.8	27596.8	23114.1	3389.09	22390.3	19028.4	15612.1
ENSMUSP00000099658	Rbbp4	Rbbp4|MGI Symbol|retinoblastoma binding protein 4 [Source:MGI Symbol;Acc:MGI:1194912]|4|ENSMUSG00000057236|ENSMUST00000102598	0	0	i	11	7	475.8	0.0256229	0.640326	1;2;3;4	4	21312.6	137645	131799	93806.9	103588	41095.3	144442	211013	219473
ENSMUSP00000024958;ENSMUSP00000041328	Caskin1	Caskin1|MGI Symbol|CASK interacting protein 1 [Source:MGI Symbol;Acc:MGI:2442952]|17|ENSMUSG00000033597|ENSMUST00000024958	0	0	i	12	12	362.86	0.0256517	2.05802	1;2;3;4	4	10054	22334	43118	41602.5	42490.2	5866.48	24167.1	13602.5	14464.4
ENSMUSP00000071619	Elmo2	Elmo2|MGI Symbol|engulfment and cell motility 2 [Source:MGI Symbol;Acc:MGI:2153045]|2|ENSMUSG00000017670|ENSMUST00000071699	0	0	i	1	1	29.7	0.0257365	6.02253	1	1	5196.29	2157.89	11957.2	12347.4	13192.8	671.979	1150.91	1051.36	2261.84
ENSMUSP00000073697;ENSMUSP00000106898	Gm10094	Gm10094|MGI Symbol|predicted gene 10094 [Source:MGI Symbol;Acc:MGI:3704317]|8|ENSMUSG00000061104|ENSMUST00000074053	0	0	i	5	5	167.7	0.0257456	0.515565	1;2;3;4	4	2537.79	12930.7	8001.71	11976.1	13715.1	6468.63	17144.5	19154.6	29217.5
ENSMUSP00000091377	Scn2b	Scn2b|MGI Symbol|sodium channel, voltage-gated, type II, beta [Source:MGI Symbol;Acc:MGI:106921]|9|ENSMUSG00000070304|ENSMUST00000093855	1	Y	n11-24c29/30o158-180i	1	1	24.43	0.0257673	5.37125	2	1	996.96	489.371	2812.49	2168.19	2197.46	114.455	208.502	413.879	398.739
ENSMUSP00000080994	mt-Co2	mt-Co2|MGI Symbol|mitochondrially encoded cytochrome c oxidase II [Source:MGI Symbol;Acc:MGI:102503]|MT|ENSMUSG00000064354|ENSMUST00000082405	2	0	i27-46o66-85i	7	7	443.01	0.0258376	0.581154	1;2;3;4	4	81960.4	543030	363111	521110	441479	191317	574889	904562	907931
ENSMUSP00000046788	Hook3	Hook3|MGI Symbol|hook homolog 3 (Drosophila) [Source:MGI Symbol;Acc:MGI:2443554]|8|ENSMUSG00000037234|ENSMUST00000037182	0	0	i	2	2	120.8	0.025892	1.84039	1;3;4	3	6420.97	34083.5	28793.6	21805.2	20241.8	2956.29	18348.7	14754	12485.9
ENSMUSP00000078878	Nup93	Nup93|MGI Symbol|nucleoporin 93 [Source:MGI Symbol;Acc:MGI:1919055]|8|ENSMUSG00000032939|ENSMUST00000079961	1	0	o460-480i	3	3	80.93	0.0259223	0.319875	1;4	2	4028.35	3626.43	8004.93	12239.8	11887.2	5545.62	19608.2	30605.8	23861.2
ENSMUSP00000028509;ENSMUSP00000107824	Gorasp2	Gorasp2|MGI Symbol|golgi reassembly stacking protein 2 [Source:MGI Symbol;Acc:MGI:2135962]|2|ENSMUSG00000014959|ENSMUST00000028509	0	0	i	3	3	127.87	0.0260206	0.825619	1;2	2	1796.56	20321.3	22071.4	24611	23045	1568.88	28257.9	25124	26825.6
ENSMUSP00000029888;ENSMUSP00000103888	Rmdn1	Rmdn1|MGI Symbol|regulator of microtubule dynamics 1 [Source:MGI Symbol;Acc:MGI:1913552]|4|ENSMUSG00000028229|ENSMUST00000029888	0	0	i	3	3	112.1	0.0260282	0.762155	1;3	2	1397.46	10101.5	13414	12062.2	11215.8	1680.95	17212.9	14996.6	13915.6
ENSMUSP00000112213	Wbp11	Wbp11|MGI Symbol|WW domain binding protein 11 [Source:MGI Symbol;Acc:MGI:1891823]|6|ENSMUSG00000030216|ENSMUST00000116514	0	0	i	2	2	70.57	0.0260818	0.496378	1;4	2	4071.83	7514.6	17145.6	10655.2	10361.6	6057.59	17262.6	29326.2	24261.6
ENSMUSP00000049440	2610034B18Rik	2610034B18Rik|MGI Symbol|RIKEN cDNA 2610034B18 gene [Source:MGI Symbol;Acc:MGI:1917670]|7|ENSMUSG00000039043|ENSMUST00000048731	0	0	i	2	2	64.13	0.02613	2.89877	2;3	2	4283.41	10909.6	15120	7646.5	5229.03	732.689	4539.67	3108.22	3552.46
ENSMUSP00000041347	Ina	Ina|MGI Symbol|internexin neuronal intermediate filament protein, alpha [Source:MGI Symbol;Acc:MGI:96568]|19|ENSMUSG00000034336|ENSMUST00000037636	0	0	i	3	1	159.3	0.0261552	3.51825	3;4	2	1282.27	3367.69	4470.89	1821.73	1858.26	486.991	1443.34	482.423	825.195
ENSMUSP00000027602;ENSMUSP00000066866	Dars	Dars|MGI Symbol|aspartyl-tRNA synthetase [Source:MGI Symbol;Acc:MGI:2442544]|1|ENSMUSG00000026356|ENSMUST00000027602	0	0	i	19	19	845.73	0.0261982	1.81686	1;2;3;4	4	31291.7	110830	174256	118639	107613	19023.1	94311.2	67241.8	57623.2
ENSMUSP00000028917	Dtd1	Dtd1|MGI Symbol|D-tyrosyl-tRNA deacylase 1 [Source:MGI Symbol;Acc:MGI:1913294]|2|ENSMUSG00000027430|ENSMUST00000028917	0	0	i	2	2	84.7	0.0264011	1.5524	1	1	15428.8	47205.5	74354.5	80382.2	78234.6	1016.48	42070.2	44096.7	43224.8
ENSMUSP00000069482;ENSMUSP00000134733	Atp6v1g2	Atp6v1g2|MGI Symbol|ATPase, H+ transporting, lysosomal V1 subunit G2 [Source:MGI Symbol;Acc:MGI:1913487]|17|ENSMUSG00000024403|ENSMUST00000068261	0	0	i	4	4	194.38	0.0265658	2.00581	1;2	2	20240.6	35671.6	75833.4	78225.1	73944.3	1990.85	33398.9	29559.9	30564.4
ENSMUSP00000028694;ENSMUSP00000121297	Pacsin3	Pacsin3|MGI Symbol|protein kinase C and casein kinase substrate in neurons 3 [Source:MGI Symbol;Acc:MGI:1891410]|2|ENSMUSG00000027257|ENSMUST00000028694	0	0	i	4	4	157.91	0.0266726	5.34384	1;2;3;4	4	6844.21	13967	27491.3	15491	12576.3	4636.67	8808.9	559.154	1016.25
ENSMUSP00000029669	Dnajb4	Dnajb4|MGI Symbol|DnaJ (Hsp40) homolog, subfamily B, member 4 [Source:MGI Symbol;Acc:MGI:1914285]|3|ENSMUSG00000028035|ENSMUST00000029669	0	0	i	2	2	100.17	0.0267498	1.65011	1	1	5367.86	30607.9	22063.5	19563.9	18996.8	1605.84	12710.5	15159.6	15734.3
ENSMUSP00000106180	Sord	Sord|MGI Symbol|sorbitol dehydrogenase [Source:MGI Symbol;Acc:MGI:98266]|2|ENSMUSG00000027227|ENSMUST00000110551	0	0	i	2	2	60.31	0.0267632	4.34767	1;3	2	10319	9771.94	31667.6	11783.4	11797.1	3125.3	7687.53	2165	2390.76
ENSMUSP00000052908	2410015M20Rik	2410015M20Rik|MGI Symbol|RIKEN cDNA 2410015M20 gene [Source:MGI Symbol;Acc:MGI:2442174]|17|ENSMUSG00000049760|ENSMUST00000052832	0	0	i	3	3	173.23	0.0267665	0.603285	1;2;3;4	4	19506.5	69614.5	105449	112941	105596	26742.4	187513	137258	146534
ENSMUSP00000085423	Zfx	Zfx|MGI Symbol|zinc finger protein X-linked [Source:MGI Symbol;Acc:MGI:99211]|X|ENSMUSG00000079509|ENSMUST00000088102	0	0	i	1	1	36.33	0.0267861	0.3857	2	1	2205.85	6261.53	1819.31	1897.91	1833.84	2313.43	5960.9	10292.4	9535.44
ENSMUSP00000099366	Plcd3	Plcd3|MGI Symbol|phospholipase C, delta 3 [Source:MGI Symbol;Acc:MGI:107451]|11|ENSMUSG00000020937|ENSMUST00000103077	0	Y	n18-28c35/36o	1	1	33.9	0.0268633	0.0305672	1	1	223.924	331.541	52.6686	469.896	1.63243	989.888	6057.58	6332	7892.77
ENSMUSP00000022842;ENSMUSP00000104405;ENSMUSP00000125566	Cct5	Cct5|MGI Symbol|chaperonin containing Tcp1, subunit 5 (epsilon) [Source:MGI Symbol;Acc:MGI:107185]|15|ENSMUSG00000022234|ENSMUST00000022842	0	0	i	26	25	1143.12	0.0271225	0.845833	1;2;3;4	4	22348.8	260318	272511	228159	229211	20344.8	277555	317085	305673
ENSMUSP00000032887	Coq7	Coq7|MGI Symbol|demethyl-Q 7 [Source:MGI Symbol;Acc:MGI:107207]|7|ENSMUSG00000030652|ENSMUST00000032887	0	0	i	1	1	20.85	0.0272678	3.34775	2	1	1244.83	1176.34	3565.34	3861.54	3514.47	337.882	967.033	456.218	1094.76
ENSMUSP00000073034	Ewsr1	Ewsr1|MGI Symbol|Ewing sarcoma breakpoint region 1 [Source:MGI Symbol;Acc:MGI:99960]|11|ENSMUSG00000009079|ENSMUST00000073308	0	0	i	4	3	238.85	0.0273715	0.552179	1;2;3	3	13726.3	60676.2	27120.9	44958.2	45671.3	7332.96	74233.8	88482.5	78350
ENSMUSP00000001716;ENSMUSP00000134561	Ddt	Ddt|MGI Symbol|D-dopachrome tautomerase [Source:MGI Symbol;Acc:MGI:1298381]|10|ENSMUSG00000001666|ENSMUST00000001716	0	0	i	9	4	723.8	0.0275818	2.71588	1;2;3;4	4	124682	434427	222922	171288	174521	18396	123058	92964.5	89680.6
ENSMUSP00000038069	H2-Ke6	H2-Ke6|MGI Symbol|H2-K region expressed gene 6 [Source:MGI Symbol;Acc:MGI:95911]|17|ENSMUSG00000073422|ENSMUST00000045467	0	Y	n10-21c30/31o	5	5	319.25	0.0277779	0.77729	1;2;4	3	3782.02	22664.8	31471	27357.7	24831.8	1661.11	33785.5	36288.2	33144.6
ENSMUSP00000016771;ENSMUSP00000007301;ENSMUSP00000116198	Myh9	Myh9|MGI Symbol|myosin, heavy polypeptide 9, non-muscle [Source:MGI Symbol;Acc:MGI:107717]|15|ENSMUSG00000022443|ENSMUST00000016771	0	0	i	67	53	3665.95	0.0278233	4.28336	1;2;3;4	4	240425	247345	715575	253194	208543	57157.8	158739	63989.4	55975.3
ENSMUSP00000132780;ENSMUSP00000135770	Idi1	Idi1|MGI Symbol|isopentenyl-diphosphate delta isomerase [Source:MGI Symbol;Acc:MGI:2442264]|13|ENSMUSG00000058258|ENSMUST00000169314	0	0	i	2	2	107.69	0.0278618	1.77157	1;2	2	5917.35	13550.7	21773.5	27149.4	24694.5	1890.82	11928.5	9463.53	13179.7
ENSMUSP00000057308	Hist1h1e	Hist1h1e|MGI Symbol|histone cluster 1, H1e [Source:MGI Symbol;Acc:MGI:1931527]|13|ENSMUSG00000051627|ENSMUST00000062045	0	0	i	8	2	500.86	0.0279656	0.356796	1;2;3;4	4	5.77722e+06	1.63738e+07	8.63165e+06	4.30614e+06	3.95447e+06	8.82195e+06	1.74888e+07	3.46945e+07	2.94759e+07
ENSMUSP00000017430;ENSMUSP00000126699;ENSMUSP00000130675	Glod4	Glod4|MGI Symbol|glyoxalase domain containing 4 [Source:MGI Symbol;Acc:MGI:1914451]|11|ENSMUSG00000017286|ENSMUST00000017430	0	0	i	14	14	758.2	0.0279667	1.6612	1;2;3;4	4	33091.3	229595	295777	233682	226328	49747.3	208523	129600	116594
ENSMUSP00000002127;ENSMUSP00000055475;ENSMUSP00000098318	Unc119	Unc119|MGI Symbol|unc-119 homolog (C. elegans) [Source:MGI Symbol;Acc:MGI:1328357]|11|ENSMUSG00000002058|ENSMUST00000002127	0	0	i	7	7	330.45	0.0280183	0.581195	1;2;3;4	4	57159.5	231842	116974	112941	123685	34142.1	230519	297425	275794
ENSMUSP00000042283	Supt16	Supt16|MGI Symbol|suppressor of Ty 16 [Source:MGI Symbol;Acc:MGI:1890948]|14|ENSMUSG00000035726|ENSMUST00000046709	0	0	i	7	7	273.65	0.0280916	0.475899	1;3;4	3	5501.18	20664.4	9281.38	16627.2	21202.1	5755.5	27772.1	36065.7	38832
ENSMUSP00000084582	Pgm1	Pgm1|MGI Symbol|phosphoglucomutase 1 [Source:MGI Symbol;Acc:MGI:97564]|5|ENSMUSG00000029171|ENSMUST00000087324	0	0	i	1	1	39.76	0.0282306	1.83997	1	1	6146.37	28600.9	15203	16655	17512.8	1338.9	9872.61	12496.7	10722.5
ENSMUSP00000032882	Ndufc2	Ndufc2|MGI Symbol|NADH dehydrogenase (ubiquinone) 1, subcomplex unknown, 2 [Source:MGI Symbol;Acc:MGI:1344370]|7|ENSMUSG00000030647|ENSMUST00000032882	2	0	o31-48i60-76o	4	4	206.11	0.0283437	0.670987	2;3;4	3	24652.6	189820	167905	147409	133286	51667.1	188483	284855	268962
ENSMUSP00000045945	Ppig	Ppig|MGI Symbol|peptidyl-prolyl isomerase G (cyclophilin G) [Source:MGI Symbol;Acc:MGI:2445173]|2|ENSMUSG00000042133|ENSMUST00000040915	0	0	i	1	1	35.29	0.0285597	0.537872	2	1	5428.67	22263	12798.4	10655.2	11220.9	7365.45	21598.5	36257.1	27665.6
ENSMUSP00000045864;ENSMUSP00000088829	Nceh1	Nceh1|MGI Symbol|neutral cholesterol ester hydrolase 1 [Source:MGI Symbol;Acc:MGI:2443191]|3|ENSMUSG00000027698|ENSMUST00000046515	0	Y	n5-16c28/29o	6	6	254.8	0.0285712	0.440446	1;2;3	3	14038.1	42384.4	13949.1	14653.6	14339.6	11333.9	40944.4	57063.8	62806.2
ENSMUSP00000022341;ENSMUSP00000136672	2700060E02Rik	2700060E02Rik|MGI Symbol|RIKEN cDNA 2700060E02 gene [Source:MGI Symbol;Acc:MGI:1915295]|14|ENSMUSG00000021807|ENSMUST00000022341	0	0	i	16	15	816.56	0.028614	0.591872	1;2;3;4	4	21454.2	118528	74488.7	117968	115443	31686.5	137993	189774	195525
ENSMUSP00000065233	C2cd2l	C2cd2l|MGI Symbol|C2 calcium-dependent domain containing 2-like [Source:MGI Symbol;Acc:MGI:1919014]|9|ENSMUSG00000032120|ENSMUST00000065080	1	0	o12-31i	14	13	586.4	0.0286524	0.321511	1;2;3;4	4	31188.6	76872.8	14267.1	16366.6	13035.2	30720.1	74999.6	133339	120859
ENSMUSP00000030192	Hint2	Hint2|MGI Symbol|histidine triad nucleotide binding protein 2 [Source:MGI Symbol;Acc:MGI:1916167]|4|ENSMUSG00000028470|ENSMUST00000030192	0	Y	n3-11c19/20o	3	3	184.13	0.0286679	0.754609	1;2;3	3	15801.4	101317	82999.6	67488.3	68636	2267.32	109630	110809	114011
ENSMUSP00000101311	Slc25a33	Slc25a33|MGI Symbol|solute carrier family 25, member 33 [Source:MGI Symbol;Acc:MGI:1917806]|4|ENSMUSG00000028982|ENSMUST00000105686	1	0	o12-35i	2	2	60.89	0.0286702	0.148896	2;3	2	3239.96	2456.87	1299.33	7896.52	6867.42	12426.9	10602.2	32699.3	31503.3
ENSMUSP00000023608;ENSMUSP00000122527	Atp5j	Atp5j|MGI Symbol|ATP synthase, H+ transporting, mitochondrial F0 complex, subunit F [Source:MGI Symbol;Acc:MGI:107777]|16|ENSMUSG00000022890|ENSMUST00000023608	0	0	i	6	6	269.42	0.02875	0.640733	1;2	2	88306.4	403602	243804	236259	208698	36781.5	414716	454745	488180
ENSMUSP00000050823	Cyp20a1	Cyp20a1|MGI Symbol|cytochrome P450, family 20, subfamily a, polypeptide 1 [Source:MGI Symbol;Acc:MGI:1925201]|1|ENSMUSG00000049439|ENSMUST00000060608	1	Y	n4-22c27/28o414-434i	2	2	69.46	0.0288277	3.71751	1;3	2	2447.07	3236.28	7654.74	8705.63	7752.85	1743.7	3723.47	825.308	594.519
ENSMUSP00000013845	Timm23	Timm23|MGI Symbol|translocase of inner mitochondrial membrane 23 [Source:MGI Symbol;Acc:MGI:1858317]|14|ENSMUSG00000013701|ENSMUST00000013845	3	0	i75-96o126-145i176-194o	1	1	32.07	0.0289029	0.316865	1	1	13316.5	10462.2	33511.9	37909.4	38686.2	15999	72444.5	83265.7	103933
ENSMUSP00000054837	Gli2	Gli2|MGI Symbol|GLI-Kruppel family member GLI2 [Source:MGI Symbol;Acc:MGI:95728]|1|ENSMUSG00000048402|ENSMUST00000062483	0	0	i	1	1	21	0.0289675	0.19753	1	1	4134.02	1316.54	9877.03	9497.97	9342.09	2754.75	36073.4	36660.5	31622.7
ENSMUSP00000018544;ENSMUSP00000060127;ENSMUSP00000103595;ENSMUSP00000115682;ENSMUSP00000115790	Sept4	Sept4|MGI Symbol|septin 4 [Source:MGI Symbol;Acc:MGI:1270156]|11|ENSMUSG00000020486|ENSMUST00000018544	0	0	i	8	6	362.61	0.0290483	2.7354	1;2;3;4	4	43048.5	125645	160667	74410.2	71310.3	15994.2	61400.6	39710.6	30193.8
ENSMUSP00000023869	Denr	Denr|MGI Symbol|density-regulated protein [Source:MGI Symbol;Acc:MGI:1915434]|5|ENSMUSG00000023106|ENSMUST00000023869	0	0	i	1	1	38.37	0.0290821	5.40126	1	1	6938.14	18233.2	3878.01	4080.64	5277.47	376.427	2017.57	1676.64	1265.8
ENSMUSP00000064699	Vapb	Vapb|MGI Symbol|vesicle-associated membrane protein, associated protein B and C [Source:MGI Symbol;Acc:MGI:1928744]|2|ENSMUSG00000054455|ENSMUST00000067530	1	0	i224-242o	7	5	337.42	0.0291798	1.60593	1;2;3;4	4	43948.9	232176	276629	186178	184003	22200.3	166939	142529	122614
ENSMUSP00000039656;ENSMUSP00000130033	Nup205	Nup205|MGI Symbol|nucleoporin 205 [Source:MGI Symbol;Acc:MGI:2141625]|6|ENSMUSG00000038759|ENSMUST00000043815	0	0	i	3	3	81.76	0.0293617	0.471968	2;3;4	3	1042.54	3943.49	2197.02	4473.85	4288.41	1787.45	5377.65	8638.42	8277.09
ENSMUSP00000022281	Skiv2l2	Skiv2l2|MGI Symbol|superkiller viralicidic activity 2-like 2 (S. cerevisiae) [Source:MGI Symbol;Acc:MGI:1919448]|13|ENSMUSG00000016018|ENSMUST00000022281	0	0	i	2	2	63.53	0.0294699	0.20422	2;3	2	3616.09	1574.3	2653.1	7948.17	8670.46	5976.35	13576	24289.5	23522.7
ENSMUSP00000021091;ENSMUSP00000118231	Pafah1b1	Pafah1b1|MGI Symbol|platelet-activating factor acetylhydrolase, isoform 1b, subunit 1 [Source:MGI Symbol;Acc:MGI:109520]|11|ENSMUSG00000020745|ENSMUST00000021091	0	0	i	12	11	547.77	0.0294801	2.11097	1;2;3;4	4	30511.9	80264.5	149052	95462.6	92708.1	20929	74947	42340.1	35913.5
ENSMUSP00000038113	Tardbp	Tardbp|MGI Symbol|TAR DNA binding protein [Source:MGI Symbol;Acc:MGI:2387629]|4|ENSMUSG00000041459|ENSMUST00000045180	0	0	i	10	10	585.61	0.0295948	0.661302	1;2;3;4	4	80642.8	503011	485412	356452	353753	137962	520733	729579	781324
ENSMUSP00000028852	Mrps5	Mrps5|MGI Symbol|mitochondrial ribosomal protein S5 [Source:MGI Symbol;Acc:MGI:1924971]|2|ENSMUSG00000027374|ENSMUST00000028852	0	Y	n3-14c19/20o	2	1	50.05	0.0298221	0.614162	2;3	2	2825.54	7833.57	14471.9	9579.92	11226.7	2735.72	14769.3	18344.2	20143.9
ENSMUSP00000063414	Tom1l2	Tom1l2|MGI Symbol|target of myb1-like 2 (chicken) [Source:MGI Symbol;Acc:MGI:2443306]|11|ENSMUSG00000000538|ENSMUST00000064019	0	0	i	11	2	521.4	0.0298725	1.66475	1;2;3;4	4	8764.53	67235.7	83884.8	87213.3	80774.5	18371.4	68132.4	38787.8	34310.8
ENSMUSP00000034989	Me1	Me1|MGI Symbol|malic enzyme 1, NADP(+)-dependent, cytosolic [Source:MGI Symbol;Acc:MGI:97043]|9|ENSMUSG00000032418|ENSMUST00000034989	0	0	i	14	14	694.25	0.0299029	0.594728	1;2;3;4	4	20279.3	101057	53578.6	67547.9	66484.9	24210.7	97392.1	144426	130876
ENSMUSP00000042602;ENSMUSP00000123148	Apex1	Apex1|MGI Symbol|apurinic/apyrimidinic endonuclease 1 [Source:MGI Symbol;Acc:MGI:88042]|14|ENSMUSG00000035960|ENSMUST00000049411	0	0	i	8	8	425.51	0.0299139	0.603622	1;2;3;4	4	35797.2	173193	98642.2	97289	132746	35613.8	172687	230750	237447
ENSMUSP00000070503;ENSMUSP00000113134	Hnrnph1	Hnrnph1|MGI Symbol|heterogeneous nuclear ribonucleoprotein H1 [Source:MGI Symbol;Acc:MGI:1891925]|11|ENSMUSG00000007850|ENSMUST00000069304	0	0	i	17	8	1062.8	0.0299654	0.589225	1;2;3;4	4	120110	496796	277660	247459	249383	89535.1	475273	631006	629689
ENSMUSP00000038061	Fn3krp	Fn3krp|MGI Symbol|fructosamine 3 kinase related protein [Source:MGI Symbol;Acc:MGI:2679256]|11|ENSMUSG00000039253|ENSMUST00000038096	0	0	i	2	2	109.34	0.0300841	1.74764	2;3	2	6418.56	20793.4	33071.6	32710.2	34742	5341.8	22874.8	13625.2	13619.8
ENSMUSP00000051709	Asrgl1	Asrgl1|MGI Symbol|asparaginase like 1 [Source:MGI Symbol;Acc:MGI:1913764]|19|ENSMUSG00000024654|ENSMUST00000049948	0	0	i	9	8	425.02	0.0300896	2.01255	1;2;3;4	4	43687.1	116928	193840	112342	95827.7	14032.8	84690.8	58396.7	63045
ENSMUSP00000022097	Ndufs6	Ndufs6|MGI Symbol|NADH dehydrogenase (ubiquinone) Fe-S protein 6 [Source:MGI Symbol;Acc:MGI:107932]|13|ENSMUSG00000021606|ENSMUST00000022097	0	Y	n2-13c19/20o	4	4	378.27	0.0301903	0.664245	1;2;3;4	4	54263.6	254989	170296	142443	138098	15061.5	271787	300703	278935
ENSMUSP00000042457;ENSMUSP00000116821;ENSMUSP00000120438	Eef1a1	Eef1a1|MGI Symbol|eukaryotic translation elongation factor 1 alpha 1 [Source:MGI Symbol;Acc:MGI:1096881]|9|ENSMUSG00000037742|ENSMUST00000042235	0	0	i	28	17	1991.75	0.0302231	2.21095	1;2;3;4	4	1.41554e+06	4.09241e+06	6.31368e+06	3.40367e+06	3.24395e+06	738920	2.91512e+06	1.74896e+06	1.54588e+06
ENSMUSP00000080259	Rims1	Rims1|MGI Symbol|regulating synaptic membrane exocytosis 1 [Source:MGI Symbol;Acc:MGI:2152971]|1|ENSMUSG00000041670|ENSMUST00000081544	0	0	i	1	1	58.2	0.0302805	3.68966	2	1	4016.76	2687.07	10964.7	9276.67	11319.6	451.012	2087.82	1755.43	2647.83
ENSMUSP00000030398;ENSMUSP00000118641	Slc2a1	Slc2a1|MGI Symbol|solute carrier family 2 (facilitated glucose transporter), member 1 [Source:MGI Symbol;Acc:MGI:95755]|4|ENSMUSG00000028645|ENSMUST00000030398	12	0	i12-28o64-87i99-116o122-144i156-174o186-207i272-295o307-328i335-357o363-381i402-425o431-450i	8	8	345.02	0.0303718	2.51319	1;2;3;4	4	191636	346401	775232	448794	408821	101695	322984	150807	143131
ENSMUSP00000034831	Nr2e3	Nr2e3|MGI Symbol|nuclear receptor subfamily 2, group E, member 3 [Source:MGI Symbol;Acc:MGI:1346317]|9|ENSMUSG00000032292|ENSMUST00000034831	0	0	i	3	3	128.44	0.0304374	0.248803	1;2;3;4	4	13721.3	30457.9	2583.1	2996.17	3497.43	17891	28298.1	55541.6	62010
ENSMUSP00000004756	Wwox	Wwox|MGI Symbol|WW domain-containing oxidoreductase [Source:MGI Symbol;Acc:MGI:1931237]|8|ENSMUSG00000004637|ENSMUST00000004756	0	0	i	2	2	60.66	0.0307722	0.654174	2;3	2	1546.74	6314.2	7171.71	9782.25	8687.94	1274.56	10130.4	12068.3	12533.6
ENSMUSP00000095498	Ago1	Ago1|MGI Symbol|argonaute RISC catalytic subunit 1 [Source:MGI Symbol;Acc:MGI:2446630]|4|ENSMUSG00000041530|ENSMUST00000097888	0	0	i	5	1	169.04	0.0308981	0.599071	1	1	2347.83	6323.59	11602	9797.24	10931	1716.52	13772.2	16525.6	16924.7
ENSMUSP00000032175	Aldh1l1	Aldh1l1|MGI Symbol|aldehyde dehydrogenase 1 family, member L1 [Source:MGI Symbol;Acc:MGI:1340024]|6|ENSMUSG00000030088|ENSMUST00000032175	0	0	i	27	24	1225.39	0.0309893	3.70898	1;2;3;4	4	48302.7	89153.8	201750	176811	153353	47514.3	95839.8	14208.9	12892.3
ENSMUSP00000032571	Nova2	Nova2|MGI Symbol|neuro-oncological ventral antigen 2 [Source:MGI Symbol;Acc:MGI:104296]|7|ENSMUSG00000030411|ENSMUST00000032571	0	0	i	1	1	22.15	0.0311391	0.337663	3	1	3068.27	4078.89	6162.96	8487.88	11211.6	8406	12231.6	18408.9	28861.4
ENSMUSP00000081009	Sephs2	Sephs2|MGI Symbol|selenophosphate synthetase 2 [Source:MGI Symbol;Acc:MGI:108388]|7|ENSMUSG00000049091|ENSMUST00000082428	0	0	i	1	1	37.35	0.031143	0.20702	3	1	2679.17	2367.25	4131.14	7949.14	7462.08	12019.9	9039.22	30786.3	28786.1
ENSMUSP00000019605	Plscr3	Plscr3|MGI Symbol|phospholipid scramblase 3 [Source:MGI Symbol;Acc:MGI:1917560]|11|ENSMUSG00000019461|ENSMUST00000019605	0	0	i	1	1	56.79	0.0312404	3.09848	1	1	6409.69	4968.32	14047.3	18033.3	19041.2	786.001	3150.07	4330.18	4639.52
ENSMUSP00000021940	Lman2	Lman2|MGI Symbol|lectin, mannose-binding 2 [Source:MGI Symbol;Acc:MGI:1914140]|13|ENSMUSG00000021484|ENSMUST00000021940	1	0	o325-347i	1	1	26.93	0.0314917	0.391319	2	1	4714.48	4121.59	15409	11131.2	11740.4	1572.78	25946.8	28121.1	25065.4
ENSMUSP00000034470	Vps26b	Vps26b|MGI Symbol|vacuolar protein sorting 26 homolog B (yeast) [Source:MGI Symbol;Acc:MGI:1917656]|9|ENSMUSG00000031988|ENSMUST00000034470	0	0	i	7	7	256.11	0.0318304	2.10788	1;2;3;4	4	10174	17979	37249.4	38230.7	39294.8	4706.27	20204.7	11325.5	13060.2
ENSMUSP00000004137;ENSMUSP00000012348	Gstm7	Gstm7|MGI Symbol|glutathione S-transferase, mu 7 [Source:MGI Symbol;Acc:MGI:1915562]|3|ENSMUSG00000004035|ENSMUST00000004137	0	0	i	5	1	239.14	0.0318915	3.9639	1;2;3;4	4	8281.88	10204.7	23667.1	24378.4	29629.4	6047.68	12095.4	1902.39	1359.73
ENSMUSP00000041149	Mif	Mif|MGI Symbol|macrophage migration inhibitory factor [Source:MGI Symbol;Acc:MGI:96982]|10|ENSMUSG00000033307|ENSMUST00000038169	0	0	i	11	11	618.29	0.0321472	1.74945	1;2;3;4	4	463629	3.44876e+06	3.23193e+06	2.53435e+06	2.57067e+06	612475	2.45479e+06	1.5224e+06	1.30058e+06
ENSMUSP00000099788	Anxa6	Anxa6|MGI Symbol|annexin A6 [Source:MGI Symbol;Acc:MGI:88255]|11|ENSMUSG00000018340|ENSMUST00000102727	0	0	i	24	23	1223.08	0.032228	3.36862	1;2;3;4	4	79674.6	127955	305261	159130	158754	52793.1	119521	29911.2	26354.3
ENSMUSP00000128803;ENSMUSP00000026428;ENSMUSP00000027151	Myl6	Myl6|MGI Symbol|myosin, light polypeptide 6, alkali, smooth muscle and non-muscle [Source:MGI Symbol;Acc:MGI:109318]|10|ENSMUSG00000090841|ENSMUST00000164181	0	0	i	11	11	565.52	0.0322744	5.72527	1;2;3;4	4	558473	554441	1.51147e+06	360116	324366	100399	255919	88506.3	76192.7
ENSMUSP00000066238	Rap1b	Rap1b|MGI Symbol|RAS related protein 1b [Source:MGI Symbol;Acc:MGI:894315]|10|ENSMUSG00000052681|ENSMUST00000064667	0	0	i	8	5	371.77	0.0323235	1.58326	1;2;3;4	4	28579.5	96998.4	144111	151146	161665	18641.1	105086	75036.9	70949.8
ENSMUSP00000026289;ENSMUSP00000108236	Hsd17b10	Hsd17b10|MGI Symbol|hydroxysteroid (17-beta) dehydrogenase 10 [Source:MGI Symbol;Acc:MGI:1333871]|X|ENSMUSG00000025260|ENSMUST00000026289	0	Y	n11-22c27/28o	11	11	839.52	0.0323923	1.67872	1;2;3;4	4	51665.3	303939	422780	394192	394048	85525.2	320723	182818	164133
ENSMUSP00000021649	Acot2	Acot2|MGI Symbol|acyl-CoA thioesterase 2 [Source:MGI Symbol;Acc:MGI:2159605]|12|ENSMUSG00000021226|ENSMUST00000021649	0	0	i	7	3	308.52	0.0324001	2.12089	2;3	2	5027.89	24614.4	31425.3	35048.4	35489.3	9467.69	25253.4	9595.54	8203
ENSMUSP00000121358	Ide	Ide|MGI Symbol|insulin degrading enzyme [Source:MGI Symbol;Acc:MGI:96412]|19|ENSMUSG00000056999|ENSMUST00000131070	0	0	i	5	5	143.91	0.0324284	1.1537	1;2	2	1275.88	16272.2	18861.9	19080.8	18130.9	930.128	16492	14636.2	15452.4
ENSMUSP00000030583;ENSMUSP00000122284	Ak2	Ak2|MGI Symbol|adenylate kinase 2 [Source:MGI Symbol;Acc:MGI:87978]|4|ENSMUSG00000028792|ENSMUST00000030583	0	0	i	8	7	331.47	0.0324531	1.39563	1;2;3;4	4	5444.5	56133.9	60900	49023	50524.5	7691.82	48618.3	36624.5	34278.5
ENSMUSP00000023851;ENSMUSP00000112971	Ndufa5	Ndufa5|MGI Symbol|NADH dehydrogenase (ubiquinone) 1 alpha subcomplex, 5 [Source:MGI Symbol;Acc:MGI:1915452]|6|ENSMUSG00000023089|ENSMUST00000023851	0	0	i	6	6	473.37	0.0324614	0.712134	1;2;3;4	4	32488.4	262106	249662	209562	193417	61528.2	262818	370175	368584
ENSMUSP00000056785	Nup62	Nup62|MGI Symbol|nucleoporin 62 [Source:MGI Symbol;Acc:MGI:1351500]|7|ENSMUSG00000043858|ENSMUST00000057195	0	0	i	3	3	87.57	0.032593	0.635018	1;2	2	3439.88	16671.7	10197.2	9766.53	9486.67	3230.5	15485.9	20420.8	21564.9
ENSMUSP00000027642	Nek7	Nek7|MGI Symbol|NIMA (never in mitosis gene a)-related expressed kinase 7 [Source:MGI Symbol;Acc:MGI:1890645]|1|ENSMUSG00000026393|ENSMUST00000027642	0	0	i	2	2	50.22	0.0327753	1.93843	1;3	2	3839.55	9510.39	17432.5	10827	9286.63	1487.54	8073.39	5638.75	5375.3
ENSMUSP00000099904;ENSMUSP00000136734	Ass1	Ass1|MGI Symbol|argininosuccinate synthetase 1 [Source:MGI Symbol;Acc:MGI:88090]|2|ENSMUSG00000076441|ENSMUST00000102840	0	0	i	19	18	846.81	0.0328154	2.43947	1;2;3;4	4	46634.5	148613	230255	248733	242815	66667.3	162245	43718.4	50093.5
ENSMUSP00000019576;ENSMUSP00000116101	Ddx39	Ddx39|MGI Symbol|DEAD (Asp-Glu-Ala-Asp) box polypeptide 39 [Source:MGI Symbol;Acc:MGI:1915528]|8|ENSMUSG00000005481|ENSMUST00000019576	0	0	i	12	2	478.51	0.0332082	0.574264	1;2;3;4	4	1928.23	7751.6	4818.55	3571.6	3770.55	1823.3	7346.82	10747.2	10187.8
ENSMUSP00000030158;ENSMUSP00000130988	Dctn3	Dctn3|MGI Symbol|dynactin 3 [Source:MGI Symbol;Acc:MGI:1859251]|4|ENSMUSG00000028447|ENSMUST00000030158	0	0	i	3	3	109.63	0.0332203	1.59865	1;2	2	4587.31	25135.3	16292.9	16562.3	15240.4	884.782	12565.5	12356.6	10939.2
ENSMUSP00000033640;ENSMUSP00000118549;ENSMUSP00000119090	Pak3	Pak3|MGI Symbol|p21 protein (Cdc42/Rac)-activated kinase 3 [Source:MGI Symbol;Acc:MGI:1339656]|X|ENSMUSG00000031284|ENSMUST00000033640	0	0	i	8	4	384.41	0.0332477	2.33911	1;2;3	3	3829.87	7094.19	14820.9	15061.3	14300.4	2828.57	8476.85	3437.34	3731.1
ENSMUSP00000004378;ENSMUSP00000108095;ENSMUSP00000114500;ENSMUSP00000115726;ENSMUSP00000119112;ENSMUSP00000121640	Eno2	Eno2|MGI Symbol|enolase 2, gamma neuronal [Source:MGI Symbol;Acc:MGI:95394]|6|ENSMUSG00000004267|ENSMUST00000004378	0	0	i	33	24	2812.14	0.0334921	0.539592	1;2;3;4	4	173344	442821	786961	806951	770829	258662	949890	1.42176e+06	1.36946e+06
ENSMUSP00000029120;ENSMUSP00000119108	Raly	Raly|MGI Symbol|hnRNP-associated with lethal yellow [Source:MGI Symbol;Acc:MGI:97850]|2|ENSMUSG00000027593|ENSMUST00000029120	0	0	i	5	5	271.38	0.0334974	0.438541	1;2;3;4	4	37870.1	118440	38117.9	45260.2	45677.1	43507.8	103322	178941	178416
ENSMUSP00000032471	Rho	Rho|MGI Symbol|rhodopsin [Source:MGI Symbol;Acc:MGI:97914]|6|ENSMUSG00000030324|ENSMUST00000032471	7	0	o40-63i75-95o115-133i153-173o203-223i254-276o288-309i	8	8	547.14	0.0335741	0.302209	1;2;3;4	4	6.50259e+06	1.47583e+07	1.87956e+06	1.81704e+06	1.57105e+06	5.50015e+06	1.38706e+07	2.32702e+07	2.35191e+07
ENSMUSP00000034830	Crabp1	Crabp1|MGI Symbol|cellular retinoic acid binding protein I [Source:MGI Symbol;Acc:MGI:88490]|9|ENSMUSG00000032291|ENSMUST00000034830	0	0	i	1	1	30.67	0.0336629	9.95798	2	1	4891.45	1026.69	10047.2	9839.4	11971.6	416.742	310.179	753.967	1143.06
ENSMUSP00000038551	Ddx19b	Ddx19b|MGI Symbol|DEAD (Asp-Glu-Ala-Asp) box polypeptide 19b [Source:MGI Symbol;Acc:MGI:2148251]|8|ENSMUSG00000033658|ENSMUST00000040241	0	0	i	3	3	124.13	0.0337535	0.897189	1;2;3	3	775.83	14727.4	15798	16515.7	15182.6	707.381	16959	18032.3	16697.4
ENSMUSP00000073885;ENSMUSP00000000901	Dlg2	Dlg2|MGI Symbol|discs, large homolog 2 (Drosophila) [Source:MGI Symbol;Acc:MGI:1344351]|7|ENSMUSG00000052572|ENSMUST00000074273	0	0	i	9	6	343.01	0.0338671	1.2582	1;2;3;4	4	7545.52	60524.9	75291.6	76042.9	75472.4	6141.19	49108	58279.7	60768.6
ENSMUSP00000093951;ENSMUSP00000053109	Ube2v2	Ube2v2|MGI Symbol|ubiquitin-conjugating enzyme E2 variant 2 [Source:MGI Symbol;Acc:MGI:1917870]|16|ENSMUSG00000022674|ENSMUST00000096234	0	0	i	3	2	178.2	0.034021	1.7204	1;2	2	10279.1	49326.5	26933.1	31153.6	29090.9	1448.67	22040.2	19143.7	20651.6
ENSMUSP00000017534	Aldoc	Aldoc|MGI Symbol|aldolase C, fructose-bisphosphate [Source:MGI Symbol;Acc:MGI:101863]|11|ENSMUSG00000017390|ENSMUST00000017534	0	0	i	29	25	2099.89	0.0341975	3.80375	1;2;3;4	4	2.41384e+06	2.82153e+06	7.81387e+06	3.23001e+06	2.94348e+06	1.00814e+06	2.3635e+06	695642	548387
ENSMUSP00000018698	Ybx2	Ybx2|MGI Symbol|Y box protein 2 [Source:MGI Symbol;Acc:MGI:1096372]|11|ENSMUSG00000018554|ENSMUST00000018698	0	0	i	3	1	159.08	0.0342531	0.467237	1;2;4	3	2354.18	6683.42	2269.21	1931.98	1777.78	287.335	7436.26	8009.28	7685.11
ENSMUSP00000138396	Gm3839	Gm3839|MGI Symbol|predicted pseudogene 3839 [Source:MGI Symbol;Acc:MGI:3782011]|14|ENSMUSG00000097148|ENSMUST00000181173	0	0	i	35	1	2417.33	0.0344387	0.644623	1;2	2	7408.97	34358.5	18903	21018.9	19074.3	4470.17	32858.6	41361.5	39502.3
ENSMUSP00000022504	Mapk8	Mapk8|MGI Symbol|mitogen-activated protein kinase 8 [Source:MGI Symbol;Acc:MGI:1346861]|14|ENSMUSG00000021936|ENSMUST00000022504	0	0	i	1	1	32.94	0.0345267	1.48645	1	1	1766.97	5867.79	8974.1	9850.36	9130.61	546.355	5252.64	6075.44	5041.34
ENSMUSP00000128400;ENSMUSP00000132376	Snrpe	Snrpe|MGI Symbol|small nuclear ribonucleoprotein E [Source:MGI Symbol;Acc:MGI:98346]|1|ENSMUSG00000090553|ENSMUST00000166915	0	0	i	3	1	118.95	0.0345345	0.520195	1;2;3;4	4	20774.7	79356.1	48294.1	35782.8	34878.5	28381.4	71664.6	121030	120612
ENSMUSP00000056359	Wdr61	Wdr61|MGI Symbol|WD repeat domain 61 [Source:MGI Symbol;Acc:MGI:1917493]|9|ENSMUSG00000061559|ENSMUST00000051822	0	0	i	5	5	140.77	0.0346663	0.618269	1;2;3;4	4	5546.47	17862.6	22604.5	30187.2	28023.3	4305.49	32576.2	40510.8	39440.6
ENSMUSP00000009693	Srp14	Srp14|MGI Symbol|signal recognition particle 14 [Source:MGI Symbol;Acc:MGI:107169]|2|ENSMUSG00000009549|ENSMUST00000009693	0	0	i	1	1	92.39	0.0348584	0.695339	2;3;4	3	16763.6	86510.5	75203	52066.8	53879.9	10787.4	90859.5	111653	106238
ENSMUSP00000033087;ENSMUSP00000118973	Ruvbl2	Ruvbl2|MGI Symbol|RuvB-like protein 2 [Source:MGI Symbol;Acc:MGI:1342299]|7|ENSMUSG00000003868|ENSMUST00000033087	0	0	i	15	14	663.32	0.0350957	0.629925	1;2;4	3	14754.6	65292.6	37643.9	34648.1	35389	10597.6	60795.2	78344.7	79862.6
ENSMUSP00000027921;ENSMUSP00000106601;ENSMUSP00000106603	Iars2	Iars2|MGI Symbol|isoleucine-tRNA synthetase 2, mitochondrial [Source:MGI Symbol;Acc:MGI:1919586]|1|ENSMUSG00000026618|ENSMUST00000027921	0	0	i	18	18	819.43	0.0352429	0.66915	1;2;3;4	4	20097.7	109066	83327.5	105050	132380	20606.8	132279	172510	160142
ENSMUSP00000035094	Exog	Exog|MGI Symbol|endo/exonuclease (5'-3'), endonuclease G-like [Source:MGI Symbol;Acc:MGI:2143333]|9|ENSMUSG00000042787|ENSMUST00000035094	1	0	i20-39o	2	2	38.55	0.0353089	0.381874	2	1	3015.49	2769.16	8807.9	8254.95	9190.31	2083.77	15915.6	17242.2	20000.3
ENSMUSP00000043390	Icmt	Icmt|MGI Symbol|isoprenylcysteine carboxyl methyltransferase [Source:MGI Symbol;Acc:MGI:1888594]|4|ENSMUSG00000039662|ENSMUST00000048892	6	0	i16-34o40-59i66-87o93-113i125-143o155-173i	2	2	53.57	0.0354937	0.222987	2;3;4	3	3032.22	23464.8	18991.1	18803.2	16152.6	63607	25312.4	152504	90960.6
ENSMUSP00000004140;ENSMUSP00000004136;ENSMUSP00000029489;ENSMUSP00000066675;ENSMUSP00000102292;ENSMUSP00000102299;ENSMUSP00000118874;ENSMUSP00000137644	Gstm1	Gstm1|MGI Symbol|glutathione S-transferase, mu 1 [Source:MGI Symbol;Acc:MGI:95860]|3|ENSMUSG00000058135|ENSMUST00000004140	0	0	i	21	8	1158.4	0.0355156	4.2228	1;2;3;4	4	169259	261922	577510	527023	650323	158892	296129	25528.8	16531.5
ENSMUSP00000021574	Gtpbp4	Gtpbp4|MGI Symbol|GTP binding protein 4 [Source:MGI Symbol;Acc:MGI:1916487]|13|ENSMUSG00000021149|ENSMUST00000021574	0	0	i	4	4	138.44	0.0355429	0.322469	1;2;3;4	4	1075.68	3699.34	1162.57	2450.61	3018.79	3363.98	3974.26	9603.11	9980.27
ENSMUSP00000085244	Tpp2	Tpp2|MGI Symbol|tripeptidyl peptidase II [Source:MGI Symbol;Acc:MGI:102724]|1|ENSMUSG00000041763|ENSMUST00000087933	0	0	i	3	3	134.6	0.0356699	0.864771	1;3	2	3169.14	38315	39342.2	44997.2	38508.6	1405.5	44657.9	47466.3	45958.8
ENSMUSP00000031229	Rufy3	Rufy3|MGI Symbol|RUN and FYVE domain containing 3 [Source:MGI Symbol;Acc:MGI:106484]|5|ENSMUSG00000029291|ENSMUST00000031229	0	0	i	10	9	503	0.0357467	0.667325	1;2;3;4	4	9110.22	59488.3	41512.7	59518.9	60160.6	12405.8	66308.7	84862.3	89852.2
ENSMUSP00000034277;ENSMUSP00000137767;ENSMUSP00000137932	Emc8	Emc8|MGI Symbol|ER membrane protein complex subunit 8 [Source:MGI Symbol;Acc:MGI:1343095]|8|ENSMUSG00000031819|ENSMUST00000034277	0	0	i	4	4	216.61	0.0359287	0.781943	1;2	2	3641.64	32785.7	24619	26107.9	26225.2	4107.32	40267.9	34144.1	32464.3
ENSMUSP00000055277	Yars2	Yars2|MGI Symbol|tyrosyl-tRNA synthetase 2 (mitochondrial) [Source:MGI Symbol;Acc:MGI:1917370]|16|ENSMUSG00000022792|ENSMUST00000059955	0	0	i	2	2	59.83	0.0359351	0.328	1;2;3	3	2666.32	1920.25	3955	7388.02	7262.14	1716.47	11481	14006.2	14757.7
ENSMUSP00000086640;ENSMUSP00000025377;ENSMUSP00000040321	Ppp2r2a	Ppp2r2a|MGI Symbol|protein phosphatase 2 (formerly 2A), regulatory subunit B (PR 52), alpha isoform [Source:MGI Symbol;Acc:MGI:1919228]|14|ENSMUSG00000022052|ENSMUST00000089230	0	0	i	8	8	338.95	0.0359473	1.4994	1;2;3	3	6543.45	34142.9	40935	29691	25662	1056.12	23817.2	22992.4	21720.8
ENSMUSP00000031131	Uchl1	Uchl1|MGI Symbol|ubiquitin carboxy-terminal hydrolase L1 [Source:MGI Symbol;Acc:MGI:103149]|5|ENSMUSG00000029223|ENSMUST00000031131	0	0	i	10	10	502.33	0.0360806	1.80818	1;2;3;4	4	48616.7	150730	268501	202693	220153	40449.3	161730	102770	84278.1
ENSMUSP00000047551;ENSMUSP00000106697	Ephx1	Ephx1|MGI Symbol|epoxide hydrolase 1, microsomal [Source:MGI Symbol;Acc:MGI:95405]|1|ENSMUSG00000038776|ENSMUST00000036928	0	Y	n5-16c21/22o	6	5	155.81	0.0361013	2.35513	1;2;3	3	8537.79	23092.7	37802.2	41298.5	40596.4	10780.4	26860.9	8356.67	8025.2
ENSMUSP00000014913	Psmb1	Psmb1|MGI Symbol|proteasome (prosome, macropain) subunit, beta type 1 [Source:MGI Symbol;Acc:MGI:104884]|17|ENSMUSG00000014769|ENSMUST00000014913	0	0	i	8	8	522.35	0.0362197	1.23302	1;2;3;4	4	14815.3	180213	149078	157116	148670	12230	144428	122317	124315
ENSMUSP00000040580	Galm	Galm|MGI Symbol|galactose mutarotase [Source:MGI Symbol;Acc:MGI:2442420]|17|ENSMUSG00000035473|ENSMUST00000039205	0	0	i	5	5	256.13	0.0365992	5.51791	1;2;3;4	4	35019.8	37893.6	112984	47010.3	45272.1	18085	32784.5	1474.48	1446.36
ENSMUSP00000020283	H2afy2	H2afy2|MGI Symbol|H2A histone family, member Y2 [Source:MGI Symbol;Acc:MGI:3037658]|10|ENSMUSG00000020086|ENSMUST00000020283	1	0	i37-57o	15	13	1124.12	0.0368171	0.4825	1;2;3;4	4	148811	601912	334856	293562	292357	301878	505741	971699	1.07122e+06
ENSMUSP00000092502;ENSMUSP00000071402;ENSMUSP00000093124;ENSMUSP00000100598;ENSMUSP00000110610;ENSMUSP00000114529;ENSMUSP00000126334;ENSMUSP00000132241;ENSMUSP00000136183;ENSMUSP00000136275	Rps2	Rps2|MGI Symbol|ribosomal protein S2 [Source:MGI Symbol;Acc:MGI:105110]|17|ENSMUSG00000044533|ENSMUST00000054289	0	0	i	12	12	615.73	0.0368948	0.773436	1;2;3;4	4	40826.8	265655	292412	212746	209144	33304	298490	330703	365086
ENSMUSP00000029877	Decr1	Decr1|MGI Symbol|2,4-dienoyl CoA reductase 1, mitochondrial [Source:MGI Symbol;Acc:MGI:1914710]|4|ENSMUSG00000028223|ENSMUST00000029877	0	Y	n2-9c14/15o	7	6	346.23	0.037027	2.20063	1;2;3;4	4	34145.7	79948.7	163530	120907	123888	30757.9	90935.9	37697.8	37625.6
ENSMUSP00000072729	Vps41	Vps41|MGI Symbol|vacuolar protein sorting 41 (yeast) [Source:MGI Symbol;Acc:MGI:1929215]|13|ENSMUSG00000041236|ENSMUST00000072961	0	0	i	1	1	23.54	0.0371397	1.63561	3	1	663.381	4450.35	3127.97	3948.73	3086.14	670.798	2999.47	1689.01	2095.36
ENSMUSP00000028392	Dnajc10	Dnajc10|MGI Symbol|DnaJ (Hsp40) homolog, subfamily C, member 10 [Source:MGI Symbol;Acc:MGI:1914111]|2|ENSMUSG00000027006|ENSMUST00000028392	1	0	i21-40o	1	1	31.38	0.0373921	0.368027	2	1	1320.15	993.209	4074.01	3157.03	3287.48	950.788	6414.26	8137.09	7972.73
ENSMUSP00000030623	Sfpq	Sfpq|MGI Symbol|splicing factor proline/glutamine rich (polypyrimidine tract binding protein associated) [Source:MGI Symbol;Acc:MGI:1918764]|4|ENSMUSG00000028820|ENSMUST00000030623	0	0	i	18	17	1036.46	0.0375221	0.598367	1;2;3;4	4	169947	658611	373800	284810	321364	101796	630026	825946	775932
ENSMUSP00000124047	Slc30a9	Slc30a9|MGI Symbol|solute carrier family 30 (zinc transporter), member 9 [Source:MGI Symbol;Acc:MGI:1923690]|5|ENSMUSG00000029221|ENSMUST00000162372	5	Y	n4-12c17/18o238-259i306-329o341-363i398-417o423-442i	1	1	46.35	0.0375961	0.519574	2	1	3039.67	4754.18	11765	9856.91	10178.7	307.739	16681.5	17117.3	17275.7
ENSMUSP00000023826	Sncg	Sncg|MGI Symbol|synuclein, gamma [Source:MGI Symbol;Acc:MGI:1298397]|14|ENSMUSG00000023064|ENSMUST00000023826	0	0	i	2	2	191.52	0.0378	1.7947	1	1	10950.4	56289.1	29779.4	42516.5	39560.9	5997.99	16682.4	27002	27139.2
ENSMUSP00000018653;ENSMUSP00000124585	Cenpv	Cenpv|MGI Symbol|centromere protein V [Source:MGI Symbol;Acc:MGI:1920389]|11|ENSMUSG00000018509|ENSMUST00000018653	0	0	i	8	8	370.41	0.0378261	0.616608	1;2;3	3	24825.8	116489	67788.6	64225	68995.3	28563.9	104105	159793	142987
ENSMUSP00000068349	Rab27b	Rab27b|MGI Symbol|RAB27b, member RAS oncogene family [Source:MGI Symbol;Acc:MGI:1931295]|18|ENSMUSG00000024511|ENSMUST00000069749	0	0	i	2	2	58.18	0.0378577	2.61701	1;2;3	3	2078.09	2931.14	5084.47	6245.19	7873.37	1368.4	3481.25	1350.94	928.17
ENSMUSP00000030935	Fam213b	Fam213b|MGI Symbol|family with sequence similarity 213, member B [Source:MGI Symbol;Acc:MGI:1913719]|4|ENSMUSG00000029059|ENSMUST00000030935	0	0	i	1	1	28.17	0.0379137	0.482433	2	1	881.62	1327.73	2925.07	2634.87	3381.34	760.93	4192.64	5165.35	5692.61
ENSMUSP00000070993;ENSMUSP00000117877;ENSMUSP00000123504	Ywhae	Ywhae|MGI Symbol|tyrosine 3-monooxygenase/tryptophan 5-monooxygenase activation protein, epsilon polypeptide [Source:MGI Symbol;Acc:MGI:894689]|11|ENSMUSG00000020849|ENSMUST00000067664	0	0	i	23	20	1610.9	0.0380156	1.27089	1;2;3;4	4	220248	1.47013e+06	1.89329e+06	1.96279e+06	1.84201e+06	147746	1.55131e+06	1.30649e+06	1.2856e+06
ENSMUSP00000040005	Rbm42	Rbm42|MGI Symbol|RNA binding motif protein 42 [Source:MGI Symbol;Acc:MGI:1915285]|7|ENSMUSG00000036733|ENSMUST00000042726	0	0	i	1	1	21.35	0.0380505	0.438639	2	1	1805.68	5080.08	1239.7	1451.82	1805.49	1126.1	4768.95	6912.52	6439.21
ENSMUSP00000123799;ENSMUSP00000123861;ENSMUSP00000124487;ENSMUSP00000125143	Asl	Asl|MGI Symbol|argininosuccinate lyase [Source:MGI Symbol;Acc:MGI:88084]|5|ENSMUSG00000025533|ENSMUST00000159619	0	0	i	5	5	211.71	0.0380886	2.06332	1;2;3	3	7837.53	33529.2	17111.5	18247	18321.3	3315.13	14643.4	10706.6	8054.8
ENSMUSP00000050838;ENSMUSP00000137297	Hnrnph2	Hnrnph2|MGI Symbol|heterogeneous nuclear ribonucleoprotein H2 [Source:MGI Symbol;Acc:MGI:1201779]|X|ENSMUSG00000045427|ENSMUST00000059297	0	0	i	14	7	873.06	0.0381926	0.610637	1;2;3;4	4	97666.3	402107	221498	201797	199955	73436.5	365728	499864	484607
ENSMUSP00000030691	Pclo	Pclo|MGI Symbol|piccolo (presynaptic cytomatrix protein) [Source:MGI Symbol;Acc:MGI:1349390]|5|ENSMUSG00000061601|ENSMUST00000030691	0	0	i	2	1	54.93	0.0383273	1.57844	2;3	2	2173.56	9280.62	6489.88	7926.22	11600.8	1094.62	6655.97	4739.12	4781.65
ENSMUSP00000020484	Txnrd1	Txnrd1|MGI Symbol|thioredoxin reductase 1 [Source:MGI Symbol;Acc:MGI:1354175]|10|ENSMUSG00000020250|ENSMUST00000020484	0	0	i	6	6	192.64	0.0383508	1.43773	1;2;3;4	4	5405.93	29128.1	40665	38277.9	40266.3	5695.06	31781.4	22931.3	21146.8
ENSMUSP00000072040;ENSMUSP00000000145;ENSMUSP00000117128;ENSMUSP00000120540;ENSMUSP00000120693	Acsl6	Acsl6|MGI Symbol|acyl-CoA synthetase long-chain family member 6 [Source:MGI Symbol;Acc:MGI:894291]|11|ENSMUSG00000020333|ENSMUST00000072178	1	0	i21-44o	27	16	1260.87	0.0383876	0.65185	1;2;3;4	4	29012.9	141928	84362.1	87581.7	80605.8	26055.5	128639	174253	173267
ENSMUSP00000099807;ENSMUSP00000116605;ENSMUSP00000135078;ENSMUSP00000135841;ENSMUSP00000135885	Uba2	Uba2|MGI Symbol|ubiquitin-like modifier activating enzyme 2 [Source:MGI Symbol;Acc:MGI:1858313]|7|ENSMUSG00000052997|ENSMUST00000102746	0	0	i	16	16	710.26	0.0384361	0.606343	1;2;3;4	4	16209.8	75006	96741.8	58921.1	67385.6	35951.8	88704.8	141193	157509
ENSMUSP00000104230	Dlg4	Dlg4|MGI Symbol|discs, large homolog 4 (Drosophila) [Source:MGI Symbol;Acc:MGI:1277959]|11|ENSMUSG00000020886|ENSMUST00000108589	0	Y	n10-20c28/29o	7	4	161.45	0.0384718	0.434941	4	1	5612.88	9660.41	13847.4	20465.4	21504.1	11392.6	26286.4	47170.8	28838.3
ENSMUSP00000029643	Gar1	Gar1|MGI Symbol|GAR1 ribonucleoprotein homolog (yeast) [Source:MGI Symbol;Acc:MGI:1930948]|3|ENSMUSG00000028010|ENSMUST00000029643	0	0	i	1	1	48.02	0.0388701	0.577474	2	1	16208.2	58976.7	27276	25626.7	26869.5	9245.47	54308.3	71108	69398.9
ENSMUSP00000022150	Cartpt	Cartpt|MGI Symbol|CART prepropeptide [Source:MGI Symbol;Acc:MGI:1351330]|13|ENSMUSG00000021647|ENSMUST00000022150	0	Y	n8-23c27/28o	1	1	35.11	0.038889	4.26733	1	1	3828.16	8104.35	16054.8	14262.2	16306.4	2923.12	6201.76	2634.43	406.922
ENSMUSP00000027020	Gria4	Gria4|MGI Symbol|glutamate receptor, ionotropic, AMPA4 (alpha 4) [Source:MGI Symbol;Acc:MGI:95811]|9|ENSMUSG00000025892|ENSMUST00000027020	3	Y	n8-19c24/25o543-565i626-648o816-838i	1	1	38.16	0.0390255	2.78436	1	1	3126.82	3085.28	9719.05	9459.84	8629.47	1072.95	2028.95	1964.05	3854.05
ENSMUSP00000002289;ENSMUSP00000045208	Uchl3	Uchl3|MGI Symbol|ubiquitin carboxyl-terminal esterase L3 (ubiquitin thiolesterase) [Source:MGI Symbol;Acc:MGI:1355274]|14|ENSMUSG00000022111|ENSMUST00000002289	0	0	i	5	5	240.91	0.0391534	1.60671	1;2;3;4	4	11044.1	65437.5	64096.9	44919.4	46466.7	6964.39	44181.7	34033	30845.3
ENSMUSP00000003828	Kpna6	Kpna6|MGI Symbol|karyopherin (importin) alpha 6 [Source:MGI Symbol;Acc:MGI:1100836]|4|ENSMUSG00000003731|ENSMUST00000003828	0	0	i	2	2	48.6	0.0394344	0.559597	2;3	2	4510.81	13382.4	17911.8	22190.1	23274.1	7083.95	24007.8	36539.8	35997.4
ENSMUSP00000030340	Scp2	Scp2|MGI Symbol|sterol carrier protein 2, liver [Source:MGI Symbol;Acc:MGI:98254]|4|ENSMUSG00000028603|ENSMUST00000030340	0	0	i	11	11	472.86	0.0396179	1.74755	1;2;3;4	4	36910.1	177496	119375	97833	101216	8222	85081.6	71435.8	70312.1
ENSMUSP00000038635	Wipi1	Wipi1|MGI Symbol|WD repeat domain, phosphoinositide interacting 1 [Source:MGI Symbol;Acc:MGI:1261864]|11|ENSMUSG00000041895|ENSMUST00000047186	0	0	i	4	4	136.61	0.0396564	4.45814	1;2;3	3	18285.9	17149.4	58465.2	30400.1	23060.9	9638.39	18781.7	2108.88	2066.28
ENSMUSP00000124894	Psma3	Psma3|MGI Symbol|proteasome (prosome, macropain) subunit, alpha type 3 [Source:MGI Symbol;Acc:MGI:104883]|12|ENSMUSG00000060073|ENSMUST00000160864	0	0	i	4	3	163.62	0.0397182	1.51027	1;2;3;4	4	23068.2	141722	131267	98632.9	95918.7	7515.88	89533.4	81088.7	74541.6
ENSMUSP00000049902	Trim2	Trim2|MGI Symbol|tripartite motif-containing 2 [Source:MGI Symbol;Acc:MGI:1933163]|3|ENSMUSG00000027993|ENSMUST00000054990	0	0	i	10	9	437.86	0.0398453	1.47962	1;2;3;4	4	9035.99	71658.4	57743.4	54132.5	51266.9	8844.41	51166.4	36993.1	34914
ENSMUSP00000095316;ENSMUSP00000117853	Idh1	Idh1|MGI Symbol|isocitrate dehydrogenase 1 (NADP+), soluble [Source:MGI Symbol;Acc:MGI:96413]|1|ENSMUSG00000025950|ENSMUST00000097709	0	0	i	25	24	1272.1	0.0398502	1.6841	1;2;3;4	4	28173	178893	164007	124142	123466	26576.9	122467	82538.2	72118.2
ENSMUSP00000020695;ENSMUSP00000041087	Tns3	Tns3|MGI Symbol|tensin 3 [Source:MGI Symbol;Acc:MGI:2443012]|11|ENSMUSG00000020422|ENSMUST00000020695	0	0	i	9	8	410.78	0.0398567	3.60284	2;3;4	3	28597.7	61432.2	112277	121103	120747	38181.2	71347	5053.07	5378.37
ENSMUSP00000021770	Scgn	Scgn|MGI Symbol|secretagogin, EF-hand calcium binding protein [Source:MGI Symbol;Acc:MGI:2384873]|13|ENSMUSG00000021337|ENSMUST00000021770	0	0	i	18	17	926.23	0.0399155	0.452809	1;2;3;4	4	40251.2	50311.9	87664.2	123519	141084	8960.82	192712	209230	194950
ENSMUSP00000041294;ENSMUSP00000105829	Sntb1	Sntb1|MGI Symbol|syntrophin, basic 1 [Source:MGI Symbol;Acc:MGI:101781]|15|ENSMUSG00000060429|ENSMUST00000039769	0	Y	n2-10c19/20o	18	17	630.27	0.0399349	3.4974	1;2;3;4	4	62653.6	92148.4	244980	174223	160363	55198.2	111761	18478.4	13988.6
ENSMUSP00000080266;ENSMUSP00000129157	Tcea1	Tcea1|MGI Symbol|transcription elongation factor A (SII) 1 [Source:MGI Symbol;Acc:MGI:1196624]|1|ENSMUSG00000033813|ENSMUST00000081551	0	0	i	4	4	174.64	0.0399729	0.567526	1;2	2	8635.41	31005.8	11514.1	15198.1	15727.5	1441.76	35588.4	33852.7	32726.5
ENSMUSP00000025563	Fth1	Fth1|MGI Symbol|ferritin heavy chain 1 [Source:MGI Symbol;Acc:MGI:95588]|19|ENSMUSG00000024661|ENSMUST00000025563	0	0	i	5	5	289.1	0.0399861	0.643076	1;2;3;4	4	24133.2	97568.5	61286.4	45527.6	47378	3754.27	102088	108425	108745
ENSMUSP00000030187;ENSMUSP00000115681;ENSMUSP00000119441;ENSMUSP00000119956	Tln1	Tln1|MGI Symbol|talin 1 [Source:MGI Symbol;Acc:MGI:1099832]|4|ENSMUSG00000028465|ENSMUST00000030187	0	0	i	48	44	2408.59	0.0400932	4.0842	1;2;3;4	4	42676.1	148610	180468	94425.5	93853.4	47105.4	88924.2	8225.67	6473.15
ENSMUSP00000063054	Rab33b	Rab33b|MGI Symbol|RAB33B, member of RAS oncogene family [Source:MGI Symbol;Acc:MGI:1330805]|3|ENSMUSG00000027739|ENSMUST00000054387	0	0	i	2	1	66.68	0.0405959	3.83083	3	1	1223.66	5957.46	5531.44	3860.95	3468.9	1673.9	3245.83	482.439	227.49
ENSMUSP00000063511	Car8	Car8|MGI Symbol|carbonic anhydrase 8 [Source:MGI Symbol;Acc:MGI:88253]|4|ENSMUSG00000041261|ENSMUST00000066674	0	0	i	1	1	43.22	0.0406029	0.133173	1	1	1265.12	192.188	1290.92	2389.78	3074.92	4488.14	5720.91	14592.5	11340.6
ENSMUSP00000080630	Hopx	Hopx|MGI Symbol|HOP homeobox [Source:MGI Symbol;Acc:MGI:1916782]|5|ENSMUSG00000059325|ENSMUST00000081964	0	0	i	1	1	68.49	0.0408109	2.09784	1;2;3	3	161317	614937	302200	280787	295410	14036.6	205708	177641	191164
ENSMUSP00000032949;ENSMUSP00000115960	Coro1a	Coro1a|MGI Symbol|coronin, actin binding protein 1A [Source:MGI Symbol;Acc:MGI:1345961]|7|ENSMUSG00000030707|ENSMUST00000032949	0	0	i	3	3	135.71	0.0409014	3.83518	1;3	2	4271.98	15505.9	5622.04	12041.5	13491.9	3323.93	6744.89	1520.33	572.625
ENSMUSP00000055301	Mrps10	Mrps10|MGI Symbol|mitochondrial ribosomal protein S10 [Source:MGI Symbol;Acc:MGI:1928139]|17|ENSMUSG00000034729|ENSMUST00000060752	0	0	i	1	1	44.73	0.0410262	0.638377	2	1	1491.57	6598.5	3811.83	3389.6	3709.99	1176.34	7670.06	8228.25	5969.84
ENSMUSP00000060900;ENSMUSP00000108873	Trnt1	Trnt1|MGI Symbol|tRNA nucleotidyl transferase, CCA-adding, 1 [Source:MGI Symbol;Acc:MGI:1917297]|6|ENSMUSG00000013736|ENSMUST00000057578	0	0	i	7	7	270.47	0.0411601	0.516026	1;2;3	3	12334.7	20581.2	38964.9	46383	47058.8	4099.26	66473	66088	73372.8
ENSMUSP00000033739	Car5b	Car5b|MGI Symbol|carbonic anhydrase 5b, mitochondrial [Source:MGI Symbol;Acc:MGI:1926249]|X|ENSMUSG00000031373|ENSMUST00000033739	0	0	i	1	1	30.99	0.0414054	5.25538	3	1	20533.6	18259.1	56994.1	18501.2	12248.5	6018.35	12687.5	2603.82	1953.49
ENSMUSP00000069257	Ppp1r12a	Ppp1r12a|MGI Symbol|protein phosphatase 1, regulatory (inhibitor) subunit 12A [Source:MGI Symbol;Acc:MGI:1309528]|10|ENSMUSG00000019907|ENSMUST00000070663	0	0	i	3	3	95.51	0.0414966	2.56841	1	1	4412.3	14726.6	5756.94	6030.69	5927.11	654.551	2710.65	3984.95	3607.47
ENSMUSP00000067932	Magi3	Magi3|MGI Symbol|membrane associated guanylate kinase, WW and PDZ domain containing 3 [Source:MGI Symbol;Acc:MGI:1923484]|3|ENSMUSG00000052539|ENSMUST00000064371	0	0	i	5	5	134.03	0.0416216	2.76779	1;2;3	3	6196.85	10095.1	25007.9	16233.7	15162.8	4874.7	11732.4	3661.82	2960.23
ENSMUSP00000031726;ENSMUSP00000106649;ENSMUSP00000119725;ENSMUSP00000121942;ENSMUSP00000126823	Gnb2	Gnb2|MGI Symbol|guanine nucleotide binding protein (G protein), beta 2 [Source:MGI Symbol;Acc:MGI:95784]|5|ENSMUSG00000029713|ENSMUST00000031726	0	0	i	18	6	1573.54	0.0416371	2.27283	1;2;3;4	4	208261	840570	563834	423356	378342	79096.2	176388	328924	288963
ENSMUSP00000048457	Surf6	Surf6|MGI Symbol|surfeit gene 6 [Source:MGI Symbol;Acc:MGI:98447]|2|ENSMUSG00000036160|ENSMUST00000047632	0	0	i	2	2	58.18	0.0418806	0.399061	1;2	2	2700.82	6509.97	1313.19	923.938	1115.93	857.439	7127.89	8343.58	6688.27
ENSMUSP00000029386	Etfdh	Etfdh|MGI Symbol|electron transferring flavoprotein, dehydrogenase [Source:MGI Symbol;Acc:MGI:106100]|3|ENSMUSG00000027809|ENSMUST00000029386	1	0	o459-477i	6	6	175.82	0.0420096	3.56276	1;2;3	3	34636.4	91934	97382.1	41782	29140.1	6923.34	28969.1	17875.2	16246.5
ENSMUSP00000080374	Golga2	Golga2|MGI Symbol|golgi autoantigen, golgin subfamily a, 2 [Source:MGI Symbol;Acc:MGI:2139395]|2|ENSMUSG00000002546|ENSMUST00000081670	0	0	i	2	1	55.53	0.0421075	0.678476	2	1	2090.17	9850.98	7466.15	5105.14	5905.74	1301.45	9856.43	12451.3	11330.2
ENSMUSP00000099411	Tgm2	Tgm2|MGI Symbol|transglutaminase 2, C polypeptide [Source:MGI Symbol;Acc:MGI:98731]|2|ENSMUSG00000037820|ENSMUST00000103122	0	0	i	3	3	113.46	0.0423121	2.87021	1;3	2	7524.64	24387.3	35242.1	19936.1	18699.6	8513.84	18994.1	3973.12	4538.54
ENSMUSP00000003612;ENSMUSP00000135343;ENSMUSP00000135384;ENSMUSP00000135443	Dusp3	Dusp3|MGI Symbol|dual specificity phosphatase 3 (vaccinia virus phosphatase VH1-related) [Source:MGI Symbol;Acc:MGI:1919599]|11|ENSMUSG00000003518|ENSMUST00000003612	0	0	i	7	7	388.77	0.0423841	2.46026	1;2;3;4	4	107645	167360	378112	173332	150408	28265.1	128334	82194.4	76978.4
ENSMUSP00000021854;ENSMUSP00000021853;ENSMUSP00000126500	Eci2	Eci2|MGI Symbol|enoyl-Coenzyme A delta isomerase 2 [Source:MGI Symbol;Acc:MGI:1346064]|13|ENSMUSG00000021417|ENSMUST00000021854	0	0	i	5	5	245.22	0.0426763	1.62379	1;2	2	14033.4	70651	44761.1	43427.4	40310.7	288.9	32352.3	32537.5	31970.9
ENSMUSP00000005503	Msh6	Msh6|MGI Symbol|mutS homolog 6 (E. coli) [Source:MGI Symbol;Acc:MGI:1343961]|17|ENSMUSG00000005370|ENSMUST00000005503	0	0	i	2	1	66.51	0.0428095	0.167903	1;2	2	1087.94	187.378	2127.16	2139.02	2654.65	1598.54	7511.38	10170.7	10377.9
ENSMUSP00000019220;ENSMUSP00000139113	Strn4	Strn4|MGI Symbol|striatin, calmodulin binding protein 4 [Source:MGI Symbol;Acc:MGI:2142346]|7|ENSMUSG00000030374|ENSMUST00000019220	0	Y	n6-13c31/32o	3	3	98.36	0.0429124	1.30969	1;3	2	716.72	7500.71	9046.99	8121.35	7559.63	1126.12	7465.36	5862.08	5293.85
ENSMUSP00000021204	Nxn	Nxn|MGI Symbol|nucleoredoxin [Source:MGI Symbol;Acc:MGI:109331]|11|ENSMUSG00000020844|ENSMUST00000021204	0	0	i	2	2	59.78	0.0430048	6.3984	2;3	2	844.329	665.408	2263.03	2561.68	2111.78	475.094	822.887	0	0
ENSMUSP00000020277	Hkdc1	Hkdc1|MGI Symbol|hexokinase domain containing 1 [Source:MGI Symbol;Acc:MGI:2384910]|10|ENSMUSG00000020080|ENSMUST00000020277	0	0	i	15	10	663.63	0.0430672	1.96072	1;2;3;4	4	15403.3	62411.3	56493.4	90370.8	78474.8	21466.4	59073	25537.7	19089.8
ENSMUSP00000045580	Thoc5	Thoc5|MGI Symbol|THO complex 5 [Source:MGI Symbol;Acc:MGI:1351333]|11|ENSMUSG00000034274|ENSMUST00000038237	0	0	i	2	2	108.23	0.0431505	0.195292	2;3	2	6831.97	2380.12	1283.87	5958.72	16275.3	5260.67	19214.6	28974.7	27497.4
ENSMUSP00000023062	Tomm22	Tomm22|MGI Symbol|translocase of outer mitochondrial membrane 22 homolog (yeast) [Source:MGI Symbol;Acc:MGI:2450248]|15|ENSMUSG00000022427|ENSMUST00000023062	1	0	i83-101o	3	3	169.26	0.0431766	0.769558	1;2	2	581.593	18513	17737.3	19104.9	18137.5	4594.68	20669.8	21586.2	29046.5
ENSMUSP00000084586	Hspa1a	Hspa1a|MGI Symbol|heat shock protein 1A [Source:MGI Symbol;Acc:MGI:96244]|17|ENSMUSG00000091971|ENSMUST00000087328	0	0	i	30	13	1666.56	0.0433058	0.438402	1;2;3;4	4	116518	308719	91636	75644.7	63252.4	77049.9	269295	412996	389337
ENSMUSP00000016569;ENSMUSP00000106112	Pds5b	Pds5b|MGI Symbol|PDS5, regulator of cohesion maintenance, homolog B (S. cerevisiae) [Source:MGI Symbol;Acc:MGI:2140945]|5|ENSMUSG00000034021|ENSMUST00000016569	0	0	i	11	9	324.85	0.0433266	0.34664	1;2;3;4	4	6764.9	10093.6	10062.7	13189.6	24323.2	16004.2	18980.7	45562.6	47713.6
ENSMUSP00000034866	Etfa	Etfa|MGI Symbol|electron transferring flavoprotein, alpha polypeptide [Source:MGI Symbol;Acc:MGI:106092]|9|ENSMUSG00000032314|ENSMUST00000034866	0	0	i	13	13	1076.99	0.043428	1.29642	1;2;3;4	4	40365.3	265464	343768	272969	254831	15157.6	241743	213282	218471
ENSMUSP00000023854;ENSMUSP00000110416;ENSMUSP00000110417	Fhl1	Fhl1|MGI Symbol|four and a half LIM domains 1 [Source:MGI Symbol;Acc:MGI:1298387]|X|ENSMUSG00000023092|ENSMUST00000023854	0	0	i	9	9	523.53	0.0435611	4.06589	1;2;3;4	4	54075.3	102139	221195	125286	116821	53631.9	98351.9	6394.37	4550.4
ENSMUSP00000021536	Atp6v1d	Atp6v1d|MGI Symbol|ATPase, H+ transporting, lysosomal V1 subunit D [Source:MGI Symbol;Acc:MGI:1921084]|12|ENSMUSG00000021114|ENSMUST00000021536	0	0	i	6	6	386.6	0.0436062	0.718026	1;2;3;4	4	23850.8	129317	135028	176064	170068	22685.9	178125	208583	222478
ENSMUSP00000106957	Sdr39u1	Sdr39u1|MGI Symbol|short chain dehydrogenase/reductase family 39U, member 1 [Source:MGI Symbol;Acc:MGI:1916876]|14|ENSMUSG00000022223|ENSMUST00000111325	0	0	i	5	5	245.86	0.0437571	0.381897	1;2;3;4	4	5715.73	10093.7	5460.75	17946.2	16111.6	6152.07	21355.2	32432.9	31531.6
ENSMUSP00000086028	Ccdc87	Ccdc87|MGI Symbol|coiled-coil domain containing 87 [Source:MGI Symbol;Acc:MGI:3026882]|19|ENSMUSG00000067872|ENSMUST00000088653	0	0	i	1	1	20.79	0.043775	0.340064	2	1	53557.4	118731	10194.4	13725.6	11055.9	31228.2	104786	166420	144352
ENSMUSP00000045073;ENSMUSP00000000109	Sf3b3	Sf3b3|MGI Symbol|splicing factor 3b, subunit 3 [Source:MGI Symbol;Acc:MGI:1289341]|8|ENSMUSG00000033732|ENSMUST00000042012	0	0	i	24	21	1175.02	0.0438251	0.432756	1;2;3;4	4	35937.5	153330	68477.3	101685	90789.3	100800	128760	308658	297511
ENSMUSP00000117347;ENSMUSP00000059275	Erp29	Erp29|MGI Symbol|endoplasmic reticulum protein 29 [Source:MGI Symbol;Acc:MGI:1914647]|5|ENSMUSG00000029616|ENSMUST00000130451	0	Y	n16-27c34/35o	10	10	499.3	0.0439063	1.49623	1;2;3	3	26410.5	154428	109081	99394.8	98868.6	4195.08	78144.3	78598.7	85627
ENSMUSP00000060930	Cdc42ep1	Cdc42ep1|MGI Symbol|CDC42 effector protein (Rho GTPase binding) 1 [Source:MGI Symbol;Acc:MGI:1929763]|15|ENSMUSG00000049521|ENSMUST00000059619	0	0	i	1	1	48.27	0.0439132	7.1653	3	1	18654.9	20380.1	49968.1	10357.3	10748	5967.18	10653.4	250.638	386.6
ENSMUSP00000025468;ENSMUSP00000115963	Pde6a	Pde6a|MGI Symbol|phosphodiesterase 6A, cGMP-specific, rod, alpha [Source:MGI Symbol;Acc:MGI:97524]|18|ENSMUSG00000024575|ENSMUST00000025468	1	0	o658-675i	57	37	2443.73	0.0439531	0.306065	1;2;3;4	4	251992	548588	31150.1	55812.2	48110.4	207486	449084	791709	823146
ENSMUSP00000007980	Hnrnpa0	Hnrnpa0|MGI Symbol|heterogeneous nuclear ribonucleoprotein A0 [Source:MGI Symbol;Acc:MGI:1924384]|13|ENSMUSG00000007836|ENSMUST00000007980	0	0	i	8	8	583.75	0.0441034	0.602181	1;2;3;4	4	247451	1.01199e+06	661139	486758	487372	253569	903153	1.35121e+06	1.33291e+06
ENSMUSP00000003550	Ncstn	Ncstn|MGI Symbol|nicastrin [Source:MGI Symbol;Acc:MGI:1891700]|1|ENSMUSG00000003458|ENSMUST00000003550	1	Y	n16-27c32/33o669-689i	1	1	23.12	0.0442005	2.20413	1	1	576.507	2367.15	3723.61	3093.27	3378.75	1078.05	2651.92	869.387	710.181
ENSMUSP00000031492;ENSMUSP00000138402	Rab35	Rab35|MGI Symbol|RAB35, member RAS oncogene family [Source:MGI Symbol;Acc:MGI:1924657]|5|ENSMUSG00000029518|ENSMUST00000031492	0	0	i	7	1	233.37	0.0446827	1.41285	1;2;3	3	2633.1	23307.8	28709.4	28475.3	25135.9	4938.65	24042.9	14409.3	17337.9
ENSMUSP00000089948	Mbd3	Mbd3|MGI Symbol|methyl-CpG binding domain protein 3 [Source:MGI Symbol;Acc:MGI:1333812]|10|ENSMUSG00000035478|ENSMUST00000092295	0	0	i	1	1	26.15	0.0446919	0.342379	3	1	734.897	812.927	755.015	2046.2	2066.03	1096.42	2293.91	3901.96	4389.07
ENSMUSP00000103547;ENSMUSP00000030184	Tpm2	Tpm2|MGI Symbol|tropomyosin 2, beta [Source:MGI Symbol;Acc:MGI:98810]|4|ENSMUSG00000028464|ENSMUST00000107914	0	0	i	8	4	293.17	0.0449015	25.3636	1;2	2	84347.3	180372	11895.8	11366.1	11773.4	561.209	2088.77	2742.04	3205.84
ENSMUSP00000044827	Mybbp1a	Mybbp1a|MGI Symbol|MYB binding protein (P160) 1a [Source:MGI Symbol;Acc:MGI:106181]|11|ENSMUSG00000040463|ENSMUST00000045633	1	0	i131-148o	7	7	286.79	0.0449921	0.446793	1;2;3;4	4	7285.15	23603.5	8540.96	9219.15	9395.34	11475.2	17991.5	34898.9	39885.7
ENSMUSP00000032705	Rhpn2	Rhpn2|MGI Symbol|rhophilin, Rho GTPase binding protein 2 [Source:MGI Symbol;Acc:MGI:1289234]|7|ENSMUSG00000030494|ENSMUST00000032705	0	0	i	2	2	75.68	0.0455484	3.98805	1;4	2	2211.57	4617.8	8575.98	9657.93	8506.37	2725.07	5003.01	452.574	130.08
ENSMUSP00000083375;ENSMUSP00000114377;ENSMUSP00000123157	Glul	Glul|MGI Symbol|glutamate-ammonia ligase (glutamine synthetase) [Source:MGI Symbol;Acc:MGI:95739]|1|ENSMUSG00000026473|ENSMUST00000086199	0	0	i	40	39	2843.63	0.0456064	6.14321	1;2;3;4	4	2.72269e+07	2.01814e+07	8.03886e+07	3.55684e+07	2.65091e+07	1.13114e+07	2.01954e+07	983875	244183
ENSMUSP00000032409	Camk1	Camk1|MGI Symbol|calcium/calmodulin-dependent protein kinase I [Source:MGI Symbol;Acc:MGI:1098535]|6|ENSMUSG00000030272|ENSMUST00000032409	0	0	i	3	2	114.23	0.0458233	2.75518	1;2;3	3	1336.08	2838.43	5960.91	5040.41	5138.23	1716.78	3661.84	739.481	639.607
ENSMUSP00000068479;ENSMUSP00000123534	Ak1	Ak1|MGI Symbol|adenylate kinase 1 [Source:MGI Symbol;Acc:MGI:87977]|2|ENSMUSG00000026817|ENSMUST00000068271	0	0	i	8	8	650.89	0.0459427	1.59079	1;2;3;4	4	48242.8	167025	284664	227703	235433	37778.8	185828	113940	129740
ENSMUSP00000027036;ENSMUSP00000111191;ENSMUSP00000118453;ENSMUSP00000119456	Lypla1	Lypla1|MGI Symbol|lysophospholipase 1 [Source:MGI Symbol;Acc:MGI:1344588]|1|ENSMUSG00000025903|ENSMUST00000027036	0	0	i	4	4	245.14	0.0459696	0.565012	1;3;4	3	21403.2	103487	62541.2	89155.4	111161	40244.6	110727	183518	176871
ENSMUSP00000066338	Chrna4	Chrna4|MGI Symbol|cholinergic receptor, nicotinic, alpha polypeptide 4 [Source:MGI Symbol;Acc:MGI:87888]|2|ENSMUSG00000027577|ENSMUST00000067120	4	Y	n12-26c38/39o246-270i277-299o311-332i603-625o	1	1	23.32	0.0462203	0.0243673	1	1	607.905	1174.86	0	892.878	0	4813.72	17623.7	21697.2	27215
ENSMUSP00000025239;ENSMUSP00000089590	Bin1	Bin1|MGI Symbol|bridging integrator 1 [Source:MGI Symbol;Acc:MGI:108092]|18|ENSMUSG00000024381|ENSMUST00000025239	0	0	i	13	12	711.22	0.0463089	1.20349	1;2;3;4	4	19206.1	239600	203709	246525	221765	21608.7	211831	180818	170258
ENSMUSP00000080743	Ptcd3	Ptcd3|MGI Symbol|pentatricopeptide repeat domain 3 [Source:MGI Symbol;Acc:MGI:1917206]|6|ENSMUSG00000063884|ENSMUST00000082094	0	0	i	1	1	32.84	0.0466545	0.354801	1	1	3859.11	2466.25	10903.3	9909.9	9453.67	2846.91	18377.8	23500.3	23091.8
ENSMUSP00000051619;ENSMUSP00000088880;ENSMUSP00000101969	Mapk3	Mapk3|MGI Symbol|mitogen-activated protein kinase 3 [Source:MGI Symbol;Acc:MGI:1346859]|7|ENSMUSG00000063065|ENSMUST00000057669	0	0	i	17	9	789.64	0.04719	2.4052	1;2;3;4	4	33645	113729	195201	158848	146665	56679.6	129337	34372.1	28244.5
ENSMUSP00000024946	Eci1	Eci1|MGI Symbol|enoyl-Coenzyme A delta isomerase 1 [Source:MGI Symbol;Acc:MGI:94871]|17|ENSMUSG00000024132|ENSMUST00000024946	0	0	i	12	11	488.65	0.0472754	0.87721	1;2;3;4	4	8615.35	111201	127677	108629	112363	9527.68	142840	123903	131535
ENSMUSP00000078429	Tuba4a	Tuba4a|MGI Symbol|tubulin, alpha 4A [Source:MGI Symbol;Acc:MGI:1095410]|1|ENSMUSG00000026202|ENSMUST00000079464	0	0	i	38	6	2845.84	0.0472981	0.531716	1;2;3;4	4	22878.9	38134.3	69237.8	88489.5	84577.7	2855.92	124850	120103	119726
ENSMUSP00000030940;ENSMUSP00000135492;ENSMUSP00000135769	Gnb1	Gnb1|MGI Symbol|guanine nucleotide binding protein (G protein), beta 1 [Source:MGI Symbol;Acc:MGI:95781]|4|ENSMUSG00000029064|ENSMUST00000030940	0	0	i	30	18	2480.36	0.0474445	0.478356	1;2;3;4	4	2.58188e+06	7.24558e+06	2.44685e+06	2.08039e+06	1.79994e+06	1.80512e+06	6.0491e+06	9.42675e+06	8.84202e+06
ENSMUSP00000025027	Cuta	Cuta|MGI Symbol|cutA divalent cation tolerance homolog (E. coli) [Source:MGI Symbol;Acc:MGI:1914925]|17|ENSMUSG00000024194|ENSMUST00000025027	1	0	o12-36i	1	1	33.54	0.0475514	1.70967	1;2	2	38787.6	178723	103314	97275.6	103502	5333.59	77391.4	68409.5	77883.9
ENSMUSP00000033699;ENSMUSP00000114827;ENSMUSP00000116758;ENSMUSP00000117324;ENSMUSP00000121082;ENSMUSP00000123278	Flna	Flna|MGI Symbol|filamin, alpha [Source:MGI Symbol;Acc:MGI:95556]|X|ENSMUSG00000031328|ENSMUST00000033699	0	0	i	53	47	2082.24	0.0475826	4.37674	1;2;3;4	4	74723.3	62902.6	230638	93104.9	96985.5	40103.3	75899.6	6858.15	6026.68
ENSMUSP00000092157;ENSMUSP00000138129;ENSMUSP00000138366;ENSMUSP00000138571	Sec31a	Sec31a|MGI Symbol|Sec31 homolog A (S. cerevisiae) [Source:MGI Symbol;Acc:MGI:1916412]|5|ENSMUSG00000035325|ENSMUST00000094578	0	0	i	6	5	326.17	0.047719	1.74406	1;2;3;4	4	13244	31677.7	61191.7	35820.5	38341.4	4465.01	29748.9	23736.9	21024.4
ENSMUSP00000023788	Krt6a	Krt6a|MGI Symbol|keratin 6A [Source:MGI Symbol;Acc:MGI:1100845]|15|ENSMUSG00000058354|ENSMUST00000023788	0	0	i	9	1	487.54	0.0477231	1.65781	2;3	2	7897.63	18504.8	35884.2	34505.3	30418.5	2649.22	14489.4	19571.5	18328.1
ENSMUSP00000054309;ENSMUSP00000120563	Pitpnm1	Pitpnm1|MGI Symbol|phosphatidylinositol transfer protein, membrane-associated 1 [Source:MGI Symbol;Acc:MGI:1197524]|19|ENSMUSG00000024851|ENSMUST00000049658	0	0	i	14	13	606.86	0.0479687	0.548213	1;2;3;4	4	10648.1	38438.8	15214.4	21999.3	16659.9	9553.47	33350.2	50188.5	49589.7
ENSMUSP00000018431	Spag7	Spag7|MGI Symbol|sperm associated antigen 7 [Source:MGI Symbol;Acc:MGI:107380]|11|ENSMUSG00000018287|ENSMUST00000018431	0	0	i	1	1	55.73	0.0481093	0.649035	1	1	4170.08	16783.1	7979.64	8281.04	9298.11	746.762	16486	17230.2	17979.5
ENSMUSP00000107364	Tmem260	Tmem260|MGI Symbol|transmembrane protein 260 [Source:MGI Symbol;Acc:MGI:2443219]|14|ENSMUSG00000036339|ENSMUST00000111735	10	0	o20-40i67-84o90-110i117-135o141-159i171-202o214-232i317-334o354-372i384-401o	1	1	22.76	0.0481164	0.174548	3	1	423.375	358.332	338.207	940.366	1182.1	2097.1	973.312	4178.29	4918.79
ENSMUSP00000007255;ENSMUSP00000134072;ENSMUSP00000134595	Ddah2	Ddah2|MGI Symbol|dimethylarginine dimethylaminohydrolase 2 [Source:MGI Symbol;Acc:MGI:1859016]|17|ENSMUSG00000007039|ENSMUST00000007255	0	0	i	15	15	987.84	0.0481629	2.52204	1;2;3;4	4	666144	1.49977e+06	2.56247e+06	1.30577e+06	1.04474e+06	384083	1.13233e+06	519669	424693
ENSMUSP00000035105	Rpsa	Rpsa|MGI Symbol|ribosomal protein SA [Source:MGI Symbol;Acc:MGI:105381]|9|ENSMUSG00000032518|ENSMUST00000035105	0	0	i	8	8	549.57	0.0482825	0.771671	1;2;3;4	4	64094.3	462741	328521	334329	342307	57410	430180	488636	544994
ENSMUSP00000102987	Rab5c	Rab5c|MGI Symbol|RAB5C, member RAS oncogene family [Source:MGI Symbol;Acc:MGI:105306]|11|ENSMUSG00000019173|ENSMUST00000107364	0	0	i	3	1	121.4	0.048295	2.51338	3	1	5409.34	23091.3	12158.6	12669.6	12031.9	4760.93	11809.6	3482.97	3646.32
ENSMUSP00000000335;ENSMUSP00000121810	Comt	Comt|MGI Symbol|catechol-O-methyltransferase [Source:MGI Symbol;Acc:MGI:88470]|16|ENSMUSG00000000326|ENSMUST00000000335	0	Y	n2-17c25/26o	4	4	171	0.0483405	1.56903	1;2;3;4	4	8957.67	36714.9	45007.5	50325.7	57997.8	9605.92	38699.7	28399.1	19505
ENSMUSP00000034547	Acat1	Acat1|MGI Symbol|acetyl-Coenzyme A acetyltransferase 1 [Source:MGI Symbol;Acc:MGI:87870]|9|ENSMUSG00000032047|ENSMUST00000034547	0	0	i	21	20	1344.3	0.0484181	0.689575	1;2;3;4	4	193955	953085	773667	587492	523710	169574	917379	1.2495e+06	1.14292e+06
ENSMUSP00000038476	AW549877	AW549877|MGI Symbol|expressed sequence AW549877 [Source:MGI Symbol;Acc:MGI:2146232]|15|ENSMUSG00000041935|ENSMUST00000046633	0	0	i	2	2	99.51	0.0486105	0.565025	1;2;3	3	5790.9	11238.3	12224.2	15247.2	23971.3	1727.26	25554.2	27060.6	23615.1
ENSMUSP00000021680;ENSMUSP00000025906;ENSMUSP00000105832	Esrrb	Esrrb|MGI Symbol|estrogen related receptor, beta [Source:MGI Symbol;Acc:MGI:1346832]|12|ENSMUSG00000021255|ENSMUST00000021680	0	0	i	5	5	180.59	0.0493071	0.282674	1;2;3;4	4	8356.6	17230.7	321.214	827.613	420.792	7830.75	12588	24231.9	27480.6
ENSMUSP00000125757	Ccdc85c	Ccdc85c|MGI Symbol|coiled-coil domain containing 85C [Source:MGI Symbol;Acc:MGI:3644008]|12|ENSMUSG00000084883|ENSMUST00000136175	0	Y	n6-15c20/21o	1	1	41.21	0.0494301	3.62834	3	1	10297.2	31177.1	22848.5	10782.3	9614.23	3790.32	10227.9	4302.19	3170.59
ENSMUSP00000043163	Limch1	Limch1|MGI Symbol|LIM and calponin homology domains 1 [Source:MGI Symbol;Acc:MGI:1924819]|5|ENSMUSG00000037736|ENSMUST00000038188	0	0	i	1	1	22.56	0.0496316	26.1751	2	1	6522.98	20931.9	6113.02	9072.63	9549.93	531.081	0	1042.73	346.229
ENSMUSP00000083725	Slc8a1	Slc8a1|MGI Symbol|solute carrier family 8 (sodium/calcium exchanger), member 1 [Source:MGI Symbol;Acc:MGI:107956]|17|ENSMUSG00000054640|ENSMUST00000086538	10	Y	n16-24c32/33o75-93i131-151o163-186i198-217o229-249i770-789o795-819i872-892o904-924i945-964o	6	6	257.35	0.0496403	1.96194	1;2;3;4	4	11071.3	15672.8	28601.7	37160.4	40495.3	3903	18525.5	12735	11096.8
ENSMUSP00000022793;ENSMUSP00000114546;ENSMUSP00000117210;ENSMUSP00000119326;ENSMUSP00000120445	Acin1	Acin1|MGI Symbol|apoptotic chromatin condensation inducer 1 [Source:MGI Symbol;Acc:MGI:1891824]|14|ENSMUSG00000022185|ENSMUST00000022793	0	0	i	18	12	885.65	0.0498619	0.508066	1;2;3;4	4	22234.4	75740.7	50789.5	27695.9	30484.3	32010.3	65257.2	117947	123095
ENSMUSP00000034264;ENSMUSP00000116524;ENSMUSP00000120113	Pgls	Pgls|MGI Symbol|6-phosphogluconolactonase [Source:MGI Symbol;Acc:MGI:1913421]|8|ENSMUSG00000031807|ENSMUST00000034264	0	0	i	6	5	360.98	0.0498647	1.70129	1;2;3;4	4	31170.2	102973	177620	127962	142215	29147.6	114501	70395.9	59436.8
ENSMUSP00000030702	Ppp1r8	Ppp1r8|MGI Symbol|protein phosphatase 1, regulatory (inhibitor) subunit 8 [Source:MGI Symbol;Acc:MGI:2140494]|4|ENSMUSG00000028882|ENSMUST00000030702	0	0	i	2	2	89.91	0.0499082	0.404395	3;4	2	4176.88	4717.55	13126.7	12656	13368.4	8518.88	17325.2	34311	24666.5
ENSMUSP00000031625;ENSMUSP00000114421	Arpc1a	Arpc1a|MGI Symbol|actin related protein 2/3 complex, subunit 1A [Source:MGI Symbol;Acc:MGI:1928896]|5|ENSMUSG00000029621|ENSMUST00000031625	0	0	i	9	8	455.81	0.0502291	2.0299	1;2;3;4	4	37913.2	66439.7	159143	108093	110378	20976.6	79124.2	41221	44598.1
ENSMUSP00000003345;ENSMUSP00000138158	Amph	Amph|MGI Symbol|amphiphysin [Source:MGI Symbol;Acc:MGI:103574]|13|ENSMUSG00000021314|ENSMUST00000003345	0	0	i	22	18	1027.86	0.0502871	1.54402	1;2;3;4	4	71821.8	186701	304878	332867	342514	27350	209747	170019	157320
ENSMUSP00000003115	Cdkn1b	Cdkn1b|MGI Symbol|cyclin-dependent kinase inhibitor 1B [Source:MGI Symbol;Acc:MGI:104565]|6|ENSMUSG00000003031|ENSMUST00000003115	0	0	i	1	1	52.81	0.0503155	4.4138	1	1	5705.97	15546.7	2408.98	5927.6	5335.27	625.524	1335.06	1512.58	2496.3
ENSMUSP00000027444;ENSMUSP00000137820	Pde6d	Pde6d|MGI Symbol|phosphodiesterase 6D, cGMP-specific, rod, delta [Source:MGI Symbol;Acc:MGI:1270843]|1|ENSMUSG00000026239|ENSMUST00000027444	0	0	i	5	5	216.57	0.0504939	0.506451	1;2;3	3	26395.4	75947.2	25320.1	21373.8	23072.7	16163.5	62617.4	90310	90907.5
ENSMUSP00000130294;ENSMUSP00000033269;ENSMUSP00000126126;ENSMUSP00000127701;ENSMUSP00000128944	Ctbp2	Ctbp2|MGI Symbol|C-terminal binding protein 2 [Source:MGI Symbol;Acc:MGI:1201686]|7|ENSMUSG00000030970|ENSMUST00000169570	0	0	i	21	20	1017.65	0.0505751	0.607718	1;2;3;4	4	55979.7	245575	126901	234715	234909	28732.1	313003	320282	366007
ENSMUSP00000113693;ENSMUSP00000045559;ENSMUSP00000117245;ENSMUSP00000119959;ENSMUSP00000122293	Dmxl2	Dmxl2|MGI Symbol|Dmx-like 2 [Source:MGI Symbol;Acc:MGI:2444630]|9|ENSMUSG00000041268|ENSMUST00000118600	1	0	o2335-2356i	20	20	826.56	0.0506032	0.834937	1;2;3;4	4	3679.82	42134.3	41320.2	36267.1	34689.7	5686.1	42622.2	53735.2	46087.8
ENSMUSP00000031793	Nt5c3	Nt5c3|MGI Symbol|5'-nucleotidase, cytosolic III [Source:MGI Symbol;Acc:MGI:1927186]|6|ENSMUSG00000029780|ENSMUST00000031793	1	0	o6-31i	2	2	107.3	0.0506093	0.470523	1;3	2	2601.08	3351	6748.24	8727.01	8986.06	1977.45	11340.8	13672.7	15273.1
ENSMUSP00000076623	Dctn1	Dctn1|MGI Symbol|dynactin 1 [Source:MGI Symbol;Acc:MGI:107745]|6|ENSMUSG00000031865|ENSMUST00000077407	0	0	i	22	22	1259.43	0.0506539	1.39098	1;2;3;4	4	15408.2	121010	89620	87453.9	96327.5	12891.2	87062.3	67868	62557.7
ENSMUSP00000043559	Cisd1	Cisd1|MGI Symbol|CDGSH iron sulfur domain 1 [Source:MGI Symbol;Acc:MGI:1261855]|10|ENSMUSG00000037710|ENSMUST00000045887	1	0	o13-31i	8	8	636.31	0.0506587	0.852639	1;2;3;4	4	82646.6	718644	760970	622364	582900	41576.3	770694	817840	853585
ENSMUSP00000022794	Acin1	Acin1|MGI Symbol|apoptotic chromatin condensation inducer 1 [Source:MGI Symbol;Acc:MGI:1891824]|14|ENSMUSG00000022185|ENSMUST00000022794	0	0	i	9	1	366.39	0.0507024	0.601912	1;3;4	3	1060.04	7064.46	6029.75	5106.21	4675.59	3266.85	6364.44	10769.6	12745.9
ENSMUSP00000057760;ENSMUSP00000114920	Pgam5	Pgam5|MGI Symbol|phosphoglycerate mutase family member 5 [Source:MGI Symbol;Acc:MGI:1919792]|5|ENSMUSG00000029500|ENSMUST00000059229	0	Y	n6-14c19/20o	3	3	97.68	0.0507749	0.715491	1;2	2	1952.05	10536.7	7341.16	6661.66	6224.14	1774.86	9975.92	13339.7	10676
ENSMUSP00000035992	Gga1	Gga1|MGI Symbol|golgi associated, gamma adaptin ear containing, ARF binding protein 1 [Source:MGI Symbol;Acc:MGI:2146207]|15|ENSMUSG00000033128|ENSMUST00000041587	0	0	i	1	1	27.61	0.0507797	1.48128	2	1	829.444	5949.57	7963.35	6906.59	7154.7	1297.37	5305.8	5607.99	3225.08
ENSMUSP00000138202;ENSMUSP00000138089;ENSMUSP00000138157;ENSMUSP00000138251;ENSMUSP00000138279;ENSMUSP00000138373;ENSMUSP00000138574;ENSMUSP00000138602;ENSMUSP00000138620;ENSMUSP00000138730;ENSMUSP00000138781	Ank2	Ank2|MGI Symbol|ankyrin 2, brain [Source:MGI Symbol;Acc:MGI:88025]|3|ENSMUSG00000032826|ENSMUST00000182594	0	0	i	41	2	2171.34	0.0507977	0.911775	1;2;3;4	4	1219.6	20436	17953.8	17756.3	18668.6	568.486	20095.7	20756.1	21227.4
ENSMUSP00000028499;ENSMUSP00000118016;ENSMUSP00000122730	Itgav	Itgav|MGI Symbol|integrin alpha V [Source:MGI Symbol;Acc:MGI:96608]|2|ENSMUSG00000027087|ENSMUST00000028499	1	Y	n14-25c30/31o990-1012i	8	8	295.95	0.0508612	3.91486	1;2;3;4	4	14639.4	13412.6	47918.6	24921.8	22907.1	9758.44	18526.3	1597.83	1650.75
ENSMUSP00000049104	Gbp7	Gbp7|MGI Symbol|guanylate binding protein 7 [Source:MGI Symbol;Acc:MGI:2444421]|3|ENSMUSG00000040253|ENSMUST00000045097	0	0	i	1	1	25.93	0.0510632	16.8906	1	1	610.329	3917.93	4419.88	5346.54	4262.6	271.307	541.213	0	236.875
ENSMUSP00000050461	Rbm12	Rbm12|MGI Symbol|RNA binding motif protein 12 [Source:MGI Symbol;Acc:MGI:1922960]|2|ENSMUSG00000089824|ENSMUST00000059647	0	0	i	2	2	69.23	0.0511382	0.644469	1;2;3	3	1805.45	8441.88	6572.16	4632.84	4714.55	2313.52	7620.74	12118.8	10809.2
ENSMUSP00000032723	Snrpa1	Snrpa1|MGI Symbol|small nuclear ribonucleoprotein polypeptide A' [Source:MGI Symbol;Acc:MGI:1916231]|7|ENSMUSG00000030512|ENSMUST00000032723	0	0	i	4	4	201.59	0.0512974	0.512298	2;3;4	3	16125.2	54501.1	21833.1	19839.6	26576.1	19112.5	42912.3	73045.9	78346.6
ENSMUSP00000116271	Lcp1	Lcp1|MGI Symbol|lymphocyte cytosolic protein 1 [Source:MGI Symbol;Acc:MGI:104808]|14|ENSMUSG00000021998|ENSMUST00000145303	0	0	i	5	3	139.63	0.051458	2.41212	2;3	2	2036.51	4936.09	8715.45	7758.6	9645.4	2827.87	6343.4	1693.88	1229.89
ENSMUSP00000029142;ENSMUSP00000105266	Eif6	Eif6|MGI Symbol|eukaryotic translation initiation factor 6 [Source:MGI Symbol;Acc:MGI:1196288]|2|ENSMUSG00000027613|ENSMUST00000029142	0	0	i	3	3	160	0.0514719	1.6315	1;3;4	3	7882.17	26328.1	42327.9	28261.6	25587.3	4497.38	24663	17631.8	16289.4
ENSMUSP00000051222;ENSMUSP00000113882	Atp5k	Atp5k|MGI Symbol|ATP synthase, H+ transporting, mitochondrial F1F0 complex, subunit e [Source:MGI Symbol;Acc:MGI:106636]|5|ENSMUSG00000050856|ENSMUST00000049628	0	0	i	3	3	196.94	0.0514742	0.694066	1;2;3;4	4	201506	896953	621770	487403	453788	80157	863205	994345	1.00863e+06
ENSMUSP00000021665	Vsx2	Vsx2|MGI Symbol|visual system homeobox 2 [Source:MGI Symbol;Acc:MGI:88401]|12|ENSMUSG00000021239|ENSMUST00000021665	0	0	i	4	4	179.75	0.0514978	0.624199	1;2;3;4	4	4751.52	24172.5	19653.1	13910	14799.6	8436.96	21364.3	35185.6	36658.1
ENSMUSP00000104616	Usp10	Usp10|MGI Symbol|ubiquitin specific peptidase 10 [Source:MGI Symbol;Acc:MGI:894652]|8|ENSMUSG00000031826|ENSMUST00000108988	0	0	i	3	3	81.53	0.0515687	0.664921	1;3	2	2162.54	12957	7856.67	10949.6	9538	3115.34	12036.4	16750.3	17921.9
ENSMUSP00000025549;ENSMUSP00000124412	Cyb5	Cyb5|MGI Symbol|cytochrome b-5 [Source:MGI Symbol;Acc:MGI:1926952]|18|ENSMUSG00000024646|ENSMUST00000025549	0	0	i	7	7	302.58	0.0515866	2.94894	1;2;3	3	30242.6	47982.9	120730	75002.5	73990.4	29548.9	61601.8	11135.1	9736.76
ENSMUSP00000002176;ENSMUSP00000110573;ENSMUSP00000138769;ENSMUSP00000138785	Celf2	Celf2|MGI Symbol|CUGBP, Elav-like family member 2 [Source:MGI Symbol;Acc:MGI:1338822]|2|ENSMUSG00000002107|ENSMUST00000002176	0	0	i	6	5	261.05	0.0516474	0.67073	2;3;4	3	10537.7	48162.4	28616	27080.6	25913.7	8386.03	41830.4	57720	54424.5
ENSMUSP00000090304	Lama2	Lama2|MGI Symbol|laminin, alpha 2 [Source:MGI Symbol;Acc:MGI:99912]|10|ENSMUSG00000019899|ENSMUST00000092639	0	Y	n3-14c19/20o	2	2	71.82	0.0517711	4.48194	2;3	2	9190.31	4820.51	26039.2	10317.8	9922.8	3215.45	6760.33	1235.07	1147.95
ENSMUSP00000021726	Adssl1	Adssl1|MGI Symbol|adenylosuccinate synthetase like 1 [Source:MGI Symbol;Acc:MGI:87947]|12|ENSMUSG00000011148|ENSMUST00000021726	0	0	i	5	5	206.36	0.0519287	1.58477	1;2;3;4	4	8701.56	27498.8	40399.9	45294.4	46534.4	7838.31	32977.9	19823.4	19015.7
ENSMUSP00000073459	Akr7a5	Akr7a5|MGI Symbol|aldo-keto reductase family 7, member A5 (aflatoxin aldehyde reductase) [Source:MGI Symbol;Acc:MGI:107796]|4|ENSMUSG00000028743|ENSMUST00000073787	0	0	i	4	4	202.85	0.0522057	1.33582	1;2;3	3	7032.86	53407	68572.1	55493.8	54953.3	8138.11	53316.5	41704.5	37633.3
ENSMUSP00000031314	Alb	Alb|MGI Symbol|albumin [Source:MGI Symbol;Acc:MGI:87991]|5|ENSMUSG00000029368|ENSMUST00000031314	0	Y	n3-13c18/19o	8	6	396.34	0.052243	6.24106	1;2;3;4	4	87154.9	78434.2	220419	36949.8	36444.6	10872.8	29921.7	8725.27	15118.1
ENSMUSP00000044361;ENSMUSP00000076769;ENSMUSP00000114296	Smarca5	Smarca5|MGI Symbol|SWI/SNF related, matrix associated, actin dependent regulator of chromatin, subfamily a, member 5 [Source:MGI Symbol;Acc:MGI:1935129]|8|ENSMUSG00000031715|ENSMUST00000043359	0	0	i	13	13	479.99	0.0523241	0.465219	1;2;3;4	4	12545.2	48202.1	20025.2	25707.6	25194.2	26815	36812	87757.8	76794.2
ENSMUSP00000014684	U2af1	U2af1|MGI Symbol|U2 small nuclear ribonucleoprotein auxiliary factor (U2AF) 1 [Source:MGI Symbol;Acc:MGI:98884]|17|ENSMUSG00000061613|ENSMUST00000014684	0	0	i	1	1	55.86	0.0524724	0.559532	2	1	17114.5	57447.4	23775	25897.5	20763.3	12942.7	47341.2	69829.3	69687.1
ENSMUSP00000020769	Dbnl	Dbnl|MGI Symbol|drebrin-like [Source:MGI Symbol;Acc:MGI:700006]|11|ENSMUSG00000020476|ENSMUST00000020769	0	0	i	8	7	359.67	0.0525282	2.99209	1;2;3;4	4	43746.9	58344	157767	80995.2	78682.4	31183	68907.8	16939.3	13063.8
ENSMUSP00000067867	Tfg	Tfg|MGI Symbol|Trk-fused gene [Source:MGI Symbol;Acc:MGI:1338041]|16|ENSMUSG00000022757|ENSMUST00000065515	0	0	i	5	4	200.45	0.0525398	1.511	1;3;4	3	14100.5	86138.3	103064	73967.5	72693.9	14230.3	73606.9	54293.9	45846.3
ENSMUSP00000068260;ENSMUSP00000114847	Cap1	Cap1|MGI Symbol|CAP, adenylate cyclase-associated protein 1 (yeast) [Source:MGI Symbol;Acc:MGI:88262]|4|ENSMUSG00000028656|ENSMUST00000069533	0	0	i	24	23	1486.29	0.0526183	2.45112	1;2;3;4	4	197315	281525	759767	470765	471698	133052	359136	135584	122354
ENSMUSP00000029256	Sec62	Sec62|MGI Symbol|SEC62 homolog (S. cerevisiae) [Source:MGI Symbol;Acc:MGI:1916526]|3|ENSMUSG00000027706|ENSMUST00000029256	2	0	i197-218o224-255i	3	3	95.14	0.0526591	1.20836	1;2	2	365.16	7981.06	7403.58	7260.91	7166.93	884.204	5499.11	5987.52	7215.23
ENSMUSP00000041814	Lonp1	Lonp1|MGI Symbol|lon peptidase 1, mitochondrial [Source:MGI Symbol;Acc:MGI:1921392]|17|ENSMUSG00000041168|ENSMUST00000047226	0	0	i	12	11	551.87	0.0527069	1.19086	1;2;3;4	4	6571.17	95170.7	100426	100694	110882	11198.4	93650	87506.4	71926.1
ENSMUSP00000028769	Ptpra	Ptpra|MGI Symbol|protein tyrosine phosphatase, receptor type, A [Source:MGI Symbol;Acc:MGI:97808]|2|ENSMUSG00000027303|ENSMUST00000028769	1	Y	n4-15c19/20o143-166i	3	3	93.12	0.0527187	3.00412	1;4	2	4162.11	6751.43	14040.4	15463.5	15408.7	5226.07	10053.3	1098.5	907.561
ENSMUSP00000021347	Sel1l	Sel1l|MGI Symbol|sel-1 suppressor of lin-12-like (C. elegans) [Source:MGI Symbol;Acc:MGI:1329016]|12|ENSMUSG00000020964|ENSMUST00000021347	1	Y	n7-17c22/23o739-757i	1	1	41.26	0.0529173	0.322479	1;2	2	5684.4	2886.62	14226.4	14245.6	14293.9	5417.98	26257.2	36362.6	34697.2
ENSMUSP00000030491	Cmpk1	Cmpk1|MGI Symbol|cytidine monophosphate (UMP-CMP) kinase 1 [Source:MGI Symbol;Acc:MGI:1913838]|4|ENSMUSG00000028719|ENSMUST00000030491	0	0	i	7	7	428.97	0.0534062	1.35197	1;2;3;4	4	17406.2	127829	122385	93451.8	97194	5509.44	87114.9	89484.8	78980.5
ENSMUSP00000036178	Mthfd1l	Mthfd1l|MGI Symbol|methylenetetrahydrofolate dehydrogenase (NADP+ dependent) 1-like [Source:MGI Symbol;Acc:MGI:1924836]|10|ENSMUSG00000040675|ENSMUST00000043735	0	0	i	8	7	363.7	0.0534075	0.645049	1;2;3;4	4	2040.1	7234.37	9737.67	11271.4	11775.4	2587.19	12085.9	14832.8	17256.9
ENSMUSP00000002808	Prkra	Prkra|MGI Symbol|protein kinase, interferon inducible double stranded RNA dependent activator [Source:MGI Symbol;Acc:MGI:1344375]|2|ENSMUSG00000002731|ENSMUST00000002808	0	0	i	4	4	128.77	0.0534121	1.72435	1;2;3	3	5220.8	20205.3	24812.4	14142.7	14005.2	1468.45	12948	10018.5	11302.6
ENSMUSP00000047497	Timm8a2	Timm8a2|MGI Symbol|translocase of inner mitochondrial membrane 8A2 [Source:MGI Symbol;Acc:MGI:3615492]|14|ENSMUSG00000071229|ENSMUST00000045976	0	0	i	1	1	32.19	0.0534845	1.74353	2	1	8890.36	38457.7	19892.5	20093.7	22532.8	385.508	15670	15070.6	14950.3
ENSMUSP00000032402;ENSMUSP00000039744;ENSMUSP00000116091;ENSMUSP00000120180	Bcat1	Bcat1|MGI Symbol|branched chain aminotransferase 1, cytosolic [Source:MGI Symbol;Acc:MGI:104861]|6|ENSMUSG00000030268|ENSMUST00000032402	0	Y	n12-20c25/26o	10	10	492.59	0.0536433	2.43456	1;2;3;4	4	73218.7	133162	285771	282439	268202	82272.7	189895	52421.4	42849.6
ENSMUSP00000031841	Tra2a	Tra2a|MGI Symbol|transformer 2 alpha homolog (Drosophila) [Source:MGI Symbol;Acc:MGI:1933972]|6|ENSMUSG00000029817|ENSMUST00000031841	0	0	i	4	4	248.27	0.0538467	0.475427	1;2;3;4	4	21760.1	68712.5	33801.6	23021.2	22536.8	32250.2	52198.2	96342.6	114997
ENSMUSP00000030018	Nans	Nans|MGI Symbol|N-acetylneuraminic acid synthase (sialic acid synthase) [Source:MGI Symbol;Acc:MGI:2149820]|4|ENSMUSG00000028334|ENSMUST00000030018	0	0	i	7	7	310.81	0.0540634	1.26268	1;2;3	3	6983.57	54428.1	65939.1	66960.1	70561.9	8396.49	59328.6	47281.3	43173.2
ENSMUSP00000063549	Tmsb15b2	Tmsb15b2|MGI Symbol|thymosin beta 15b2 [Source:MGI Symbol;Acc:MGI:3843061]|X|ENSMUSG00000089996|ENSMUST00000069803	0	0	i	1	1	22.53	0.0542256	2.8827	2	1	13426.8	41235.1	11386.4	21570.2	14377.7	1982.08	9308.49	9306.45	5874.4
ENSMUSP00000026539	Fuom	Fuom|MGI Symbol|fucose mutarotase [Source:MGI Symbol;Acc:MGI:1916314]|7|ENSMUSG00000025466|ENSMUST00000026539	0	0	i	2	2	75.29	0.0543852	0.46166	1;2	2	1801.12	2166.09	3800.66	5671.24	6064.07	1390.99	10132.7	7960.51	7541.31
ENSMUSP00000021993	Uqcrb	Uqcrb|MGI Symbol|ubiquinol-cytochrome c reductase binding protein [Source:MGI Symbol;Acc:MGI:1914780]|13|ENSMUSG00000021520|ENSMUST00000021993	0	0	i	10	10	344.85	0.0544654	0.79494	1;2;3;4	4	75242	489205	413974	338796	327022	37060.8	484454	512584	557908
ENSMUSP00000082254;ENSMUSP00000124473	Sv2b	Sv2b|MGI Symbol|synaptic vesicle glycoprotein 2 b [Source:MGI Symbol;Acc:MGI:1927338]|7|ENSMUSG00000053025|ENSMUST00000085164	12	0	i109-132o152-170i177-194o200-224i236-258o278-297i391-411o536-559i566-586o592-613i625-648o654-674i	10	9	356.28	0.0545125	0.542137	1;2;3;4	4	65994.7	244787	100755	126588	116204	82771.9	191541	333188	336564
ENSMUSP00000044004;ENSMUSP00000113584	Lrp1	Lrp1|MGI Symbol|low density lipoprotein receptor-related protein 1 [Source:MGI Symbol;Acc:MGI:96828]|10|ENSMUSG00000040249|ENSMUST00000049149	1	Y	n6-17c22/23o4425-4445i	13	13	582.66	0.0545249	3.34084	1;2;3;4	4	14873.9	65900.6	64775.6	40981.7	38331.2	23732.7	44394.2	3744.23	2846.51
ENSMUSP00000056011;ENSMUSP00000093598;ENSMUSP00000119654	Itsn1	Itsn1|MGI Symbol|intersectin 1 (SH3 domain protein 1A) [Source:MGI Symbol;Acc:MGI:1338069]|16|ENSMUSG00000022957|ENSMUST00000056482	0	0	i	8	3	247.91	0.0546063	1.52605	1;2;3	3	1137.97	17608.3	15746	18469.4	17163.2	4128.4	15304	7047.22	11180.1
ENSMUSP00000023393;ENSMUSP00000127642	Gbe1	Gbe1|MGI Symbol|glucan (1,4-alpha-), branching enzyme 1 [Source:MGI Symbol;Acc:MGI:1921435]|16|ENSMUSG00000022707|ENSMUST00000023393	0	0	i	19	19	1040.67	0.054897	3.05586	1;2;3;4	4	50029.7	60820.5	156449	167551	157082	50729.7	99969.3	13211.1	11035.1
ENSMUSP00000030090	Alad	Alad|MGI Symbol|aminolevulinate, delta-, dehydratase [Source:MGI Symbol;Acc:MGI:96853]|4|ENSMUSG00000028393|ENSMUST00000030090	0	0	i	2	2	75.56	0.0550382	0.301893	2;3	2	10779.2	8974.49	9831.9	21769.1	31645.6	23154	27436.8	49593.8	73730.7
ENSMUSP00000028909	Snx5	Snx5|MGI Symbol|sorting nexin 5 [Source:MGI Symbol;Acc:MGI:1916428]|2|ENSMUSG00000027423|ENSMUST00000028909	0	0	i	6	6	277.54	0.0551201	3.53566	1;2;3	3	16228.7	13422	52449.2	28502	26919.2	9844.69	20185	3443.57	2839.43
ENSMUSP00000030518;ENSMUSP00000114973;ENSMUSP00000122077	Capzb	Capzb|MGI Symbol|capping protein (actin filament) muscle Z-line, beta [Source:MGI Symbol;Acc:MGI:104652]|4|ENSMUSG00000028745|ENSMUST00000030518	0	0	i	16	15	782.08	0.0551625	2.35246	1;2;3;4	4	118122	169205	429506	210664	209395	53094.4	175055	93168.1	75562.1
ENSMUSP00000044945;ENSMUSP00000113664	BC026585	BC026585|MGI Symbol|cDNA sequence BC026585 [Source:MGI Symbol;Acc:MGI:2448516]|1|ENSMUSG00000033488|ENSMUST00000046743	0	0	i	6	6	257.9	0.0551828	3.42495	2;3;4	3	17340	34963.5	76058.7	56962	64652.3	26342	47136.3	1949.55	1084.02
ENSMUSP00000020461	Nfic	Nfic|MGI Symbol|nuclear factor I/C [Source:MGI Symbol;Acc:MGI:109591]|10|ENSMUSG00000055053|ENSMUST00000020461	0	0	i	2	2	54.68	0.0551911	2.03224	1;4	2	8271.73	15077	31624.9	15844.1	14442.5	2112.72	12574.5	9111.07	8746.53
ENSMUSP00000032629;ENSMUSP00000082353;ENSMUSP00000131596	Cyfip1	Cyfip1|MGI Symbol|cytoplasmic FMR1 interacting protein 1 [Source:MGI Symbol;Acc:MGI:1338801]|7|ENSMUSG00000030447|ENSMUST00000032629	0	0	i	10	4	434.82	0.0553014	2.33336	1;2;3;4	4	4237.15	5978.82	7146.89	13046.8	14515	3043.54	7346.35	2341.57	1843.36
ENSMUSP00000033313	Atp6ap2	Atp6ap2|MGI Symbol|ATPase, H+ transporting, lysosomal accessory protein 2 [Source:MGI Symbol;Acc:MGI:1917745]|X|ENSMUSG00000031007|ENSMUST00000033313	1	Y	n2-12c17/18o309-329i	4	4	180.4	0.0553663	0.492946	1;2	2	3957.71	4855.5	12478.4	12764.6	13031.1	791.606	20838	20959.2	19531.5
ENSMUSP00000078940;ENSMUSP00000109523	Gspt1	Gspt1|MGI Symbol|G1 to S phase transition 1 [Source:MGI Symbol;Acc:MGI:1316728]|16|ENSMUSG00000062203|ENSMUST00000080030	0	0	i	3	3	94.95	0.0554988	1.18956	2	1	79.0934	9710.75	9597.47	9786.59	9668.82	1249.46	9483.24	7015.1	7910.57
ENSMUSP00000020315;ENSMUSP00000115234	Cand1	Cand1|MGI Symbol|cullin associated and neddylation disassociated 1 [Source:MGI Symbol;Acc:MGI:1261820]|10|ENSMUSG00000020114|ENSMUST00000020315	0	0	i	23	23	1121.2	0.0556954	1.18991	1;2;3;4	4	14574.2	147018	122380	150126	155118	11527.4	131221	114201	109243
ENSMUSP00000037614	Thyn1	Thyn1|MGI Symbol|thymocyte nuclear protein 1 [Source:MGI Symbol;Acc:MGI:1925112]|9|ENSMUSG00000035443|ENSMUST00000039161	0	0	i	6	6	265.51	0.055751	0.68303	1;2	2	5815.22	25237.3	12649.7	14388.4	14079.8	1821.6	26526.8	26448.7	23333.4
ENSMUSP00000109528	Apoo	Apoo|MGI Symbol|apolipoprotein O [Source:MGI Symbol;Acc:MGI:1915566]|X|ENSMUSG00000079508|ENSMUST00000113895	1	0	o76-94i	3	3	159.85	0.0559585	0.467697	1;2;3;4	4	19989.2	67321.6	21791.5	51008.3	60096.7	20468	79845.4	111103	118366
ENSMUSP00000030185;ENSMUSP00000051888;ENSMUSP00000138784	Tpm1	Tpm1|MGI Symbol|tropomyosin 1, alpha [Source:MGI Symbol;Acc:MGI:98809]|9|ENSMUSG00000032366|ENSMUST00000030185	0	0	i	9	1	242.78	0.0560099	5.14352	1;2	2	16486.8	41512.9	9402.26	8544.71	7753.21	1512.85	5565.15	2801.67	3116.38
ENSMUSP00000066911	Kif21a	Kif21a|MGI Symbol|kinesin family member 21A [Source:MGI Symbol;Acc:MGI:109188]|15|ENSMUSG00000022629|ENSMUST00000067205	0	0	i	5	5	151.72	0.0561897	1.38613	1;2;3;4	4	2787.01	12614.5	18347.9	17940.4	18245.1	2394.23	14560.5	10358.2	10471.3
ENSMUSP00000024031	Acy1	Acy1|MGI Symbol|aminoacylase 1 [Source:MGI Symbol;Acc:MGI:87913]|9|ENSMUSG00000023262|ENSMUST00000024031	0	0	i	2	2	115.27	0.0562196	1.57493	1;2	2	2751.1	7507.97	13614.6	12406.9	12720.9	1464.58	8580.74	5651.94	7156.59
ENSMUSP00000076155	Gnb5	Gnb5|MGI Symbol|guanine nucleotide binding protein (G protein), beta 5 [Source:MGI Symbol;Acc:MGI:101848]|9|ENSMUSG00000032192|ENSMUST00000076889	0	0	i	10	10	724.34	0.0562451	0.661414	1;2;3;4	4	43776.1	170680	128601	82735.4	77277.5	17138.7	171434	199519	202495
ENSMUSP00000124278	Hmgn3	Hmgn3|MGI Symbol|high mobility group nucleosomal binding domain 3 [Source:MGI Symbol;Acc:MGI:2138069]|9|ENSMUSG00000066456|ENSMUST00000162246	0	0	i	1	1	27.41	0.0568663	0.463557	3;4	2	1079.79	3473.92	1871.1	859.772	1894.41	1600.92	3051	6148.58	5301.6
ENSMUSP00000000285;ENSMUSP00000116277	Dgke	Dgke|MGI Symbol|diacylglycerol kinase, epsilon [Source:MGI Symbol;Acc:MGI:1889276]|11|ENSMUSG00000000276|ENSMUST00000000285	1	0	o20-40i	4	4	165.35	0.0570081	0.479326	1;2;3;4	4	35655.6	89378.3	19924.1	16538.3	17901.9	10609.8	79031.7	85223.3	99704.4
ENSMUSP00000044178	Lsm3	Lsm3|MGI Symbol|LSM3 homolog, U6 small nuclear RNA associated (S. cerevisiae) [Source:MGI Symbol;Acc:MGI:1914928]|6|ENSMUSG00000034192|ENSMUST00000040607	0	0	i	2	2	53.65	0.0570526	0.590553	1;2	2	12437.7	39745.5	14242.2	15878.4	14608.2	1091.07	38043	38970.6	40217.4
ENSMUSP00000100067;ENSMUSP00000117118	Ywhaq	Ywhaq|MGI Symbol|tyrosine 3-monooxygenase/tryptophan 5-monooxygenase activation protein, theta polypeptide [Source:MGI Symbol;Acc:MGI:891963]|12|ENSMUSG00000076432|ENSMUST00000103002	0	0	i	20	13	1282.18	0.0572735	1.42537	1;2;3;4	4	190511	598919	949265	1.01302e+06	966010	64797.4	667373	566557	546444
ENSMUSP00000003720	Crot	Crot|MGI Symbol|carnitine O-octanoyltransferase [Source:MGI Symbol;Acc:MGI:1921364]|5|ENSMUSG00000003623|ENSMUST00000003720	0	0	i	5	5	163.84	0.0572888	2.5952	1;3	2	12632.3	23830.4	22593.1	44818.3	45323.9	12727.2	26363.6	5807.32	3084.43
ENSMUSP00000058308	Hnrnpll	Hnrnpll|MGI Symbol|heterogeneous nuclear ribonucleoprotein L-like [Source:MGI Symbol;Acc:MGI:1919942]|17|ENSMUSG00000024095|ENSMUST00000061331	0	0	i	11	10	568.73	0.0574796	0.854559	1;2;3;4	4	3259.34	47385.1	43739.4	39562.7	44841.9	5471.77	46026.4	56763.1	53228.7
ENSMUSP00000030903	Atad3a	Atad3a|MGI Symbol|ATPase family, AAA domain containing 3A [Source:MGI Symbol;Acc:MGI:1919214]|4|ENSMUSG00000029036|ENSMUST00000030903	0	0	i	2	2	56.61	0.0575561	0.521635	1;4	2	1797.61	2702.1	4272.74	5150.61	7012.03	1217.97	9499.74	7071.9	8457.67
ENSMUSP00000131631	Pdc	Pdc|MGI Symbol|phosducin [Source:MGI Symbol;Acc:MGI:98090]|1|ENSMUSG00000006007|ENSMUST00000165062	0	0	i	13	13	888.53	0.0576323	0.446642	1;2;3;4	4	532414	1.2936e+06	259011	260342	175782	256609	1.04878e+06	1.5582e+06	1.35743e+06
ENSMUSP00000047730	Sbspon	Sbspon|MGI Symbol|somatomedin B and thrombospondin, type 1 domain containing [Source:MGI Symbol;Acc:MGI:2684952]|1|ENSMUSG00000032719|ENSMUST00000040695	0	Y	n4-15c20/21o	1	1	22.74	0.0577688	19.6968	1	1	3803.35	11526.7	3598.33	4499.58	3781.82	362.202	262.2	715.916	0
ENSMUSP00000108190	Dpy30	Dpy30|MGI Symbol|dpy-30 homolog (C. elegans) [Source:MGI Symbol;Acc:MGI:1913560]|17|ENSMUSG00000024067|ENSMUST00000112571	0	0	i	3	3	186.53	0.057944	0.714195	1;2;3;4	4	16079	82336.7	57132	44679.7	54128.1	12611.7	73927.4	92561	97966.9
ENSMUSP00000023684;ENSMUSP00000114034	Gart	Gart|MGI Symbol|phosphoribosylglycinamide formyltransferase [Source:MGI Symbol;Acc:MGI:95654]|16|ENSMUSG00000022962|ENSMUST00000023684	0	0	i	9	9	272.77	0.0580041	1.69794	1;2;3;4	4	7525.59	49898.8	34827.8	33180.8	38895.6	9776.83	34539.9	21047.1	15537.1
ENSMUSP00000021667	Isca2	Isca2|MGI Symbol|iron-sulfur cluster assembly 2 homolog (S. cerevisiae) [Source:MGI Symbol;Acc:MGI:1921566]|12|ENSMUSG00000021241|ENSMUST00000021667	0	0	i	4	3	181.71	0.0582259	0.815777	1;2;3	3	3955.21	27643.8	21454.7	19017.9	19568.3	1392.65	26413.2	28288.8	29134.3
ENSMUSP00000064970	Dach1	Dach1|MGI Symbol|dachshund 1 (Drosophila) [Source:MGI Symbol;Acc:MGI:1277991]|14|ENSMUSG00000055639|ENSMUST00000069334	0	0	i	1	1	22.15	0.0583749	1.38865	1	1	1603.86	12930.6	9521.74	9536.16	10725.7	1522.95	6194.01	8057.63	9212.28
ENSMUSP00000063250	Stag2	Stag2|MGI Symbol|stromal antigen 2 [Source:MGI Symbol;Acc:MGI:1098583]|X|ENSMUSG00000025862|ENSMUST00000069619	0	0	i	4	4	112.18	0.0584674	0.505948	1;2;3;4	4	3156.53	9525.32	2309.02	3817.43	4113.13	1705.57	8551.62	11904.5	10771.6
ENSMUSP00000092283	Rmdn3	Rmdn3|MGI Symbol|regulator of microtubule dynamics 3 [Source:MGI Symbol;Acc:MGI:1915059]|2|ENSMUSG00000070730|ENSMUST00000094695	1	0	o12-31i	4	4	196.36	0.0590046	0.606573	1;2;3;4	4	5295.7	22798.2	10192.1	19109.6	17765.1	3097.06	24696.7	29795.1	30292.2
ENSMUSP00000044677;ENSMUSP00000130629	Thoc2	Thoc2|MGI Symbol|THO complex 2 [Source:MGI Symbol;Acc:MGI:2442413]|X|ENSMUSG00000037475|ENSMUST00000047037	0	0	i	7	7	237.59	0.0590247	0.360369	2;3;4	3	3224.6	9274.48	1533.46	4105.8	4590.25	5494.23	8161.53	14837.1	19058.2
ENSMUSP00000071654	Gsk3a	Gsk3a|MGI Symbol|glycogen synthase kinase 3 alpha [Source:MGI Symbol;Acc:MGI:2152453]|7|ENSMUSG00000057177|ENSMUST00000071739	0	0	i	1	1	53.62	0.0590758	1.30628	1	1	1112.52	6801.84	7356.26	8994.81	8935.65	1206.12	4773.1	7172.34	5756.21
ENSMUSP00000105147	Polr2c	Polr2c|MGI Symbol|polymerase (RNA) II (DNA directed) polypeptide C [Source:MGI Symbol;Acc:MGI:109299]|8|ENSMUSG00000031783|ENSMUST00000109521	0	0	i	4	4	146.01	0.0590914	0.399938	1;2;3;4	4	4968.83	15635.8	4509.18	9671.57	13948.8	9613.27	15909.2	29514	34477.2
ENSMUSP00000082004;ENSMUSP00000025798;ENSMUSP00000038091;ENSMUSP00000120491	Klc1	Klc1|MGI Symbol|kinesin light chain 1 [Source:MGI Symbol;Acc:MGI:107978]|12|ENSMUSG00000021288|ENSMUST00000084941	0	0	i	9	7	333.65	0.0591131	2.03164	1;2;4	3	16020.1	25912.1	63956.6	39072.2	37403.1	7563.41	29542.7	18402.3	15110.6
ENSMUSP00000082352	Rdh11	Rdh11|MGI Symbol|retinol dehydrogenase 11 [Source:MGI Symbol;Acc:MGI:102581]|12|ENSMUSG00000066441|ENSMUST00000085254	0	0	i	6	6	229.73	0.0591455	0.544936	1;3;4	3	5213.3	18920.4	11029.4	23668.8	17750.2	8751.69	23890.3	40766.5	28306.9
ENSMUSP00000038760	Rfx3	Rfx3|MGI Symbol|regulatory factor X, 3 (influences HLA class II expression) [Source:MGI Symbol;Acc:MGI:106582]|19|ENSMUSG00000040929|ENSMUST00000046898	0	0	i	1	1	23.15	0.0592841	0.501396	2	1	12424.5	51173.5	70067.9	47725.9	41101.5	54308.5	61333.4	100415	168639
ENSMUSP00000025503	Isoc1	Isoc1|MGI Symbol|isochorismatase domain containing 1 [Source:MGI Symbol;Acc:MGI:1913557]|18|ENSMUSG00000024601|ENSMUST00000025503	0	0	i	4	4	211.34	0.0598028	2.64437	1;3	2	20509.7	17997.5	31321.9	53682.3	62891.2	11519.7	26855.2	7383.17	6454.14
ENSMUSP00000023116	Aco2	Aco2|MGI Symbol|aconitase 2, mitochondrial [Source:MGI Symbol;Acc:MGI:87880]|15|ENSMUSG00000022477|ENSMUST00000023116	0	0	i	54	49	3328.19	0.0598895	0.692415	1;2;3;4	4	220141	1.56916e+06	1.08692e+06	1.52731e+06	1.45374e+06	389817	1.54804e+06	2.18395e+06	2.25662e+06
ENSMUSP00000055321	Bbs1	Bbs1|MGI Symbol|Bardet-Biedl syndrome 1 (human) [Source:MGI Symbol;Acc:MGI:1277215]|19|ENSMUSG00000006464|ENSMUST00000053506	0	0	i	11	10	372	0.0599729	0.43482	1;2;3;4	4	11154.5	28199.3	4360.12	7497.03	6263.1	8104.78	21039	36339.3	33324.7
ENSMUSP00000078670;ENSMUSP00000081663;ENSMUSP00000082771;ENSMUSP00000121108;ENSMUSP00000127966	Gm10036	Gm10036|MGI Symbol|predicted gene 10036 [Source:MGI Symbol;Acc:MGI:3642334]|18|ENSMUSG00000058064|ENSMUST00000079733	0	0	i	5	5	266.79	0.0601751	0.625559	1;2;3;4	4	41314	178836	84425.3	101396	113029	41181.7	150242	215759	226226
ENSMUSP00000118498	Vta1	Vta1|MGI Symbol|Vps20-associated 1 homolog (S. cerevisiae) [Source:MGI Symbol;Acc:MGI:1913451]|10|ENSMUSG00000019868|ENSMUST00000149485	0	0	i	2	2	112.97	0.0603178	1.63081	2	1	7095.39	37543	22934.4	24252.4	23023	3920.13	19992.9	18873.2	12712.8
ENSMUSP00000088516	Arpc5l	Arpc5l|MGI Symbol|actin related protein 2/3 complex, subunit 5-like [Source:MGI Symbol;Acc:MGI:1921442]|2|ENSMUSG00000026755|ENSMUST00000090993	0	0	i	4	4	124.37	0.0603658	2.39873	2;3;4	3	25628.1	29588.6	84730.7	34803.6	37223.7	5019.07	26279.8	20042.2	16349.8
ENSMUSP00000007042	Ik	Ik|MGI Symbol|IK cytokine [Source:MGI Symbol;Acc:MGI:1345142]|18|ENSMUSG00000024474|ENSMUST00000007042	0	0	i	4	4	111.67	0.0603855	1.76627	1;2	2	9520.67	42255.1	22482.9	24230.3	23093.6	3421.34	17267.6	19774.4	13007.1
ENSMUSP00000075476	Rnf2	Rnf2|MGI Symbol|ring finger protein 2 [Source:MGI Symbol;Acc:MGI:1101759]|1|ENSMUSG00000026484|ENSMUST00000076110	0	0	i	2	2	72.69	0.0604005	0.581296	2;3;4	3	1949.65	6818.67	2770.14	2728.54	3410.11	1578.76	5474.01	7828.38	8473.32
ENSMUSP00000023882	Sympk	Sympk|MGI Symbol|symplekin [Source:MGI Symbol;Acc:MGI:1915438]|7|ENSMUSG00000023118|ENSMUST00000023882	0	0	i	4	4	170.46	0.0605281	0.288852	1;3;4	3	6048.23	16592.2	1925.16	7972.08	10029	14410.7	18607.2	29497.2	47162
ENSMUSP00000028517;ENSMUSP00000097592	Ola1	Ola1|MGI Symbol|Obg-like ATPase 1 [Source:MGI Symbol;Acc:MGI:1914309]|2|ENSMUSG00000027108|ENSMUST00000028517	0	0	i	5	5	243.61	0.0606534	1.33096	1;2;3;4	4	11385.8	56058.7	82393.9	74452.1	76617.1	8228.78	62763.4	51158.7	46854.8
ENSMUSP00000020637	Canx	Canx|MGI Symbol|calnexin [Source:MGI Symbol;Acc:MGI:88261]|11|ENSMUSG00000020368|ENSMUST00000020637	1	Y	n5-15c20/21o483-504i	22	22	1272.28	0.0611479	0.731555	1;2;3;4	4	128391	855330	552379	630748	679915	155271	772107	969564	1.07841e+06
ENSMUSP00000112942	Pld3	Pld3|MGI Symbol|phospholipase D family, member 3 [Source:MGI Symbol;Acc:MGI:1333782]|7|ENSMUSG00000003363|ENSMUST00000117611	1	0	i38-60o	1	1	69.02	0.0611728	0.704525	2	1	316.966	4381.52	5057.66	4412.85	4733.36	1663.77	4719.2	7760.29	7409.47
ENSMUSP00000023538;ENSMUSP00000004986	Mylk	Mylk|MGI Symbol|myosin, light polypeptide kinase [Source:MGI Symbol;Acc:MGI:894806]|16|ENSMUSG00000022836|ENSMUST00000023538	0	0	i	5	5	128.59	0.0613371	2.77416	1;2;3	3	6663.07	19975.4	6600.26	6431.15	6936.17	211.251	3802.64	4221.58	3964.75
ENSMUSP00000022629	Dpysl2	Dpysl2|MGI Symbol|dihydropyrimidinase-like 2 [Source:MGI Symbol;Acc:MGI:1349763]|14|ENSMUSG00000022048|ENSMUST00000022629	0	0	i	60	50	4493.44	0.0613504	1.65311	1;2;3;4	4	1.2095e+06	5.33377e+06	8.27585e+06	6.9262e+06	6.58472e+06	1.87337e+06	6.26959e+06	3.02514e+06	3.0245e+06
ENSMUSP00000101874	Stx1b	Stx1b|MGI Symbol|syntaxin 1B [Source:MGI Symbol;Acc:MGI:1930705]|7|ENSMUSG00000030806|ENSMUST00000106267	1	0	i265-286o	15	15	1054.56	0.0613905	2.23468	1;2;3	3	132234	133011	381367	423888	376958	20517.2	112984	145401	150981
ENSMUSP00000108752	G3bp2	G3bp2|MGI Symbol|GTPase activating protein (SH3 domain) binding protein 2 [Source:MGI Symbol;Acc:MGI:2442040]|5|ENSMUSG00000029405|ENSMUST00000113127	0	0	i	5	5	229.43	0.0615007	0.773158	2;3;4	3	13287.1	87669.7	64444.6	56319.8	68922.6	10890.3	81084.9	93910.2	102743
ENSMUSP00000003620;ENSMUSP00000117597;ENSMUSP00000118264;ENSMUSP00000121736;ENSMUSP00000122889;ENSMUSP00000123223	Prodh	Prodh|MGI Symbol|proline dehydrogenase [Source:MGI Symbol;Acc:MGI:97770]|16|ENSMUSG00000003526|ENSMUST00000003620	0	Y	n6-13c18/19o	12	12	399.98	0.0615349	2.76194	1;2;3;4	4	13742.7	26433.5	52241.6	58032.6	46428.9	21399.6	40508.8	3412.01	3475.45
ENSMUSP00000029699;ENSMUSP00000040265;ENSMUSP00000113093;ENSMUSP00000120784	Lmna	Lmna|MGI Symbol|lamin A [Source:MGI Symbol;Acc:MGI:96794]|3|ENSMUSG00000028063|ENSMUST00000029699	0	0	i	25	24	1177.64	0.0616245	4.49522	1;2;3;4	4	215108	179651	561442	118955	108794	21534.9	88025	48102.2	54067.6
ENSMUSP00000096346	Lrif1	Lrif1|MGI Symbol|ligand dependent nuclear receptor interacting factor 1 [Source:MGI Symbol;Acc:MGI:2445214]|3|ENSMUSG00000056260|ENSMUST00000098750	0	0	i	1	1	22.72	0.0617298	21.8716	1	1	89925.3	6014.83	129534	170214	215266	8485.76	14801	0	208.766
ENSMUSP00000072982	Ccdc177	Ccdc177|MGI Symbol|coiled-coil domain containing 177 [Source:MGI Symbol;Acc:MGI:2686414]|12|ENSMUSG00000062961|ENSMUST00000073251	0	0	i	1	1	34.75	0.061755	0.486119	3	1	672.854	1814.12	794.834	1074.78	2263	775.556	2310.5	2687.48	3802.02
ENSMUSP00000052866	Pgp	Pgp|MGI Symbol|phosphoglycolate phosphatase [Source:MGI Symbol;Acc:MGI:1914328]|17|ENSMUSG00000043445|ENSMUST00000053024	0	0	i	4	4	166.6	0.0618108	1.1895	1;2;3	3	3226.54	45359.9	38349.2	38738.4	41310.7	3896.62	39075.9	33279.2	31666.6
ENSMUSP00000092951	Pawr	Pawr|MGI Symbol|PRKC, apoptosis, WT1, regulator [Source:MGI Symbol;Acc:MGI:2149961]|10|ENSMUSG00000035873|ENSMUST00000095313	0	0	i	1	1	55.61	0.0619104	0.597043	1	1	6802.42	25590.8	9405.95	14217.5	15460.8	3469.58	29140.4	23888.6	30442.3
ENSMUSP00000027153	Acadl	Acadl|MGI Symbol|acyl-Coenzyme A dehydrogenase, long-chain [Source:MGI Symbol;Acc:MGI:87866]|1|ENSMUSG00000026003|ENSMUST00000027153	0	Y	n5-13c17/18o	13	13	773.61	0.061926	3.6023	1;2;3;4	4	179601	121631	553170	287719	269053	96007.7	198881	38342.2	27382.1
ENSMUSP00000123880	Opa1	Opa1|MGI Symbol|optic atrophy 1 [Source:MGI Symbol;Acc:MGI:1921393]|16|ENSMUSG00000038084|ENSMUST00000161186	0	0	i	10	1	475.87	0.061977	0.41106	1	1	879.536	683.915	2599.7	2034.8	2487.11	1144.8	3984.13	3696.74	5807.6
ENSMUSP00000034432	Cfdp1	Cfdp1|MGI Symbol|craniofacial development protein 1 [Source:MGI Symbol;Acc:MGI:1344403]|8|ENSMUSG00000031954|ENSMUST00000034432	0	0	i	1	1	32.94	0.0623185	0.573489	2	1	2665.92	8694.4	2645.78	3764.52	4134.71	674.077	8449.57	9663.27	8548.15
ENSMUSP00000002839;ENSMUSP00000082053	Ppp2r5d	Ppp2r5d|MGI Symbol|protein phosphatase 2, regulatory subunit B (B56), delta isoform [Source:MGI Symbol;Acc:MGI:2388481]|17|ENSMUSG00000059409|ENSMUST00000002839	0	0	i	6	5	154.39	0.0625079	0.554024	1;2;3;4	4	13210.7	32682	21717.3	43557.4	52148.3	3905.91	58170.4	60581.3	65810.8
ENSMUSP00000027726	Cyb5r1	Cyb5r1|MGI Symbol|cytochrome b5 reductase 1 [Source:MGI Symbol;Acc:MGI:1919267]|1|ENSMUSG00000026456|ENSMUST00000027726	0	Y	n8-21c26/27o	3	3	151.4	0.062683	0.460361	2;3;4	3	14913.8	48808	13376.3	25102	24528.6	21316	38387.1	74786.6	75807.4
ENSMUSP00000050034	Dclk1	Dclk1|MGI Symbol|doublecortin-like kinase 1 [Source:MGI Symbol;Acc:MGI:1330861]|3|ENSMUSG00000027797|ENSMUST00000054237	0	0	i	3	3	124.03	0.0627914	1.98093	1;2;3	3	6387.9	13073.1	23555	24634	27801.1	6832.37	18457.2	6341.67	6926.41
ENSMUSP00000025196	Psmb8	Psmb8|MGI Symbol|proteasome (prosome, macropain) subunit, beta type 8 (large multifunctional peptidase 7) [Source:MGI Symbol;Acc:MGI:1346527]|17|ENSMUSG00000024338|ENSMUST00000025196	0	0	i	1	1	44.67	0.0631602	2.79802	1	1	18918	58787.1	25079.2	18751.9	20191.2	3663.53	8145.51	15033.1	13753.8
ENSMUSP00000062539	Pcp4	Pcp4|MGI Symbol|Purkinje cell protein 4 [Source:MGI Symbol;Acc:MGI:97509]|16|ENSMUSG00000090223|ENSMUST00000061739	0	0	i	6	6	377.77	0.063292	0.433549	1;2;4	3	25002.3	41598.3	72741.9	99031.1	88334.4	69011.9	97683.3	234145	147985
ENSMUSP00000029588	Larp7	Larp7|MGI Symbol|La ribonucleoprotein domain family, member 7 [Source:MGI Symbol;Acc:MGI:107634]|3|ENSMUSG00000027968|ENSMUST00000029588	0	0	i	1	1	21.68	0.0635152	0.652179	1	1	2122.08	8629.04	3882.56	5125.45	4515.98	1157.39	7529.61	9401.74	9644.66
ENSMUSP00000128278;ENSMUSP00000071715	Iqgap1	Iqgap1|MGI Symbol|IQ motif containing GTPase activating protein 1 [Source:MGI Symbol;Acc:MGI:1352757]|7|ENSMUSG00000030536|ENSMUST00000167377	0	0	i	7	7	307.13	0.0635926	3.00213	1;2;3	3	15913.8	15043.7	52879.9	26739.6	28055.2	10105.5	22252.2	4664.35	4834.61
ENSMUSP00000056719	Gtf3c1	Gtf3c1|MGI Symbol|general transcription factor III C 1 [Source:MGI Symbol;Acc:MGI:107887]|7|ENSMUSG00000032777|ENSMUST00000055506	0	0	i	3	3	118.51	0.0636392	0.34716	1;3;4	3	2115.16	6361.4	1238.06	3415.05	4186.34	4652.64	5683.65	12640.8	14513.8
ENSMUSP00000098053	Eif3d	Eif3d|MGI Symbol|eukaryotic translation initiation factor 3, subunit D [Source:MGI Symbol;Acc:MGI:1933181]|15|ENSMUSG00000016554|ENSMUST00000100484	0	0	i	8	8	332.32	0.0638516	1.37995	1;2;3;4	4	4733.84	30786.2	32266.4	24305	22652.1	1944.29	22915.5	20755.2	19035.3
ENSMUSP00000081001	mt-Nd5	mt-Nd5|MGI Symbol|mitochondrially encoded NADH dehydrogenase 5 [Source:MGI Symbol;Acc:MGI:102496]|MT|ENSMUSG00000064367|ENSMUST00000082418	17	0	o6-27i39-56o84-105i117-134o140-160i172-191o211-233i245-266o272-294i301-319o325-347i368-386o406-432i453-472o484-504i516-536o586-604i	2	2	132.58	0.0639987	0.277853	2;3;4	3	47306.3	59488.7	19363.3	122577	108764	84921.5	144194	313279	242619
ENSMUSP00000083077;ENSMUSP00000106874;ENSMUSP00000117873	Atp1a2	Atp1a2|MGI Symbol|ATPase, Na+/K+ transporting, alpha 2 polypeptide [Source:MGI Symbol;Acc:MGI:88106]|1|ENSMUSG00000007097|ENSMUST00000085913	8	0	i94-116o128-147i289-313o319-342i850-871o910-929i950-967o982-998i	42	13	2971.37	0.0640728	1.9006	1;2;3;4	4	28880.1	80092.3	141942	133582	136799	40470.8	109380	39701.1	38872
ENSMUSP00000121557;ENSMUSP00000024909;ENSMUSP00000137940	Ndufv2	Ndufv2|MGI Symbol|NADH dehydrogenase (ubiquinone) flavoprotein 2 [Source:MGI Symbol;Acc:MGI:1920150]|17|ENSMUSG00000024099|ENSMUST00000143987	0	0	i	11	11	508.07	0.0641126	0.694979	1;2;3;4	4	61617.9	278454	159253	155987	150978	42688.1	234995	300491	315172
ENSMUSP00000000642;ENSMUSP00000051215;ENSMUSP00000125986;ENSMUSP00000128572	Hk2	Hk2|MGI Symbol|hexokinase 2 [Source:MGI Symbol;Acc:MGI:1315197]|6|ENSMUSG00000000628|ENSMUST00000000642	0	0	i	31	25	1462.43	0.0643286	0.54319	1;2;3;4	4	78312.9	215339	62228.5	62069.7	52617	21964.6	183195	227105	206264
ENSMUSP00000056500;ENSMUSP00000102287	Prkar1a	Prkar1a|MGI Symbol|protein kinase, cAMP dependent regulatory, type I, alpha [Source:MGI Symbol;Acc:MGI:104878]|11|ENSMUSG00000020612|ENSMUST00000049527	0	0	i	8	8	351.28	0.0643738	2.3741	1;2;3;4	4	87297.4	152545	319261	145094	137635	47695.6	140601	65650.2	52024.2
ENSMUSP00000001824	Folh1	Folh1|MGI Symbol|folate hydrolase 1 [Source:MGI Symbol;Acc:MGI:1858193]|7|ENSMUSG00000001773|ENSMUST00000001824	1	0	i20-44o	10	10	321.09	0.0648078	2.26485	1;2;3;4	4	11778.7	17699.1	36875.4	44555.2	39732.4	11515.3	27506.3	8306.13	6891.64
ENSMUSP00000034272	Mvb12a	Mvb12a|MGI Symbol|multivesicular body subunit 12A [Source:MGI Symbol;Acc:MGI:1920961]|8|ENSMUSG00000031813|ENSMUST00000034272	0	0	i	1	1	20.85	0.0651645	2.13144	1	1	7196.75	25325.4	11647	10542.9	10704.6	804.844	8249.73	7440.72	6640.05
ENSMUSP00000053033	Mrps7	Mrps7|MGI Symbol|mitchondrial ribosomal protein S7 [Source:MGI Symbol;Acc:MGI:1354367]|11|ENSMUSG00000046756|ENSMUST00000058109	0	0	i	1	1	37.79	0.065295	0.237953	3	1	1580.97	425.336	1102.34	3105.62	3739.37	2320.4	4280.28	7943.62	8579.27
ENSMUSP00000015950;ENSMUSP00000115453;ENSMUSP00000122081	Qdpr	Qdpr|MGI Symbol|quinoid dihydropteridine reductase [Source:MGI Symbol;Acc:MGI:97836]|5|ENSMUSG00000015806|ENSMUST00000015950	0	0	i	12	12	883.53	0.0653286	2.64705	1;2;3;4	4	149305	147206	484724	218905	213986	57687.9	173228	78290.2	68980.2
ENSMUSP00000099853	Cd47	Cd47|MGI Symbol|CD47 antigen (Rh-related antigen, integrin-associated signal transducer) [Source:MGI Symbol;Acc:MGI:96617]|16|ENSMUSG00000055447|ENSMUST00000084838	5	Y	n4-15c23/24o162-184i196-217o229-247i259-282o288-308i	3	3	207.51	0.0657012	1.57327	1;2;3;4	4	24220.8	51777.1	96847	99682	103269	5798.45	59680.1	49865.5	49422.9
ENSMUSP00000030432	Hmgcl	Hmgcl|MGI Symbol|3-hydroxy-3-methylglutaryl-Coenzyme A lyase [Source:MGI Symbol;Acc:MGI:96158]|4|ENSMUSG00000028672|ENSMUST00000030432	0	Y	n12-22c27/28o	8	8	450.47	0.0663555	1.72971	1;2;3;4	4	32281	140748	73334	89871	71713.4	9904.07	68102.3	52834.5	49539.5
ENSMUSP00000028599	Cstf3	Cstf3|MGI Symbol|cleavage stimulation factor, 3' pre-RNA, subunit 3 [Source:MGI Symbol;Acc:MGI:1351825]|2|ENSMUSG00000027176|ENSMUST00000028599	0	0	i	1	1	21.44	0.0664541	0.272484	3	1	640.635	700.707	549.875	1556.71	1860.61	1903.26	1449.83	5005.06	4405.33
ENSMUSP00000110927	Sept7	Sept7|MGI Symbol|septin 7 [Source:MGI Symbol;Acc:MGI:1335094]|9|ENSMUSG00000001833|ENSMUST00000115272	0	0	i	16	15	986.83	0.0666211	2.69134	1;2;3;4	4	495163	501850	1.64611e+06	799408	780351	253155	655844	230050	205697
ENSMUSP00000099487;ENSMUSP00000028890;ENSMUSP00000123879;ENSMUSP00000123890;ENSMUSP00000124616;ENSMUSP00000125304;ENSMUSP00000125305	Nop56	Nop56|MGI Symbol|NOP56 ribonucleoprotein [Source:MGI Symbol;Acc:MGI:1914384]|2|ENSMUSG00000027405|ENSMUST00000103198	0	0	i	19	19	932.04	0.0666232	0.47235	1;2;3;4	4	31620.4	88409.8	21327.8	25699.4	29554.5	33352.5	60141.8	125182	105486
ENSMUSP00000030651	Sh3bgrl3	Sh3bgrl3|MGI Symbol|SH3 domain binding glutamic acid-rich protein-like 3 [Source:MGI Symbol;Acc:MGI:1920973]|4|ENSMUSG00000028843|ENSMUST00000030651	0	0	i	1	1	25.58	0.0666754	6.77181	1	1	8236.54	19374.8	2339.61	3257.58	3170.2	132.515	1152.04	1149.07	1380.07
ENSMUSP00000005714;ENSMUSP00000117123;ENSMUSP00000132604	Ube2m	Ube2m|MGI Symbol|ubiquitin-conjugating enzyme E2M [Source:MGI Symbol;Acc:MGI:108278]|7|ENSMUSG00000005575|ENSMUST00000005714	0	0	i	3	2	78.03	0.0667657	0.716364	1;2	2	8894.97	30918.9	44505.2	52215.5	45085.2	57.7259	57789.4	57674.1	57736.9
ENSMUSP00000052905	Eny2	Eny2|MGI Symbol|enhancer of yellow 2 homolog (Drosophila) [Source:MGI Symbol;Acc:MGI:1919286]|15|ENSMUSG00000022338|ENSMUST00000060652	0	0	i	1	1	21.22	0.067381	0.645186	2	1	7970.12	18763.4	32779.7	27636.4	37349	4512.81	48618.4	41085.2	40546.7
ENSMUSP00000105026;ENSMUSP00000136496;ENSMUSP00000136917	Tnpo1	Tnpo1|MGI Symbol|transportin 1 [Source:MGI Symbol;Acc:MGI:2681523]|13|ENSMUSG00000009470|ENSMUST00000109399	0	0	i	10	7	351.63	0.0675292	0.674247	1;2;3;4	4	4763.86	20664.9	14385.6	24790.7	24138.8	2499.12	27973	27987.5	32308.8
ENSMUSP00000031160;ENSMUSP00000117027;ENSMUSP00000123558	Paics	Paics|MGI Symbol|phosphoribosylaminoimidazole carboxylase, phosphoribosylaminoribosylaminoimidazole, succinocarboxamide synthetase [Source:MGI Symbol;Acc:MGI:1914304]|5|ENSMUSG00000029247|ENSMUST00000031160	0	0	i	10	10	515.98	0.06754	1.6382	1;2;3;4	4	22233.1	44857.3	73670.8	94945.8	88247.1	12144.7	56750.6	36525.4	34989.7
ENSMUSP00000030412	Ppt1	Ppt1|MGI Symbol|palmitoyl-protein thioesterase 1 [Source:MGI Symbol;Acc:MGI:1298204]|4|ENSMUSG00000028657|ENSMUST00000030412	0	Y	n9-20c25/26o	2	2	64.7	0.0675688	0.655211	2;3	2	3481.63	10418.4	16419.2	17447.1	17932.7	3349.39	18948.3	23543.5	25467.1
ENSMUSP00000025218	Etf1	Etf1|MGI Symbol|eukaryotic translation termination factor 1 [Source:MGI Symbol;Acc:MGI:2385071]|18|ENSMUSG00000024360|ENSMUST00000025218	0	0	i	1	1	31.56	0.0676233	1.60903	2	1	2969.48	18025.5	11949.3	11918.4	12452.6	2550.29	10332.2	10077.2	5792.99
ENSMUSP00000032069	Add2	Add2|MGI Symbol|adducin 2 (beta) [Source:MGI Symbol;Acc:MGI:87919]|6|ENSMUSG00000030000|ENSMUST00000032069	0	0	i	3	2	141.92	0.0678604	1.50703	1;2	2	2687.42	6110.19	10653.9	11135.9	12195.6	330.989	6260.11	6632.47	5972.29
ENSMUSP00000013842;ENSMUSP00000117735	Pea15a	Pea15a|MGI Symbol|phosphoprotein enriched in astrocytes 15A [Source:MGI Symbol;Acc:MGI:104799]|1|ENSMUSG00000013698|ENSMUST00000013842	0	0	i	6	1	504.69	0.0680741	2.69797	1;2;3;4	4	465401	435987	1.51741e+06	702758	743846	211951	575414	211793	204910
ENSMUSP00000025804	Rab1b	Rab1b|MGI Symbol|RAB1B, member RAS oncogene family [Source:MGI Symbol;Acc:MGI:1923558]|19|ENSMUSG00000024870|ENSMUST00000025804	0	0	i	12	3	757.39	0.0682518	1.3946	1;2;3;4	4	42627.1	138378	209589	227747	228212	19837.3	157685	118016	137283
ENSMUSP00000029149;ENSMUSP00000114824;ENSMUSP00000116820;ENSMUSP00000116950;ENSMUSP00000117462	Rbm39	Rbm39|MGI Symbol|RNA binding motif protein 39 [Source:MGI Symbol;Acc:MGI:2157953]|2|ENSMUSG00000027620|ENSMUST00000029149	0	0	i	8	8	537.84	0.0683925	0.595414	1;2;3;4	4	37342.6	143872	81883.9	63589	67179.4	47361.7	108414	193305	187253
ENSMUSP00000021807;ENSMUSP00000114392	Dek	Dek|MGI Symbol|DEK oncogene (DNA binding) [Source:MGI Symbol;Acc:MGI:1926209]|13|ENSMUSG00000021377|ENSMUST00000021807	0	0	i	12	11	519.3	0.0685663	0.564361	1;2;3;4	4	63349.8	186332	198830	88042.1	78775.4	88287.7	205618	375565	249084
ENSMUSP00000099944	Ppp3r1	Ppp3r1|MGI Symbol|protein phosphatase 3, regulatory subunit B, alpha isoform (calcineurin B, type I) [Source:MGI Symbol;Acc:MGI:107172]|11|ENSMUSG00000033953|ENSMUST00000102880	0	0	i	7	7	299.6	0.0691838	1.2301	1;2;3;4	4	8901.63	64715.1	78538.7	85200.5	81229.7	9567.5	72397.5	56414.3	55294.7
ENSMUSP00000047797	Cpsf2	Cpsf2|MGI Symbol|cleavage and polyadenylation specific factor 2 [Source:MGI Symbol;Acc:MGI:1861601]|12|ENSMUSG00000041781|ENSMUST00000047357	0	0	i	2	2	48.81	0.0693767	0.389499	3	1	297.738	4392.38	4956.24	4684.32	4300.1	6970.92	4614.57	12396.7	18523.6
ENSMUSP00000044420;ENSMUSP00000112216	Cdv3	Cdv3|MGI Symbol|carnitine deficiency-associated gene expressed in ventricle 3 [Source:MGI Symbol;Acc:MGI:2448759]|9|ENSMUSG00000032803|ENSMUST00000035484	0	0	i	4	4	127.57	0.0697752	2.75652	1;2	2	11552.2	35124.9	8034.71	16375.4	15319.5	771.988	6253.31	7687.61	7465.41
ENSMUSP00000049394	Cbr1	Cbr1|MGI Symbol|carbonyl reductase 1 [Source:MGI Symbol;Acc:MGI:88284]|16|ENSMUSG00000051483|ENSMUST00000039659	0	0	i	17	16	876	0.0699257	1.84496	1;2;3;4	4	129536	276293	537951	282769	277755	53945.8	259426	174447	159366
ENSMUSP00000126603	Ggps1	Ggps1|MGI Symbol|geranylgeranyl diphosphate synthase 1 [Source:MGI Symbol;Acc:MGI:1341724]|13|ENSMUSG00000021302|ENSMUST00000170957	0	0	i	1	1	39.36	0.0699495	0.636109	1	1	3282.48	8392.45	11278.7	13702.5	16049.3	2237.16	18694.4	19985.6	15630
ENSMUSP00000062576	Nucks1	Nucks1|MGI Symbol|nuclear casein kinase and cyclin-dependent kinase substrate 1 [Source:MGI Symbol;Acc:MGI:1934811]|1|ENSMUSG00000026434|ENSMUST00000062264	0	0	i	2	2	84.42	0.0705925	0.63449	1	1	17000.8	55535	27180.2	21213.6	18536.6	1686.34	53544.3	55731	52414
ENSMUSP00000022954	Khdrbs3	Khdrbs3|MGI Symbol|KH domain containing, RNA binding, signal transduction associated 3 [Source:MGI Symbol;Acc:MGI:1313312]|15|ENSMUSG00000022332|ENSMUST00000022954	0	0	i	6	5	225.66	0.0706501	0.695445	1;2;3	3	11163.1	45833	23814.7	23427.8	23290.9	4904.73	39475.1	49256.7	45005.7
ENSMUSP00000070054	Aifm2	Aifm2|MGI Symbol|apoptosis-inducing factor, mitochondrion-associated 2 [Source:MGI Symbol;Acc:MGI:1918611]|10|ENSMUSG00000020085|ENSMUST00000067857	0	0	i	1	1	32.13	0.071602	2.72446	3	1	670.62	1549.62	3124.84	2219.51	1934.12	1230.03	2246.32	116.102	115.6
ENSMUSP00000030348;ENSMUSP00000134098;ENSMUSP00000134663	Magoh	Magoh|MGI Symbol|mago-nashi homolog, proliferation-associated (Drosophila) [Source:MGI Symbol;Acc:MGI:1330312]|4|ENSMUSG00000028609|ENSMUST00000030348	0	0	i	7	7	458.32	0.0716726	0.431782	1;2;3;4	4	43083.8	149692	48017	74373	91071.2	97237.1	108189	244991	296295
ENSMUSP00000079246	Arl1	Arl1|MGI Symbol|ADP-ribosylation factor-like 1 [Source:MGI Symbol;Acc:MGI:99436]|10|ENSMUSG00000060904|ENSMUST00000080379	0	0	i	1	1	39.94	0.0716758	0.387489	3	1	5249.31	4554.25	3508.08	7914.42	15128	3919.84	12441.4	19949.6	18148.6
ENSMUSP00000107214	Diablo	Diablo|MGI Symbol|diablo homolog (Drosophila) [Source:MGI Symbol;Acc:MGI:1913843]|5|ENSMUSG00000029433|ENSMUST00000111587	0	0	i	1	1	94.02	0.0721464	0.576392	1	1	5372.27	9633.84	19302.1	21433.6	19952	4157.64	23943.7	30519.6	31639.1
ENSMUSP00000025045;ENSMUSP00000113747	Uqcc2	Uqcc2|MGI Symbol|ubiquinol-cytochrome c reductase complex assembly factor 2 [Source:MGI Symbol;Acc:MGI:1914517]|17|ENSMUSG00000024208|ENSMUST00000025045	0	0	i	2	2	73.16	0.0721597	0.76311	1	1	7169.9	39902	26298.3	26567.7	24265.1	4641.37	34774.7	41684.3	43597.9
ENSMUSP00000056324	Ugp2	Ugp2|MGI Symbol|UDP-glucose pyrophosphorylase 2 [Source:MGI Symbol;Acc:MGI:2183447]|11|ENSMUSG00000001891|ENSMUST00000060895	0	0	i	7	7	320.47	0.0724725	3.34944	1;2;3;4	4	23338	12585.1	69688	40648.5	38828.1	7827.74	21167.9	8053.5	7206.03
ENSMUSP00000015435;ENSMUSP00000119805;ENSMUSP00000122146	Gdi1	Gdi1|MGI Symbol|guanosine diphosphate (GDP) dissociation inhibitor 1 [Source:MGI Symbol;Acc:MGI:99846]|X|ENSMUSG00000015291|ENSMUST00000015435	0	0	i	34	24	2046.4	0.0727984	1.24375	1;2;3;4	4	100791	466850	518790	642626	680192	42688.2	489578	426444	408237
ENSMUSP00000099480	Rpl22	Rpl22|MGI Symbol|ribosomal protein L22 [Source:MGI Symbol;Acc:MGI:99262]|4|ENSMUSG00000028936|ENSMUST00000103191	0	0	i	4	4	226.95	0.0729108	0.743972	1;2;3	3	56936.3	299505	186040	185526	185338	40961.4	254235	315847	331801
ENSMUSP00000087756	Myh11	Myh11|MGI Symbol|myosin, heavy polypeptide 11, smooth muscle [Source:MGI Symbol;Acc:MGI:102643]|16|ENSMUSG00000018830|ENSMUST00000090287	0	0	i	28	16	1381.84	0.0731641	2.19939	1;2;3;4	4	20946.1	70849.1	31099.5	27903	28169	2324.3	17061	20596.8	21442.5
ENSMUSP00000041828	Sorcs2	Sorcs2|MGI Symbol|sortilin-related VPS10 domain containing receptor 2 [Source:MGI Symbol;Acc:MGI:1932289]|5|ENSMUSG00000029093|ENSMUST00000037370	1	Y	n36-47c51/52o1079-1100i	1	1	81.42	0.0732102	3.13821	1	1	4352.9	2260.12	10849.4	10562.9	11401.8	273.475	2566.47	2281.84	2828.63
ENSMUSP00000021085	Nup85	Nup85|MGI Symbol|nucleoporin 85 [Source:MGI Symbol;Acc:MGI:3046173]|11|ENSMUSG00000020739|ENSMUST00000021085	0	0	i	1	1	24.62	0.0734236	0.165453	3	1	6475.16	16927.1	5558.15	3238.23	3615.48	40731	7330.3	86838	62444.2
ENSMUSP00000052912	Pdia6	Pdia6|MGI Symbol|protein disulfide isomerase associated 6 [Source:MGI Symbol;Acc:MGI:1919103]|12|ENSMUSG00000020571|ENSMUST00000057288	0	Y	n9-20c27/28o	13	13	903.86	0.0734442	1.34317	1;2;3;4	4	56733.6	241866	375593	286014	278926	23617.7	248731	202030	219242
ENSMUSP00000099841;ENSMUSP00000115454;ENSMUSP00000115456;ENSMUSP00000121112	Ak4	Ak4|MGI Symbol|adenylate kinase 4 [Source:MGI Symbol;Acc:MGI:87979]|4|ENSMUSG00000028527|ENSMUST00000102780	0	Y	n5-12c17/18o	7	7	257.17	0.0736501	0.691586	1;2;3;4	4	14126.1	72253.3	46602	47143.3	40320	17352.8	58476	86196.2	90420.7
ENSMUSP00000059419;ENSMUSP00000081537;ENSMUSP00000107585	Sfxn3	Sfxn3|MGI Symbol|sideroflexin 3 [Source:MGI Symbol;Acc:MGI:2137679]|19|ENSMUSG00000025212|ENSMUST00000062213	2	0	i225-246o266-286i	13	10	859.5	0.0736946	0.782439	1;2;3;4	4	38181	270048	185056	254047	256167	14690.5	304285	316316	287087
ENSMUSP00000021428	Snw1	Snw1|MGI Symbol|SNW domain containing 1 [Source:MGI Symbol;Acc:MGI:1913604]|12|ENSMUSG00000021039|ENSMUST00000021428	0	0	i	4	4	170.04	0.0740951	0.627709	1;2;3;4	4	5611.66	21032.7	16063.9	9720.44	9262.9	6090.89	17777.7	29083.8	27358.1
ENSMUSP00000081544	Oat	Oat|MGI Symbol|ornithine aminotransferase [Source:MGI Symbol;Acc:MGI:97394]|7|ENSMUSG00000030934|ENSMUST00000084500	0	Y	n5-14c25/26o	23	22	1568.48	0.0744718	2.1067	1;2;3;4	4	342718	492919	1.28584e+06	741583	663319	180937	600114	309776	267883
ENSMUSP00000130176	Zfp385a	Zfp385a|MGI Symbol|zinc finger protein 385A [Source:MGI Symbol;Acc:MGI:1352495]|15|ENSMUSG00000000552|ENSMUST00000168828	0	0	i	5	5	142.16	0.0746664	0.548342	1;2;3;4	4	16781.4	50604.8	17588.7	17507.7	16111.8	15023.6	34641	57334.7	63042.9
ENSMUSP00000096588	Arfip1	Arfip1|MGI Symbol|ADP-ribosylation factor interacting protein 1 [Source:MGI Symbol;Acc:MGI:1277120]|3|ENSMUSG00000074513|ENSMUST00000098990	0	0	i	2	2	48.86	0.0747099	2.30919	3	1	33602.4	118201	66248.7	46621.1	47553.5	13713.6	49250.6	25096.4	25920.8
ENSMUSP00000109306	Slc30a9	Slc30a9|MGI Symbol|solute carrier family 30 (zinc transporter), member 9 [Source:MGI Symbol;Acc:MGI:1923690]|5|ENSMUSG00000029221|ENSMUST00000113676	5	Y	n4-12c17/18o218-239i286-309o321-343i378-397o403-422i	5	5	159.62	0.0747533	0.777522	1;3;4	3	4606.27	34544	23924.9	28719.9	25987.3	5236.36	30771.9	40281.5	39326.1
ENSMUSP00000027127	Sf3b1	Sf3b1|MGI Symbol|splicing factor 3b, subunit 1 [Source:MGI Symbol;Acc:MGI:1932339]|1|ENSMUSG00000025982|ENSMUST00000027127	2	0	o631-652i664-683o	21	20	908.86	0.0750251	0.468029	1;2;3;4	4	39018.6	115105	27577.4	43193.5	45278.6	51015.1	77431.2	144350	177592
ENSMUSP00000090059	Srsf2	Srsf2|MGI Symbol|serine/arginine-rich splicing factor 2 [Source:MGI Symbol;Acc:MGI:98284]|11|ENSMUSG00000034120|ENSMUST00000092404	0	0	i	5	5	155.2	0.0754321	0.643971	1;2;3;4	4	29824.9	100884	45084.7	40367.6	38945.3	12658.5	81933	106330	99988.1
ENSMUSP00000014698	Dguok	Dguok|MGI Symbol|deoxyguanosine kinase [Source:MGI Symbol;Acc:MGI:1351602]|6|ENSMUSG00000014554|ENSMUST00000014698	0	0	i	4	4	151.01	0.0762793	0.696996	2;3;4	3	9310.5	39423.2	37883	56757.2	52024	9248.64	52960.7	71188.3	64800
ENSMUSP00000077553	Memo1	Memo1|MGI Symbol|mediator of cell motility 1 [Source:MGI Symbol;Acc:MGI:1924140]|17|ENSMUSG00000058704|ENSMUST00000078459	0	0	i	2	2	75.08	0.0765694	0.633136	1;3;4	3	6341.5	11856	27384.6	19287.2	19470.4	5361.24	25433.6	36153.5	30998.6
ENSMUSP00000027810;ENSMUSP00000135385	Fh1	Fh1|MGI Symbol|fumarate hydratase 1 [Source:MGI Symbol;Acc:MGI:95530]|1|ENSMUSG00000026526|ENSMUST00000027810	0	Y	n14-24c28/29o	19	19	1219.91	0.0768152	0.89049	1;2;3;4	4	35185.5	361230	394011	335290	312100	21808.3	379159	412046	420415
ENSMUSP00000000939	Hip1r	Hip1r|MGI Symbol|huntingtin interacting protein 1 related [Source:MGI Symbol;Acc:MGI:1352504]|5|ENSMUSG00000000915|ENSMUST00000000939	0	0	i	3	2	98.2	0.0769557	3.36836	1;2;3;4	4	12157.6	7148.61	35695.9	28733.2	24503.7	9608.09	17968.3	1265.36	1388.56
ENSMUSP00000031594	Sdsl	Sdsl|MGI Symbol|serine dehydratase-like [Source:MGI Symbol;Acc:MGI:2182607]|5|ENSMUSG00000029596|ENSMUST00000031594	0	0	i	2	2	55	0.0769691	2.64538	2;3	2	4173.6	6018.87	5484.71	13492.7	12359.7	4515.64	8285.86	702.51	246.506
ENSMUSP00000027478	Ndufa10	Ndufa10|MGI Symbol|NADH dehydrogenase (ubiquinone) 1 alpha subcomplex 10 [Source:MGI Symbol;Acc:MGI:1914523]|1|ENSMUSG00000026260|ENSMUST00000027478	0	Y	n5-13c19/20o	18	18	1074.91	0.077121	0.646605	1;2;3;4	4	100976	456807	219566	292585	285384	113727	368632	540983	583348
ENSMUSP00000001108;ENSMUSP00000114984;ENSMUSP00000116075	Add1	Add1|MGI Symbol|adducin 1 (alpha) [Source:MGI Symbol;Acc:MGI:87918]|5|ENSMUSG00000029106|ENSMUST00000001108	0	0	i	16	8	785.94	0.0771277	1.50311	1;2;3;4	4	16900.5	209128	202061	239387	207154	68301.7	219509	103917	98671.8
ENSMUSP00000022203	Dimt1	Dimt1|MGI Symbol|DIM1 dimethyladenosine transferase 1-like (S. cerevisiae) [Source:MGI Symbol;Acc:MGI:1913504]|13|ENSMUSG00000021692|ENSMUST00000022203	0	0	i	1	1	23.06	0.0771881	0.242802	3	1	482.595	927.872	202.121	1261.15	1183.92	1704.38	1270.11	4051.62	4367.36
ENSMUSP00000014445	Pam16	Pam16|MGI Symbol|presequence translocase-asssociated motor 16 homolog (S. cerevisiae) [Source:MGI Symbol;Acc:MGI:1913699]|16|ENSMUSG00000014301|ENSMUST00000014445	0	Y	n5-16c21/22o	3	3	96.23	0.0773212	0.495485	2;4	2	5986.43	5348.48	18693.2	11998.8	16976.1	4245.93	22163.9	30527	25069.6
ENSMUSP00000025023;ENSMUSP00000122258	Luc7l	Luc7l|MGI Symbol|Luc7 homolog (S. cerevisiae)-like [Source:MGI Symbol;Acc:MGI:1914228]|17|ENSMUSG00000024188|ENSMUST00000025023	0	0	i	7	2	234.73	0.0776764	0.380556	2;3;4	3	2285.26	8532.22	3350.35	4615.68	4305.06	8057.8	5462.69	16260	21222.2
ENSMUSP00000046910	Sep15	Sep15|MGI Symbol|selenoprotein [Source:MGI Symbol;Acc:MGI:1927947]|3|ENSMUSG00000037072|ENSMUST00000082437	0	Y	n12-23c30/31o	3	2	189.27	0.0776764	0.794479	1;2	2	11158.1	61548.2	47412.8	36309.5	39978.8	2839.36	64262.5	58656	62240.9
ENSMUSP00000039314	Mpp6	Mpp6|MGI Symbol|membrane protein, palmitoylated 6 (MAGUK p55 subfamily member 6) [Source:MGI Symbol;Acc:MGI:1927340]|6|ENSMUSG00000038388|ENSMUST00000036236	0	0	i	7	3	217.32	0.0777207	0.485654	3	1	5285.51	10327.6	6899.17	16758.5	18032.1	6057.56	17728	29842.9	23718.8
ENSMUSP00000036983;ENSMUSP00000117464	Car14	Car14|MGI Symbol|carbonic anhydrase 14 [Source:MGI Symbol;Acc:MGI:1344341]|3|ENSMUSG00000038526|ENSMUST00000036181	1	Y	n2-10c15/16o290-312i	5	5	290.68	0.0777594	2.98002	1;2;3;4	4	80620.6	52918.5	168305	230177	216915	71729.1	132563	9596.03	7091.22
ENSMUSP00000086398;ENSMUSP00000138165	Atp2b2	Atp2b2|MGI Symbol|ATPase, Ca++ transporting, plasma membrane 2 [Source:MGI Symbol;Acc:MGI:105368]|6|ENSMUSG00000030302|ENSMUST00000089003	8	0	i98-121o151-170i357-378o398-424i910-928o948-966i986-1006o1018-1039i	21	11	1114.51	0.077796	2.29303	1;2;3;4	4	40277.7	33944.7	112910	120284	108554	2020.57	37398.2	36315.8	40228.9
ENSMUSP00000029270;ENSMUSP00000029368	Ccna2	Ccna2|MGI Symbol|cyclin A2 [Source:MGI Symbol;Acc:MGI:108069]|3|ENSMUSG00000027715|ENSMUST00000029270	0	0	i	2	2	98.94	0.0778337	14.845	1	1	77931.3	169702	18076.3	15904.9	8224.97	1814.1	6460.14	2891.02	4110.86
ENSMUSP00000006293	Crkl	Crkl|MGI Symbol|v-crk sarcoma virus CT10 oncogene homolog (avian)-like [Source:MGI Symbol;Acc:MGI:104686]|16|ENSMUSG00000006134|ENSMUST00000006293	0	0	i	5	5	170.38	0.0779723	1.86202	1;2	2	12958.1	50719.9	24768.1	24474.9	25187.8	3625.5	14502.7	17641.2	21732.8
ENSMUSP00000056195	Suox	Suox|MGI Symbol|sulfite oxidase [Source:MGI Symbol;Acc:MGI:2446117]|10|ENSMUSG00000049858|ENSMUST00000054764	0	0	i	2	2	87.78	0.0779828	3.67784	3;4	2	35627.5	98616.9	65187.8	26158.4	23696.1	8466.74	26876.7	11944.7	12494.5
ENSMUSP00000116492;ENSMUSP00000133545;ENSMUSP00000137835	Eef1b2	Eef1b2|MGI Symbol|eukaryotic translation elongation factor 1 beta 2 [Source:MGI Symbol;Acc:MGI:1929520]|1|ENSMUSG00000025967|ENSMUST00000129339	0	0	i	7	5	509.03	0.078639	1.45804	1;2;3	3	71868.5	402609	294997	243307	258435	18745.5	237039	213473	200004
ENSMUSP00000021692	Yy1	Yy1|MGI Symbol|YY1 transcription factor [Source:MGI Symbol;Acc:MGI:99150]|12|ENSMUSG00000021264|ENSMUST00000021692	0	0	i	3	3	75.39	0.0790046	0.487257	1;3	2	1417.4	4220.71	3744.82	1641.28	1466.85	2752.13	3415.49	7443.33	8678.27
ENSMUSP00000058077	Ccdc126	Ccdc126|MGI Symbol|coiled-coil domain containing 126 [Source:MGI Symbol;Acc:MGI:1889376]|6|ENSMUSG00000050786|ENSMUST00000055559	0	Y	n15-30c35/36o	3	3	143.71	0.0792092	0.501995	1;2;3;4	4	18126.8	47057.1	9491.7	13402.7	10014.5	12920.3	30405.7	52656.7	52909.9
ENSMUSP00000042118	Ufl1	Ufl1|MGI Symbol|UFM1 specific ligase 1 [Source:MGI Symbol;Acc:MGI:1914740]|4|ENSMUSG00000040359|ENSMUST00000038705	0	0	i	1	1	28.36	0.0793691	0.698799	1	1	939.76	3438.34	5277.42	5423.05	5231.83	1069.53	5568.77	6832.12	7695.31
ENSMUSP00000032419	Cmas	Cmas|MGI Symbol|cytidine monophospho-N-acetylneuraminic acid synthetase [Source:MGI Symbol;Acc:MGI:1337124]|6|ENSMUSG00000030282|ENSMUST00000032419	0	0	i	6	6	248.97	0.0795732	0.456291	1;2;3;4	4	22877	66903.2	12654.9	27986.7	33036.8	24458.8	52479.5	98005	90742.7
ENSMUSP00000044645	Smc1a	Smc1a|MGI Symbol|structural maintenance of chromosomes 1A [Source:MGI Symbol;Acc:MGI:1344345]|X|ENSMUSG00000041133|ENSMUST00000045312	0	0	i	20	18	631.96	0.0798996	0.723173	1;2;3;4	4	10555.5	61326.6	42340.5	40332.8	38630.5	14199.1	49598.8	73613.3	74733.2
ENSMUSP00000033198	Crym	Crym|MGI Symbol|crystallin, mu [Source:MGI Symbol;Acc:MGI:102675]|7|ENSMUSG00000030905|ENSMUST00000033198	0	0	i	19	18	1575.82	0.0800151	3.45293	1;2;3;4	4	1.6313e+06	1.09338e+06	5.08353e+06	3.23211e+06	3.24562e+06	1.43448e+06	2.56428e+06	133197	29418
ENSMUSP00000002818	Ykt6	Ykt6|MGI Symbol|YKT6 homolog (S. Cerevisiae) [Source:MGI Symbol;Acc:MGI:1927550]|11|ENSMUSG00000002741|ENSMUST00000002818	0	0	i	3	3	143.18	0.0800521	1.43548	2;3	2	2351.11	9448.54	11459.8	13531.1	14796.2	2937.23	11531.1	6296.91	6604.28
ENSMUSP00000016396	Atp5e	Atp5e|MGI Symbol|ATP synthase, H+ transporting, mitochondrial F1 complex, epsilon subunit [Source:MGI Symbol;Acc:MGI:1855697]|2|ENSMUSG00000016252|ENSMUST00000016396	0	0	i	3	3	69.51	0.0800568	0.694816	1;2	2	35093.8	134440	68175	64032	61244	13440.8	113603	127682	140474
ENSMUSP00000034234	Coq9	Coq9|MGI Symbol|coenzyme Q9 homolog (yeast) [Source:MGI Symbol;Acc:MGI:1915164]|8|ENSMUSG00000031782|ENSMUST00000034234	0	0	i	2	2	58.29	0.0801755	0.623367	1;3	2	1836.17	3943.68	5712.68	7921.61	7560.46	836.321	8640.05	10242.5	9026.18
ENSMUSP00000042150;ENSMUSP00000069752	Rras	Rras|MGI Symbol|Harvey rat sarcoma oncogene, subgroup R [Source:MGI Symbol;Acc:MGI:98179]|7|ENSMUSG00000038387|ENSMUST00000044111	0	0	i	4	3	162.51	0.0802384	2.97606	1;2;3;4	4	13098.1	10170	41934.3	29853.5	26453.7	14660.2	25916.2	695.841	355.77
ENSMUSP00000026470	Shmt2	Shmt2|MGI Symbol|serine hydroxymethyltransferase 2 (mitochondrial) [Source:MGI Symbol;Acc:MGI:1277989]|10|ENSMUSG00000025403|ENSMUST00000026470	0	0	i	7	7	236.84	0.0806028	2.09081	1;2;3	3	45093	155550	64881.8	70685.2	61485.4	7144.81	53873.8	42405	40757.3
ENSMUSP00000079691;ENSMUSP00000005692;ENSMUSP00000007340	Atp1a3	Atp1a3|MGI Symbol|ATPase, Na+/K+ transporting, alpha 3 polypeptide [Source:MGI Symbol;Acc:MGI:88107]|7|ENSMUSG00000040907|ENSMUST00000080882	8	0	i86-108o120-139i281-305o311-334i839-862o903-922i943-960o975-991i	65	38	5028.84	0.0808277	0.566158	1;2;3;4	4	886802	2.61358e+06	1.4298e+06	3.51542e+06	2.99723e+06	665520	3.7394e+06	5.03423e+06	4.11978e+06
ENSMUSP00000045048;ENSMUSP00000136162;ENSMUSP00000136398;ENSMUSP00000137091	Hnrnpf	Hnrnpf|MGI Symbol|heterogeneous nuclear ribonucleoprotein F [Source:MGI Symbol;Acc:MGI:2138741]|6|ENSMUSG00000042079|ENSMUST00000035493	0	0	i	9	6	730.19	0.0809395	0.701461	1;2;3;4	4	142666	557521	372433	248105	263194	63506.8	491204	588346	610641
ENSMUSP00000031402;ENSMUSP00000021040;ENSMUSP00000098288	Cct6a	Cct6a|MGI Symbol|chaperonin containing Tcp1, subunit 6a (zeta) [Source:MGI Symbol;Acc:MGI:107943]|5|ENSMUSG00000029447|ENSMUST00000031402	0	0	i	18	18	946.83	0.0809614	0.687914	1;2;3;4	4	39925.6	115866	187995	179506	208365	24829.2	213173	260415	250044
ENSMUSP00000052642	Cirbp	Cirbp|MGI Symbol|cold inducible RNA binding protein [Source:MGI Symbol;Acc:MGI:893588]|10|ENSMUSG00000045193|ENSMUST00000054666	0	0	i	7	3	465.93	0.0810332	0.68156	1;2;3;4	4	116438	434099	258369	182023	193136	61620.1	370190	493340	427694
ENSMUSP00000033135	Tial1	Tial1|MGI Symbol|Tia1 cytotoxic granule-associated RNA binding protein-like 1 [Source:MGI Symbol;Acc:MGI:107913]|7|ENSMUSG00000030846|ENSMUST00000033135	0	0	i	2	2	54.4	0.0811854	0.479804	2;3;4	3	6422.28	20578.1	5459.21	14091.7	16778.1	6345.92	21698.6	30844.8	33892.3
ENSMUSP00000069624	Pxn	Pxn|MGI Symbol|paxillin [Source:MGI Symbol;Acc:MGI:108295]|5|ENSMUSG00000029528|ENSMUST00000067268	0	0	i	4	4	134.78	0.0812132	2.79649	1;3	2	2486.12	2217.05	7687.55	6785.87	6899.08	2940.01	5390.94	319.712	277.945
ENSMUSP00000030128	Chmp5	Chmp5|MGI Symbol|charged multivesicular body protein 5 [Source:MGI Symbol;Acc:MGI:1924209]|4|ENSMUSG00000028419|ENSMUST00000030128	0	0	i	4	4	121.57	0.0813129	2.5235	1;3	2	30337.3	91862.3	29540	33586.2	30722.7	1712.8	19221.7	22259.5	19369.6
ENSMUSP00000022099	Lpcat1	Lpcat1|MGI Symbol|lysophosphatidylcholine acyltransferase 1 [Source:MGI Symbol;Acc:MGI:2384812]|13|ENSMUSG00000021608|ENSMUST00000022099	1	0	i46-72o	2	2	110.98	0.0813603	0.511965	1;2	2	6982.64	7219.53	21386.8	21714.8	20294.1	734.918	31609.3	33072.6	32220.8
ENSMUSP00000070711	Mpp4	Mpp4|MGI Symbol|membrane protein, palmitoylated 4 (MAGUK p55 subfamily member 4) [Source:MGI Symbol;Acc:MGI:2386681]|1|ENSMUSG00000079550|ENSMUST00000066374	0	0	i	9	9	351.03	0.0814046	0.333085	1;2;3;4	4	21400	48829.1	5349.85	7905.46	5060.95	35575.8	20158.6	75282.7	86680.9
ENSMUSP00000043660	Tmed7	Tmed7|MGI Symbol|transmembrane emp24 protein transport domain containing 7 [Source:MGI Symbol;Acc:MGI:1913926]|18|ENSMUSG00000033184|ENSMUST00000036030	0	Y	n21-28c34/35o	4	4	178.31	0.0818384	0.726591	1;2;3;4	4	14134.8	85350.8	74858.7	60264.5	54103.6	22812.8	73885.3	108253	117058
ENSMUSP00000050398	Uckl1	Uckl1|MGI Symbol|uridine-cytidine kinase 1-like 1 [Source:MGI Symbol;Acc:MGI:1915806]|2|ENSMUSG00000089917|ENSMUST00000057816	0	0	i	1	1	22.27	0.0821535	0.268152	3	1	2158.21	706.21	914.5	4506.68	4583.7	2470.99	4811.83	9049.34	9132.88
ENSMUSP00000088057	Psma5	Psma5|MGI Symbol|proteasome (prosome, macropain) subunit, alpha type 5 [Source:MGI Symbol;Acc:MGI:1347009]|3|ENSMUSG00000068749|ENSMUST00000090569	0	0	i	11	7	535.61	0.0822769	1.29248	1;2;3;4	4	20776.8	122138	170489	134044	136367	17848.2	130849	101836	98332.8
ENSMUSP00000053818;ENSMUSP00000120425;ENSMUSP00000121533;ENSMUSP00000123125	Gnat2	Gnat2|MGI Symbol|guanine nucleotide binding protein, alpha transducing 2 [Source:MGI Symbol;Acc:MGI:95779]|3|ENSMUSG00000009108|ENSMUST00000058669	2	0	i211-230o250-269i	15	9	858.77	0.0823481	0.469947	1;2;3;4	4	83800.9	181832	10628.9	11347.1	21615.5	29646.3	121091	179858	143658
ENSMUSP00000076294;ENSMUSP00000077509	Pcbp2	Pcbp2|MGI Symbol|poly(rC) binding protein 2 [Source:MGI Symbol;Acc:MGI:108202]|15|ENSMUSG00000056851|ENSMUST00000077037	0	0	i	18	10	968.35	0.0823736	0.749144	1;2;3;4	4	75804.7	284390	348617	193465	193156	41884.9	330183	412879	359954
ENSMUSP00000031167	Polr2b	Polr2b|MGI Symbol|polymerase (RNA) II (DNA directed) polypeptide B [Source:MGI Symbol;Acc:MGI:2388280]|5|ENSMUSG00000029250|ENSMUST00000031167	0	0	i	10	9	263.5	0.0824673	0.571916	1;2;3;4	4	13961	46527.4	15333	21527.7	20562.5	13135	33289.9	54077	57594.1
ENSMUSP00000077085	Dtnb	Dtnb|MGI Symbol|dystrobrevin, beta [Source:MGI Symbol;Acc:MGI:1203728]|12|ENSMUSG00000071454|ENSMUST00000077930	0	0	i	2	1	47.51	0.0826647	2.63517	1;3	2	1766.55	1675.38	5422.99	1990.64	2049.6	579.359	1821.3	853.086	785.923
ENSMUSP00000053558;ENSMUSP00000118501;ENSMUSP00000122763	Abhd12	Abhd12|MGI Symbol|abhydrolase domain containing 12 [Source:MGI Symbol;Acc:MGI:1923442]|2|ENSMUSG00000032046|ENSMUST00000056149	1	0	i68-90o	5	5	150.7	0.0827075	0.731075	2;3;4	3	3889.11	41566.3	32042.3	36682.8	36888.8	11692.4	36847.6	56537.1	57618.3
ENSMUSP00000096537	Ecsit	Ecsit|MGI Symbol|ECSIT homolog (Drosophila) [Source:MGI Symbol;Acc:MGI:1349469]|9|ENSMUSG00000066839|ENSMUST00000098937	0	0	i	1	1	43.79	0.0829403	0.355285	2	1	2843.48	1038.7	6877.83	5197.53	7242.93	1571.64	14924.1	13066.4	11799.4
ENSMUSP00000040956	Sccpdh	Sccpdh|MGI Symbol|saccharopine dehydrogenase (putative) [Source:MGI Symbol;Acc:MGI:1924486]|1|ENSMUSG00000038936|ENSMUST00000040538	1	0	o274-300i	7	7	309.07	0.0832067	0.478884	1;2;3;4	4	16201.9	15816.6	28856.2	46861.7	50561.4	8007.78	61017.6	59766.9	74219.8
ENSMUSP00000129012	Lamtor5	Lamtor5|MGI Symbol|late endosomal/lysosomal adaptor, MAPK and MTOR activator 5 [Source:MGI Symbol;Acc:MGI:1915826]|3|ENSMUSG00000087260|ENSMUST00000145735	0	0	i	2	2	89.76	0.0836223	1.96299	1;3;4	3	37515.9	79424.8	141019	67625.2	57453.5	9763.54	59325	42602.1	42232.1
ENSMUSP00000053474;ENSMUSP00000117970	Fubp3	Fubp3|MGI Symbol|far upstream element (FUSE) binding protein 3 [Source:MGI Symbol;Acc:MGI:2443699]|2|ENSMUSG00000026843|ENSMUST00000055244	0	0	i	3	3	76.17	0.0837611	1.94953	2;4	2	3094.42	6466.52	12139.6	4961.09	7560.03	1418.64	5832.58	3833.12	3089.51
ENSMUSP00000040765	Phf8	Phf8|MGI Symbol|PHD finger protein 8 [Source:MGI Symbol;Acc:MGI:2444341]|X|ENSMUSG00000041229|ENSMUST00000046950	0	0	i	1	1	55.27	0.0838791	0.0410614	1	1	327.836	0	295.278	680.915	670.352	1709	6219.33	9633.81	7792.22
ENSMUSP00000074953	Safb2	Safb2|MGI Symbol|scaffold attachment factor B2 [Source:MGI Symbol;Acc:MGI:2146808]|17|ENSMUSG00000042625|ENSMUST00000075510	0	0	i	2	1	59.96	0.084046	0.691789	1;2	2	4008.04	15898.8	7883.77	7842.69	7922.64	2422.74	12861.4	17706.1	15205.5
ENSMUSP00000032992	Eif3c	Eif3c|MGI Symbol|eukaryotic translation initiation factor 3, subunit C [Source:MGI Symbol;Acc:MGI:1926966]|7|ENSMUSG00000030738|ENSMUST00000032992	0	0	i	6	6	245.84	0.0841028	1.4223	1;2;3;4	4	6971.26	53117.3	40277.8	42183.2	37045.5	8193.46	39604.9	30671.1	23241
ENSMUSP00000004673	Ndrg2	Ndrg2|MGI Symbol|N-myc downstream regulated gene 2 [Source:MGI Symbol;Acc:MGI:1352498]|14|ENSMUSG00000004558|ENSMUST00000004673	0	0	i	17	17	887.56	0.0843133	2.57553	1;2;3;4	4	419408	367019	1.05541e+06	1.3121e+06	1.16987e+06	558687	989779	28692.7	15647.9
ENSMUSP00000030014	Ncbp1	Ncbp1|MGI Symbol|nuclear cap binding protein subunit 1 [Source:MGI Symbol;Acc:MGI:1891840]|4|ENSMUSG00000028330|ENSMUST00000030014	0	0	i	2	1	102.43	0.084675	0.155304	1;4	2	5094.72	2872.09	1438.29	673.687	11686.5	21701	5669.45	47004.1	14874.5
ENSMUSP00000075987;ENSMUSP00000127098	Slc25a3	Slc25a3|MGI Symbol|solute carrier family 25 (mitochondrial carrier, phosphate carrier), member 3 [Source:MGI Symbol;Acc:MGI:1353498]|10|ENSMUSG00000061904|ENSMUST00000076694	2	0	i258-279o310-328i	18	18	838.42	0.0847036	0.632632	1;2;3;4	4	229502	859068	486215	900342	1.01672e+06	123666	1.07465e+06	1.25601e+06	1.31097e+06
ENSMUSP00000017458	Mpp2	Mpp2|MGI Symbol|membrane protein, palmitoylated 2 (MAGUK p55 subfamily member 2) [Source:MGI Symbol;Acc:MGI:1858257]|11|ENSMUSG00000017314|ENSMUST00000017458	0	0	i	21	21	1088.03	0.0849508	1.39736	1;2;3;4	4	64406.3	335774	478877	386626	349834	72455.7	361270	219013	266231
ENSMUSP00000023405	Arl6	Arl6|MGI Symbol|ADP-ribosylation factor-like 6 [Source:MGI Symbol;Acc:MGI:1927136]|16|ENSMUSG00000022722|ENSMUST00000023405	0	0	i	7	2	419.61	0.0849814	0.499578	1;2;3;4	4	15766.2	41128.7	11363.3	9292.84	8422.7	14813.1	23861.7	50376.2	48565.4
ENSMUSP00000032138	Cnbp	Cnbp|MGI Symbol|cellular nucleic acid binding protein [Source:MGI Symbol;Acc:MGI:88431]|6|ENSMUSG00000030057|ENSMUST00000032138	0	0	i	1	1	32.93	0.0850882	2.1936	2	1	17342.3	56655.7	19726.8	24129.2	22637.1	1474.43	15786.9	16217.6	13475.9
ENSMUSP00000029780	Ptbp2	Ptbp2|MGI Symbol|polypyrimidine tract binding protein 2 [Source:MGI Symbol;Acc:MGI:1860489]|3|ENSMUSG00000028134|ENSMUST00000029780	0	0	i	16	14	784.84	0.0853157	0.592918	1;2;3;4	4	65488.6	219037	72380.4	92754.5	110068	50593.4	163801	238451	260283
ENSMUSP00000110987	Prkcsh	Prkcsh|MGI Symbol|protein kinase C substrate 80K-H [Source:MGI Symbol;Acc:MGI:107877]|9|ENSMUSG00000003402|ENSMUST00000115331	0	Y	n2-9c14/15o	6	1	329.15	0.0856975	0.670151	1	1	13180.7	47738.3	22201.5	21141.7	20862.9	7375.98	36735.4	49960.7	49007.9
ENSMUSP00000065004	Mlst8	Mlst8|MGI Symbol|MTOR associated protein, LST8 homolog (S. cerevisiae) [Source:MGI Symbol;Acc:MGI:1929514]|17|ENSMUSG00000024142|ENSMUST00000070888	0	0	i	2	2	51.77	0.0859214	2.35473	1;4	2	5345.53	6616.81	17939.8	10058.9	6594	1853.73	5813.41	5634.37	2516.88
ENSMUSP00000127566	Guk1	Guk1|MGI Symbol|guanylate kinase 1 [Source:MGI Symbol;Acc:MGI:95871]|11|ENSMUSG00000020444|ENSMUST00000170202	0	Y	n6-14c19/20o	11	11	608.78	0.0859414	0.549985	1;2;3;4	4	307751	783826	166687	178145	160651	131923	526814	764192	745253
ENSMUSP00000032844	Tmem126a	Tmem126a|MGI Symbol|transmembrane protein 126A [Source:MGI Symbol;Acc:MGI:1913521]|7|ENSMUSG00000030615|ENSMUST00000032844	3	0	o36-55i67-87o107-132i	1	1	27.6	0.0859973	0.304869	1	1	4547.53	1302.17	8927.77	11345.2	10265.9	4811.79	18584.8	22285.2	28128.5
ENSMUSP00000023071;ENSMUSP00000035662	Samm50	Samm50|MGI Symbol|sorting and assembly machinery component 50 homolog (S. cerevisiae) [Source:MGI Symbol;Acc:MGI:1915903]|15|ENSMUSG00000022437|ENSMUST00000023071	0	0	i	10	10	547.31	0.0862435	0.699028	1;2;3;4	4	17848.8	105967	68365.3	81972.6	67892.4	29088.7	86436.1	127490	142661
ENSMUSP00000033650	Rs1	Rs1|MGI Symbol|retinoschisis (X-linked, juvenile) 1 (human) [Source:MGI Symbol;Acc:MGI:1336189]|X|ENSMUSG00000031293|ENSMUST00000033650	0	Y	n7-15c23/24o	14	14	682.5	0.086739	0.594534	1;2;3;4	4	439616	1.35159e+06	486588	504152	432643	317963	929008	1.51554e+06	1.43509e+06
ENSMUSP00000074600	Ndufs8	Ndufs8|MGI Symbol|NADH dehydrogenase (ubiquinone) Fe-S protein 8 [Source:MGI Symbol;Acc:MGI:2385079]|19|ENSMUSG00000059734|ENSMUST00000075092	0	Y	n4-9c14/15o	6	6	315.76	0.0867763	0.676344	1;2;3;4	4	66783.9	274094	121170	155649	157502	43793.3	222225	288987	304704
ENSMUSP00000005067	Sgta	Sgta|MGI Symbol|small glutamine-rich tetratricopeptide repeat (TPR)-containing, alpha [Source:MGI Symbol;Acc:MGI:1098703]|10|ENSMUSG00000004937|ENSMUST00000005067	0	0	i	4	4	244.72	0.0868518	1.31923	1;2;3	3	11764.9	75247.2	49840	56466	51006.4	186.014	44976.6	45238.3	45336.4
ENSMUSP00000072144	Ndrg3	Ndrg3|MGI Symbol|N-myc downstream regulated gene 3 [Source:MGI Symbol;Acc:MGI:1352499]|2|ENSMUSG00000027634|ENSMUST00000072298	0	0	i	2	1	62.73	0.0868556	0.489215	2	1	5028.94	4641.39	14273.7	13792.5	15656.8	3062.08	26344.2	20443.1	21975.3
ENSMUSP00000030742;ENSMUSP00000114543	Mecr	Mecr|MGI Symbol|mitochondrial trans-2-enoyl-CoA reductase [Source:MGI Symbol;Acc:MGI:1349441]|4|ENSMUSG00000028910|ENSMUST00000030742	0	0	i	6	6	355.16	0.0872538	0.513722	1;2;3;4	4	15635.6	20916.1	20636.3	50497.2	44563.1	4952.54	55172.2	63514.7	54719
ENSMUSP00000033513	Ftsj1	Ftsj1|MGI Symbol|FtsJ homolog 1 (E. coli) [Source:MGI Symbol;Acc:MGI:1859648]|X|ENSMUSG00000031171|ENSMUST00000033513	0	0	i	1	1	21.44	0.087457	33.6642	3	1	324114	272792	737201	103130	6539.16	12705.1	25148	2035.27	4447.6
ENSMUSP00000109797;ENSMUSP00000002914;ENSMUSP00000046980	Fam50a	Fam50a|MGI Symbol|family with sequence similarity 50, member A [Source:MGI Symbol;Acc:MGI:1351626]|X|ENSMUSG00000001962|ENSMUST00000114160	0	0	i	3	2	65.25	0.0878274	0.567911	3	1	3478.08	15083.5	9318.14	6779.69	10070.3	7596.27	11244.8	20207.9	26349.8
ENSMUSP00000025774	Sf3b2	Sf3b2|MGI Symbol|splicing factor 3b, subunit 2 [Source:MGI Symbol;Acc:MGI:2441856]|19|ENSMUSG00000024853|ENSMUST00000025774	0	0	i	11	11	341.88	0.0878345	0.582611	1;2;3;4	4	41037.9	149677	67631.5	67096.9	68086.4	55405.7	100046	184619	204341
ENSMUSP00000044276	Sh3pxd2b	Sh3pxd2b|MGI Symbol|SH3 and PX domains 2B [Source:MGI Symbol;Acc:MGI:2442062]|11|ENSMUSG00000040711|ENSMUST00000038753	0	0	i	1	1	35.87	0.0879805	4.5809	3	1	24481.3	13115.6	61295.8	10042.9	14225.1	10417.6	18324.2	69.552	498.882
ENSMUSP00000025161	Tapbp	Tapbp|MGI Symbol|TAP binding protein [Source:MGI Symbol;Acc:MGI:1201689]|17|ENSMUSG00000024308|ENSMUST00000025161	1	Y	n4-15c23/24o417-441i	2	2	41.87	0.0881504	3.45085	4	1	7028.77	575.969	17437.8	6170.63	7103.72	4124.17	7143.33	0.103368	0
ENSMUSP00000037962	Pex11b	Pex11b|MGI Symbol|peroxisomal biogenesis factor 11 beta [Source:MGI Symbol;Acc:MGI:1338882]|3|ENSMUSG00000028102|ENSMUST00000048766	1	0	o234-255i	1	1	21.04	0.0882011	0.629479	4	1	2741.64	7735.65	12429.9	13837.7	13020.5	4522.14	16522.1	22810.3	14036.6
ENSMUSP00000006900	Acot13	Acot13|MGI Symbol|acyl-CoA thioesterase 13 [Source:MGI Symbol;Acc:MGI:1914084]|13|ENSMUSG00000006717|ENSMUST00000006900	0	0	i	4	4	256	0.0884356	0.639954	1;2;3;4	4	35319.8	112824	86895.1	133481	170539	30014.6	149517	207100	192998
ENSMUSP00000035038;ENSMUSP00000137541	Faim	Faim|MGI Symbol|Fas apoptotic inhibitory molecule [Source:MGI Symbol;Acc:MGI:1344387]|9|ENSMUSG00000032463|ENSMUST00000035038	0	0	i	6	5	177.33	0.0885035	0.563072	1;2;3	3	6331.8	16218.2	3205.02	3106.32	4562.27	582.904	14240.1	13116.6	13948
ENSMUSP00000082288	Aldh6a1	Aldh6a1|MGI Symbol|aldehyde dehydrogenase family 6, subfamily A1 [Source:MGI Symbol;Acc:MGI:1915077]|12|ENSMUSG00000021238|ENSMUST00000085192	0	Y	n2-10c24/25o	22	22	1051.28	0.0888695	2.81377	1;2;3;4	4	250357	190656	792451	593476	532122	197630	410696	84182.2	54529.5
ENSMUSP00000060346	Dlst	Dlst|MGI Symbol|dihydrolipoamide S-succinyltransferase (E2 component of 2-oxo-glutarate complex) [Source:MGI Symbol;Acc:MGI:1926170]|12|ENSMUSG00000004789|ENSMUST00000053811	0	0	i	16	16	997.28	0.0892083	0.80514	1;2;3;4	4	72520.9	454513	347517	323333	285450	52060.1	401096	503166	469935
ENSMUSP00000025542;ENSMUSP00000125340;ENSMUSP00000125593	Psat1	Psat1|MGI Symbol|phosphoserine aminotransferase 1 [Source:MGI Symbol;Acc:MGI:2183441]|19|ENSMUSG00000024640|ENSMUST00000025542	0	0	i	18	18	1131.16	0.0895008	2.87929	1;2;3;4	4	148492	94998.8	377059	397171	399649	144166	267132	22852.1	12336.4
ENSMUSP00000061942	Pdpk1	Pdpk1|MGI Symbol|3-phosphoinositide dependent protein kinase 1 [Source:MGI Symbol;Acc:MGI:1338068]|17|ENSMUSG00000024122|ENSMUST00000052462	0	0	i	1	1	21.07	0.0896636	0.334962	3	1	9270.67	8033.62	4035.92	22262.6	21396.2	9952.97	22969.5	35630	42602.7
ENSMUSP00000076971	Ssrp1	Ssrp1|MGI Symbol|structure specific recognition protein 1 [Source:MGI Symbol;Acc:MGI:107912]|2|ENSMUSG00000027067|ENSMUST00000077798	0	0	i	2	2	52.34	0.0896705	0.776401	2;3	2	1037.21	4146.09	6348.34	4681.88	4172.27	899.879	5367.53	6902.52	6948.78
ENSMUSP00000114839	Arpc4	Arpc4|MGI Symbol|actin related protein 2/3 complex, subunit 4 [Source:MGI Symbol;Acc:MGI:1915339]|6|ENSMUSG00000079426|ENSMUST00000156898	0	0	i	7	7	270.01	0.0898319	1.622	1;2;3	3	30950.9	46210.9	59813.2	100594	110056	8285.46	52701.3	40856.9	36742.8
ENSMUSP00000022057	Tppp	Tppp|MGI Symbol|tubulin polymerization promoting protein [Source:MGI Symbol;Acc:MGI:1920198]|13|ENSMUSG00000021573|ENSMUST00000022057	0	0	i	6	6	348.29	0.089883	1.83474	1;2;3;4	4	31234.5	36432.1	86144.7	99324.3	105093	3062.52	40563.8	37922.8	44029.3
ENSMUSP00000066715;ENSMUSP00000124809	Marc2	Marc2|MGI Symbol|mitochondrial amidoxime reducing component 2 [Source:MGI Symbol;Acc:MGI:1914497]|1|ENSMUSG00000073481|ENSMUST00000068725	1	0	o20-40i	6	6	177.42	0.0899896	1.70826	1;2;3	3	15420	24307.8	48692.1	52470.9	59933.9	8130.48	34596.2	20735	20302.5
ENSMUSP00000048126	Gramd1b	Gramd1b|MGI Symbol|GRAM domain containing 1B [Source:MGI Symbol;Acc:MGI:1925037]|9|ENSMUSG00000040111|ENSMUST00000045682	1	0	o767-787i	1	1	30.03	0.0901976	0.425043	1	1	3212.67	1866.08	7087.27	9455.54	7173.79	512.715	13780.6	13892.3	12953.7
ENSMUSP00000031456	Pde6b	Pde6b|MGI Symbol|phosphodiesterase 6B, cGMP, rod receptor, beta polypeptide [Source:MGI Symbol;Acc:MGI:97525]|5|ENSMUSG00000029491|ENSMUST00000031456	1	0	o656-673i	44	26	2178.52	0.0902048	0.444279	1;2;3;4	4	360001	747700	21965.7	38144.4	23428.4	286186	271445	790882	739360
ENSMUSP00000020217	Nudt4	Nudt4|MGI Symbol|nudix (nucleoside diphosphate linked moiety X)-type motif 4 [Source:MGI Symbol;Acc:MGI:1918457]|10|ENSMUSG00000020029|ENSMUST00000020217	0	0	i	2	2	89.48	0.0903275	4.19621	1;3	2	36818.7	14643.3	94698.9	29733.7	21923.3	9859.24	22119.5	4840.91	5252.13
ENSMUSP00000032114	Mogs	Mogs|MGI Symbol|mannosyl-oligosaccharide glucosidase [Source:MGI Symbol;Acc:MGI:1929872]|6|ENSMUSG00000030036|ENSMUST00000032114	1	0	i41-64o	3	3	134.02	0.0904539	0.758734	2;3;4	3	7847.61	42848.7	32555.2	26141.3	26305	7803.72	35643.5	48846.8	49452.7
ENSMUSP00000021471	Tmx1	Tmx1|MGI Symbol|thioredoxin-related transmembrane protein 1 [Source:MGI Symbol;Acc:MGI:1919986]|12|ENSMUSG00000021072|ENSMUST00000021471	2	Y	n11-21c26/27o141-161i181-203o	3	3	128.75	0.0905187	0.586788	1;2;3;4	4	52950.1	189576	82167.9	91737.5	78822.6	67084.3	126787	227966	253685
ENSMUSP00000074160	Snrnp70	Snrnp70|MGI Symbol|small nuclear ribonucleoprotein 70 (U1) [Source:MGI Symbol;Acc:MGI:98341]|7|ENSMUSG00000063511|ENSMUST00000074575	0	0	i	9	9	313.74	0.0905669	0.439457	1;2;3;4	4	20580.6	63882.1	13570.6	39667.6	41479.9	30445.3	54736.7	111309	102528
ENSMUSP00000027961	Hspa14	Hspa14|MGI Symbol|heat shock protein 14 [Source:MGI Symbol;Acc:MGI:1354164]|2|ENSMUSG00000051396|ENSMUST00000027961	0	0	i	1	1	41.72	0.090655	0.385935	3	1	2594.49	1582.93	3148.11	7247.51	6019.35	2729.23	6709.46	11830.1	10907
ENSMUSP00000032279	Erc1	Erc1|MGI Symbol|ELKS/RAB6-interacting/CAST family member 1 [Source:MGI Symbol;Acc:MGI:2151013]|6|ENSMUSG00000030172|ENSMUST00000032279	0	0	i	2	2	43.25	0.090775	1.91934	1;3	2	1844.04	2537.08	6801.06	5907.95	4740.63	1042.87	3750.21	1916.61	1972.49
ENSMUSP00000088372	Gm10116	Gm10116|MGI Symbol|predicted pseudogene 10116 [Source:MGI Symbol;Acc:MGI:3779109]|13|ENSMUSG00000062382|ENSMUST00000090860	0	0	i	4	3	308.84	0.0910011	0.532182	1;2;3;4	4	24361.5	116848	117589	66983.9	89052.3	94759	100968	195667	290486
ENSMUSP00000081714	Plekha7	Plekha7|MGI Symbol|pleckstrin homology domain containing, family A member 7 [Source:MGI Symbol;Acc:MGI:2445094]|7|ENSMUSG00000045659|ENSMUST00000084664	0	0	i	5	2	208.41	0.0910709	4.73139	2;3	2	6626.45	1780.72	17029.6	5246.09	5728.79	2507.44	4601.83	418.837	114.776
ENSMUSP00000070002;ENSMUSP00000119824	Set	Set|MGI Symbol|SET nuclear oncogene [Source:MGI Symbol;Acc:MGI:1860267]|2|ENSMUSG00000054766|ENSMUST00000067996	0	0	i	6	5	276.3	0.0910964	0.671032	1;2;3;4	4	40059	200622	130222	159147	218826	57649.8	192139	284339	298195
ENSMUSP00000074259	Gnai1	Gnai1|MGI Symbol|guanine nucleotide binding protein (G protein), alpha inhibiting 1 [Source:MGI Symbol;Acc:MGI:95771]|5|ENSMUSG00000057614|ENSMUST00000074694	0	0	i	10	1	580.73	0.0913249	1.85033	1;2;3;4	4	9347.37	14434.4	24392.7	32584.1	35170	8315.11	22625.9	9357.27	7309.37
ENSMUSP00000022060	Pdcd6	Pdcd6|MGI Symbol|programmed cell death 6 [Source:MGI Symbol;Acc:MGI:109283]|13|ENSMUSG00000021576|ENSMUST00000022060	0	0	i	3	3	144.93	0.0913505	1.71979	2;4	2	12011.1	18353.3	36564.9	41780.6	45410.2	6267.75	26220.8	14438.8	16622.9
ENSMUSP00000022496;ENSMUSP00000121076	Kpna3	Kpna3|MGI Symbol|karyopherin (importin) alpha 3 [Source:MGI Symbol;Acc:MGI:1100863]|14|ENSMUSG00000021929|ENSMUST00000022496	0	0	i	7	6	195.45	0.0915288	1.33163	1;2;3;4	4	5017.92	32818.8	20928.9	24182.3	25794.1	2687.98	22799.5	17914.4	18413.4
ENSMUSP00000023086;ENSMUSP00000125429	Smdt1	Smdt1|MGI Symbol|single-pass membrane protein with aspartate rich tail 1 [Source:MGI Symbol;Acc:MGI:1916279]|15|ENSMUSG00000022452|ENSMUST00000023086	1	0	i66-84o	3	3	87.78	0.0917069	0.5503	1;2;3;4	4	5897.47	14233.3	6668.99	8327.26	19590.3	3409.84	17467.2	21660.7	24221.4
ENSMUSP00000044417	Mrpl12	Mrpl12|MGI Symbol|mitochondrial ribosomal protein L12 [Source:MGI Symbol;Acc:MGI:1926273]|11|ENSMUSG00000039640|ENSMUST00000043627	0	0	i	3	3	120.89	0.0922366	0.852599	1;2	2	3405.36	28381.4	21905.8	20998.7	21984.8	2375.71	25371.2	29867.1	28950.2
ENSMUSP00000068318	Nadk2	Nadk2|MGI Symbol|NAD kinase 2, mitochondrial [Source:MGI Symbol;Acc:MGI:1915896]|15|ENSMUSG00000022253|ENSMUST00000067760	0	0	i	7	4	396.24	0.0929001	0.538831	1;2;3;4	4	35202.8	102128	44363.8	33079.8	23823.2	38338.5	65551.9	119353	139766
ENSMUSP00000095200	Arhgap26	Arhgap26|MGI Symbol|Rho GTPase activating protein 26 [Source:MGI Symbol;Acc:MGI:1918552]|18|ENSMUSG00000036452|ENSMUST00000097593	1	0	o705-733i	2	2	44.16	0.0931973	15.9529	3	1	836183	572381	1.94696e+06	379533	45102.1	41946	105025	27169.3	39037.9
ENSMUSP00000001242	D10Jhu81e	D10Jhu81e|MGI Symbol|DNA segment, Chr 10, Johns Hopkins University 81 expressed [Source:MGI Symbol;Acc:MGI:1351861]|10|ENSMUSG00000053329|ENSMUST00000001242	0	Y	n2-9c15/16o	10	10	492.84	0.0932358	1.29936	1;2;3;4	4	109301	477871	727891	682655	608097	69870.1	555210	441246	428194
ENSMUSP00000002817	Camk2b	Camk2b|MGI Symbol|calcium/calmodulin-dependent protein kinase II, beta [Source:MGI Symbol;Acc:MGI:88257]|11|ENSMUSG00000057897|ENSMUST00000002817	1	0	i197-215o	16	5	791.78	0.0937852	0.561471	1;2;3;4	4	26190.4	36865.1	65211	92346.1	91100.4	12056.1	102506	116108	126549
ENSMUSP00000076801;ENSMUSP00000021018;ENSMUSP00000112721	Fus	Fus|MGI Symbol|fused in sarcoma [Source:MGI Symbol;Acc:MGI:1353633]|7|ENSMUSG00000030795|ENSMUST00000077609	0	0	i	8	8	356.23	0.0939319	0.69302	1;2	2	56866.1	203692	84526.2	95004	91344.9	11618.6	171288	194437	184610
ENSMUSP00000061278	Ppm1e	Ppm1e|MGI Symbol|protein phosphatase 1E (PP2C domain containing) [Source:MGI Symbol;Acc:MGI:2444096]|11|ENSMUSG00000046442|ENSMUST00000055438	0	0	i	4	4	142.25	0.0941891	0.54817	1;2;4	3	7396.98	17940.9	12839.8	28955.2	26072.7	9955.62	27717	46681.6	31945.7
ENSMUSP00000061624	Rabgap1	Rabgap1|MGI Symbol|RAB GTPase activating protein 1 [Source:MGI Symbol;Acc:MGI:2385139]|2|ENSMUSG00000035437|ENSMUST00000061179	1	0	o733-759i	1	1	24.48	0.0942244	2.09273	3	1	14377.9	49869	23915.7	22519.8	18164.8	3802.1	19378.9	12963.2	12635.9
ENSMUSP00000078336;ENSMUSP00000096897;ENSMUSP00000107151	Ablim1	Ablim1|MGI Symbol|actin-binding LIM protein 1 [Source:MGI Symbol;Acc:MGI:1194500]|19|ENSMUSG00000025085|ENSMUST00000079360	0	0	i	7	7	182.01	0.0946265	1.88916	1;2;4	3	12008.5	46655	19689.9	24980.9	24747.4	5683.64	10671.8	22007.1	15601.2
ENSMUSP00000029078;ENSP00P00921	Car2	Car2|MGI Symbol|carbonic anhydrase 2 [Source:MGI Symbol;Acc:MGI:88269]|3|ENSMUSG00000027562|ENSMUST00000029078	0	0	i	25	22	2219.2	0.0947471	2.25687	1;2;3;4	4	3.21976e+06	4.2448e+06	1.1534e+07	1.01402e+07	9.8818e+06	4.06009e+06	8.49312e+06	1.63772e+06	1.29638e+06
ENSMUSP00000025649	Ddb1	Ddb1|MGI Symbol|damage specific DNA binding protein 1 [Source:MGI Symbol;Acc:MGI:1202384]|19|ENSMUSG00000024740|ENSMUST00000025649	0	0	i	20	20	737.02	0.0953043	0.591533	1;2;3;4	4	15345.9	24018.5	52199	55304.1	56076.9	8326.2	83178.6	73165.8	66648.9
ENSMUSP00000020463	Ncln	Ncln|MGI Symbol|nicalin homolog (zebrafish) [Source:MGI Symbol;Acc:MGI:1926081]|10|ENSMUSG00000020238|ENSMUST00000020463	2	0	o12-34i522-543o	5	5	237.11	0.0953344	0.466167	1;2;3;4	4	10962	35213.7	11597.5	30766.6	33649.2	19926.9	34982.3	60210.3	74315.4
ENSMUSP00000030613;ENSMUSP00000120952;ENSMUSP00000125477	Srrm1	Srrm1|MGI Symbol|serine/arginine repetitive matrix 1 [Source:MGI Symbol;Acc:MGI:1858303]|4|ENSMUSG00000028809|ENSMUST00000030613	0	0	i	3	3	147.15	0.0957753	0.649464	1;3;4	3	10053.2	44207.5	26236.9	25594.6	21689.2	14369.8	31765.4	55242.2	57860
ENSMUSP00000111009	Tceb1	Tceb1|MGI Symbol|transcription elongation factor B (SIII), polypeptide 1 [Source:MGI Symbol;Acc:MGI:1915173]|1|ENSMUSG00000079658|ENSMUST00000115352	0	0	i	6	6	380.85	0.0958235	1.62242	1;2;3;4	4	29026.9	127453	117175	74114.4	71109	1890.98	63341.7	65074.7	67119.3
ENSMUSP00000067681	Sec61b	Sec61b|MGI Symbol|Sec61 beta subunit [Source:MGI Symbol;Acc:MGI:1913462]|4|ENSMUSG00000053317|ENSMUST00000065678	1	0	o71-90i	1	1	25.7	0.0963453	0.769029	1	1	506.771	5224.08	4349.5	5497.11	5285.96	1293.19	5276.33	7849.21	6334.21
[truncated: 1,775 more rows]

## Sheet: Peptide list iST
															Normalized abundance							Spectral counts
															RMG				Neuronal			RMG				Neuronal
[truncated: 59,951 more rows]
