# Supplementary material for: The Proteome of Native Adult Müller Glial Cells From Murine Retina
Source: Mol Cell Proteomics. 2015 Aug 31;15(2):462–80. doi: 10.1074/mcp.M115.052183 (PMC4739667; doi:10.1074/mcp.M115.052183)
Supplement: Supplemental Data [file supp_M115.052183_mcp.M115.052183-2.xlsx]

## Sheet: Protein list fractionation
														Normalized abundance
			Phobius Analysis											RMG			Neuronal
Accession	Gene symbol	Description	TMD	SP	Prediction	Peptide count	Unique peptides	Confidence score	Anova (p)	ratio RMG/Neuronal	Fractions (1 surface, 2 cytosole, 3 nuclei)	Occurrences	Standard deviation RMG	Animal 1 RMG	Animal 2 RMG	Standard deviation neuronal	Animal 1 neuronal	Animal 2 neuronal
ENSMUSP00000073261;ENSMUSP00000114009	Mtx1	Mtx1|MGI Symbol|metaxin 1 [Source:MGI Symbol;Acc:MGI:103025]|3|ENSMUSG00000064068|ENSMUST00000073572	1	0	o416-438i	3	2	68.64	1.00306e-05	0	2;3	2	0	0	0	179.758	4545.29	4291.07
ENSMUSP00000128331	Nolc1	Nolc1|MGI Symbol|nucleolar and coiled-body phosphoprotein 1 [Source:MGI Symbol;Acc:MGI:1918019]|19|ENSMUSG00000015176|ENSMUST00000165017	0	0	i	1	1	26.18	2.39298e-05	0	3	1	0	0	0	76.0622	1333.76	1441.33
ENSMUSP00000060912	Gulo	Gulo|MGI Symbol|gulonolactone (L-) oxidase [Source:MGI Symbol;Acc:MGI:1353434]|14|ENSMUSG00000034450|ENSMUST00000059970	0	0	i	3	3	116.83	0.000669409	0.13897	2;3	2	109.388	1594.45	1439.76	47.0238	10883.6	10950.1
ENSMUSP00000047128;ENSMUSP00000123830	Glb1l2	Glb1l2|MGI Symbol|galactosidase, beta 1-like 2 [Source:MGI Symbol;Acc:MGI:2388283]|9|ENSMUSG00000036395|ENSMUST00000040398	0	Y	n13-24c28/29o	2	2	56.65	0.000723534	0.263252	1;2;3	3	111.701	5566.48	5408.51	969.411	21530.5	20159.6
ENSMUSP00000113071	Msn	Msn|MGI Symbol|moesin [Source:MGI Symbol;Acc:MGI:97167]|X|ENSMUSG00000031207|ENSMUST00000117399	0	0	i	6	3	162.15	0.000764025	38.8192	2;3	2	18495.9	176390	150233	365.9	3948.25	4465.71
ENSMUSP00000003061	Bcam	Bcam|MGI Symbol|basal cell adhesion molecule [Source:MGI Symbol;Acc:MGI:1929940]|7|ENSMUSG00000002980|ENSMUST00000003061	1	Y	n8-20c25/26o543-565i	1	1	16.55	0.000813574	infinity	1	1	263.179	701.245	1073.44	0	0	0
ENSMUSP00000061180	Lamp5	Lamp5|MGI Symbol|lysosomal-associated membrane protein family, member 5 [Source:MGI Symbol;Acc:MGI:1923411]|2|ENSMUSG00000027270|ENSMUST00000057503	1	0	o237-256i	1	1	25.95	0.000847444	0.0639465	1	1	33.3748	407.951	455.15	557.353	7142.72	6354.51
ENSMUSP00000056621	Lcp2	Lcp2|MGI Symbol|lymphocyte cytosolic protein 2 [Source:MGI Symbol;Acc:MGI:1321402]|11|ENSMUSG00000002699|ENSMUST00000052413	0	0	i	1	1	19.93	0.000896416	0	3	1	0	0	0	1667.14	5629.07	3271.39
ENSMUSP00000041132	Negr1	Negr1|MGI Symbol|neuronal growth regulator 1 [Source:MGI Symbol;Acc:MGI:2444846]|3|ENSMUSG00000040037|ENSMUST00000041425	1	Y	n15-26c31/32o311-328i	1	1	19.38	0.00115891	0	1	1	0	0	0	3993.91	6008.2	11656.4
ENSMUSP00000032179	Nup210	Nup210|MGI Symbol|nucleoporin 210 [Source:MGI Symbol;Acc:MGI:1859555]|6|ENSMUSG00000030091|ENSMUST00000032179	1	Y	n6-17c25/26o1809-1831i	1	1	27.74	0.001324	0.15751	3	1	19.7458	458.297	430.372	237.006	2653.41	2988.58
ENSMUSP00000021536	Atp6v1d	Atp6v1d|MGI Symbol|ATPase, H+ transporting, lysosomal V1 subunit D [Source:MGI Symbol;Acc:MGI:1921084]|12|ENSMUSG00000021114|ENSMUST00000021536	0	0	i	4	4	118.19	0.00134411	0.457644	2;3	2	359.322	29127.8	29635.9	2481.65	65957.2	62447.6
ENSMUSP00000003038;ENSMUSP00000082519;ENSMUSP00000131664	Ap2a2	Ap2a2|MGI Symbol|adaptor-related protein complex 2, alpha 2 subunit [Source:MGI Symbol;Acc:MGI:101920]|7|ENSMUSG00000002957|ENSMUST00000003038	0	0	i	6	6	226.87	0.00149298	0.642118	2;3	2	772.523	46299.6	45207.1	1238.47	72129.5	70378
ENSMUSP00000032476;ENSMUSP00000129925	Slc2a3	Slc2a3|MGI Symbol|solute carrier family 2 (facilitated glucose transporter), member 3 [Source:MGI Symbol;Acc:MGI:95757]|6|ENSMUSG00000003153|ENSMUST00000032476	11	0	o61-83i95-114o120-142i154-177o183-205i270-293o305-326i333-355o361-379i400-420o426-448i	5	5	209.65	0.0017445	0.240432	1;2;3	3	485.097	13242	13928.1	4306.24	59547.7	53457.7
ENSMUSP00000033827	Grk1	Grk1|MGI Symbol|G protein-coupled receptor kinase 1 [Source:MGI Symbol;Acc:MGI:1345146]|8|ENSMUSG00000031450|ENSMUST00000033827	0	0	i	11	11	407.74	0.00180627	0.0675818	2;3	2	3533.87	19635	24632.7	8725.75	333682	321342
ENSMUSP00000024773	Prph2	Prph2|MGI Symbol|peripherin 2 [Source:MGI Symbol;Acc:MGI:102791]|17|ENSMUSG00000023978|ENSMUST00000024773	4	0	o20-41i62-81o101-122i255-275o	13	13	506.9	0.00183549	0.0573366	1;2;3	3	62787.5	444761	533556	990272	7.83111e+06	9.23157e+06
ENSMUSP00000099950	Sardh	Sardh|MGI Symbol|sarcosine dehydrogenase [Source:MGI Symbol;Acc:MGI:2183102]|2|ENSMUSG00000009614|ENSMUST00000102886	0	0	i	1	1	17.57	0.00185757	infinity	2	1	998.751	2769.75	1357.3	0	0	0
ENSMUSP00000060442;ENSMUSP00000107842;ENSMUSP00000107848	Gpm6b	Gpm6b|MGI Symbol|glycoprotein m6b [Source:MGI Symbol;Acc:MGI:107672]|X|ENSMUSG00000031342|ENSMUST00000060210	4	0	i19-47o67-92i113-137o205-227i	5	4	191.14	0.00187375	3.64497	1;2	2	7578.98	203222	213940	4032.6	60075.7	54372.7
ENSMUSP00000004634	Slc1a4	Slc1a4|MGI Symbol|solute carrier family 1 (glutamate/neutral amino acid transporter), member 4 [Source:MGI Symbol;Acc:MGI:2135601]|11|ENSMUSG00000020142|ENSMUST00000004634	7	Y	n9-19c27/28o37-59i138-157o177-197i217-240o246-269i289-314o326-355i	6	4	175.17	0.00190391	21.0383	1;2	2	10074	47905.8	62152.6	96.3574	2683.8	2547.53
ENSMUSP00000090633	Ahnak	Ahnak|MGI Symbol|AHNAK nucleoprotein (desmoyokin) [Source:MGI Symbol;Acc:MGI:1316648]|19|ENSMUSG00000069833|ENSMUST00000092956	0	0	i	1	1	16.78	0.00210904	168.624	3	1	4613.67	41650	35125.3	70.0001	277.15	178.155
ENSMUSP00000020741	Drg1	Drg1|MGI Symbol|developmentally regulated GTP binding protein 1 [Source:MGI Symbol;Acc:MGI:1343297]|11|ENSMUSG00000020457|ENSMUST00000020741	0	0	i	4	4	127.65	0.00247253	0.11817	3	1	241.29	1577.99	1919.22	882.08	15421.2	14173.7
ENSMUSP00000042602;ENSMUSP00000116319;ENSMUSP00000123148	Apex1	Apex1|MGI Symbol|apurinic/apyrimidinic endonuclease 1 [Source:MGI Symbol;Acc:MGI:88042]|14|ENSMUSG00000035960|ENSMUST00000049411	0	0	i	8	8	341.94	0.00276345	0.295602	2;3	2	8457.61	193930	205891	54199.5	714606	637956
ENSMUSP00000087457	Itgb1	Itgb1|MGI Symbol|integrin beta 1 (fibronectin receptor beta) [Source:MGI Symbol;Acc:MGI:96610]|8|ENSMUSG00000025809|ENSMUST00000090006	1	Y	n5-16c20/21o729-751i	16	16	479.85	0.00278135	27.9261	1;2	2	28192.4	179073	139203	985.266	5001.85	6395.23
ENSMUSP00000091318	Plscr1	Plscr1|MGI Symbol|phospholipid scramblase 1 [Source:MGI Symbol;Acc:MGI:893575]|9|ENSMUSG00000032369|ENSMUST00000093801	0	0	i	2	2	66.25	0.00305724	86.7541	2	1	21676.1	84571.9	53917.3	112.324	718.746	877.596
ENSMUSP00000019231;ENSMUSP00000116162;ENSMUSP00000117006	Atp6ap1	Atp6ap1|MGI Symbol|ATPase, H+ transporting, lysosomal accessory protein 1 [Source:MGI Symbol;Acc:MGI:109629]|X|ENSMUSG00000019087|ENSMUST00000019231	1	Y	n19-29c34/35o419-443i	5	5	142.79	0.00317712	0.46383	1;2	2	503.854	62944	62231.5	8196.67	140733	129141
ENSMUSP00000002663;ENSMUSP00000135195;ENSMUSP00000135728	Pon1	Pon1|MGI Symbol|paraoxonase 1 [Source:MGI Symbol;Acc:MGI:103295]|6|ENSMUSG00000002588|ENSMUST00000002663	0	Y	n4-16c21/22o	7	7	242.46	0.00318953	0.0380834	1;2;3	3	1217.46	16457.7	18179.5	112872	374942	534568
ENSMUSP00000037275	Rpap1	Rpap1|MGI Symbol|RNA polymerase II associated protein 1 [Source:MGI Symbol;Acc:MGI:1916175]|2|ENSMUSG00000034032|ENSMUST00000048493	0	0	i	1	1	18.36	0.00319342	16.0767	3	1	39216.7	419104	363643	4818.26	20937.1	27751.2
ENSMUSP00000087836;ENSMUSP00000046956;ENSMUSP00000123199	Slmap	Slmap|MGI Symbol|sarcolemma associated protein [Source:MGI Symbol;Acc:MGI:1933549]|14|ENSMUSG00000021870|ENSMUST00000090359	1	0	o801-820i	26	8	879.84	0.00322785	55.8466	2;3	2	102271	708690	853323	4103.41	16886.4	11083.3
ENSMUSP00000113827;ENSMUSP00000112437	Cngb1	Cngb1|MGI Symbol|cyclic nucleotide gated channel beta 1 [Source:MGI Symbol;Acc:MGI:2664102]|8|ENSMUSG00000031789|ENSMUST00000119870	3	0	i727-745o765-785i818-837o	15	14	679.17	0.00323699	0.149994	2;3	2	289.12	41976.2	41567.3	42277.3	248596	308385
ENSMUSP00000050716	Efnb1	Efnb1|MGI Symbol|ephrin B1 [Source:MGI Symbol;Acc:MGI:102708]|X|ENSMUSG00000031217|ENSMUST00000052839	1	Y	n13-24c29/30o237-262i	1	1	14.95	0.00326156	51.1744	2	1	2660.16	10789.1	7027.1	16.0543	185.426	162.722
ENSMUSP00000028617	Api5	Api5|MGI Symbol|apoptosis inhibitor 5 [Source:MGI Symbol;Acc:MGI:1888993]|2|ENSMUSG00000027193|ENSMUST00000028617	0	0	i	9	9	325.96	0.00337781	0.218475	2;3	2	6039.13	66337.9	57797.3	22399.9	268255	299934
ENSMUSP00000013995	Abca4	Abca4|MGI Symbol|ATP-binding cassette, sub-family A (ABC1), member 4 [Source:MGI Symbol;Acc:MGI:109424]|3|ENSMUSG00000028125|ENSMUST00000013995	14	0	i23-42o655-675i695-719o731-751i758-783o836-857i1372-1393o1679-1701i1708-1725o1731-1748i1760-1778o1790-1812i1832-1853o1873-1895i	57	57	2163.42	0.00356112	0.0966482	1;2;3	3	24179.3	139418	173613	198591	1.75986e+06	1.47901e+06
ENSMUSP00000022355	Ppp3cb	Ppp3cb|MGI Symbol|protein phosphatase 3, catalytic subunit, beta isoform [Source:MGI Symbol;Acc:MGI:107163]|14|ENSMUSG00000021816|ENSMUST00000022355	0	0	i	5	3	120.37	0.00356264	0.127523	2;3	2	106.52	970.739	1121.38	1153.57	7387.2	9018.6
ENSMUSP00000024042	Creld2	Creld2|MGI Symbol|cysteine-rich with EGF-like domains 2 [Source:MGI Symbol;Acc:MGI:1923987]|15|ENSMUSG00000023272|ENSMUST00000024042	0	Y	n3-14c22/23o	1	1	19.81	0.00363887	0.0377728	1	1	10.5767	149.663	134.705	999.488	4470.94	3057.45
ENSMUSP00000072651	Srsf11	Srsf11|MGI Symbol|serine/arginine-rich splicing factor 11 [Source:MGI Symbol;Acc:MGI:1916457]|3|ENSMUSG00000055436|ENSMUST00000072875	0	0	i	1	1	31.69	0.00372597	0.164837	3	1	107.339	809.289	657.489	239.727	4618.69	4279.67
ENSMUSP00000100991;ENSMUSP00000043722;ENSMUSP00000100992	Reep6	Reep6|MGI Symbol|receptor accessory protein 6 [Source:MGI Symbol;Acc:MGI:1917585]|10|ENSMUSG00000035504|ENSMUST00000105354	2	0	i35-68o88-114i	6	5	348.38	0.00382858	0.171559	2;3	2	4374.37	114625	120811	102334	613805	758528
ENSMUSP00000054545	Rlbp1	Rlbp1|MGI Symbol|retinaldehyde binding protein 1 [Source:MGI Symbol;Acc:MGI:97930]|7|ENSMUSG00000039194|ENSMUST00000053718	0	0	i	16	15	743.82	0.00391014	46.0584	1;2;3	3	1.40861e+06	5.33618e+06	3.34412e+06	6415.36	98767.8	89695.1
ENSMUSP00000025468;ENSMUSP00000115963	Pde6a	Pde6a|MGI Symbol|phosphodiesterase 6A, cGMP-specific, rod, alpha [Source:MGI Symbol;Acc:MGI:97524]|18|ENSMUSG00000024575|ENSMUST00000025468	1	0	o658-675i	31	16	967.33	0.003933	0.128308	2;3	2	10255.3	61870.6	76373.8	57093.9	498350	579093
ENSMUSP00000061636	Cd151	Cd151|MGI Symbol|CD151 antigen [Source:MGI Symbol;Acc:MGI:1096360]|7|ENSMUSG00000025510|ENSMUST00000058746	4	0	i21-43o55-80i92-115o222-245i	1	1	64.04	0.0040744	16.8918	1;2	2	2491.06	11671.2	8148.28	8.77148	592.863	580.458
ENSMUSP00000025956;ENSMUSP00000107948	Pde6c	Pde6c|MGI Symbol|phosphodiesterase 6C, cGMP specific, cone, alpha prime [Source:MGI Symbol;Acc:MGI:105956]|19|ENSMUSG00000024992|ENSMUST00000025956	1	0	o660-678i	7	4	137.09	0.00413867	0.0438369	2;3	2	198.845	842.272	561.063	5.64028	16002.3	16010.3
ENSMUSP00000064515	Usp39	Usp39|MGI Symbol|ubiquitin specific peptidase 39 [Source:MGI Symbol;Acc:MGI:107622]|6|ENSMUSG00000056305|ENSMUST00000070345	0	0	i	1	1	17.15	0.00421386	0	3	1	0	0	0	1491.47	3207.26	1098
ENSMUSP00000069416	Itgb5	Itgb5|MGI Symbol|integrin beta 5 [Source:MGI Symbol;Acc:MGI:96614]|16|ENSMUSG00000022817|ENSMUST00000069345	1	Y	n8-19c24/25o720-742i	3	3	78.25	0.00423826	5.27299	1	1	1066.84	9192.7	10701.4	206.553	2032.47	1740.36
ENSMUSP00000002043	Ccdc47	Ccdc47|MGI Symbol|coiled-coil domain containing 47 [Source:MGI Symbol;Acc:MGI:1914413]|11|ENSMUSG00000078622|ENSMUST00000002043	1	Y	n4-15c20/21o136-155i	1	1	29.53	0.00455876	0.262059	3	1	85.812	2490.7	2369.34	1137.77	10077.3	8468.27
ENSMUSP00000028981	Mapre1	Mapre1|MGI Symbol|microtubule-associated protein, RP/EB family, member 1 [Source:MGI Symbol;Acc:MGI:891995]|2|ENSMUSG00000027479|ENSMUST00000028981	0	0	i	1	1	27.23	0.00471492	35.3414	2;3	2	2215.26	51308.8	54441.7	510.085	1135.44	1856.81
ENSMUSP00000022494	Ebpl	Ebpl|MGI Symbol|emopamil binding protein-like [Source:MGI Symbol;Acc:MGI:1915427]|14|ENSMUSG00000021928|ENSMUST00000022494	5	0	o12-30i42-66o98-121i128-146o166-185i	2	2	87.58	0.0048731	0.0684919	2;3	2	234.573	1104.95	773.215	1192.45	14554	12867.7
ENSMUSP00000028328	Entpd2	Entpd2|MGI Symbol|ectonucleoside triphosphate diphosphohydrolase 2 [Source:MGI Symbol;Acc:MGI:1096863]|2|ENSMUSG00000015085|ENSMUST00000028328	1	Y	n5-15c20/21o461-483i	4	4	93.73	0.00487828	6.00811	1	1	63.9482	8879.09	8969.53	263.606	1671.77	1298.98
ENSMUSP00000019226;ENSMUSP00000101628;ENSMUSP00000108302;ENSMUSP00000118948;ENSMUSP00000122177;ENSMUSP00000133928	Slc25a22	Slc25a22|MGI Symbol|solute carrier family 25 (mitochondrial carrier, glutamate), member 22 [Source:MGI Symbol;Acc:MGI:1915517]|7|ENSMUSG00000019082|ENSMUST00000019226	4	0	0 o12-32i185-205o225-243i292-311o	11	11	397.92	0.00502548	0.1005	2;3	2	8928.14	57262.5	44636.2	75815.9	560566	453346
ENSMUSP00000035616	Slc24a1	Slc24a1|MGI Symbol|solute carrier family 24 (sodium/potassium/calcium exchanger), member 1 [Source:MGI Symbol;Acc:MGI:2384871]|9|ENSMUSG00000034452|ENSMUST00000037798	11	0	i21-41o421-440i461-485o491-513i533-563o939-956i968-991o1003-1025i1032-1055o1067-1088i1100-1119o	20	20	959.59	0.0052925	0.0890977	1;2;3	3	13099.6	43532	62057.7	10753.4	584946	600154
ENSMUSP00000007131;ENSMUSP00000103008	Acly	Acly|MGI Symbol|ATP citrate lyase [Source:MGI Symbol;Acc:MGI:103251]|11|ENSMUSG00000020917|ENSMUST00000007131	0	0	i	25	24	816.49	0.00533101	0.242871	2;3	2	7271.24	104566	94283.1	51784	445989	372756
ENSMUSP00000119991	Herc1	Herc1|MGI Symbol|hect (homologous to the E6-AP (UBE3A) carboxyl terminus) domain and RCC1 (CHC1)-like domain (RLD) 1 [Source:MGI Symbol;Acc:MGI:2384589]|9|ENSMUSG00000038664|ENSMUST00000135159	0	0	i	1	1	14.62	0.00534488	13.3354	2	1	15870.6	77428.2	99872.6	1321.08	7581.92	5713.63
ENSMUSP00000028225	Psmd5	Psmd5|MGI Symbol|proteasome (prosome, macropain) 26S subunit, non-ATPase, 5 [Source:MGI Symbol;Acc:MGI:1914248]|2|ENSMUSG00000026869|ENSMUST00000028225	0	0	i	2	2	41.25	0.00542437	0.432346	2	1	254.401	6062.55	5702.78	1035.34	12874.3	14338.5
ENSMUSP00000010205;ENSMUSP00000000153;ENSMUSP00000030561	Gnat1	Gnat1|MGI Symbol|guanine nucleotide binding protein, alpha transducing 1 [Source:MGI Symbol;Acc:MGI:95778]|9|ENSMUSG00000034837|ENSMUST00000010205	2	0	i207-226o246-265i	29	22	1520.64	0.00563414	0.0470561	1;2;3	3	964.92	380080	378715	2.56031e+06	9.87308e+06	6.25225e+06
ENSMUSP00000004955;ENSMUSP00000101999	Prpsap2	Prpsap2|MGI Symbol|phosphoribosyl pyrophosphate synthetase-associated protein 2 [Source:MGI Symbol;Acc:MGI:2384838]|11|ENSMUSG00000020528|ENSMUST00000004955	0	0	i	3	3	63.48	0.00571081	0.228552	2;3	2	586.457	8126	7296.62	4658.89	37034.2	30445.6
ENSMUSP00000013737;ENSMUSP00000106950;ENSMUSP00000121397	Ndufs2	Ndufs2|MGI Symbol|NADH dehydrogenase (ubiquinone) Fe-S protein 2 [Source:MGI Symbol;Acc:MGI:2385112]|1|ENSMUSG00000013593|ENSMUST00000013737	0	0	i	10	10	347.43	0.00573501	0.461348	2;3	2	13499.7	180242	161151	9655.82	376823	363167
ENSMUSP00000064986;ENSMUSP00000108275;ENSMUSP00000116342	Synpr	Synpr|MGI Symbol|synaptoporin [Source:MGI Symbol;Acc:MGI:1919253]|14|ENSMUSG00000056296|ENSMUST00000070323	4	0	i21-42o101-123i135-156o200-218i	6	6	186.52	0.00602778	3.69977	1;2;3	3	20553.4	304388	275321	9843.95	85304.8	71383.3
ENSMUSP00000020885;ENSMUSP00000122695	Sypl	Sypl|MGI Symbol|synaptophysin-like protein [Source:MGI Symbol;Acc:MGI:108081]|12|ENSMUSG00000020570|ENSMUST00000020885	3	0	o100-122i134-155o195-217i	4	4	128.46	0.00607857	50.5129	1;2	2	27388.5	89576.8	50843.6	219.645	1545.26	1234.63
ENSMUSP00000029376	Tm4sf1	Tm4sf1|MGI Symbol|transmembrane 4 superfamily member 1 [Source:MGI Symbol;Acc:MGI:104678]|3|ENSMUSG00000027800|ENSMUST00000029376	4	0	i9-30o46-70i91-116o160-179i	1	1	15.86	0.00650164	138.407	1	1	1799.43	4750.31	2205.54	3.1803	22.8794	27.3771
ENSMUSP00000084791	Lyar	Lyar|MGI Symbol|Ly1 antibody reactive clone [Source:MGI Symbol;Acc:MGI:107470]|5|ENSMUSG00000067367|ENSMUST00000087514	0	0	i	2	2	76.83	0.00652554	0.0503702	3	1	118.335	373.638	540.989	2005.02	7661.29	10496.8
ENSMUSP00000031673;ENSMUSP00000031670	Gngt1	Gngt1|MGI Symbol|guanine nucleotide binding protein (G protein), gamma transducing activity polypeptide 1 [Source:MGI Symbol;Acc:MGI:109165]|6|ENSMUSG00000029663|ENSMUST00000031673	0	0	i	4	4	105	0.00656274	0.0684378	1;2;3	3	1781.84	7769.66	10289.6	30825.8	153736	110142
ENSMUSP00000040756	Atp6v1h	Atp6v1h|MGI Symbol|ATPase, H+ transporting, lysosomal V1 subunit H [Source:MGI Symbol;Acc:MGI:1914864]|1|ENSMUSG00000033793|ENSMUST00000044369	0	0	i	9	9	385.31	0.00658867	0.219989	1;2;3	3	148.227	142069	142279	111766	725306	567245
ENSMUSP00000094505	Myadm	Myadm|MGI Symbol|myeloid-associated differentiation marker [Source:MGI Symbol;Acc:MGI:1355332]|7|ENSMUSG00000068566|ENSMUST00000096744	7	0	o35-54i61-83o95-119i131-147o159-184i196-217o237-257i	1	1	72.34	0.00675175	72.8417	2	1	7889.09	22640.7	11483.8	27.955	214.47	254.004
ENSMUSP00000057981	Kcnb1	Kcnb1|MGI Symbol|potassium voltage gated channel, Shab-related subfamily, member 1 [Source:MGI Symbol;Acc:MGI:96666]|2|ENSMUSG00000050556|ENSMUST00000059826	6	0	i186-208o228-249i261-279o331-351i363-380o392-416i	1	1	25.03	0.0068748	0.0507214	3	1	36.7876	131.963	79.9372	43.764	2057.91	2119.8
ENSMUSP00000019937	Sec63	Sec63|MGI Symbol|SEC63-like (S. cerevisiae) [Source:MGI Symbol;Acc:MGI:2155302]|10|ENSMUSG00000019802|ENSMUST00000019937	3	0	o15-35i77-94o190-213i	2	2	51.89	0.00705681	0.117485	3	1	29.1898	481.399	440.118	955.333	4597.36	3246.31
ENSMUSP00000084464;ENSMUSP00000006020;ENSMUSP00000027288	Cnga1	Cnga1|MGI Symbol|cyclic nucleotide gated channel alpha 1 [Source:MGI Symbol;Acc:MGI:88436]|5|ENSMUSG00000067220|ENSMUST00000087213	2	0	i295-313o367-389i	14	14	539.9	0.00706723	0.144693	2;3	2	22592	99421	131371	97076.1	866168	728881
ENSMUSP00000051222;ENSMUSP00000113882	Atp5k	Atp5k|MGI Symbol|ATP synthase, H+ transporting, mitochondrial F1F0 complex, subunit e [Source:MGI Symbol;Acc:MGI:106636]|5|ENSMUSG00000050856|ENSMUST00000049628	0	0	i	2	2	59.38	0.00713845	0.344894	2;3	2	10724.8	79147.8	94315	8316.46	245592	257353
ENSMUSP00000130668;ENSMUSP00000110120	Ncam1	Ncam1|MGI Symbol|neural cell adhesion molecule 1 [Source:MGI Symbol;Acc:MGI:97281]|9|ENSMUSG00000039542|ENSMUST00000166811	1	Y	n7-14c19/20o713-736i	12	12	374.6	0.00721881	6.06205	1;2;3	3	11395.2	1.39389e+06	1.37778e+06	49667.8	263729	193488
ENSMUSP00000001713;ENSMUSP00000113839	Gstt1	Gstt1|MGI Symbol|glutathione S-transferase, theta 1 [Source:MGI Symbol;Acc:MGI:107379]|10|ENSMUSG00000001663|ENSMUST00000001713	0	0	i	3	3	65.92	0.0073017	28.3541	2	1	9527.73	31218.4	17744.1	36.3534	889.117	837.706
ENSMUSP00000065113	Suclg1	Suclg1|MGI Symbol|succinate-CoA ligase, GDP-forming, alpha subunit [Source:MGI Symbol;Acc:MGI:1927234]|6|ENSMUSG00000052738|ENSMUST00000064740	0	Y	n3-14c22/23o	1	1	13.06	0.00748551	1.821	1	1	120.965	1792.23	1621.16	18.4248	950.257	924.2
ENSMUSP00000078384;ENSMUSP00000115623	Ttyh1	Ttyh1|MGI Symbol|tweety homolog 1 (Drosophila) [Source:MGI Symbol;Acc:MGI:1889007]|7|ENSMUSG00000030428|ENSMUST00000079415	5	0	o43-67i88-110o214-235i242-261o392-413i	4	4	152.87	0.00758769	3.91007	1;2	2	14618.4	91320	111994	2260.55	27597.2	24400.3
ENSMUSP00000087474	Osbpl7	Osbpl7|MGI Symbol|oxysterol binding protein-like 7 [Source:MGI Symbol;Acc:MGI:1918490]|11|ENSMUSG00000038534|ENSMUST00000090020	0	0	i	1	1	15.27	0.00769373	19.5402	3	1	7049.38	14931.7	24901	63.4344	1064.11	974.395
ENSMUSP00000032451	Slc6a11	Slc6a11|MGI Symbol|solute carrier family 6 (neurotransmitter transporter, GABA), member 11 [Source:MGI Symbol;Acc:MGI:95630]|6|ENSMUSG00000030307|ENSMUST00000032451	11	0	o81-101i138-154o219-238i250-273o293-318i330-356o393-421i433-458o464-488i509-528o548-569i	7	7	209.94	0.00773868	6.88257	1	1	11864.6	383444	400223	13604.4	66551.1	47311.5
ENSMUSP00000090245	Marcks	Marcks|MGI Symbol|myristoylated alanine rich protein kinase C substrate [Source:MGI Symbol;Acc:MGI:96907]|10|ENSMUSG00000069662|ENSMUST00000092584	0	0	i	15	15	765.82	0.00776693	124.638	2	1	514631	1.92643e+06	1.19863e+06	6115.95	16861.2	8211.92
ENSMUSP00000034276;ENSMUSP00000115861;ENSMUSP00000138063	Cox4i1	Cox4i1|MGI Symbol|cytochrome c oxidase subunit IV isoform 1 [Source:MGI Symbol;Acc:MGI:88473]|8|ENSMUSG00000031818|ENSMUST00000034276	1	0	i103-120o	12	12	500.2	0.00784286	0.0587872	1;2;3	3	27441.4	328799	289991	1.76704e+06	6.51244e+06	4.01348e+06
ENSMUSP00000078088	Aqp4	Aqp4|MGI Symbol|aquaporin 4 [Source:MGI Symbol;Acc:MGI:107387]|18|ENSMUSG00000024411|ENSMUST00000079081	6	0	i42-59o71-94i115-136o156-177i189-211o231-253i	5	5	204.31	0.00795738	52.6518	2;3	2	340713	1.01757e+06	535724	3007.89	12623.7	16877.5
ENSMUSP00000034301;ENSMUSP00000003502;ENSMUSP00000111008;ENSMUSP00000114106;ENSMUSP00000123384	Rab3a	Rab3a|MGI Symbol|RAB3A, member RAS oncogene family [Source:MGI Symbol;Acc:MGI:97843]|8|ENSMUSG00000031840|ENSMUST00000034301	0	0	i	11	10	506.02	0.00816414	0.106084	2;3	2	6621.03	88159.1	78795.5	213713	938013	635777
ENSMUSP00000064755	Phgdh	Phgdh|MGI Symbol|3-phosphoglycerate dehydrogenase [Source:MGI Symbol;Acc:MGI:1355330]|3|ENSMUSG00000053398|ENSMUST00000065793	0	0	i	1	1	16.25	0.00824789	27.7902	2	1	1105.9	4007.79	2443.8	28.2845	96.0766	136.077
ENSMUSP00000069670;ENSMUSP00000133247	Ppap2c	Ppap2c|MGI Symbol|phosphatidic acid phosphatase type 2C [Source:MGI Symbol;Acc:MGI:1354945]|10|ENSMUSG00000052151|ENSMUST00000063879	6	0	i7-32o52-78i90-109o161-181i193-212o224-242i	2	2	59.61	0.0083384	0.0139607	1	1	17.6221	131.838	156.76	5259.47	14055.1	6617.1
ENSMUSP00000079691;ENSMUSP00000005692;ENSMUSP00000007340;ENSMUSP00000099922	Atp1a3	Atp1a3|MGI Symbol|ATPase, Na+/K+ transporting, alpha 3 polypeptide [Source:MGI Symbol;Acc:MGI:88107]|7|ENSMUSG00000040907|ENSMUST00000080882	8	0	i86-108o120-139i281-305o311-334i839-862o903-922i943-960o975-991i	76	50	3986.1	0.00836845	0.108691	1;2;3	3	15299.1	1.71659e+06	1.69495e+06	4.43029e+06	1.88264e+07	1.25611e+07
ENSMUSP00000054556	Eef1a2	Eef1a2|MGI Symbol|eukaryotic translation elongation factor 1 alpha 2 [Source:MGI Symbol;Acc:MGI:1096317]|2|ENSMUSG00000016349|ENSMUST00000055990	0	0	i	7	1	277.22	0.0084014	0.0300016	1;2;3	3	133.717	483.855	294.751	3782.03	15650.4	10301.8
ENSMUSP00000029935	Gbp3	Gbp3|MGI Symbol|guanylate binding protein 3 [Source:MGI Symbol;Acc:MGI:1926263]|3|ENSMUSG00000028268|ENSMUST00000029935	2	0	o21-41i108-125o	1	1	16.37	0.00857927	infinity	2	1	1366.66	2521.88	589.136	0	0	0
ENSMUSP00000025561	Anxa1	Anxa1|MGI Symbol|annexin A1 [Source:MGI Symbol;Acc:MGI:96819]|19|ENSMUSG00000024659|ENSMUST00000025561	0	0	i	9	8	351.9	0.00873826	30.7117	2;3	2	16640.7	416390	439923	6208.35	9551.2	18331.1
ENSMUSP00000052185	Gpr37	Gpr37|MGI Symbol|G protein-coupled receptor 37 [Source:MGI Symbol;Acc:MGI:1313297]|6|ENSMUSG00000039904|ENSMUST00000054867	7	Y	n14-24c29/30o246-274i286-306o326-347i368-387o430-453i479-507o519-539i	4	4	147.16	0.00874072	37.0869	1;2;3	3	50076.4	156076	85257.7	678.379	3733.32	2773.94
ENSMUSP00000039657	Atp1a1	Atp1a1|MGI Symbol|ATPase, Na+/K+ transporting, alpha 1 polypeptide [Source:MGI Symbol;Acc:MGI:88105]|3|ENSMUSG00000033161|ENSMUST00000036493	8	0	i96-118o130-149i291-315o321-344i853-874o913-932i953-980o986-1004i	60	34	2752.68	0.00878218	15.9153	1;2;3	3	3.17671e+06	1.11485e+07	6.65596e+06	4235.85	562344	556354
ENSMUSP00000043559	Cisd1	Cisd1|MGI Symbol|CDGSH iron sulfur domain 1 [Source:MGI Symbol;Acc:MGI:1261855]|10|ENSMUSG00000037710|ENSMUST00000045887	1	0	o13-31i	7	7	313.07	0.00883235	0.200289	2;3	2	13198.2	151522	170187	157732	691576	914644
ENSMUSP00000036386;ENSMUSP00000014545;ENSMUSP00000097661	Ldha	Ldha|MGI Symbol|lactate dehydrogenase A [Source:MGI Symbol;Acc:MGI:96759]|7|ENSMUSG00000063229|ENSMUST00000048209	0	0	i	22	20	918.56	0.00890472	0.159663	1;2;3	3	399977	2.47905e+06	1.9134e+06	2.26336e+06	1.21549e+07	1.53558e+07
ENSMUSP00000004868	Mtfp1	Mtfp1|MGI Symbol|mitochondrial fission process 1 [Source:MGI Symbol;Acc:MGI:1916686]|11|ENSMUSG00000004748|ENSMUST00000004868	0	0	i	3	3	143.42	0.0091957	0.126916	2;3	2	2084.5	9263.32	6315.39	5257.41	65091.9	57656.8
ENSMUSP00000130738	Cul3	Cul3|MGI Symbol|cullin 3 [Source:MGI Symbol;Acc:MGI:1347360]|1|ENSMUSG00000004364|ENSMUST00000163119	0	0	i	4	4	97.27	0.0092074	0.124495	3	1	489.072	1565.14	2256.79	1881.04	16679.8	14019.6
ENSMUSP00000005493	Slc1a3	Slc1a3|MGI Symbol|solute carrier family 1 (glial high affinity glutamate transporter), member 3 [Source:MGI Symbol;Acc:MGI:99917]|15|ENSMUSG00000005360|ENSMUST00000005493	7	0	i44-68o88-111i123-145o241-260i281-302o314-339i346-365o	17	15	902.03	0.00928036	100.789	1;2;3	3	2.53637e+06	6.70178e+06	3.11482e+06	15064.6	38046.3	59350.8
ENSMUSP00000093961	Rom1	Rom1|MGI Symbol|rod outer segment membrane protein 1 [Source:MGI Symbol;Acc:MGI:97998]|19|ENSMUSG00000071648|ENSMUST00000096242	4	0	i21-44o64-83i103-125o267-286i	15	15	613.88	0.00928716	0.0801115	1;2;3	3	132408	479338	292084	74065.4	4.86705e+06	4.7623e+06
ENSMUSP00000116492	Eef1b2	Eef1b2|MGI Symbol|eukaryotic translation elongation factor 1 beta 2 [Source:MGI Symbol;Acc:MGI:1929520]|1|ENSMUSG00000025967|ENSMUST00000129339	0	0	i	1	1	27.32	0.00977648	2.78646	2	1	678.381	16908.1	15948.7	816.693	5318.3	6473.28
ENSMUSP00000079238;ENSMUSP00000042215;ENSMUSP00000115592	Atp8a2	Atp8a2|MGI Symbol|ATPase, aminophospholipid transporter-like, class I, type 8A, member 2 [Source:MGI Symbol;Acc:MGI:1354710]|14|ENSMUSG00000021983|ENSMUST00000080368	10	0	i52-69o75-93i275-299o319-342i847-867o873-891i920-938o958-977i989-1009o1029-1049i	7	7	255.05	0.00986398	0.291002	2;3	2	2057	15182.6	18091.6	7019.24	62135	52208.3
ENSMUSP00000005218	Cd44	Cd44|MGI Symbol|CD44 antigen [Source:MGI Symbol;Acc:MGI:88338]|2|ENSMUSG00000005087|ENSMUST00000005218	1	Y	n4-15c20/21o688-709i	4	4	114.12	0.010043	17.3459	1;2	2	23634.1	77179.4	43755.7	71.1246	3536.27	3435.69
ENSMUSP00000076948;ENSMUSP00000124483;ENSMUSP00000136729	Sag	Sag|MGI Symbol|S-antigen, retina and pineal gland (arrestin) [Source:MGI Symbol;Acc:MGI:98227]|1|ENSMUSG00000056055|ENSMUST00000077772	0	0	i	36	34	2135.76	0.0100635	0.0433511	1;2;3	3	894528	2.67368e+06	1.40863e+06	2.29975e+06	4.87104e+07	4.5458e+07
ENSMUSP00000034983	Atp1b3	Atp1b3|MGI Symbol|ATPase, Na+/K+ transporting, beta 3 polypeptide [Source:MGI Symbol;Acc:MGI:107788]|9|ENSMUSG00000032412|ENSMUST00000034983	1	0	i38-62o	8	8	306.5	0.010236	8.89662	1;2;3	3	359061	1.48294e+06	1.99073e+06	45873.6	162787	227662
ENSMUSP00000063293;ENSMUSP00000112438;ENSMUSP00000116981	Syt1	Syt1|MGI Symbol|synaptotagmin I [Source:MGI Symbol;Acc:MGI:99667]|10|ENSMUSG00000035864|ENSMUST00000064054	1	0	o58-79i	23	18	853.93	0.0102548	0.0983117	1;2;3	3	32557.3	113944	159987	322482	1.62121e+06	1.16515e+06
ENSMUSP00000024206	Gnb3	Gnb3|MGI Symbol|guanine nucleotide binding protein (G protein), beta 3 [Source:MGI Symbol;Acc:MGI:95785]|6|ENSMUSG00000023439|ENSMUST00000024206	0	0	i	9	7	410.62	0.0102629	0.21003	2;3	2	4216.91	39724.7	45688.3	40639.4	174598	232071
ENSMUSP00000068854;ENSMUSP00000117275	Slc16a3	Slc16a3|MGI Symbol|solute carrier family 16 (monocarboxylic acid transporters), member 3 [Source:MGI Symbol;Acc:MGI:1933438]|11|ENSMUSG00000025161|ENSMUST00000070653	12	0	i20-42o62-82i89-107o113-135i147-166o178-197i232-255o267-285i297-316o322-344i356-375o387-409i	3	3	106.96	0.0103302	0.110749	2;3	2	997.612	4128.59	2717.76	3880.18	33653.1	28165.7
ENSMUSP00000085523	Ndufa9	Ndufa9|MGI Symbol|NADH dehydrogenase (ubiquinone) 1 alpha subcomplex, 9 [Source:MGI Symbol;Acc:MGI:1913358]|6|ENSMUSG00000000399|ENSMUST00000088194	1	Y	n19-29c34/35o50-70i	8	8	314.45	0.0105594	0.202338	2;3	2	7145.41	60592.6	50487.5	53019.5	311983	237002
ENSMUSP00000096263	Ceacam1	Ceacam1|MGI Symbol|carcinoembryonic antigen-related cell adhesion molecule 1 [Source:MGI Symbol;Acc:MGI:1347245]|7|ENSMUSG00000074272|ENSMUST00000098666	1	Y	n17-28c33/34o425-448i	1	1	25.01	0.0107199	5.8031	1	1	193.017	2878.27	2605.3	117.84	389.143	555.795
ENSMUSP00000082313	Gk5	Gk5|MGI Symbol|glycerol kinase 5 (putative) [Source:MGI Symbol;Acc:MGI:2443336]|9|ENSMUSG00000041440|ENSMUST00000085217	0	0	i	1	1	15.71	0.0107638	29.2367	3	1	22359.2	73668.7	105289	1293.69	3975.29	2145.73
ENSMUSP00000031910;ENSMUSP00000031913;ENSMUSP00000039684	Prss1	Prss1|MGI Symbol|protease, serine, 1 (trypsin 1) [Source:MGI Symbol;Acc:MGI:98839]|6|ENSMUSG00000062751|ENSMUST00000031910	0	Y	n3-10c15/16o	4	4	102.04	0.0107974	5.87057	1;2;3	3	228179	1.07039e+06	1.39308e+06	38489	237031	182599
ENSMUSP00000026196;ENSMUSP00000117986	Got1	Got1|MGI Symbol|glutamate oxaloacetate transaminase 1, soluble [Source:MGI Symbol;Acc:MGI:95791]|19|ENSMUSG00000025190|ENSMUST00000026196	0	0	i	22	21	756.04	0.0108285	0.185222	2;3	2	108558	357980	511504	22230.5	2.33141e+06	2.36285e+06
ENSMUSP00000023405;ENSMUSP00000123287	Arl6	Arl6|MGI Symbol|ADP-ribosylation factor-like 6 [Source:MGI Symbol;Acc:MGI:1927136]|16|ENSMUSG00000022722|ENSMUST00000023405	0	0	i	2	2	66.16	0.0110926	0.121944	2;3	2	35.2545	1235.73	1185.87	3040.22	7779.4	12078.9
ENSMUSP00000011934	Ttn	Ttn|MGI Symbol|titin [Source:MGI Symbol;Acc:MGI:98864]|2|ENSMUSG00000051747|ENSMUST00000011934	0	0	i	1	1	16.82	0.0113202	8.72285	3	1	1471.67	12426.8	10345.5	392.3	1582.72	1027.93
ENSMUSP00000068804	Cspp1	Cspp1|MGI Symbol|centrosome and spindle pole associated protein 1 [Source:MGI Symbol;Acc:MGI:2681832]|1|ENSMUSG00000056763|ENSMUST00000071087	0	0	i	1	1	13.88	0.0113871	21.9425	2	1	8728.57	129960	117616	2573.38	7461.16	3821.85
ENSMUSP00000028644	Cd82	Cd82|MGI Symbol|CD82 antigen [Source:MGI Symbol;Acc:MGI:104651]|2|ENSMUSG00000027215|ENSMUST00000028644	4	0	i12-36o56-78i85-108o227-252i	1	1	13.57	0.0116196	5.42403	1	1	571.396	6273.85	7081.93	301.877	1444.63	1017.71
ENSMUSP00000047978	Atp2b4	Atp2b4|MGI Symbol|ATPase, Ca++ transporting, plasma membrane 4 [Source:MGI Symbol;Acc:MGI:88111]|1|ENSMUSG00000026463|ENSMUST00000048953	10	0	i96-119o148-168i369-390o410-436i844-865o877-896i917-938o958-975i996-1017o1029-1050i	14	4	656.27	0.0120421	15.95	2;3	2	35183.1	111128	61371.7	425.588	5708.45	5106.58
ENSMUSP00000000590;ENSMUSP00000055303	Rdx	Rdx|MGI Symbol|radixin [Source:MGI Symbol;Acc:MGI:97887]|9|ENSMUSG00000032050|ENSMUST00000000590	0	0	i	6	3	184.24	0.0121152	5.02864	2;3	2	19042.8	95982	69051.4	1577.23	15294.1	17524.6
ENSMUSP00000007236	Syngr3	Syngr3|MGI Symbol|synaptogyrin 3 [Source:MGI Symbol;Acc:MGI:1341881]|17|ENSMUSG00000007021|ENSMUST00000007236	4	0	i26-44o64-88i109-128o148-168i	1	1	42.14	0.0122342	0.0833417	2	1	527.659	1017.45	1763.68	1397.43	15697	17673.2
ENSMUSP00000021447	Ppp2r5e	Ppp2r5e|MGI Symbol|protein phosphatase 2, regulatory subunit B (B56), epsilon isoform [Source:MGI Symbol;Acc:MGI:1349473]|12|ENSMUSG00000021051|ENSMUST00000021447	0	0	i	5	5	131.23	0.0122594	0.256999	2;3	2	710.332	9082.35	10086.9	7411.75	32053.5	42535.3
ENSMUSP00000010698	Mettl16	Mettl16|MGI Symbol|methyltransferase like 16 [Source:MGI Symbol;Acc:MGI:1914743]|11|ENSMUSG00000010554|ENSMUST00000010698	0	0	i	1	1	16.21	0.0122753	0	3	1	0	0	0	755.944	1343.48	274.416
ENSMUSP00000069429;ENSMUSP00000118544	Syp	Syp|MGI Symbol|synaptophysin [Source:MGI Symbol;Acc:MGI:98467]|X|ENSMUSG00000031144|ENSMUST00000069520	3	0	o107-129i141-162o206-224i	7	7	254.33	0.0124157	0.104931	1;2;3	3	33905.3	215571	263521	730454	2.7994e+06	1.76638e+06
ENSMUSP00000048460	Fxyd1	Fxyd1|MGI Symbol|FXYD domain-containing ion transport regulator 1 [Source:MGI Symbol;Acc:MGI:1889273]|7|ENSMUSG00000036570|ENSMUST00000039909	1	Y	n7-15c20/21o36-56i	1	1	52.29	0.0125169	559.774	2	1	22850.7	448495	480811	740.244	306.641	1353.5
ENSMUSP00000004715	Mospd2	Mospd2|MGI Symbol|motile sperm domain containing 2 [Source:MGI Symbol;Acc:MGI:1924013]|X|ENSMUSG00000061778|ENSMUST00000004715	1	0	o493-517i	1	1	23.53	0.0125175	33.6621	2	1	2049.94	6200.71	3301.66	46.6003	174.095	108.192
ENSMUSP00000015333	Casd1	Casd1|MGI Symbol|CAS1 domain containing 1 [Source:MGI Symbol;Acc:MGI:2384865]|6|ENSMUSG00000015189|ENSMUST00000015333	14	Y	n24-36c41/42o311-333i363-383o395-416i437-458o464-481i493-509o515-535i547-568o602-620i641-658o670-688i700-720o726-750i771-791o	1	1	20.16	0.0128899	0.178443	2	1	61.0698	336.148	422.514	477.731	1787.98	2463.59
ENSMUSP00000079289;ENSMUSP00000133534;ENSMUSP00000133745	Opn1sw	Opn1sw|MGI Symbol|opsin 1 (cone pigments), short-wave-sensitive (color blindness, tritan) [Source:MGI Symbol;Acc:MGI:99438]|6|ENSMUSG00000058831|ENSMUST00000080428	7	0	o36-58i70-98o110-128i148-168o197-216i249-271o283-304i	7	7	305.11	0.0131859	0.115695	1;2;3	3	1067.61	51305.9	49796.1	149144	542392	331471
ENSMUSP00000044852	Dlg5	Dlg5|MGI Symbol|discs, large homolog 5 (Drosophila) [Source:MGI Symbol;Acc:MGI:1918478]|14|ENSMUSG00000021782|ENSMUST00000042009	0	0	i	1	1	14.16	0.0135572	0.220359	3	1	128.164	1079.24	1260.49	1182.68	6145.17	4472.61
ENSMUSP00000049007;ENSMUSP00000074809	Ctnna1	Ctnna1|MGI Symbol|catenin (cadherin associated protein), alpha 1 [Source:MGI Symbol;Acc:MGI:88274]|18|ENSMUSG00000037815|ENSMUST00000042345	0	0	i	3	3	73.84	0.0135764	27.0402	2;3	2	12929.9	51538.6	33252.9	695.059	1076.4	2059.36
ENSMUSP00000036299	Slc32a1	Slc32a1|MGI Symbol|solute carrier family 32 (GABA vesicular transporter), member 1 [Source:MGI Symbol;Acc:MGI:1194488]|2|ENSMUSG00000037771|ENSMUST00000045738	11	0	i121-141o147-171i211-230o242-259i266-286o306-326i338-360o380-405i433-450o456-478i490-509o	6	6	222.69	0.0137422	0.361028	2	1	1798.26	9383.58	11926.7	819.187	28934.1	30092.6
ENSMUSP00000029780	Ptbp2	Ptbp2|MGI Symbol|polypyrimidine tract binding protein 2 [Source:MGI Symbol;Acc:MGI:1860489]|3|ENSMUSG00000028134|ENSMUST00000029780	0	0	i	6	6	127.42	0.0138914	0.188432	2;3	2	2655.08	8083.1	11838	4658.61	49566	56154.3
ENSMUSP00000076521	Pdia4	Pdia4|MGI Symbol|protein disulfide isomerase associated 4 [Source:MGI Symbol;Acc:MGI:104864]|6|ENSMUSG00000025823|ENSMUST00000077290	0	Y	n8-19c24/25o	15	15	388.32	0.0140631	1.38651	2;3	2	9715.67	197043	183303	2895.66	135112	139207
ENSMUSP00000002839;ENSMUSP00000082053	Ppp2r5d	Ppp2r5d|MGI Symbol|protein phosphatase 2, regulatory subunit B (B56), delta isoform [Source:MGI Symbol;Acc:MGI:2388481]|17|ENSMUSG00000059409|ENSMUST00000002839	0	0	i	2	2	37.01	0.0143288	0.144501	3	1	338.341	882.59	1361.08	1036.01	8496.09	7030.95
ENSMUSP00000033074	Vkorc1	Vkorc1|MGI Symbol|vitamin K epoxide reductase complex, subunit 1 [Source:MGI Symbol;Acc:MGI:106442]|7|ENSMUSG00000096145|ENSMUST00000033074	3	Y	n13-24c31/32o79-97i104-122o128-150i	1	1	34.87	0.0148655	14.4855	2;3	2	12130.4	40232.7	23077.7	525.751	2557.06	1813.54
ENSMUSP00000083101	Fxyd6	Fxyd6|MGI Symbol|FXYD domain-containing ion transport regulator 6 [Source:MGI Symbol;Acc:MGI:1890226]|9|ENSMUSG00000066705|ENSMUST00000085939	1	Y	n4-15c19/20o35-56i	2	2	86.38	0.0149659	20.9749	2	1	32429.2	149280	103418	2745.42	7965.1	4082.49
ENSMUSP00000098616	Ccnk	Ccnk|MGI Symbol|cyclin K [Source:MGI Symbol;Acc:MGI:1276106]|12|ENSMUSG00000021258|ENSMUST00000101055	0	0	i	1	1	16.86	0.015021	0.131699	3	1	13.0886	179.843	198.353	483.818	1777.94	1093.72
ENSMUSP00000000642;ENSMUSP00000051215;ENSMUSP00000128572	Hk2	Hk2|MGI Symbol|hexokinase 2 [Source:MGI Symbol;Acc:MGI:1315197]|6|ENSMUSG00000000628|ENSMUST00000000642	0	0	i	11	9	362.36	0.0152063	0.21565	2;3	2	5405.01	25403.3	17759.5	10212.8	107297	92854.3
ENSMUSP00000089421	Slc14a1	Slc14a1|MGI Symbol|solute carrier family 14 (urea transporter), member 1 [Source:MGI Symbol;Acc:MGI:1351654]|18|ENSMUSG00000059336|ENSMUST00000091813	8	0	i56-80o86-105i112-131o137-159i250-270o276-298i305-326o332-349i	2	2	42.89	0.0154578	16.3564	2	1	9864.3	28075	14124.8	43.4483	1320.73	1259.29
ENSMUSP00000048041	Cd59a	Cd59a|MGI Symbol|CD59a antigen [Source:MGI Symbol;Acc:MGI:109177]|2|ENSMUSG00000032679|ENSMUST00000040423	0	Y	n7-18c23/24o	2	2	55.57	0.0156126	0.122348	1;2	2	496.171	6061.67	5359.97	16445.5	58305.7	35048.2
ENSMUSP00000032559	Rtn2	Rtn2|MGI Symbol|reticulon 2 (Z-band associated protein) [Source:MGI Symbol;Acc:MGI:107612]|7|ENSMUSG00000030401|ENSMUST00000032559	2	0	o298-324i390-422o	1	1	24.6	0.0156151	37.6586	2	1	4520.72	11808.2	5414.97	73.1925	280.43	176.921
ENSMUSP00000035898	Scamp5	Scamp5|MGI Symbol|secretory carrier membrane protein 5 [Source:MGI Symbol;Acc:MGI:1928948]|9|ENSMUSG00000040722|ENSMUST00000046587	4	0	i41-64o70-90i102-125o145-169i	3	3	96.5	0.0159082	0.186807	1;2;3	3	22862.5	96438.9	64106.5	43631.9	460562	398857
ENSMUSP00000022787	Slc7a8	Slc7a8|MGI Symbol|solute carrier family 7 (cationic amino acid transporter, y+ system), member 8 [Source:MGI Symbol;Acc:MGI:1355323]|14|ENSMUSG00000022180|ENSMUST00000022787	14	0	i39-59o71-92i112-130o136-155i162-182o188-209i230-247o267-289i296-316o322-341i362-380o386-410i422-443o449-468i	2	2	85.17	0.0161593	20.1988	1;2	2	9940.29	45552.1	31494.4	897.756	2542.02	1272.4
ENSMUSP00000009727	Syngr1	Syngr1|MGI Symbol|synaptogyrin 1 [Source:MGI Symbol;Acc:MGI:1328323]|15|ENSMUSG00000022415|ENSMUST00000009727	4	0	i30-49o69-88i109-130o150-169i	2	2	72.59	0.0162651	0.1526	1;2;3	3	2594.76	30596.2	26926.6	60476.1	231239	145713
ENSMUSP00000047564;ENSMUSP00000071231;ENSP00489	Pygm	Pygm|MGI Symbol|muscle glycogen phosphorylase [Source:MGI Symbol;Acc:MGI:97830]|19|ENSMUSG00000032648|ENSMUST00000035269	0	0	i	28	21	1103.31	0.0162688	0.224365	2;3	2	31025.3	105308	149185	69211.1	616082	518203
ENSMUSP00000083077;ENSMUSP00000117873	Atp1a2	Atp1a2|MGI Symbol|ATPase, Na+/K+ transporting, alpha 2 polypeptide [Source:MGI Symbol;Acc:MGI:88106]|1|ENSMUSG00000007097|ENSMUST00000085913	8	0	i94-116o128-147i289-313o319-342i850-871o910-929i950-967o982-998i	47	18	1895.22	0.0165477	24.5798	1;2;3	3	269463	720881	339803	4925.69	25059.3	18093.3
ENSMUSP00000043583	Bclaf1	Bclaf1|MGI Symbol|BCL2-associated transcription factor 1 [Source:MGI Symbol;Acc:MGI:1917580]|10|ENSMUSG00000037608|ENSMUST00000043881	0	0	i	2	2	65.4	0.0170297	0.069558	3	1	478.466	1493.39	816.735	4382.49	13506.8	19704.6
ENSMUSP00000033771;ENSMUSP00000099000;ENSMUSP00000118631	Opn1mw	Opn1mw|MGI Symbol|opsin 1 (cone pigments), medium-wave-sensitive (color blindness, deutan) [Source:MGI Symbol;Acc:MGI:1097692]|X|ENSMUSG00000031394|ENSMUST00000033771	7	0	o54-74i86-111o123-142i163-184o214-241i261-281o301-320i	4	4	175.02	0.0171746	0.0635766	1;2;3	3	1155.55	4824.96	3190.77	25821.3	81298.3	44781.5
ENSMUSP00000022040	Agtpbp1	Agtpbp1|MGI Symbol|ATP/GTP binding protein 1 [Source:MGI Symbol;Acc:MGI:2159437]|13|ENSMUSG00000021557|ENSMUST00000022040	0	0	i	1	1	20.84	0.0174379	0	3	1	0	0	0	4578.46	7228.49	753.572
ENSMUSP00000033915;ENSMUSP00000107843	Gpm6a	Gpm6a|MGI Symbol|glycoprotein m6a [Source:MGI Symbol;Acc:MGI:107671]|8|ENSMUSG00000031517|ENSMUST00000033915	4	0	i21-43o83-105i126-147o213-241i	8	7	384.47	0.017579	3.34408	1;2;3	3	38186.5	1.32254e+06	1.26854e+06	88315.5	449862	324965
ENSMUSP00000060418	Odf3l1	Odf3l1|MGI Symbol|outer dense fiber of sperm tails 3-like 1 [Source:MGI Symbol;Acc:MGI:2681875]|9|ENSMUSG00000045620|ENSMUST00000055036	0	0	i	1	1	17.51	0.0177726	55.3065	2	1	2493.93	31918.7	28391.8	391.143	821.819	268.659
ENSMUSP00000021770	Scgn	Scgn|MGI Symbol|secretagogin, EF-hand calcium binding protein [Source:MGI Symbol;Acc:MGI:2384873]|13|ENSMUSG00000021337|ENSMUST00000021770	0	0	i	10	10	396.12	0.017796	0.118616	2;3	2	10830.3	19172	34488.3	4901.32	229659	222728
ENSMUSP00000020856	Bzw2	Bzw2|MGI Symbol|basic leucine zipper and W2 domains 2 [Source:MGI Symbol;Acc:MGI:1914162]|12|ENSMUSG00000020547|ENSMUST00000020856	0	0	i	1	1	28.47	0.0183297	0.181216	3	1	164.291	1119.79	1352.14	2014.94	5395.63	8245.19
ENSMUSP00000004673	Ndrg2	Ndrg2|MGI Symbol|N-myc downstream regulated gene 2 [Source:MGI Symbol;Acc:MGI:1352498]|14|ENSMUSG00000004558|ENSMUST00000004673	0	0	i	9	9	290.83	0.0184904	33.2912	1;2	2	303250	706314	277454	846.672	15373.9	14176.5
ENSMUSP00000133366;ENSMUSP00000087046	Psme1	Psme1|MGI Symbol|proteasome (prosome, macropain) activator subunit 1 (PA28 alpha) [Source:MGI Symbol;Acc:MGI:1096367]|14|ENSMUSG00000022216|ENSMUST00000174563	0	0	i	2	2	46.04	0.0186992	18.7367	2	1	13306.5	21211.5	40029.8	565.016	2033.79	1234.74
ENSMUSP00000032471	Rho	Rho|MGI Symbol|rhodopsin [Source:MGI Symbol;Acc:MGI:97914]|6|ENSMUSG00000030324|ENSMUST00000032471	7	0	o40-63i75-95o115-133i153-173o203-223i254-276o288-309i	19	19	961.6	0.0190659	0.0480559	1;2;3	3	755976	1.98147e+06	912359	8.0968e+06	3.58343e+07	2.43837e+07
ENSMUSP00000001824	Folh1	Folh1|MGI Symbol|folate hydrolase 1 [Source:MGI Symbol;Acc:MGI:1858193]|7|ENSMUSG00000001773|ENSMUST00000001824	1	0	i20-44o	7	7	171.72	0.0191577	18.441	1;2	2	1648.36	30969.2	28638	906.049	975.488	2256.84
ENSMUSP00000097444	Prep	Prep|MGI Symbol|prolyl endopeptidase [Source:MGI Symbol;Acc:MGI:1270863]|10|ENSMUSG00000019849|ENSMUST00000099858	0	0	i	8	7	298.52	0.0192232	0.63434	2;3	2	3727.78	41290	46561.9	2229.93	67669.9	70823.5
ENSMUSP00000097882	Alg10b	Alg10b|MGI Symbol|asparagine-linked glycosylation 10B (alpha-1,2-glucosyltransferase) [Source:MGI Symbol;Acc:MGI:2146159]|15|ENSMUSG00000075470|ENSMUST00000100309	11	0	o6-27i62-83o95-115i127-144o150-169i251-271o291-308i329-349o369-386i393-414o434-457i	1	1	13.12	0.0192399	0.156747	2	1	91.2967	346.181	217.068	309.687	2015.67	1577.7
ENSMUSP00000030734	Sf3a3	Sf3a3|MGI Symbol|splicing factor 3a, subunit 3 [Source:MGI Symbol;Acc:MGI:1922312]|4|ENSMUSG00000028902|ENSMUST00000030734	0	0	i	3	3	139.36	0.0193433	0.39787	2;3	2	1389.23	8242.96	10207.6	2449.57	21454.6	24918.8
ENSMUSP00000075953	Ndufa3	Ndufa3|MGI Symbol|NADH dehydrogenase (ubiquinone) 1 alpha subcomplex, 3 [Source:MGI Symbol;Acc:MGI:1913341]|7|ENSMUSG00000035674|ENSMUST00000076657	1	0	o18-38i	2	2	33.67	0.0195766	0.257473	2	1	1100.01	4783.11	6338.77	4002.51	18767.9	24428.3
ENSMUSP00000033650	Rs1	Rs1|MGI Symbol|retinoschisis (X-linked, juvenile) 1 (human) [Source:MGI Symbol;Acc:MGI:1336189]|X|ENSMUSG00000031293|ENSMUST00000033650	0	Y	n7-15c23/24o	8	8	340.4	0.0196989	0.195687	2;3	2	24998.1	95936.3	60583.6	30104.4	421211	378637
ENSMUSP00000040580	Galm	Galm|MGI Symbol|galactose mutarotase [Source:MGI Symbol;Acc:MGI:2442420]|17|ENSMUSG00000035473|ENSMUST00000039205	0	0	i	2	2	47.14	0.0197144	18.1466	2	1	6145.64	28902.4	20211.1	695.901	861.163	1845.32
ENSMUSP00000030739;ENSMUSP00000101590;ENSMUSP00000116599;ENSMUSP00000120236;ENSMUSP00000121764	Epb4.1	Epb4.1|MGI Symbol|erythrocyte protein band 4.1 [Source:MGI Symbol;Acc:MGI:95401]|4|ENSMUSG00000028906|ENSMUST00000030739	0	0	i	11	11	388.76	0.0200465	0.192885	2;3	2	2568.61	20095.3	16462.7	27968	114543	74990
ENSMUSP00000062670	Pon2	Pon2|MGI Symbol|paraoxonase 2 [Source:MGI Symbol;Acc:MGI:106687]|6|ENSMUSG00000032667|ENSMUST00000057792	0	Y	n5-17c25/26o	3	3	120.57	0.0200616	44.7041	2	1	179971	404304	149786	1656.72	7368.78	5025.82
ENSMUSP00000021347;ENSMUSP00000129384	Sel1l	Sel1l|MGI Symbol|sel-1 suppressor of lin-12-like (C. elegans) [Source:MGI Symbol;Acc:MGI:1329016]|12|ENSMUSG00000020964|ENSMUST00000021347	1	Y	n7-17c22/23o739-757i	2	2	50.93	0.0202399	0.161896	1;3	2	400.253	2216.44	1650.4	3587.54	14479.2	9405.6
ENSMUSP00000082489	Slc17a7	Slc17a7|MGI Symbol|solute carrier family 17 (sodium-dependent inorganic phosphate cotransporter), member 7 [Source:MGI Symbol;Acc:MGI:1920211]|7|ENSMUSG00000070570|ENSMUST00000085374	8	0	i206-231o237-255i304-328o340-358i379-397o403-424i436-456o468-489i	7	7	241.91	0.020295	0.0803978	1;2;3	3	7624.1	16783.1	27565.2	101513	347587	204025
ENSMUSP00000135199	Nptn	Nptn|MGI Symbol|neuroplastin [Source:MGI Symbol;Acc:MGI:108077]|9|ENSMUSG00000032336|ENSMUST00000177292	1	Y	n6-17c28/29o339-359i	13	1	573.07	0.0203692	0.0473521	1	1	59.89	80.8819	165.579	956.316	3278.65	1926.22
ENSMUSP00000063648	Impg2	Impg2|MGI Symbol|interphotoreceptor matrix proteoglycan 2 [Source:MGI Symbol;Acc:MGI:3044955]|16|ENSMUSG00000035270|ENSMUST00000069936	1	Y	n11-22c27/28o1103-1127i	1	1	28.33	0.0205231	0.200169	1	1	193.456	486.716	760.305	354.834	2864.02	3365.83
ENSMUSP00000023393;ENSMUSP00000127642	Gbe1	Gbe1|MGI Symbol|glucan (1,4-alpha-), branching enzyme 1 [Source:MGI Symbol;Acc:MGI:1921435]|16|ENSMUSG00000022707|ENSMUST00000023393	0	0	i	3	3	76.64	0.0205964	81.9214	2	1	7919.82	19133.9	30334.2	236.494	469.151	134.698
ENSMUSP00000034249	Gtl3	Gtl3|MGI Symbol|gene trap locus 3 [Source:MGI Symbol;Acc:MGI:107428]|8|ENSMUSG00000031796|ENSMUST00000034249	0	0	i	1	1	29.21	0.0206367	0.13525	3	1	143.177	1092.14	889.659	2717.94	9248.3	5404.55
ENSMUSP00000001240;ENSMUSP00000114885	Agpat3	Agpat3|MGI Symbol|1-acylglycerol-3-phosphate O-acyltransferase 3 [Source:MGI Symbol;Acc:MGI:1336186]|10|ENSMUSG00000001211|ENSMUST00000001240	3	0	o12-39i308-330o336-356i	11	11	339.33	0.0207717	0.144111	1;2;3	3	32355.3	107285	61528.2	64587.4	631375	540035
ENSMUSP00000083375;ENSMUSP00000114377;ENSMUSP00000123157	Glul	Glul|MGI Symbol|glutamate-ammonia ligase (glutamine synthetase) [Source:MGI Symbol;Acc:MGI:95739]|1|ENSMUSG00000026473|ENSMUST00000086199	0	0	i	28	27	1198.82	0.0211341	40.672	2;3	2	3.80884e+06	1.29302e+07	7.54372e+06	161676	137373	366018
ENSMUSP00000082254;ENSMUSP00000124473	Sv2b	Sv2b|MGI Symbol|synaptic vesicle glycoprotein 2 b [Source:MGI Symbol;Acc:MGI:1927338]|7|ENSMUSG00000053025|ENSMUST00000085164	12	0	i109-132o152-170i177-194o200-224i236-258o278-297i391-411o536-559i566-586o592-613i625-648o654-674i	18	17	738.37	0.0212885	0.0636788	1;2;3	3	8706.08	102107	89794.5	795580	2.06935e+06	944232
ENSMUSP00000022904	Atp6v1c1	Atp6v1c1|MGI Symbol|ATPase, H+ transporting, lysosomal V1 subunit C1 [Source:MGI Symbol;Acc:MGI:1913585]|15|ENSMUSG00000022295|ENSMUST00000022904	0	0	0 i	9	9	262.36	0.0214168	0.0937142	2;3	2	8347.72	24356.6	12551.1	37982.5	223774	170058
ENSMUSP00000087192;ENSMUSP00000119164	Bdh1	Bdh1|MGI Symbol|3-hydroxybutyrate dehydrogenase, type 1 [Source:MGI Symbol;Acc:MGI:1919161]|16|ENSMUSG00000046598|ENSMUST00000089759	0	0	i	3	3	140.31	0.0214527	0.19256	2;3	2	1144.23	8861.26	7243.07	12829.8	32744.4	50888.5
ENSMUSP00000034992	Nt5e	Nt5e|MGI Symbol|5' nucleotidase, ecto [Source:MGI Symbol;Acc:MGI:99782]|9|ENSMUSG00000032420|ENSMUST00000034992	1	Y	n12-20c28/29o558-575i	17	17	535.06	0.0216486	0.105264	1;2;3	3	6529.25	47282.2	38048.5	173295	527855	282779
ENSMUSP00000020775;ENSMUSP00000119655	Dynll2	Dynll2|MGI Symbol|dynein light chain LC8-type 2 [Source:MGI Symbol;Acc:MGI:1915347]|11|ENSMUSG00000020483|ENSMUST00000020775	0	0	i	3	2	205.91	0.0217872	0.282011	2;3	2	13286.9	44376.8	63167.2	20223.7	176373	204974
ENSMUSP00000027174	Nop58	Nop58|MGI Symbol|NOP58 ribonucleoprotein [Source:MGI Symbol;Acc:MGI:1933184]|1|ENSMUSG00000026020|ENSMUST00000027174	0	0	i	1	1	13.06	0.0218275	0	3	1	0	0	0	2943.84	4586.38	423.161
ENSMUSP00000059501	Vamp8	Vamp8|MGI Symbol|vesicle-associated membrane protein 8 [Source:MGI Symbol;Acc:MGI:1336882]|6|ENSMUSG00000050732|ENSMUST00000059983	1	0	i77-99o	2	2	59.64	0.0218778	2.85386	2	1	1163.18	17546.9	15901.9	1245.66	6741.1	4979.48
ENSMUSP00000036087	Gnaz	Gnaz|MGI Symbol|guanine nucleotide binding protein, alpha z subunit [Source:MGI Symbol;Acc:MGI:95780]|10|ENSMUSG00000040009|ENSMUST00000037813	0	0	i	4	4	100.87	0.0219502	0.19341	2;3	2	1262.62	6736.14	8521.76	11814.4	47798.5	31090.4
ENSMUSP00000088857	Cp	Cp|MGI Symbol|ceruloplasmin [Source:MGI Symbol;Acc:MGI:88476]|3|ENSMUSG00000003617|ENSMUST00000091309	0	Y	n3-14c19/20o	9	1	212.98	0.02229	10.6184	1	1	170.611	247.283	488.563	4.09718	31.7525	37.5468
ENSMUSP00000036983	Car14	Car14|MGI Symbol|carbonic anhydrase 14 [Source:MGI Symbol;Acc:MGI:1344341]|3|ENSMUSG00000038526|ENSMUST00000036181	1	Y	n2-10c15/16o290-312i	3	3	117.44	0.0224304	16.5487	1;2;3	3	28664.6	264225	304763	9962.17	24235.7	10147
ENSMUSP00000002176	Celf2	Celf2|MGI Symbol|CUGBP, Elav-like family member 2 [Source:MGI Symbol;Acc:MGI:1338822]|2|ENSMUSG00000002107|ENSMUST00000002176	0	0	i	1	1	22.65	0.0226668	0.186426	2;3	2	317.195	670.935	1119.52	378.879	5069.94	4534.12
ENSMUSP00000051619	Mapk3	Mapk3|MGI Symbol|mitogen-activated protein kinase 3 [Source:MGI Symbol;Acc:MGI:1346859]|7|ENSMUSG00000063065|ENSMUST00000057669	0	0	i	2	1	47.03	0.023065	7.24225	2;3	2	30866	97151.6	53500.5	358.363	10147.5	10654.3
ENSMUSP00000035158;ENSMUSP00000035163;ENSMUSP00000120472;ENSMUSP00000128390;ENSMUSP00000128609	Trf	Trf|MGI Symbol|transferrin [Source:MGI Symbol;Acc:MGI:98821]|9|ENSMUSG00000032554|ENSMUST00000035158	0	Y	n3-14c19/20o	8	8	240.98	0.0231445	0.0567721	1;2	2	630.223	768.973	1660.24	6993.44	26339.6	16449.3
ENSMUSP00000020107	Atp2b1	Atp2b1|MGI Symbol|ATPase, Ca++ transporting, plasma membrane 1 [Source:MGI Symbol;Acc:MGI:104653]|10|ENSMUSG00000019943|ENSMUST00000020107	8	0	i101-124o153-172i378-399o419-445i932-949o969-986i1007-1028o1040-1061i	29	15	1395.28	0.0232108	0.215669	2;3	2	48442.8	224031	155522	189803	1.01415e+06	745732
ENSMUSP00000043390	Icmt	Icmt|MGI Symbol|isoprenylcysteine carboxyl methyltransferase [Source:MGI Symbol;Acc:MGI:1888594]|4|ENSMUSG00000039662|ENSMUST00000048892	6	0	i16-34o40-59i66-87o93-113i125-143o155-173i	3	3	104.55	0.0233962	0.120918	2;3	2	2691.46	7826.23	4019.93	3631.8	46416.2	51552.3
ENSMUSP00000032865	Fah	Fah|MGI Symbol|fumarylacetoacetate hydrolase [Source:MGI Symbol;Acc:MGI:95482]|7|ENSMUSG00000030630|ENSMUST00000032865	0	0	i	1	1	21.15	0.0234111	15.1804	2	1	2609.76	6654.99	2964.23	34.6203	341.31	292.349
ENSMUSP00000030797	Vamp3	Vamp3|MGI Symbol|vesicle-associated membrane protein 3 [Source:MGI Symbol;Acc:MGI:1321389]|4|ENSMUSG00000028955|ENSMUST00000030797	1	0	i82-100o	7	2	377.16	0.0234826	30.8266	1;2;3	3	20317.7	111197	82463.1	2169.07	4674.87	1607.35
ENSMUSP00000028062;ENSMUSP00000024249;ENSMUSP00000027409;ENSMUSP00000114742	Vim	Vim|MGI Symbol|vimentin [Source:MGI Symbol;Acc:MGI:98932]|2|ENSMUSG00000026728|ENSMUST00000028062	0	0	i	25	22	644.71	0.0236731	20.586	1;2;3	3	520408	2.00866e+06	1.2727e+06	45344.9	111763	47635.3
ENSMUSP00000010020	Cox4i2	Cox4i2|MGI Symbol|cytochrome c oxidase subunit IV isoform 2 [Source:MGI Symbol;Acc:MGI:2135755]|2|ENSMUSG00000009876|ENSMUST00000010020	1	0	i105-123o	6	6	257.74	0.0237179	23.9731	2	1	221016	508816	196252	1444.66	13683.8	15726.9
ENSMUSP00000025549	Cyb5	Cyb5|MGI Symbol|cytochrome b-5 [Source:MGI Symbol;Acc:MGI:1926952]|18|ENSMUSG00000024646|ENSMUST00000025549	0	0	i	2	2	124.07	0.0237381	21.4185	2	1	99291.9	143788	284208	4614.94	6728.02	13254.5
ENSMUSP00000052912	Pdia6	Pdia6|MGI Symbol|protein disulfide isomerase associated 6 [Source:MGI Symbol;Acc:MGI:1919103]|12|ENSMUSG00000020571|ENSMUST00000057288	0	Y	n9-20c27/28o	7	7	249.01	0.0238785	1.56563	2;3	2	4181.31	143732	137819	8593.53	83839.6	95992.7
ENSMUSP00000128483;ENSMUSP00000015893;ENSMUSP00000034162;ENSMUSP00000128298;ENSMUSP00000130599	Anp32e	Anp32e|MGI Symbol|acidic (leucine-rich) nuclear phosphoprotein 32 family, member E [Source:MGI Symbol;Acc:MGI:1913721]|3|ENSMUSG00000015749|ENSMUST00000165307	0	0	i	6	6	244.04	0.0240406	0.287199	2;3	2	40305.4	134965	191966	73929	516896	621447
ENSMUSP00000043066	Hs2st1	Hs2st1|MGI Symbol|heparan sulfate 2-O-sulfotransferase 1 [Source:MGI Symbol;Acc:MGI:1346049]|3|ENSMUSG00000040151|ENSMUST00000043325	0	Y	n12-22c27/28o	1	1	35.38	0.024166	0.0421504	3	1	190.232	497.955	228.926	3801.57	11310.6	5934.35
ENSMUSP00000004140;ENSMUSP00000004136;ENSMUSP00000004137;ENSMUSP00000012348;ENSMUSP00000123481	Gstm1	Gstm1|MGI Symbol|glutathione S-transferase, mu 1 [Source:MGI Symbol;Acc:MGI:95860]|3|ENSMUSG00000058135|ENSMUST00000004140	0	0	i	8	7	263.7	0.0243554	23.4634	2	1	92473.3	219641	88863.6	1695.7	7773.2	5375.12
ENSMUSP00000021161	Slc13a5	Slc13a5|MGI Symbol|solute carrier family 13 (sodium-dependent citrate transporter), member 5 [Source:MGI Symbol;Acc:MGI:3037150]|11|ENSMUSG00000020805|ENSMUST00000021161	11	0	o12-31i38-66o86-103i124-149o253-275i316-335o355-374i446-463o475-496i503-522o534-552i	1	1	26.66	0.0244639	311.015	1	1	1454.93	4876.06	2818.47	12.8644	21.4665	3.27349
ENSMUSP00000033030	Parva	Parva|MGI Symbol|parvin, alpha [Source:MGI Symbol;Acc:MGI:1931144]|7|ENSMUSG00000030770|ENSMUST00000033030	0	0	i	1	1	35.38	0.0245078	92.3821	2	1	5366.74	13633.1	6043.42	82.4979	164.83	48.1606
ENSMUSP00000026427	Esyt1	Esyt1|MGI Symbol|extended synaptotagmin-like protein 1 [Source:MGI Symbol;Acc:MGI:1344426]|10|ENSMUSG00000025366|ENSMUST00000026427	1	0	o58-81i	2	2	54.55	0.0246108	7017.22	2	1	3812.57	5960.56	568.774	0.657944	0	0.930473
ENSMUSP00000025439	Me2	Me2|MGI Symbol|malic enzyme 2, NAD(+)-dependent, mitochondrial [Source:MGI Symbol;Acc:MGI:2147351]|18|ENSMUSG00000024556|ENSMUST00000025439	0	0	i	8	7	308.72	0.0247923	0.282255	2;3	2	7880.47	23547.7	34692.4	10014.2	110250	96088
ENSMUSP00000032185	Slc6a6	Slc6a6|MGI Symbol|solute carrier family 6 (neurotransmitter transporter, taurine), member 6 [Source:MGI Symbol;Acc:MGI:98488]|6|ENSMUSG00000030096|ENSMUST00000032185	12	0	i50-68o80-101i122-150o218-236i245-270o290-315i327-352o372-398i430-448o460-485i506-525o545-566i	4	4	149.92	0.0251714	0.103286	1;2	2	1458.26	9984.57	7922.28	40137.6	115068	58304.3
ENSMUSP00000039472	Fgb	Fgb|MGI Symbol|fibrinogen beta chain [Source:MGI Symbol;Acc:MGI:99501]|3|ENSMUSG00000033831|ENSMUST00000048246	0	Y	n4-15c19/20o	1	1	17.99	0.0254603	17.7296	3	1	17263.9	25769.4	50184.2	958.989	2820.11	1463.9
ENSMUSP00000031314	Alb	Alb|MGI Symbol|albumin [Source:MGI Symbol;Acc:MGI:87991]|5|ENSMUSG00000029368|ENSMUST00000031314	0	Y	n3-13c18/19o	10	8	358.62	0.0255998	20.9856	2;3	2	210872	232750	530969	6595.82	13532.3	22860.2
ENSMUSP00000071636;ENSMUSP00000050703;ENSMUSP00000133276	Prdx6	Prdx6|MGI Symbol|peroxiredoxin 6 [Source:MGI Symbol;Acc:MGI:894320]|1|ENSMUSG00000026701|ENSMUST00000071718	0	0	i	9	9	297.83	0.0258079	44.0582	2;3	2	998637	644644	2.05693e+06	5798.95	34759.6	26558.6
ENSMUSP00000077132	Itga1	Itga1|MGI Symbol|integrin alpha 1 [Source:MGI Symbol;Acc:MGI:96599]|13|ENSMUSG00000042284|ENSMUST00000061673	1	Y	n11-23c28/29o1142-1169i	6	6	196.69	0.0258116	8.83839	1	1	5668.53	26133.7	18117.1	1071.47	3260.97	1745.68
ENSMUSP00000099853	Cd47	Cd47|MGI Symbol|CD47 antigen (Rh-related antigen, integrin-associated signal transducer) [Source:MGI Symbol;Acc:MGI:96617]|16|ENSMUSG00000055447|ENSMUST00000084838	5	Y	n4-15c23/24o162-184i196-217o229-247i259-282o288-308i	6	6	193.92	0.0258783	0.246438	1;2	2	10527	56034.2	41146.7	46858.1	230305	164038
ENSMUSP00000037576	Sv2a	Sv2a|MGI Symbol|synaptic vesicle glycoprotein 2 a [Source:MGI Symbol;Acc:MGI:1927139]|3|ENSMUSG00000038486|ENSMUST00000035371	12	0	i166-193o205-222i234-251o257-281i293-315o335-353i446-464o595-618i625-644o650-672i684-707o713-731i	15	14	583.31	0.0264108	0.12355	1;2;3	3	15762.8	60850.6	83142.6	242674	754331	411138
ENSMUSP00000045216	Slc16a1	Slc16a1|MGI Symbol|solute carrier family 16 (monocarboxylic acid transporters), member 1 [Source:MGI Symbol;Acc:MGI:106013]|3|ENSMUSG00000032902|ENSMUST00000046212	11	0	o17-36i88-105o111-132i144-164o176-195i256-280o292-312i324-340o346-368i380-402o414-436i	7	7	348.86	0.0266639	2.5304	1;2;3	3	221054	1.77284e+06	1.46023e+06	108862	715824	561870
ENSMUSP00000013842	Pea15a	Pea15a|MGI Symbol|phosphoprotein enriched in astrocytes 15A [Source:MGI Symbol;Acc:MGI:104799]|1|ENSMUSG00000013698|ENSMUST00000013842	0	0	i	1	1	20.79	0.0266875	17.211	2	1	2419.1	8294.54	4873.42	206.311	236.662	528.429
ENSMUSP00000097282;ENSMUSP00000072195;ENSMUSP00000114586;ENSMUSP00000117752;ENSMUSP00000120151	Hk1	Hk1|MGI Symbol|hexokinase 1 [Source:MGI Symbol;Acc:MGI:96103]|10|ENSMUSG00000037012|ENSMUST00000099691	0	0	i	30	26	1355.85	0.0277946	0.220303	2;3	2	116489	404253	239513	59544.2	1.5032e+06	1.41899e+06
ENSMUSP00000054782;ENSMUSP00000124851	Pgm2l1	Pgm2l1|MGI Symbol|phosphoglucomutase 2-like 1 [Source:MGI Symbol;Acc:MGI:1918224]|7|ENSMUSG00000030729|ENSMUST00000054436	0	0	i	4	4	150.81	0.0280745	0.152532	2;3	2	1552.6	2400.9	4596.61	1979.73	24337.7	21538
ENSMUSP00000110760	Gng13	Gng13|MGI Symbol|guanine nucleotide binding protein (G protein), gamma 13 [Source:MGI Symbol;Acc:MGI:1925616]|17|ENSMUSG00000025739|ENSMUST00000115108	0	0	i	1	1	19.9	0.0281117	0.0380979	2	1	36.7603	315.925	367.912	6176.59	4607.24	13342.3
ENSMUSP00000125623	Trove2	Trove2|MGI Symbol|TROVE domain family, member 2 [Source:MGI Symbol;Acc:MGI:106652]|1|ENSMUSG00000018199|ENSMUST00000159879	0	0	i	4	4	97.55	0.0285005	0.235123	2;3	2	495.304	2357.56	3058.03	3378.25	9127.69	13905.3
ENSMUSP00000110140	Cd47	Cd47|MGI Symbol|CD47 antigen (Rh-related antigen, integrin-associated signal transducer) [Source:MGI Symbol;Acc:MGI:96617]|16|ENSMUSG00000055447|ENSMUST00000114496	5	0	o42-64i76-97o109-127i139-162o168-188i	1	1	16.03	0.028536	0.169033	1	1	261.679	2283.92	1913.85	4909.98	15888.9	8945.09
ENSMUSP00000037561	Slc19a2	Slc19a2|MGI Symbol|solute carrier family 19 (thiamine transporter), member 2 [Source:MGI Symbol;Acc:MGI:1928761]|1|ENSMUSG00000040918|ENSMUST00000044021	12	0	i29-46o76-95i102-123o129-149i161-182o188-208i296-313o333-355i362-380o386-410i422-444o456-477i	1	1	13.33	0.0286771	0.158554	3	1	15552.5	58317.5	36323	89268.7	361572	235327
ENSMUSP00000021290	Rcvrn	Rcvrn|MGI Symbol|recoverin [Source:MGI Symbol;Acc:MGI:97883]|11|ENSMUSG00000020907|ENSMUST00000021290	0	0	i	10	10	477.89	0.02869	0.0766379	1;2;3	3	26192.6	56434	93475.9	476878	640836	1.31524e+06
ENSMUSP00000043167	Gns	Gns|MGI Symbol|glucosamine (N-acetyl)-6-sulfatase [Source:MGI Symbol;Acc:MGI:1922862]|10|ENSMUSG00000034707|ENSMUST00000040344	0	Y	n19-30c35/36o	1	1	16.54	0.0287056	0.0299588	1	1	45.339	39.7787	103.898	1239.92	1521.15	3274.66
ENSMUSP00000096690;ENSMUSP00000028549;ENSMUSP00000034370;ENSMUSP00000123682	Slc12a5	Slc12a5|MGI Symbol|solute carrier family 12, member 5 [Source:MGI Symbol;Acc:MGI:1862037]|2|ENSMUSG00000017740|ENSMUST00000099092	11	0	o103-122i134-159o179-209i230-249o255-274i397-416o436-457i536-554o560-582i594-618o828-845i	13	13	492.87	0.0291332	0.170321	1;2;3	3	15924.4	34487	57007.6	69096.2	317453	219736
ENSMUSP00000057670	Fam174a	Fam174a|MGI Symbol|family with sequence similarity 174, member A [Source:MGI Symbol;Acc:MGI:1914948]|1|ENSMUSG00000051185|ENSMUST00000059975	1	Y	n13-23c27/28o124-144i	1	1	56.35	0.0292359	0.0150023	1	1	13.7531	42.4399	22.9902	1740.34	3411.28	950.067
ENSMUSP00000005470	Cadm3	Cadm3|MGI Symbol|cell adhesion molecule 3 [Source:MGI Symbol;Acc:MGI:2137858]|1|ENSMUSG00000005338|ENSMUST00000005470	1	Y	n6-17c24/25o361-388i	4	4	195.7	0.0294119	0.0638701	1;2	2	44.4571	7192.05	7254.92	69336.9	162125	64068
ENSMUSP00000025397	Cplx4	Cplx4|MGI Symbol|complexin 4 [Source:MGI Symbol;Acc:MGI:2685803]|18|ENSMUSG00000024519|ENSMUST00000025397	0	0	i	5	5	247.5	0.0294855	0.074562	1;2;3	3	30.1645	6305.81	6263.15	49254	119113	49457.3
ENSMUSP00000113308;ENSMUSP00000119712	Synj1	Synj1|MGI Symbol|synaptojanin 1 [Source:MGI Symbol;Acc:MGI:1354961]|16|ENSMUSG00000022973|ENSMUST00000121759	0	0	i	7	7	237.32	0.0295355	0.111158	2;3	2	3535.08	4426.59	9425.95	10693.7	69872	54748.8
ENSMUSP00000065719	Ppap2b	Ppap2b|MGI Symbol|phosphatidic acid phosphatase type 2B [Source:MGI Symbol;Acc:MGI:1915166]|4|ENSMUSG00000028517|ENSMUST00000064139	5	0	i34-54o85-106i196-214o226-244i256-276o	2	2	46.34	0.0305102	31.0441	1;2	2	11168.5	23031.2	7236.57	65.338	533.697	441.296
ENSMUSP00000022242	Emb	Emb|MGI Symbol|embigin [Source:MGI Symbol;Acc:MGI:95321]|13|ENSMUSG00000021728|ENSMUST00000022242	1	Y	n10-25c33/34o267-287i	4	4	101.38	0.0305231	3.72362	1	1	1645.82	19928.9	17601.4	1619.76	6184.83	3894.14
ENSMUSP00000037348	Acaa2	Acaa2|MGI Symbol|acetyl-Coenzyme A acyltransferase 2 (mitochondrial 3-oxoacyl-Coenzyme A thiolase) [Source:MGI Symbol;Acc:MGI:1098623]|18|ENSMUSG00000036880|ENSMUST00000041053	0	0	i	3	3	106.87	0.030633	46.1434	2;3	2	11213	35434.5	19576.9	481.706	936.709	255.475
ENSMUSP00000077461;ENSMUSP00000064538;ENSMUSP00000088618	Dnm1	Dnm1|MGI Symbol|dynamin 1 [Source:MGI Symbol;Acc:MGI:107384]|2|ENSMUSG00000026825|ENSMUST00000078352	0	0	i	5	5	116.13	0.0306808	0.370741	2;3	2	134.077	10238.2	10048.6	6701.07	22621.4	32098.2
ENSMUSP00000028681	F2	F2|MGI Symbol|coagulation factor II [Source:MGI Symbol;Acc:MGI:88380]|2|ENSMUSG00000027249|ENSMUST00000028681	0	Y	n7-19c24/25o	1	1	30.87	0.0316266	11.6007	3	1	7962.86	8420	19681.2	128.452	1302.02	1120.36
ENSMUSP00000089777	Piezo1	Piezo1|MGI Symbol|piezo-type mechanosensitive ion channel component 1 [Source:MGI Symbol;Acc:MGI:3603204]|8|ENSMUSG00000014444|ENSMUST00000067252	39	0	o12-41i62-84o126-143i196-217o223-242i249-272o316-338i418-438o444-461i468-490o521-539i584-601o607-626i633-652o685-706i782-800o812-838i850-868o922-940i976-998o1004-1023i1035-1057o1156-1174i1181-1200o1212-1234i1241-1258o1278-1296i1677-1696o1702-1721i1728-1746o1786-1805i1975-1998o2018-2037i2046-2067o2079-2096i2116-2136o2148-2167i2188-2212o2457-2480i	1	1	21.18	0.0321265	9.09777	3	1	16.5112	18784.7	18761.4	1161.9	2885.06	1241.89
ENSMUSP00000124093	Usp7	Usp7|MGI Symbol|ubiquitin specific peptidase 7 [Source:MGI Symbol;Acc:MGI:2182061]|16|ENSMUSG00000022710|ENSMUST00000161046	0	0	i	1	1	16.7	0.0321772	0	3	1	0	0	0	985.224	1519.19	125.87
ENSMUSP00000002733	Gtf2f1	Gtf2f1|MGI Symbol|general transcription factor IIF, polypeptide 1 [Source:MGI Symbol;Acc:MGI:1923848]|17|ENSMUSG00000002658|ENSMUST00000002733	0	0	i	1	1	74.58	0.0322337	0	3	1	0	0	0	12627.8	705.089	18563.5
ENSMUSP00000044554	Fermt2	Fermt2|MGI Symbol|fermitin family homolog 2 (Drosophila) [Source:MGI Symbol;Acc:MGI:2385001]|14|ENSMUSG00000037712|ENSMUST00000045905	0	0	i	1	1	14.82	0.0322932	infinity	2	1	1856.62	2817.53	191.869	0	0	0
ENSMUSP00000068374	Map1b	Map1b|MGI Symbol|microtubule-associated protein 1B [Source:MGI Symbol;Acc:MGI:1306778]|13|ENSMUSG00000052727|ENSMUST00000064762	0	0	i	12	12	413.74	0.0328481	0.186084	2;3	2	6193.59	9691.23	18450.3	633.809	76063.3	75166.9
ENSMUSP00000014457;ENSMUSP00000121106	Cox6c	Cox6c|MGI Symbol|cytochrome c oxidase subunit VIc [Source:MGI Symbol;Acc:MGI:104614]|15|ENSMUSG00000014313|ENSMUST00000014457	1	0	o20-38i	2	2	66.25	0.0329207	0.228526	1;2;3	3	10887.5	37905.2	22507.9	19037.3	145641	118718
ENSMUSP00000022369	Vcl	Vcl|MGI Symbol|vinculin [Source:MGI Symbol;Acc:MGI:98927]|14|ENSMUSG00000021823|ENSMUST00000022369	0	0	i	6	6	186.37	0.0331443	16.91	2	1	43914.7	98026.6	35921.8	349.545	3713.46	4207.79
ENSMUSP00000101939	Sez6l2	Sez6l2|MGI Symbol|seizure related 6 homolog like 2 [Source:MGI Symbol;Acc:MGI:2385295]|7|ENSMUSG00000030683|ENSMUST00000106332	1	Y	n14-22c27/28o798-820i	4	4	73.29	0.0333343	0.243113	1	1	516.142	3007.86	2277.92	3361.05	13247.7	8494.41
ENSMUSP00000031447	Anxa3	Anxa3|MGI Symbol|annexin A3 [Source:MGI Symbol;Acc:MGI:1201378]|5|ENSMUSG00000029484|ENSMUST00000031447	0	0	i	1	1	31.13	0.0336352	74.0897	2	1	3243.05	15348.5	19934.8	234.681	404.056	72.1677
ENSMUSP00000034510	Pvrl1	Pvrl1|MGI Symbol|poliovirus receptor-related 1 [Source:MGI Symbol;Acc:MGI:1926483]|9|ENSMUSG00000032012|ENSMUST00000034510	1	Y	n14-25c30/31o354-377i	1	1	16.25	0.0337616	0.0578742	1	1	34.9868	29.5637	79.0425	329.534	1171.31	705.28
ENSMUSP00000034234	Coq9	Coq9|MGI Symbol|coenzyme Q9 homolog (yeast) [Source:MGI Symbol;Acc:MGI:1915164]|8|ENSMUSG00000031782|ENSMUST00000034234	0	0	i	1	1	26.51	0.0340077	0.0355884	1	1	0.12878	50.9173	50.7352	1083.58	2194.38	661.96
ENSMUSP00000066000	Maneal	Maneal|MGI Symbol|mannosidase, endo-alpha-like [Source:MGI Symbol;Acc:MGI:2684896]|4|ENSMUSG00000042763|ENSMUST00000064444	0	Y	n8-20c25/26o	4	4	133.17	0.0341253	0.118562	1;2;3	3	2727.45	2983.86	6841.06	3758.48	38775.9	44091.2
ENSMUSP00000021381	Pnn	Pnn|MGI Symbol|pinin [Source:MGI Symbol;Acc:MGI:1100514]|12|ENSMUSG00000020994|ENSMUST00000021381	0	0	i	3	3	61.22	0.0341492	0.286884	3	1	785.987	3349.45	2237.9	1760.73	8492.96	10983
ENSMUSP00000030398;ENSMUSP00000118641	Slc2a1	Slc2a1|MGI Symbol|solute carrier family 2 (facilitated glucose transporter), member 1 [Source:MGI Symbol;Acc:MGI:95755]|4|ENSMUSG00000028645|ENSMUST00000030398	12	0	i12-28o64-87i99-116o122-144i156-174o186-207i272-295o307-328i335-357o363-381i402-425o431-450i	7	7	281.37	0.0341892	3.76025	1;2;3	3	775447	2.84425e+06	1.74761e+06	29617.7	589636	631522
ENSMUSP00000033198	Crym	Crym|MGI Symbol|crystallin, mu [Source:MGI Symbol;Acc:MGI:102675]|7|ENSMUSG00000030905|ENSMUST00000033198	0	0	i	9	8	423.12	0.0342954	22.2938	2	1	354461	783492	282208	8580.94	29968.9	17833.6
ENSMUSP00000048153	Rbmxl1	Rbmxl1|MGI Symbol|RNA binding motif protein, X linked-like-1 [Source:MGI Symbol;Acc:MGI:1343045]|8|ENSMUSG00000037070|ENSMUST00000049245	0	0	i	1	1	30.97	0.0343042	1.88679	3	1	1680.06	24280.3	21904.3	1899.34	13582	10895.9
ENSMUSP00000032454	Slc6a1	Slc6a1|MGI Symbol|solute carrier family 6 (neurotransmitter transporter, GABA), member 1 [Source:MGI Symbol;Acc:MGI:95627]|6|ENSMUSG00000030310|ENSMUST00000032454	12	0	i53-71o83-104i125-152o210-229i241-264o284-309i321-346o380-401i422-447o453-477i498-517o537-557i	7	7	249.57	0.0343525	2.09666	1;2;3	3	15691.1	355817	333627	32096	187110	141720
ENSMUSP00000110639	Itfg3	Itfg3|MGI Symbol|integrin alpha FG-GAP repeat containing 3 [Source:MGI Symbol;Acc:MGI:2146854]|17|ENSMUSG00000024187|ENSMUST00000114988	1	0	i50-70o	2	2	35.07	0.0345713	103.269	2	1	4793.37	17266.3	10487.4	137.71	36.9997	231.751
ENSMUSP00000039726	Atp5j2	Atp5j2|MGI Symbol|ATP synthase, H+ transporting, mitochondrial F0 complex, subunit F2 [Source:MGI Symbol;Acc:MGI:1927558]|5|ENSMUSG00000038690|ENSMUST00000037056	1	0	o44-64i	3	3	79.52	0.0347591	0.345502	2;3	2	18337.1	91831.2	65898.6	38534.4	201014	255510
ENSMUSP00000031456	Pde6b	Pde6b|MGI Symbol|phosphodiesterase 6B, cGMP, rod receptor, beta polypeptide [Source:MGI Symbol;Acc:MGI:97525]|5|ENSMUSG00000029491|ENSMUST00000031456	1	0	o656-673i	31	16	990.03	0.0349173	0.134473	2;3	2	20301.4	24004.5	52715.1	27274.3	304546	265974
ENSMUSP00000003512	Fcgrt	Fcgrt|MGI Symbol|Fc receptor, IgG, alpha chain transporter [Source:MGI Symbol;Acc:MGI:103017]|7|ENSMUSG00000003420|ENSMUST00000003512	1	Y	n5-16c21/22o300-321i	1	1	38.46	0.0356116	20.2584	2	1	4363.87	14593.1	8421.64	393.94	289.47	846.586
ENSMUSP00000099567	Pitpna	Pitpna|MGI Symbol|phosphatidylinositol transfer protein, alpha [Source:MGI Symbol;Acc:MGI:99887]|11|ENSMUSG00000017781|ENSMUST00000102509	0	0	i	4	2	158.71	0.0358675	1.73863	2;3	2	3064.34	30450.3	26116.7	1733.01	15042.3	17493.1
ENSMUSP00000021497	Rtn1	Rtn1|MGI Symbol|reticulon 1 [Source:MGI Symbol;Acc:MGI:1933947]|12|ENSMUSG00000021087|ENSMUST00000021497	3	0	o35-64i125-144o150-172i	5	2	191.62	0.0359147	0.0579547	1;2;3	3	276.548	576.938	185.84	1264.91	7475.24	5686.39
ENSMUSP00000037018	Fgg	Fgg|MGI Symbol|fibrinogen gamma chain [Source:MGI Symbol;Acc:MGI:95526]|3|ENSMUSG00000033860|ENSMUST00000048486	0	Y	n10-20c25/26o	1	1	28.84	0.0359605	45.0138	3	1	9976	9899.99	24008.2	291.921	583.061	170.223
ENSMUSP00000031637	Ndufa4	Ndufa4|MGI Symbol|NADH dehydrogenase (ubiquinone) 1 alpha subcomplex, 4 [Source:MGI Symbol;Acc:MGI:107686]|6|ENSMUSG00000029632|ENSMUST00000031637	1	0	o15-38i	4	4	106.83	0.0360904	0.413273	2;3	2	4844.45	68034.5	61183.4	35469.4	131254	181416
ENSMUSP00000073873;ENSMUSP00000134569	Nrm	Nrm|MGI Symbol|nurim (nuclear envelope membrane protein) [Source:MGI Symbol;Acc:MGI:2146855]|17|ENSMUSG00000059791|ENSMUST00000074259	5	Y	n4-16c20/21o59-79i100-116o136-159i191-211o217-234i	2	2	67.6	0.0363837	0.154716	2;3	2	1956.9	5450.4	2682.93	4701.36	22960.3	29609.1
ENSMUSP00000033582	Cox7b	Cox7b|MGI Symbol|cytochrome c oxidase subunit VIIb [Source:MGI Symbol;Acc:MGI:1913392]|X|ENSMUSG00000031231|ENSMUST00000033582	0	0	i	2	2	48.6	0.0367712	0.378398	2;3	2	901.481	6704.7	5429.82	3562.56	13515	18553.2
ENSMUSP00000034903;ENSMUSP00000027067	Gsta4	Gsta4|MGI Symbol|glutathione S-transferase, alpha 4 [Source:MGI Symbol;Acc:MGI:1309515]|9|ENSMUSG00000032348|ENSMUST00000034903	0	0	i	4	4	97.16	0.036821	9.35443	2	1	83423	383916	265938	19328	21068.1	48402
ENSMUSP00000049355;ENSMUSP00000127885	Gpi1	Gpi1|MGI Symbol|glucose phosphate isomerase 1 [Source:MGI Symbol;Acc:MGI:95797]|7|ENSMUSG00000036427|ENSMUST00000038027	0	0	i	39	39	1966.16	0.0375261	0.146683	2;3	2	890048	2.29307e+06	1.03435e+06	72298.7	1.12911e+07	1.13933e+07
ENSMUSP00000087485	Gng5	Gng5|MGI Symbol|guanine nucleotide binding protein (G protein), gamma 5 [Source:MGI Symbol;Acc:MGI:109164]|3|ENSMUSG00000068523|ENSMUST00000090031	0	0	i	1	1	28.6	0.0377177	22.8158	2;3	2	24285.5	23914.2	58259.2	1049.43	1058.74	2542.86
ENSMUSP00000032963	Ppme1	Ppme1|MGI Symbol|protein phosphatase methylesterase 1 [Source:MGI Symbol;Acc:MGI:1919840]|7|ENSMUSG00000030718|ENSMUST00000032963	0	0	i	5	5	188.07	0.0377202	0.654396	2;3	2	2976.03	37946	42154.8	5728.43	57151.5	65252.7
ENSMUSP00000021170	Mxra7	Mxra7|MGI Symbol|matrix-remodelling associated 7 [Source:MGI Symbol;Acc:MGI:1914872]|11|ENSMUSG00000020814|ENSMUST00000021170	0	Y	n8-27c32/33o	7	5	254.02	0.03778	9.79673	2;3	2	130707	409262	224414	15294.6	43156.1	21526.3
ENSMUSP00000041557	Slc7a5	Slc7a5|MGI Symbol|solute carrier family 7 (cationic amino acid transporter, y+ system), member 5 [Source:MGI Symbol;Acc:MGI:1298205]|8|ENSMUSG00000040010|ENSMUST00000045557	14	0	i53-72o84-107i119-138o144-162i174-194o200-220i241-259o279-302i323-344o375-394i401-423o438-457i464-483o489-508i	4	4	163.36	0.0379151	7.51871	1;2	2	755.397	83477.9	84546.2	6294.68	15624.7	6722.72
ENSMUSP00000001042	Ilf2	Ilf2|MGI Symbol|interleukin enhancer binding factor 2 [Source:MGI Symbol;Acc:MGI:1915031]|3|ENSMUSG00000001016|ENSMUST00000001042	0	0	i	8	8	420.38	0.0387422	0.367295	2;3	2	33951.7	155013	106998	44934.7	388450	324902
ENSMUSP00000067662	Rdh8	Rdh8|MGI Symbol|retinol dehydrogenase 8 [Source:MGI Symbol;Acc:MGI:2685028]|9|ENSMUSG00000053773|ENSMUST00000066387	0	0	i	2	2	95.53	0.0388407	0.162863	2;3	2	7735.91	20527	9586.82	5142.92	88815.1	96088.3
ENSMUSP00000088833	Prnp	Prnp|MGI Symbol|prion protein [Source:MGI Symbol;Acc:MGI:97769]|2|ENSMUSG00000079037|ENSMUST00000091288	2	Y	n4-14c22/23o111-130i234-253o	2	2	49.79	0.0390944	0.159861	1	1	64.7438	474.48	566.042	1552.76	4352.43	2156.49
ENSMUSP00000092746	Ndufb6	Ndufb6|MGI Symbol|NADH dehydrogenase (ubiquinone) 1 beta subcomplex, 6 [Source:MGI Symbol;Acc:MGI:2684983]|4|ENSMUSG00000071014|ENSMUST00000095128	1	0	o67-86i	2	2	31.08	0.0391958	0.260523	2	1	1272.73	16433.5	18233.4	24160.6	83617.2	49449
ENSMUSP00000080531	Fdps	Fdps|MGI Symbol|farnesyl diphosphate synthetase [Source:MGI Symbol;Acc:MGI:104888]|3|ENSMUSG00000059743|ENSMUST00000081848	0	0	i	7	7	189.04	0.0392346	0.364144	2;3	2	2447.41	16897.8	13436.6	9891.83	48646.3	34657.1
ENSMUSP00000065271	Mettl7a1	Mettl7a1|MGI Symbol|methyltransferase like 7A1 [Source:MGI Symbol;Acc:MGI:1916523]|15|ENSMUSG00000054619|ENSMUST00000067752	1	0	0 o6-32i	1	1	46.18	0.0393977	7.34467	2	1	13445.5	36329.4	17314.5	719.81	3142.91	4160.88
ENSMUSP00000054458	Napepld	Napepld|MGI Symbol|N-acyl phosphatidylethanolamine phospholipase D [Source:MGI Symbol;Acc:MGI:2140885]|5|ENSMUSG00000044968|ENSMUST00000060899	0	0	i	1	1	17.64	0.039509	48.2538	3	1	35532.1	18419.6	68669.5	481.802	561.722	1243.09
ENSMUSP00000021166	Cygb	Cygb|MGI Symbol|cytoglobin [Source:MGI Symbol;Acc:MGI:2149481]|11|ENSMUSG00000020810|ENSMUST00000021166	0	0	i	1	1	34.39	0.0397543	0.121326	2	1	187.305	448.666	183.777	282.076	2805.84	2406.92
ENSMUSP00000040249	Rbp3	Rbp3|MGI Symbol|retinol binding protein 3, interstitial [Source:MGI Symbol;Acc:MGI:97878]|14|ENSMUSG00000041534|ENSMUST00000035695	0	Y	n6-17c22/23o	28	27	1105.88	0.0402251	0.130282	1;2;3	3	42510.9	135044	195163	631091	1.71353e+06	821031
ENSMUSP00000129767	Psma2	Psma2|MGI Symbol|proteasome (prosome, macropain) subunit, alpha type 2 [Source:MGI Symbol;Acc:MGI:104885]|13|ENSMUSG00000015671|ENSMUST00000170836	0	0	i	4	4	266.07	0.0403441	0.453559	2	1	13487.8	70969	51894.4	10590.1	127955	142932
ENSMUSP00000002198	Sf3a1	Sf3a1|MGI Symbol|splicing factor 3a, subunit 1 [Source:MGI Symbol;Acc:MGI:1914715]|11|ENSMUSG00000002129|ENSMUST00000002198	0	0	i	7	7	175.44	0.0404469	0.295183	3	1	1572.89	14358.1	12133.7	14558.1	55167.5	34579.2
ENSMUSP00000026879	Gdap1	Gdap1|MGI Symbol|ganglioside-induced differentiation-associated-protein 1 [Source:MGI Symbol;Acc:MGI:1338002]|1|ENSMUSG00000025777|ENSMUST00000026879	2	0	i292-313o319-340i	2	2	38.12	0.0407986	0.105678	2;3	2	322.003	271.222	726.603	19.9259	4735.16	4706.98
ENSMUSP00000067591	Dgkk	Dgkk|MGI Symbol|diacylglycerol kinase kappa [Source:MGI Symbol;Acc:MGI:3580254]|X|ENSMUSG00000062393|ENSMUST00000067410	0	0	i	1	1	13.73	0.0409372	6.99544	3	1	19150.5	50038.6	22955.7	223.98	5058.9	5375.66
ENSMUSP00000090059	Srsf2	Srsf2|MGI Symbol|serine/arginine-rich splicing factor 2 [Source:MGI Symbol;Acc:MGI:98284]|11|ENSMUSG00000034120|ENSMUST00000092404	0	0	i	3	3	123.97	0.0409616	0.256313	1;2;3	3	9422.08	30739.1	17414.3	9033.4	100323	87547.4
ENSMUSP00000034198;ENSMUSP00000115007;ENSMUSP00000116826;ENSMUSP00000119220	Gnao1	Gnao1|MGI Symbol|guanine nucleotide binding protein, alpha O [Source:MGI Symbol;Acc:MGI:95775]|8|ENSMUSG00000031748|ENSMUST00000034198	0	0	i	13	11	533.02	0.0413447	0.464533	2;3	2	68361.1	277721	374398	64289.7	747367	656448
ENSMUSP00000105796	Ndufa13	Ndufa13|MGI Symbol|NADH dehydrogenase (ubiquinone) 1 alpha subcomplex, 13 [Source:MGI Symbol;Acc:MGI:1914434]|8|ENSMUSG00000036199|ENSMUST00000110167	1	0	o30-48i	4	4	164.51	0.0415934	0.710084	2;3	2	6736.9	122664	132192	15548.4	168460	190449
ENSMUSP00000110158;ENSMUSP00000110154;ENSMUSP00000110155;ENSMUSP00000110157;ENSMUSP00000116901	Gls	Gls|MGI Symbol|glutaminase [Source:MGI Symbol;Acc:MGI:95752]|1|ENSMUSG00000026103|ENSMUST00000114513	0	Y	n13-24c28/29o	11	11	571.45	0.0417697	0.0858469	2;3	2	13710.8	10829.7	30219.7	58081.7	280155	198015
ENSMUSP00000086312	Gtf2f2	Gtf2f2|MGI Symbol|general transcription factor IIF, polypeptide 2 [Source:MGI Symbol;Acc:MGI:1915955]|14|ENSMUSG00000067995|ENSMUST00000088922	0	0	i	1	1	40.63	0.0423185	0.227545	3	1	303.415	803.112	1232.21	1427.24	3463.14	5481.56
ENSMUSP00000020315;ENSMUSP00000115234	Cand1	Cand1|MGI Symbol|cullin associated and neddylation disassociated 1 [Source:MGI Symbol;Acc:MGI:1261820]|10|ENSMUSG00000020114|ENSMUST00000020315	0	0	i	17	17	540.46	0.0423974	0.389107	2;3	2	31525.9	138721	94136.9	27283.2	318513	279929
ENSMUSP00000053818;ENSMUSP00000120425;ENSMUSP00000121533	Gnat2	Gnat2|MGI Symbol|guanine nucleotide binding protein, alpha transducing 2 [Source:MGI Symbol;Acc:MGI:95779]|3|ENSMUSG00000009108|ENSMUST00000058669	2	0	i211-230o250-269i	9	2	396.5	0.0426135	0.433235	2;3	2	2530.63	11864.5	8285.65	936.838	23917.9	22593
ENSMUSP00000042625	Ssh2	Ssh2|MGI Symbol|slingshot homolog 2 (Drosophila) [Source:MGI Symbol;Acc:MGI:2679255]|11|ENSMUSG00000037926|ENSMUST00000037912	0	0	i	1	1	15.82	0.0428242	3.37231	3	1	20967.9	76652.6	46999.5	1789.83	17067.8	19599
ENSMUSP00000022706	Sucla2	Sucla2|MGI Symbol|succinate-Coenzyme A ligase, ADP-forming, beta subunit [Source:MGI Symbol;Acc:MGI:1306775]|14|ENSMUSG00000022110|ENSMUST00000022706	0	0	i	8	8	182.03	0.043231	0.438406	2;3	2	4493.4	25312.7	18958.1	7430.22	45236.7	55744.6
ENSMUSP00000116432	Atp6ap1	Atp6ap1|MGI Symbol|ATPase, H+ transporting, lysosomal accessory protein 1 [Source:MGI Symbol;Acc:MGI:109629]|X|ENSMUSG00000019087|ENSMUST00000154630	0	0	i	1	1	30.12	0.0433001	0.0862732	1	1	511.707	525.133	1248.8	4447.19	13425.5	7136.25
ENSMUSP00000023083;ENSMUSP00000006094;ENSMUSP00000071064;ENSMUSP00000130338	Cyp2d22	Cyp2d22|MGI Symbol|cytochrome P450, family 2, subfamily d, polypeptide 22 [Source:MGI Symbol;Acc:MGI:1929474]|15|ENSMUSG00000061740|ENSMUST00000023083	2	0	i9-28o305-326i	7	7	222.61	0.043783	21.8501	2;3	2	139662	276442	78929.8	384.713	7860	8404.07
ENSMUSP00000113602;ENSMUSP00000113169	Ndufb5	Ndufb5|MGI Symbol|NADH dehydrogenase (ubiquinone) 1 beta subcomplex, 5 [Source:MGI Symbol;Acc:MGI:1913296]|3|ENSMUSG00000027673|ENSMUST00000122290	1	0	o6-23i	4	4	116.86	0.0438117	0.421218	1;2;3	3	15510.7	108781	86845.4	48337.5	266395	198035
ENSMUSP00000020361	Ndufs7	Ndufs7|MGI Symbol|NADH dehydrogenase (ubiquinone) Fe-S protein 7 [Source:MGI Symbol;Acc:MGI:1922656]|10|ENSMUSG00000020153|ENSMUST00000020361	0	Y	n2-12c16/17o	3	3	131	0.0441028	0.208212	2;3	2	2745.17	12621.5	8739.21	19889.9	37231.3	65359.9
ENSMUSP00000023616	Slc15a2	Slc15a2|MGI Symbol|solute carrier family 15 (H+/peptide transporter), member 2 [Source:MGI Symbol;Acc:MGI:1890457]|16|ENSMUSG00000022899|ENSMUST00000023616	12	0	i69-87o99-119i126-148o154-175i196-216o228-248i309-327o357-378i390-408o626-646i658-680o686-708i	2	2	48.62	0.0442215	33.2248	1	1	677.84	3457.25	4415.86	112.871	38.671	198.294
ENSMUSP00000128421	Ddx6	Ddx6|MGI Symbol|DEAD (Asp-Glu-Ala-Asp) box polypeptide 6 [Source:MGI Symbol;Acc:MGI:104976]|9|ENSMUSG00000032097|ENSMUST00000170489	0	0	i	7	7	266.46	0.0450529	0.273662	2;3	2	10473.4	33316.2	18504.6	1096.06	93905.2	95455.3
ENSMUSP00000122103;ENSMUSP00000015256;ENSMUSP00000139371	Slc25a12	Slc25a12|MGI Symbol|solute carrier family 25 (mitochondrial carrier, Aralar), member 12 [Source:MGI Symbol;Acc:MGI:1926080]|2|ENSMUSG00000027010|ENSMUST00000151937	0	0	0 i	23	23	825.14	0.045112	0.109366	2;3	2	48010.2	116110	48213	250686	928513	573990
ENSMUSP00000071616;ENSMUSP00000118695	Rpl7	Rpl7|MGI Symbol|ribosomal protein L7 [Source:MGI Symbol;Acc:MGI:98073]|1|ENSMUSG00000043716|ENSMUST00000058437	0	0	i	5	5	170.97	0.0451169	0.367613	2;3	2	17508.5	75418.3	50657.5	24480.1	154169	188789
ENSMUSP00000137332	Cmtm4	Cmtm4|MGI Symbol|CKLF-like MARVEL transmembrane domain containing 4 [Source:MGI Symbol;Acc:MGI:2142888]|8|ENSMUSG00000096188|ENSMUST00000179802	4	0	i59-76o88-111i123-145o151-172i	1	1	19.88	0.0452976	6.47226	2	1	5383.19	16964.2	9351.18	791.919	2592.91	1472.96
ENSMUSP00000028599	Cstf3	Cstf3|MGI Symbol|cleavage stimulation factor, 3' pre-RNA, subunit 3 [Source:MGI Symbol;Acc:MGI:1351825]|2|ENSMUSG00000027176|ENSMUST00000028599	0	0	i	1	1	29.56	0.045438	0.100203	3	1	205.578	154.721	445.452	383.601	2723.55	3266.04
ENSMUSP00000033463	Slc9a9	Slc9a9|MGI Symbol|solute carrier family 9 (sodium/hydrogen exchanger), member 9 [Source:MGI Symbol;Acc:MGI:2679732]|9|ENSMUSG00000031129|ENSMUST00000033463	12	0	o20-41i48-69o133-150i162-185o205-223i235-258o278-302i314-347o367-387i394-419o431-450i462-487o	1	1	14.14	0.0456886	0.0354624	2	1	818.029	1745.52	2902.39	53255.2	103190	27875.7
ENSMUSP00000126921	2310050C09Rik	2310050C09Rik|MGI Symbol|RIKEN cDNA 2310050C09 gene [Source:MGI Symbol;Acc:MGI:1913783]|3|ENSMUSG00000090314|ENSMUST00000163439	0	0	0 0 i	1	1	28.21	0.0458215	39.0327	3	1	11936.5	5672.55	22553.3	175.594	237.404	485.731
ENSMUSP00000018122;ENSMUSP00000064706	Cadps2	Cadps2|MGI Symbol|Ca2+-dependent activator protein for secretion 2 [Source:MGI Symbol;Acc:MGI:2443963]|6|ENSMUSG00000017978|ENSMUST00000018122	0	0	i	3	1	91.71	0.0461736	0.143853	2;3	2	89.4446	677.96	804.454	2804.61	7135.68	3169.36
ENSMUSP00000079294	Dag1	Dag1|MGI Symbol|dystroglycan 1 [Source:MGI Symbol;Acc:MGI:101864]|9|ENSMUSG00000039952|ENSMUST00000080435	1	Y	n11-22c27/28o747-773i	2	2	40.78	0.0461984	5.73887	1;2	2	47229.5	138180	71387.2	4861.96	21696.5	14820.6
ENSMUSP00000065511	Rgs9bp	Rgs9bp|MGI Symbol|regulator of G-protein signalling 9 binding protein [Source:MGI Symbol;Acc:MGI:2384418]|7|ENSMUSG00000056043|ENSMUST00000069912	1	0	o213-234i	4	4	270.15	0.0464904	0.223127	2;3	2	3334.43	15260.8	10545.2	21884.2	42353.6	73302.5
ENSMUSP00000023788;ENSMUSP00000023720;ENSMUSP00000023952;ENSMUSP00000059101;ENSMUSP00000091061;ENSMUSP00000097759	Krt6a	Krt6a|MGI Symbol|keratin 6A [Source:MGI Symbol;Acc:MGI:1100845]|15|ENSMUSG00000058354|ENSMUST00000023788	0	0	i	21	1	706.17	0.0470352	11.8464	1;2;3	3	180203	258205	513050	19366.5	46246.5	18858.2
ENSMUSP00000071435	Dpp6	Dpp6|MGI Symbol|dipeptidylpeptidase 6 [Source:MGI Symbol;Acc:MGI:94921]|5|ENSMUSG00000061576|ENSMUST00000071500	1	0	i35-56o	1	1	41.01	0.0471599	0.193999	2	1	130.621	717.314	532.587	1441.64	4240.81	2202.02
ENSMUSP00000044502	Efhd2	Efhd2|MGI Symbol|EF hand domain containing 2 [Source:MGI Symbol;Acc:MGI:106504]|4|ENSMUSG00000040659|ENSMUST00000036854	0	0	i	2	1	34.87	0.0473673	882.507	2	1	3728.81	3539.06	8812.39	9.89656	0	13.9959
ENSMUSP00000053145;ENSMUSP00000104647	Uqcrq	Uqcrq|MGI Symbol|ubiquinol-cytochrome c reductase, complex III subunit VII [Source:MGI Symbol;Acc:MGI:107807]|11|ENSMUSG00000044894|ENSMUST00000061326	1	0	i46-63o	3	3	78.38	0.0474528	0.301447	2;3	2	3386.39	12843.9	8054.86	7058.96	29672.7	39655.5
ENSMUSP00000082352	Rdh11	Rdh11|MGI Symbol|retinol dehydrogenase 11 [Source:MGI Symbol;Acc:MGI:102581]|12|ENSMUSG00000066441|ENSMUST00000085254	0	0	i	1	1	16.29	0.0477838	6.24689	2	1	970.119	3518.48	2146.53	210.954	304.259	602.594
ENSMUSP00000033583	Magt1	Magt1|MGI Symbol|magnesium transporter 1 [Source:MGI Symbol;Acc:MGI:1914325]|X|ENSMUSG00000031232|ENSMUST00000033583	4	Y	n43-54c62/63o219-238i250-269o304-323i335-354o	1	1	13.21	0.0479481	22.9687	3	1	5400.7	12030.3	4392.52	234.953	523.64	191.365
ENSMUSP00000042457;ENSMUSP00000116821	Eef1a1	Eef1a1|MGI Symbol|eukaryotic translation elongation factor 1 alpha 1 [Source:MGI Symbol;Acc:MGI:1096881]|9|ENSMUSG00000037742|ENSMUST00000042235	0	0	i	10	4	361.39	0.0482324	5.15393	1;2;3	3	64424.6	195908	104798	7821.22	23642	34702.8
ENSMUSP00000025077	Mtpap	Mtpap|MGI Symbol|mitochondrial poly(A) polymerase [Source:MGI Symbol;Acc:MGI:1914690]|18|ENSMUSG00000024234|ENSMUST00000025077	1	0	o374-391i	1	1	13.02	0.048303	7.86868	3	1	69732.3	433871	532487	39063.8	89027.6	33783
ENSMUSP00000018875	Ap2b1	Ap2b1|MGI Symbol|adaptor-related protein complex 2, beta 1 subunit [Source:MGI Symbol;Acc:MGI:1919020]|11|ENSMUSG00000035152|ENSMUST00000018875	0	0	i	6	1	217.36	0.0483462	1.62349	2	1	936.856	7102.31	5777.39	205.379	3821.44	4111.89
ENSMUSP00000044342	Lgalsl	Lgalsl|MGI Symbol|lectin, galactoside binding-like [Source:MGI Symbol;Acc:MGI:1916114]|11|ENSMUSG00000042363|ENSMUST00000047028	0	0	i	1	1	22.09	0.0487015	0.0736326	2	1	195.713	208.046	484.827	2654.59	2827.86	6582.01
ENSMUSP00000033797;ENSMUSP00000108718	Morf4l2	Morf4l2|MGI Symbol|mortality factor 4 like 2 [Source:MGI Symbol;Acc:MGI:1927167]|X|ENSMUSG00000031422|ENSMUST00000033797	0	0	i	2	2	39.77	0.0488484	0.0512095	3	1	390.09	163.995	715.666	712.596	8084.97	9092.73
ENSMUSP00000027863	Atp1b1	Atp1b1|MGI Symbol|ATPase, Na+/K+ transporting, beta 1 polypeptide [Source:MGI Symbol;Acc:MGI:88108]|1|ENSMUSG00000026576|ENSMUST00000027863	1	0	o36-61i	8	8	247.23	0.0489264	0.543887	1;2;3	3	56127	339463	260087	37614.4	577769	524575
ENSMUSP00000017851	Serinc3	Serinc3|MGI Symbol|serine incorporator 3 [Source:MGI Symbol;Acc:MGI:1349457]|2|ENSMUSG00000017707|ENSMUST00000017851	11	0	o6-28i40-58o97-117i129-153o159-180i201-227o239-257i269-287o338-353i406-427o447-466i	2	2	58.75	0.0492317	0.10811	1	1	600.218	1776.98	2625.82	12242	11706.2	29019
ENSMUSP00000069956	Tmod2	Tmod2|MGI Symbol|tropomodulin 2 [Source:MGI Symbol;Acc:MGI:1355335]|9|ENSMUSG00000032186|ENSMUST00000064433	0	0	i	1	1	32.88	0.049396	350.409	2	1	20525.9	2831.77	31859.8	7.61914	44.114	54.8891
ENSMUSP00000034756;ENSMUSP00000117855;ENSMUSP00000117979	Anxa2	Anxa2|MGI Symbol|annexin A2 [Source:MGI Symbol;Acc:MGI:88246]|9|ENSMUSG00000032231|ENSMUST00000034756	0	0	i	8	8	254.01	0.0495127	7.11671	2;3	2	24391.5	211995	177500	16926.9	39333.9	15395.7
ENSMUSP00000132505	4930571K23Rik	4930571K23Rik|MGI Symbol|RIKEN cDNA 4930571K23 gene [Source:MGI Symbol;Acc:MGI:1923111]|7|ENSMUSG00000090457|ENSMUST00000166958	0	0	0 0 i	1	1	20.34	0.0495913	4.03696	3	1	8.34026	5282.19	5293.98	599.527	1733.85	885.987
ENSMUSP00000072136	Flot2	Flot2|MGI Symbol|flotillin 2 [Source:MGI Symbol;Acc:MGI:103309]|11|ENSMUSG00000061981|ENSMUST00000072289	0	0	i	5	5	125.71	0.0499533	32.1079	2	1	26093.7	48704.7	11802.7	358.748	688.578	1195.92
ENSMUSP00000028522	Itga6	Itga6|MGI Symbol|integrin alpha 6 [Source:MGI Symbol;Acc:MGI:96605]|2|ENSMUSG00000027111|ENSMUST00000028522	1	Y	n7-18c23/24o1013-1037i	1	1	28.16	0.0504538	8.68047	1	1	2389.56	2730.84	6110.19	202.848	365.814	652.684
ENSMUSP00000033236	Thumpd1	Thumpd1|MGI Symbol|THUMP domain containing 1 [Source:MGI Symbol;Acc:MGI:2444479]|7|ENSMUSG00000030942|ENSMUST00000033236	0	0	i	3	2	110.19	0.050491	0.0836294	3	1	292.205	686.098	1099.34	7038.7	5697.59	15651.8
ENSMUSP00000030042	Kif12	Kif12|MGI Symbol|kinesin family member 12 [Source:MGI Symbol;Acc:MGI:1098232]|4|ENSMUSG00000028357|ENSMUST00000030042	0	0	i	1	1	15.06	0.0505938	5.04263	3	1	386.213	2.20025e+06	2.2008e+06	232550	600821	271947
ENSMUSP00000041907	F11r	F11r|MGI Symbol|F11 receptor [Source:MGI Symbol;Acc:MGI:1321398]|1|ENSMUSG00000038235|ENSMUST00000043839	1	Y	n11-21c26/27o239-261i	2	2	91.1	0.0506151	47.0392	1;2	2	20887.4	41658.8	12119.6	470.132	904.067	239.2
ENSMUSP00000005975	Gpr108	Gpr108|MGI Symbol|G protein-coupled receptor 108 [Source:MGI Symbol;Acc:MGI:1925558]|17|ENSMUSG00000005823|ENSMUST00000005975	7	0	o289-308i320-342o362-381i393-411o423-445i473-495o501-520i	1	1	15.5	0.0512929	0.0538049	1	1	269.859	131.361	513	2201.76	7544.82	4431.06
ENSMUSP00000034429	Tmem231	Tmem231|MGI Symbol|transmembrane protein 231 [Source:MGI Symbol;Acc:MGI:2685024]|8|ENSMUSG00000031951|ENSMUST00000034429	2	0	o23-43i268-284o	1	1	23.8	0.0516094	0.146178	1	1	338.074	330.168	808.277	861.758	4503.39	3284.69
ENSMUSP00000023210	Cyc1	Cyc1|MGI Symbol|cytochrome c-1 [Source:MGI Symbol;Acc:MGI:1913695]|15|ENSMUSG00000022551|ENSMUST00000023210	2	0	i59-82o288-306i	10	10	395.07	0.0516857	0.377994	1;2;3	3	42306	207507	147677	102781	397149	542504
ENSMUSP00000020948	Abca8b	Abca8b|MGI Symbol|ATP-binding cassette, sub-family A (ABC1), member 8b [Source:MGI Symbol;Acc:MGI:1351668]|11|ENSMUSG00000020620|ENSMUST00000020948	14	0	i31-48o223-244i265-287o293-319i331-352o358-376i396-418o860-877i1049-1066o1072-1089i1101-1122o1134-1155i1162-1185o1197-1218i	5	5	123.86	0.0518192	20.5425	2	1	28435.6	54850.4	14636.3	255.755	1872.14	1510.44
ENSMUSP00000125303	Ano2	Ano2|MGI Symbol|anoctamin 2 [Source:MGI Symbol;Acc:MGI:2387214]|6|ENSMUSG00000038115|ENSMUST00000160496	7	0	i362-386o439-455i533-557o577-601i621-642o747-770i905-926o	4	4	98.72	0.0519534	0.0267955	3	1	229.911	177.727	502.87	10400.5	20054.1	5345.55
ENSMUSP00000000317;ENSMUSP00000115501;ENSMUSP00000120507;ENSMUSP00000121930;ENSMUSP00000123130	Ckmt1	Ckmt1|MGI Symbol|creatine kinase, mitochondrial 1, ubiquitous [Source:MGI Symbol;Acc:MGI:99441]|2|ENSMUSG00000000308|ENSMUST00000000317	0	Y	n17-32c39/40o	7	7	234.67	0.0519686	0.269178	2;3	2	6570.53	30775.4	40067.5	49860.6	96334.4	166848
ENSMUSP00000023572	Cxadr	Cxadr|MGI Symbol|coxsackie virus and adenovirus receptor [Source:MGI Symbol;Acc:MGI:1201679]|16|ENSMUSG00000022865|ENSMUST00000023572	1	Y	n4-14c19/20o239-260i	2	2	41.43	0.0526368	33.9134	2	1	9641.52	17315.4	3680.23	29.0055	330.058	289.038
ENSMUSP00000042967;ENSMUSP00000115653;ENSMUSP00000120223;ENSMUSP00000121915;ENSMUSP00000123680	Ndufv1	Ndufv1|MGI Symbol|NADH dehydrogenase (ubiquinone) flavoprotein 1 [Source:MGI Symbol;Acc:MGI:107851]|19|ENSMUSG00000037916|ENSMUST00000042497	0	0	i	12	12	549.25	0.0531832	0.488001	2;3	2	8115.98	107607	96129.2	46857.5	175613	241879
ENSMUSP00000082288	Aldh6a1	Aldh6a1|MGI Symbol|aldehyde dehydrogenase family 6, subfamily A1 [Source:MGI Symbol;Acc:MGI:1915077]|12|ENSMUSG00000021238|ENSMUST00000085192	0	Y	n2-10c24/25o	8	8	233.37	0.0533564	18.6838	2;3	2	150429	297058	84319.1	3060.52	12370.2	8041.99
ENSMUSP00000020312;ENSMUSP00000009791	Mcu	Mcu|MGI Symbol|mitochondrial calcium uniporter [Source:MGI Symbol;Acc:MGI:3026965]|10|ENSMUSG00000009647|ENSMUST00000020312	2	0	i233-253o265-283i	4	4	161.99	0.0533625	0.245176	2;3	2	7230.49	20284.8	10059.3	3350.66	64251.6	59513.1
ENSMUSP00000041872;ENSMUSP00000109418	Sfxn5	Sfxn5|MGI Symbol|sideroflexin 5 [Source:MGI Symbol;Acc:MGI:2137681]|6|ENSMUSG00000033720|ENSMUST00000045846	4	Y	n4-15c22/23o168-187i199-220o259-276i288-312o	6	6	304.59	0.0534051	10.1778	2;3	2	606066	1.47514e+06	618029	47207.4	136210	69449
ENSMUSP00000135541	Nptn	Nptn|MGI Symbol|neuroplastin [Source:MGI Symbol;Acc:MGI:108077]|9|ENSMUSG00000032336|ENSMUST00000176557	1	Y	n6-17c28/29o223-243i	9	1	336.73	0.0534272	0.0721815	1	1	74.9681	284.032	178.011	2289.67	4819.6	1581.52
ENSMUSP00000099364;ENSMUSP00000133591;ENSMUSP00000133603	Nsf	Nsf|MGI Symbol|N-ethylmaleimide sensitive fusion protein [Source:MGI Symbol;Acc:MGI:104560]|11|ENSMUSG00000034187|ENSMUST00000103075	0	0	i	18	18	556.91	0.054214	0.215924	2;3	2	13583.1	38533.9	57743.3	93307.9	288921	156963
ENSMUSP00000044521	Gucy2f	Gucy2f|MGI Symbol|guanylate cyclase 2f [Source:MGI Symbol;Acc:MGI:105119]|X|ENSMUSG00000042282|ENSMUST00000042530	1	Y	n35-45c50/51o467-490i	8	5	317.89	0.0543341	0.329888	2;3	2	5335.55	20302.9	12757.3	10168	57298.1	42918.3
ENSMUSP00000021314	Nmt1	Nmt1|MGI Symbol|N-myristoyltransferase 1 [Source:MGI Symbol;Acc:MGI:102579]|11|ENSMUSG00000020936|ENSMUST00000021314	0	0	i	3	3	110.98	0.0544594	0.506102	3	1	1110.92	9614.29	11185.4	4195.61	23515.6	17582.1
ENSMUSP00000005749	Ctr9	Ctr9|MGI Symbol|Ctr9, Paf1/RNA polymerase II complex component, homolog (S. cerevisiae) [Source:MGI Symbol;Acc:MGI:109345]|7|ENSMUSG00000005609|ENSMUST00000005749	0	0	i	1	1	15.02	0.054545	7.5048	2	1	1917.23	5570.71	2859.34	276.872	365.866	757.422
ENSMUSP00000009157	Dynll1	Dynll1|MGI Symbol|dynein light chain LC8-type 1 [Source:MGI Symbol;Acc:MGI:1861457]|5|ENSMUSG00000009013|ENSMUST00000009157	0	0	i	2	1	117.62	0.054583	0.160801	2;3	2	5382.2	15227.4	7615.86	28062	51186.7	90872.3
ENSMUSP00000078030	Slc24a4	Slc24a4|MGI Symbol|solute carrier family 24 (sodium/potassium/calcium exchanger), member 4 [Source:MGI Symbol;Acc:MGI:2447362]|12|ENSMUSG00000041771|ENSMUST00000079020	10	0	o6-26i82-100o151-174i181-203o209-227i435-458o470-493i500-521o541-561i573-596o	2	1	37.65	0.0546416	0.158464	1;3	2	311.935	512.529	953.672	2044.87	3180.34	6072.22
ENSMUSP00000069692	Them6	Them6|MGI Symbol|thioesterase superfamily member 6 [Source:MGI Symbol;Acc:MGI:1925301]|15|ENSMUSG00000056665|ENSMUST00000070923	0	Y	n4-16c21/22o	2	2	43.05	0.0548056	0.0437229	2	1	416.822	139.858	729.333	1944.24	11314.6	8564.98
ENSMUSP00000028921	Xrn2	Xrn2|MGI Symbol|5'-3' exoribonuclease 2 [Source:MGI Symbol;Acc:MGI:894687]|2|ENSMUSG00000027433|ENSMUST00000028921	0	0	i	1	1	25.03	0.0548753	0.0639764	3	1	149.754	149.64	361.423	2605.34	5836.41	2151.9
ENSMUSP00000023039;ENSMUSP00000129966	St13	St13|MGI Symbol|suppression of tumorigenicity 13 [Source:MGI Symbol;Acc:MGI:1917606]|15|ENSMUSG00000022403|ENSMUST00000023039	0	0	i	2	2	34.69	0.0551552	3.39412	2	1	6420.82	15756.9	24837.3	1604.32	4845.65	7114.5
ENSMUSP00000002403	Dhrs1	Dhrs1|MGI Symbol|dehydrogenase/reductase (SDR family) member 1 [Source:MGI Symbol;Acc:MGI:1196314]|14|ENSMUSG00000002332|ENSMUST00000002403	0	0	i	2	2	73.87	0.0551895	37.7371	2	1	16483.9	31401.3	8089.59	370.262	261.423	785.053
ENSP00P02769	ALBU_BOVIN	ALBU_BOVIN|MGI (curated)|Serum albumin OS=Bos taurus GN=ALB PE=1 SV=4	0	Y	n3-13c18/19o	33	31	1442.72	0.055349	6.6552	1;2;3	3	5.29716e+06	5.6212e+06	1.31125e+07	279776	1.60528e+06	1.20962e+06
ENSMUSP00000092401	Pnmal2	Pnmal2|MGI Symbol|PNMA-like 2 [Source:MGI Symbol;Acc:MGI:3645856]|7|ENSMUSG00000070802|ENSMUST00000094807	0	0	i	1	1	13.28	0.0556762	35.0473	3	1	396292	150026	710467	4193.24	9311.08	15241.2
ENSMUSP00000037317;ENSMUSP00000069529;ENSMUSP00000074776	Stx3	Stx3|MGI Symbol|syntaxin 3 [Source:MGI Symbol;Acc:MGI:103077]|19|ENSMUSG00000041488|ENSMUST00000047698	1	0	i265-286o	14	14	630.49	0.0565612	0.107457	1;2;3	3	104660	128278	276290	1.00748e+06	2.59486e+06	1.17007e+06
ENSMUSP00000090130	Vps26a	Vps26a|MGI Symbol|vacuolar protein sorting 26 homolog A (yeast) [Source:MGI Symbol;Acc:MGI:1353654]|10|ENSMUSG00000020078|ENSMUST00000092473	0	0	i	1	1	20.16	0.0566823	5.66572	2	1	2370.95	9556.44	6203.41	726.842	876.853	1904.76
ENSMUSP00000046368	Tmtc4	Tmtc4|MGI Symbol|transmembrane and tetratricopeptide repeat containing 4 [Source:MGI Symbol;Acc:MGI:1921050]|14|ENSMUSG00000041594|ENSMUST00000037726	12	0	i19-37o111-131i143-160o172-191i203-219o225-248i269-288o320-341i353-371o383-403i415-435o441-459i	1	1	13.58	0.0567595	9.19878	3	1	9596.43	189775	203347	16071.9	32732.7	10003.6
ENSMUSP00000034966	Rpl4	Rpl4|MGI Symbol|ribosomal protein L4 [Source:MGI Symbol;Acc:MGI:1915141]|9|ENSMUSG00000032399|ENSMUST00000034966	0	0	i	4	4	113.17	0.0568795	0.420086	2;3	2	6499.92	27336	18143.7	6225.22	58533.4	49729.6
ENSMUSP00000033699	Flna	Flna|MGI Symbol|filamin, alpha [Source:MGI Symbol;Acc:MGI:95556]|X|ENSMUSG00000031328|ENSMUST00000033699	0	0	i	1	1	19.26	0.0570859	25.5026	2	1	3052.19	5577.28	1260.83	11.2996	126.077	142.057
ENSMUSP00000027623	Tsn	Tsn|MGI Symbol|translin [Source:MGI Symbol;Acc:MGI:109263]|1|ENSMUSG00000026374|ENSMUST00000027623	0	0	i	7	7	277.65	0.0572217	0.434333	2;3	2	56656.1	233411	153287	24582.6	427780	462545
ENSMUSP00000068487	Tgoln1	Tgoln1|MGI Symbol|trans-golgi network protein [Source:MGI Symbol;Acc:MGI:105080]|6|ENSMUSG00000056429|ENSMUST00000070524	1	Y	n3-13c17/18o301-319i	4	4	208.19	0.0575552	0.14855	1;2;3	3	3310.53	12230	7548.16	35676.9	91797.9	41343.1
ENSMUSP00000028683;ENSMUSP00000119337	Pdia3	Pdia3|MGI Symbol|protein disulfide isomerase associated 3 [Source:MGI Symbol;Acc:MGI:95834]|2|ENSMUSG00000027248|ENSMUST00000028683	0	Y	n5-16c24/25o	14	14	448.83	0.0577693	3.59495	1;2;3	3	318471	1.08625e+06	1.53664e+06	139724	266003	463602
ENSMUSP00000046748	Cplx3	Cplx3|MGI Symbol|complexin 3 [Source:MGI Symbol;Acc:MGI:2384571]|9|ENSMUSG00000039714|ENSMUST00000045068	0	0	i	2	2	85.35	0.0580096	0.104488	1;2	2	1242.48	2048.83	3805.97	17064.1	40082.7	15950.4
ENSMUSP00000023426	Cldn25	Cldn25|MGI Symbol|claudin 25 [Source:MGI Symbol;Acc:MGI:2447860]|16|ENSMUSG00000022744|ENSMUST00000023426	4	0	o6-27i141-168o174-195i216-237o	1	1	43.51	0.0580329	0.241184	1	1	635.005	801.579	1699.61	9.94447	5192.26	5178.2
ENSMUSP00000006027	Reep5	Reep5|MGI Symbol|receptor accessory protein 5 [Source:MGI Symbol;Acc:MGI:1270152]|18|ENSMUSG00000005873|ENSMUST00000006027	2	0	i36-66o86-107i	2	2	73.41	0.0587618	3.33385	1;2;3	3	16978.1	271541	295551	36664.3	110976	59125.1
ENSMUSP00000044926	Tmem35	Tmem35|MGI Symbol|transmembrane protein 35 [Source:MGI Symbol;Acc:MGI:1914814]|X|ENSMUSG00000033578|ENSMUST00000037687	4	0	i7-26o62-82i89-108o114-131i	2	2	80.41	0.058774	0.149398	2;3	2	13078.8	32210.7	13714.6	54061.2	191928	115474
ENSMUSP00000004774	Aqp1	Aqp1|MGI Symbol|aquaporin 1 [Source:MGI Symbol;Acc:MGI:103201]|6|ENSMUSG00000004655|ENSMUST00000004774	6	0	i9-33o53-73i94-119o139-157i164-184o210-232i	4	3	193.74	0.0589977	0.0641056	1;2;3	3	18965.1	34358.3	7537.62	44050.4	295624	357921
ENSMUSP00000031411;ENSMUSP00000123545	Aldh2	Aldh2|MGI Symbol|aldehyde dehydrogenase 2, mitochondrial [Source:MGI Symbol;Acc:MGI:99600]|5|ENSMUSG00000029455|ENSMUST00000031411	0	0	i	8	8	241.36	0.0591693	18.1668	2;3	2	118405	230220	62770.3	2786.22	6093.72	10034
ENSMUSP00000046480	Ostc	Ostc|MGI Symbol|oligosaccharyltransferase complex subunit [Source:MGI Symbol;Acc:MGI:1913607]|3|ENSMUSG00000041084|ENSMUST00000043937	3	0	o31-53i83-103o118-139i	1	1	42.33	0.0591747	1.88546	2	1	1017.73	13196.9	11757.6	1426.31	7626.19	5609.07
ENSMUSP00000126080;ENSMUSP00000129916	Tusc3	Tusc3|MGI Symbol|tumor suppressor candidate 3 [Source:MGI Symbol;Acc:MGI:1933134]|8|ENSMUSG00000039530|ENSMUST00000167992	4	Y	n25-36c41/42o198-217i229-248o282-301i313-333o	2	2	40.33	0.0593209	0.0748571	3	1	1349.83	2499.5	590.562	1041.26	21376	19903.5
ENSMUSP00000047353;ENSMUSP00000116290	Atp1b2	Atp1b2|MGI Symbol|ATPase, Na+/K+ transporting, beta 2 polypeptide [Source:MGI Symbol;Acc:MGI:88109]|11|ENSMUSG00000041329|ENSMUST00000047889	1	0	i37-63o	19	19	765.46	0.0598173	0.232917	1;2;3	3	638601	2.12505e+06	1.22193e+06	2.51701e+06	8.96472e+06	5.40513e+06
ENSMUSP00000022322;ENSMUSP00000130934	Glud1	Glud1|MGI Symbol|glutamate dehydrogenase 1 [Source:MGI Symbol;Acc:MGI:95753]|14|ENSMUSG00000021794|ENSMUST00000022322	0	Y	n8-19c24/25o	14	14	552.97	0.0598252	4.03178	2;3	2	440709	1.71354e+06	1.09028e+06	134715	252458	442973
ENSMUSP00000044924	Dhrs7b	Dhrs7b|MGI Symbol|dehydrogenase/reductase (SDR family) member 7B [Source:MGI Symbol;Acc:MGI:2384931]|11|ENSMUSG00000042569|ENSMUST00000042281	1	0	o20-41i	1	1	21.98	0.0598665	0.324428	3	1	66.8377	756.749	662.227	820.22	2766.87	1606.91
ENSMUSP00000025823	Rce1	Rce1|MGI Symbol|RCE1 homolog, prenyl protein peptidase (S. cerevisiae) [Source:MGI Symbol;Acc:MGI:1336895]|19|ENSMUSG00000024889|ENSMUST00000025823	6	0	o36-55i75-92o112-129i226-249o255-276i283-302o	1	1	20.59	0.0603277	0.301219	2	1	586.724	965.099	1794.85	514.155	4944.86	4217.73
ENSMUSP00000072397	Ntng1	Ntng1|MGI Symbol|netrin G1 [Source:MGI Symbol;Acc:MGI:1934028]|3|ENSMUSG00000059857|ENSMUST00000072596	0	Y	n6-16c20/21o	1	1	22.64	0.0605218	0.00461409	1	1	7.99415	0	11.3054	560.148	1621.18	829.015
ENSMUSP00000032078	Cct7	Cct7|MGI Symbol|chaperonin containing Tcp1, subunit 7 (eta) [Source:MGI Symbol;Acc:MGI:107184]|6|ENSMUSG00000030007|ENSMUST00000032078	0	0	i	9	9	363.82	0.0607449	0.41856	2;3	2	1732.79	45240.1	42789.6	31818.1	82659.1	127657
ENSMUSP00000031061;ENSMUSP00000025292	Dhx15	Dhx15|MGI Symbol|DEAH (Asp-Glu-Ala-His) box polypeptide 15 [Source:MGI Symbol;Acc:MGI:1099786]|5|ENSMUSG00000029169|ENSMUST00000031061	0	0	i	8	8	336.51	0.0608333	0.144934	2;3	2	5790.82	15029.9	6840.41	32850.4	98677.7	52220.2
ENSMUSP00000029480	Prpf38b	Prpf38b|MGI Symbol|PRP38 pre-mRNA processing factor 38 (yeast) domain containing B [Source:MGI Symbol;Acc:MGI:1914171]|3|ENSMUSG00000027881|ENSMUST00000029480	0	0	i	2	2	40.52	0.0616588	0.115293	3	1	118.859	801.156	633.064	4187.67	9181.01	3258.75
ENSMUSP00000007799;ENSMUSP00000111113;ENSMUSP00000120252;ENSMUSP00000135374	Cav1	Cav1|MGI Symbol|caveolin 1, caveolae protein [Source:MGI Symbol;Acc:MGI:102709]|6|ENSMUSG00000007655|ENSMUST00000007799	1	0	i106-129o	3	3	150.08	0.0616797	24.6076	2	1	168106	305674	67936.2	1794.68	8860.39	6322.33
ENSMUSP00000034472;ENSMUSP00000128003	Jam3	Jam3|MGI Symbol|junction adhesion molecule 3 [Source:MGI Symbol;Acc:MGI:1933825]|9|ENSMUSG00000031990|ENSMUST00000034472	1	Y	n18-26c31/32o242-267i	5	5	121.28	0.0617685	4.34978	1;2	2	19927.7	70185.1	42003	5105.41	16505.9	9285.76
ENSMUSP00000105094	Top1	Top1|MGI Symbol|topoisomerase (DNA) I [Source:MGI Symbol;Acc:MGI:98788]|2|ENSMUSG00000070544|ENSMUST00000109468	0	0	i	4	4	120.12	0.0618179	0.1305	2;3	2	934.037	5244.71	3923.79	22301.7	50898.1	19358.7
ENSMUSP00000105223	Slc1a4	Slc1a4|MGI Symbol|solute carrier family 1 (glutamate/neutral amino acid transporter), member 4 [Source:MGI Symbol;Acc:MGI:2135601]|11|ENSMUSG00000020142|ENSMUST00000109594	9	0	o43-65i86-105o117-139i218-237o257-277i297-320o326-349i369-394o406-435i	5	1	135.74	0.0618898	102.647	2	1	19705.9	39523.4	11655	289.222	453.804	44.7819
ENSMUSP00000036065	Reep2	Reep2|MGI Symbol|receptor accessory protein 2 [Source:MGI Symbol;Acc:MGI:2385070]|18|ENSMUSG00000038555|ENSMUST00000043484	1	Y	n9-17c22/23o38-62i	2	2	56.3	0.0619097	2.82289	3	1	9063.86	36238.9	23420.7	2303.86	12196.2	8938.03
ENSMUSP00000023237	Naprt1	Naprt1|MGI Symbol|nicotinate phosphoribosyltransferase domain containing 1 [Source:MGI Symbol;Acc:MGI:2442664]|15|ENSMUSG00000022574|ENSMUST00000023237	0	0	i	1	1	20.65	0.0620866	25.2015	2	1	1736.76	4252.8	1796.65	111.046	198.543	41.5
ENSMUSP00000027153	Acadl	Acadl|MGI Symbol|acyl-Coenzyme A dehydrogenase, long-chain [Source:MGI Symbol;Acc:MGI:87866]|1|ENSMUSG00000026003|ENSMUST00000027153	0	Y	n5-13c17/18o	10	10	278.19	0.0629046	14.1064	2;3	2	159546	322723	97091	5731.17	10827.7	18932.8
ENSMUSP00000099470;ENSMUSP00000086886;ENSMUSP00000105786;ENSMUSP00000121769;ENSMUSP00000135497	Cds2	Cds2|MGI Symbol|CDP-diacylglycerol synthase (phosphatidate cytidylyltransferase) 2 [Source:MGI Symbol;Acc:MGI:1332236]|2|ENSMUSG00000058793|ENSMUST00000103181	8	0	i68-88o94-116i123-140o167-185i192-214o220-246i258-280o336-356i	6	5	275.66	0.0629514	0.336565	1;2;3	3	93079.6	341582	209948	183967	949435	689266
ENSMUSP00000016771;ENSMUSP00000018887;ENSMUSP00000087756	Myh9	Myh9|MGI Symbol|myosin, heavy polypeptide 9, non-muscle [Source:MGI Symbol;Acc:MGI:107717]|15|ENSMUSG00000022443|ENSMUST00000016771	0	0	i	4	3	115.83	0.0632184	7.3878	2;3	2	30569.1	77977	34745.8	3428.32	10053.2	5204.8
ENSMUSP00000070002;ENSMUSP00000099930;ENSMUSP00000119824	Set	Set|MGI Symbol|SET nuclear oncogene [Source:MGI Symbol;Acc:MGI:1860267]|2|ENSMUSG00000054766|ENSMUST00000067996	0	0	i	7	7	303.02	0.0636971	0.199713	2;3	2	24493.1	35682.1	70320.6	98498.2	195738	335036
ENSMUSP00000021259	Gucy2e	Gucy2e|MGI Symbol|guanylate cyclase 2e [Source:MGI Symbol;Acc:MGI:105123]|11|ENSMUSG00000020890|ENSMUST00000021259	1	Y	n3-11c17/18o468-490i	24	21	797.06	0.0637242	0.22459	1;2;3	3	9224.08	167977	181022	394901	1.05621e+06	497732
ENSMUSP00000065233	C2cd2l	C2cd2l|MGI Symbol|C2 calcium-dependent domain containing 2-like [Source:MGI Symbol;Acc:MGI:1919014]|9|ENSMUSG00000032120|ENSMUST00000065080	1	0	o12-31i	8	8	318.82	0.0639118	0.1388	2;3	2	11661.9	17366.6	33859.1	98520.9	254196	114866
ENSMUSP00000089936	Gng7	Gng7|MGI Symbol|guanine nucleotide binding protein (G protein), gamma 7 [Source:MGI Symbol;Acc:MGI:95787]|10|ENSMUSG00000048240|ENSMUST00000092285	0	0	i	1	1	18.81	0.0644707	13.0015	2	1	5173.4	9666.41	16982.7	852.172	422.272	1627.43
ENSMUSP00000029699;ENSMUSP00000040265;ENSMUSP00000120784	Lmna	Lmna|MGI Symbol|lamin A [Source:MGI Symbol;Acc:MGI:96794]|3|ENSMUSG00000028063|ENSMUST00000029699	0	0	i	2	2	40.99	0.0645655	8.32716	3	1	4352.28	14652.4	8497.34	947.313	720.162	2059.87
ENSMUSP00000030940;ENSMUSP00000135492;ENSMUSP00000135769	Gnb1	Gnb1|MGI Symbol|guanine nucleotide binding protein (G protein), beta 1 [Source:MGI Symbol;Acc:MGI:95781]|4|ENSMUSG00000029064|ENSMUST00000030940	0	0	i	15	8	688.84	0.0647143	0.11282	1;2;3	3	63729	217218	127092	986821	828135	2.22371e+06
ENSMUSP00000098631	Jagn1	Jagn1|MGI Symbol|jagunal homolog 1 (Drosophila) [Source:MGI Symbol;Acc:MGI:1915017]|6|ENSMUSG00000051256|ENSMUST00000101070	4	0	o41-64i76-93o99-117i138-160o	2	2	82.63	0.0649704	0.305429	2;3	2	3544.38	10418.6	5406.1	1839.79	24604.8	27206.7
ENSMUSP00000068890;ENSMUSP00000112443	Pfn2	Pfn2|MGI Symbol|profilin 2 [Source:MGI Symbol;Acc:MGI:97550]|3|ENSMUSG00000027805|ENSMUST00000066882	0	0	i	4	4	143.74	0.0650449	6.69507	2;3	2	32979.4	120140	166780	14364.1	11270.7	31584.7
ENSMUSP00000033776;ENSMUSP00000117706;ENSMUSP00000120441;ENSMUSP00000121253	Dkc1	Dkc1|MGI Symbol|dyskeratosis congenita 1, dyskerin [Source:MGI Symbol;Acc:MGI:1861727]|X|ENSMUSG00000031403|ENSMUST00000033776	0	0	i	5	5	181.55	0.0651178	0.176484	3	1	6699.26	15166.8	5692.65	6382.95	63610.9	54584.1
ENSMUSP00000059395;ENSMUSP00000088736;ENSMUSP00000109555	Eif2s3x	Eif2s3x|MGI Symbol|eukaryotic translation initiation factor 2, subunit 3, structural gene X-linked [Source:MGI Symbol;Acc:MGI:1349431]|X|ENSMUSG00000035150|ENSMUST00000050328	0	0	i	3	3	125.93	0.0653118	0.255038	2;3	2	3890.31	10799.2	5297.51	6082.8	35858.8	27256.4
ENSMUSP00000022293;ENSMUSP00000115560;ENSMUSP00000123032	Vdac2	Vdac2|MGI Symbol|voltage-dependent anion channel 2 [Source:MGI Symbol;Acc:MGI:106915]|14|ENSMUSG00000021771|ENSMUST00000022293	0	0	i	18	18	1021.56	0.0654191	0.502499	1;2;3	3	33187.7	1.99089e+06	1.94395e+06	988674	3.21617e+06	4.61437e+06
ENSMUSP00000045864;ENSMUSP00000088829;ENSMUSP00000115209	Nceh1	Nceh1|MGI Symbol|neutral cholesterol ester hydrolase 1 [Source:MGI Symbol;Acc:MGI:2443191]|3|ENSMUSG00000027698|ENSMUST00000046515	0	Y	n5-16c28/29o	8	8	252.08	0.0657322	0.211125	1;2;3	3	60292.6	150157	64890.1	95993.9	577167	441411
ENSMUSP00000029266	Anxa5	Anxa5|MGI Symbol|annexin A5 [Source:MGI Symbol;Acc:MGI:106008]|3|ENSMUSG00000027712|ENSMUST00000029266	0	0	i	11	11	494.79	0.0658366	20.8935	2	1	721623	1.60035e+06	579822	43432	21462.5	82884.7
ENSMUSP00000028282	Brd3	Brd3|MGI Symbol|bromodomain containing 3 [Source:MGI Symbol;Acc:MGI:1914632]|2|ENSMUSG00000026918|ENSMUST00000028282	0	0	i	1	1	17.43	0.0660064	0.153336	3	1	357.81	764.442	258.423	247.205	3510.17	3160.57
ENSMUSP00000079699;ENSMUSP00000023803	Krt17	Krt17|MGI Symbol|keratin 17 [Source:MGI Symbol;Acc:MGI:96691]|11|ENSMUSG00000035557|ENSMUST00000080893	0	0	i	17	3	592.74	0.0665891	11.5298	1;2;3	3	37382.8	61405.1	114272	6012.52	11869.9	3366.93
ENSMUSP00000137122	BC003965	BC003965|MGI Symbol|cDNA sequence BC003965 [Source:MGI Symbol;Acc:MGI:2670966]|17|ENSMUSG00000067722|ENSMUST00000088307	1	0	0 o78-96i	1	1	19.87	0.0666165	0.149916	2;3	2	1420.41	3413.08	1404.31	6420.25	20606.8	11527.2
ENSMUSP00000027495	Sept2	Sept2|MGI Symbol|septin 2 [Source:MGI Symbol;Acc:MGI:97298]|1|ENSMUSG00000026276|ENSMUST00000027495	0	0	i	2	2	45.43	0.068068	8.29865	2;3	2	13108.8	27974	9435.32	28.7989	2274.3	2233.58
ENSMUSP00000076336;ENSMUSP00000103721;ENSMUSP00000124310;ENSMUSP00000124536;ENSMUSP00000124609	Hspa4l	Hspa4l|MGI Symbol|heat shock protein 4 like [Source:MGI Symbol;Acc:MGI:107422]|3|ENSMUSG00000025757|ENSMUST00000077083	0	0	i	26	23	947.13	0.0681698	0.274814	2;3	2	12712.8	67198.3	85177	122216	190814	363653
ENSMUSP00000013304	Atp6v0d1	Atp6v0d1|MGI Symbol|ATPase, H+ transporting, lysosomal V0 subunit D1 [Source:MGI Symbol;Acc:MGI:1201778]|8|ENSMUSG00000013160|ENSMUST00000013304	0	0	0 i	8	8	261.55	0.0681866	0.219784	1;2;3	3	44321.4	145537	82856.6	217656	673491	365679
ENSMUSP00000029644;ENSMUSP00000101922;ENSMUSP00000113369;ENSMUSP00000115462;ENSMUSP00000117201	Ppa2	Ppa2|MGI Symbol|pyrophosphatase (inorganic) 2 [Source:MGI Symbol;Acc:MGI:1922026]|3|ENSMUSG00000028013|ENSMUST00000029644	0	Y	n3-11c19/20o	8	8	264.73	0.0681912	0.226148	1;2;3	3	5879.95	6047.69	14363.2	2469.83	43380.8	46873.6
ENSMUSP00000018315;ENSMUSP00000118302	Vmp1	Vmp1|MGI Symbol|vacuole membrane protein 1 [Source:MGI Symbol;Acc:MGI:1923159]|11|ENSMUSG00000018171|ENSMUST00000018315	6	0	i78-95o115-138i251-267o273-294i306-327o371-388i	3	3	149.78	0.0685276	0.463192	2	1	13551.4	55056.3	35891.8	6204.37	102563	93788.3
ENSMUSP00000031788	Hibadh	Hibadh|MGI Symbol|3-hydroxyisobutyrate dehydrogenase [Source:MGI Symbol;Acc:MGI:1889802]|6|ENSMUSG00000029776|ENSMUST00000031788	0	0	i	3	3	118.74	0.068562	2.04031	2;3	2	7023.09	55811.5	65743.6	7633.15	24391	35185.9
ENSMUSP00000048350	Vat1	Vat1|MGI Symbol|vesicle amine transport protein 1 homolog (T californica) [Source:MGI Symbol;Acc:MGI:1349450]|11|ENSMUSG00000034993|ENSMUST00000040430	0	0	i	6	6	227.18	0.0685709	8.39722	2;3	2	161883	345406	116470	3234.79	29789	25214.4
ENSMUSP00000052440;ENSMUSP00000108848	Stxbp1	Stxbp1|MGI Symbol|syntaxin binding protein 1 [Source:MGI Symbol;Acc:MGI:107363]|2|ENSMUSG00000026797|ENSMUST00000050000	0	0	i	33	33	1238.9	0.0688583	0.243779	2;3	2	192581	211374	483725	3459.73	1.42323e+06	1.42812e+06
ENSMUSP00000066314	Ppp4r2	Ppp4r2|MGI Symbol|protein phosphatase 4, regulatory subunit 2 [Source:MGI Symbol;Acc:MGI:3027896]|6|ENSMUSG00000052144|ENSMUST00000063854	0	0	i	1	1	18.15	0.0688737	0.00314416	2	1	13.742	19.4341	0	1829.67	4384.27	1796.73
ENSMUSP00000002389	Tgm1	Tgm1|MGI Symbol|transglutaminase 1, K polypeptide [Source:MGI Symbol;Acc:MGI:98730]|14|ENSMUSG00000022218|ENSMUST00000002389	0	0	i	1	1	23.03	0.068942	12.2901	3	1	4850.28	7506.51	14365.8	729.873	373.74	1405.94
ENSMUSP00000071904	Alms1	Alms1|MGI Symbol|Alstrom syndrome 1 [Source:MGI Symbol;Acc:MGI:1934606]|6|ENSMUSG00000063810|ENSMUST00000072018	0	0	i	1	1	16.64	0.0690158	57.3804	3	1	54874.5	12091.3	89695.5	30.2028	908.304	865.591
ENSMUSP00000025649	Ddb1	Ddb1|MGI Symbol|damage specific DNA binding protein 1 [Source:MGI Symbol;Acc:MGI:1202384]|19|ENSMUSG00000024740|ENSMUST00000025649	0	0	i	14	13	493.96	0.0691468	0.398883	2;3	2	44845.2	162992	99571.2	41767.5	358657	299589
ENSMUSP00000050220;ENSMUSP00000117674	Cltc	Cltc|MGI Symbol|clathrin, heavy polypeptide (Hc) [Source:MGI Symbol;Acc:MGI:2388633]|11|ENSMUSG00000047126|ENSMUST00000060766	0	0	i	55	53	2385.09	0.069611	0.282588	2;3	2	130289	541602	357346	610385	2.02217e+06	1.15896e+06
ENSMUSP00000124513	Slc24a4	Slc24a4|MGI Symbol|solute carrier family 24 (sodium/potassium/calcium exchanger), member 4 [Source:MGI Symbol;Acc:MGI:2447362]|12|ENSMUSG00000041771|ENSMUST00000159329	10	0	i21-40o99-118i139-163o169-191i198-220o226-244i433-456o468-491i498-519o539-559i	2	1	68.32	0.0701786	0.255403	1;2	2	146.004	6544.97	6338.49	12425.5	34007.9	16435.7
ENSMUSP00000007212;ENSMUSP00000127496;ENSMUSP00000135967	Psmd2	Psmd2|MGI Symbol|proteasome (prosome, macropain) 26S subunit, non-ATPase, 2 [Source:MGI Symbol;Acc:MGI:1096584]|16|ENSMUSG00000006998|ENSMUST00000007212	1	0	o787-806i	8	8	255.65	0.0715181	0.944014	2;3	2	921.495	40754.2	39451	98.4378	42550.5	42411.3
ENSMUSP00000033289	Stim1	Stim1|MGI Symbol|stromal interaction molecule 1 [Source:MGI Symbol;Acc:MGI:107476]|7|ENSMUSG00000030987|ENSMUST00000033289	1	Y	n7-17c22/23o214-232i	1	1	48.73	0.0718896	0.237748	3	1	112.554	456.832	297.656	726.299	2100.31	1073.17
ENSMUSP00000025999	Add3	Add3|MGI Symbol|adducin 3 (gamma) [Source:MGI Symbol;Acc:MGI:1351615]|19|ENSMUSG00000025026|ENSMUST00000025999	0	0	i	8	8	244.21	0.0718909	9.67916	2;3	2	146672	297808	90382.3	71.7471	20002.2	20103.6
ENSMUSP00000044168	Pacsin1	Pacsin1|MGI Symbol|protein kinase C and casein kinase substrate in neurons 1 [Source:MGI Symbol;Acc:MGI:1345181]|17|ENSMUSG00000040276|ENSMUST00000045896	0	0	i	1	1	50.71	0.0719979	0.130321	3	1	100.52	1206.9	1349.06	6804.98	4994.57	14618.3
ENSMUSP00000036998	Lnpep	Lnpep|MGI Symbol|leucyl/cystinyl aminopeptidase [Source:MGI Symbol;Acc:MGI:2387123]|17|ENSMUSG00000023845|ENSMUST00000041047	1	0	i111-131o	1	1	17.21	0.0721045	0.123507	1	1	22.1032	93.0872	124.346	612.48	1313.33	447.154
ENSMUSP00000021719	2010107E04Rik	2010107E04Rik|MGI Symbol|RIKEN cDNA 2010107E04 gene [Source:MGI Symbol;Acc:MGI:1917507]|12|ENSMUSG00000021290|ENSMUST00000021719	1	0	1 0 o20-38i	2	2	33.56	0.0721302	0.51216	3	1	2366.43	12972.2	9625.55	3716.56	19433.2	24689.2
ENSMUSP00000028610	Cat	Cat|MGI Symbol|catalase [Source:MGI Symbol;Acc:MGI:88271]|2|ENSMUSG00000027187|ENSMUST00000028610	0	0	i	1	1	15.9	0.0721783	10.1849	2	1	704.082	524.325	1520.05	48.1341	134.399	66.3273
ENSMUSP00000016569	Pds5b	Pds5b|MGI Symbol|PDS5, regulator of cohesion maintenance, homolog B (S. cerevisiae) [Source:MGI Symbol;Acc:MGI:2140945]|5|ENSMUSG00000034021|ENSMUST00000016569	0	0	i	1	1	24.81	0.0721825	0	3	1	0	0	0	1976.38	2857.05	62.028
ENSMUSP00000028727;ENSMUSP00000028743;ENSMUSP00000105725	Snap25	Snap25|MGI Symbol|synaptosomal-associated protein 25 [Source:MGI Symbol;Acc:MGI:98331]|2|ENSMUSG00000027273|ENSMUST00000028727	0	0	i	11	11	438.48	0.0723371	0.249541	2;3	2	21726.1	115812	85087.2	190965	537571	267505
ENSMUSP00000061474	Srsf4	Srsf4|MGI Symbol|serine/arginine-rich splicing factor 4 [Source:MGI Symbol;Acc:MGI:1890577]|4|ENSMUSG00000028911|ENSMUST00000053819	0	0	i	8	2	240.67	0.0724204	0.119495	2;3	2	1480.31	3020.25	926.774	5810.97	20624.5	12406.6
ENSMUSP00000051250	Arxes2	Arxes2|MGI Symbol|adipocyte-related X-chromosome expressed sequence 2 [Source:MGI Symbol;Acc:MGI:1924226]|X|ENSMUSG00000048040|ENSMUST00000058119	1	0	o12-32i	3	3	118.63	0.0726229	0.160287	2;3	2	1730.69	3619.54	1171.98	823.012	14364.8	15528.7
ENSMUSP00000001569;ENSMUSP00000133454;ENSMUSP00000134227	Flot1	Flot1|MGI Symbol|flotillin 1 [Source:MGI Symbol;Acc:MGI:1100500]|17|ENSMUSG00000059714|ENSMUST00000001569	0	0	i	3	3	82.36	0.0726239	30.2528	2	1	17199	29868.7	5545.7	242.714	413.683	756.933
ENSMUSP00000023750	Faim2	Faim2|MGI Symbol|Fas apoptotic inhibitory molecule 2 [Source:MGI Symbol;Acc:MGI:1919643]|15|ENSMUSG00000023011|ENSMUST00000023750	7	0	i107-128o140-159i166-183o195-215i227-250o256-278i290-312o	1	1	19.77	0.0736218	0.241685	2	1	760.252	2524.76	3599.92	6076.95	16967.8	8373.73
ENSMUSP00000034929	Lactb	Lactb|MGI Symbol|lactamase, beta [Source:MGI Symbol;Acc:MGI:1933395]|9|ENSMUSG00000032370|ENSMUST00000034929	1	Y	n4-9c14/15o38-58i	2	2	37.31	0.0738056	0.184213	2;3	2	573.795	1251.35	439.882	268.446	4400.62	4780.26
ENSMUSP00000029845;ENSMUSP00000112747	Ddah1	Ddah1|MGI Symbol|dimethylarginine dimethylaminohydrolase 1 [Source:MGI Symbol;Acc:MGI:1916469]|3|ENSMUSG00000028194|ENSMUST00000029845	0	0	i	4	4	151.73	0.0744282	15.4471	2	1	25139	57062.9	92614.7	4703.7	1518.83	8170.87
ENSMUSP00000074578;ENSMUSP00000073493;ENSMUSP00000114810	Ntm	Ntm|MGI Symbol|neurotrimin [Source:MGI Symbol;Acc:MGI:2446259]|9|ENSMUSG00000059974|ENSMUST00000075069	0	Y	n15-26c33/34o	3	3	104.72	0.0744286	0.124922	1;2	2	3308.58	1716.11	6395.14	2345	30807	34123.3
ENSMUSP00000025089	Map4k3	Map4k3|MGI Symbol|mitogen-activated protein kinase kinase kinase kinase 3 [Source:MGI Symbol;Acc:MGI:2154405]|17|ENSMUSG00000024242|ENSMUST00000025089	0	0	i	1	1	15.32	0.0744427	0.58004	3	1	4735.09	24299.2	17602.8	268.377	35930.1	36309.6
ENSMUSP00000010239	Slc3a2	Slc3a2|MGI Symbol|solute carrier family 3 (activators of dibasic and neutral amino acid transport), member 2 [Source:MGI Symbol;Acc:MGI:96955]|19|ENSMUSG00000010095|ENSMUST00000010239	1	0	i76-98o	14	14	397.51	0.0745585	3.7647	1;2	2	40759.9	408404	350761	53945.2	138972	62681.7
ENSMUSP00000134185	Rgs22	Rgs22|MGI Symbol|regulator of G-protein signalling 22 [Source:MGI Symbol;Acc:MGI:3613651]|15|ENSMUSG00000037627|ENSMUST00000174881	0	0	i	1	1	13.3	0.0747296	8.0673	3	1	6886.04	39080.9	29342.6	3398.46	1837.72	6643.87
ENSMUSP00000078392	Fam57b	Fam57b|MGI Symbol|family with sequence similarity 57, member B [Source:MGI Symbol;Acc:MGI:1916202]|7|ENSMUSG00000058966|ENSMUST00000079423	5	0	o6-23i130-151o157-179i191-212o232-253i	1	1	54.17	0.0747834	0.0650561	2;3	2	343.578	1504.74	1990.63	23280.9	43326.4	10402.2
ENSMUSP00000001592;ENSMUSP00000128858	Jup	Jup|MGI Symbol|junction plakoglobin [Source:MGI Symbol;Acc:MGI:96650]|11|ENSMUSG00000001552|ENSMUST00000001592	0	0	i	12	10	365.7	0.074847	17.0238	2;3	2	356019	162710	666197	10281.5	31615.6	17075.3
ENSMUSP00000032825	Mfge8	Mfge8|MGI Symbol|milk fat globule-EGF factor 8 protein [Source:MGI Symbol;Acc:MGI:102768]|7|ENSMUSG00000030605|ENSMUST00000032825	0	Y	n6-17c22/23o	1	1	23.14	0.0750367	0.0787161	1	1	17.7249	137.637	112.57	1316.9	2520.49	658.107
ENSMUSP00000113431	Rsl1d1	Rsl1d1|MGI Symbol|ribosomal L1 domain containing 1 [Source:MGI Symbol;Acc:MGI:1913659]|16|ENSMUSG00000005846|ENSMUST00000119953	0	0	i	3	3	77.33	0.0752521	0.0887752	3	1	748.232	2621.75	1563.59	18156.1	36411	10734.4
ENSMUSP00000000122	Ngfr	Ngfr|MGI Symbol|nerve growth factor receptor (TNFR superfamily, member 16) [Source:MGI Symbol;Acc:MGI:97323]|11|ENSMUSG00000000120|ENSMUST00000000122	1	Y	n16-26c31/32o255-275i	2	2	47.24	0.0753662	8.07557	2	1	41912.2	88009.3	28736.5	864.961	7839.96	6616.72
ENSMUSP00000112603	Emcn	Emcn|MGI Symbol|endomucin [Source:MGI Symbol;Acc:MGI:1891716]|3|ENSMUSG00000054690|ENSMUST00000122064	1	Y	n3-13c20/21o191-213i	1	1	32.22	0.0756366	46.9737	1	1	272.589	2277.75	2663.25	64.5969	6.91634	98.2701
ENSMUSP00000027053	Rdh10	Rdh10|MGI Symbol|retinol dehydrogenase 10 (all-trans) [Source:MGI Symbol;Acc:MGI:1924238]|1|ENSMUSG00000025921|ENSMUST00000027053	2	0	i7-27o33-53i	2	2	57.75	0.0756874	52.7261	2	1	14242.1	25382.4	5241.03	287.826	493.924	86.8769
ENSMUSP00000037654	Eml2	Eml2|MGI Symbol|echinoderm microtubule associated protein like 2 [Source:MGI Symbol;Acc:MGI:1919455]|7|ENSMUSG00000040811|ENSMUST00000048502	1	0	i91-112o	1	1	27.1	0.0757709	22.9769	2	1	8615.87	15304.2	3119.48	154.531	510.186	291.647
ENSMUSP00000007272;ENSMUSP00000007318;ENSMUSP00000017732;ENSMUSP00000044561	Krt14	Krt14|MGI Symbol|keratin 14 [Source:MGI Symbol;Acc:MGI:96688]|11|ENSMUSG00000045545|ENSMUST00000007272	0	0	i	26	4	840.44	0.0761873	13.5023	1;2;3	3	110900	135730	292566	13753.8	25585.5	6134.75
ENSMUSP00000040550;ENSMUSP00000127235;ENSMUSP00000131743	Maob	Maob|MGI Symbol|monoamine oxidase B [Source:MGI Symbol;Acc:MGI:96916]|X|ENSMUSG00000040147|ENSMUST00000040820	1	0	o491-511i	5	5	138.99	0.0765672	9.43418	2	1	59010.8	132959	49504.9	5467.93	13536.8	5803.94
ENSMUSP00000120904;ENSMUSP00000043660	Tmed7	Tmed7|MGI Symbol|transmembrane emp24 protein transport domain containing 7 [Source:MGI Symbol;Acc:MGI:1913926]|18|ENSMUSG00000033184|ENSMUST00000151189	1	Y	n21-28c34/35o186-208i	8	8	361.72	0.076821	0.454838	1;2;3	3	48708.2	264121	195237	123368	592203	417734
ENSMUSP00000053431;ENSMUSP00000116680	Vat1l	Vat1l|MGI Symbol|vesicle amine transport protein 1 homolog-like (T. californica) [Source:MGI Symbol;Acc:MGI:2142534]|8|ENSMUSG00000046844|ENSMUST00000049509	0	0	i	9	9	406.14	0.0773905	11.6234	2;3	2	808878	1.55609e+06	412165	733.978	85186.5	84148.5
ENSMUSP00000021471;ENSMUSP00000123893	Tmx1	Tmx1|MGI Symbol|thioredoxin-related transmembrane protein 1 [Source:MGI Symbol;Acc:MGI:1919986]|12|ENSMUSG00000021072|ENSMUST00000021471	2	Y	n11-21c26/27o141-161i181-203o	3	3	224.1	0.0778773	0.279681	2;3	2	24138.5	101407	67270.3	127454	391676	211430
ENSMUSP00000044639	Rhot2	Rhot2|MGI Symbol|ras homolog gene family, member T2 [Source:MGI Symbol;Acc:MGI:2384892]|17|ENSMUSG00000025733|ENSMUST00000043897	1	0	o591-616i	2	1	51.86	0.0779511	0.21329	2	1	319.053	273.721	724.931	227.844	2179.96	2502.18
ENSMUSP00000029131;ENSMUSP00000120560;ENSMUSP00000135314	Ggt7	Ggt7|MGI Symbol|gamma-glutamyltransferase 7 [Source:MGI Symbol;Acc:MGI:1913385]|2|ENSMUSG00000027603|ENSMUST00000029131	0	0	i	5	5	129.96	0.0781279	0.131768	1;2	2	3794.58	3281.08	8647.42	23159.6	61639.4	28886.8
ENSMUSP00000023934;ENSMUSP00000115607	Hbb-bs	Hbb-bs|MGI Symbol|hemoglobin, beta adult s chain [Source:MGI Symbol;Acc:MGI:5474852]|7|ENSMUSG00000052305|ENSMUST00000023934	0	0	i	8	8	258.55	0.0782348	5.07349	2;3	2	72356	509359	407032	59561.1	132428	48195.7
ENSMUSP00000072483	Acadm	Acadm|MGI Symbol|acyl-Coenzyme A dehydrogenase, medium chain [Source:MGI Symbol;Acc:MGI:87867]|3|ENSMUSG00000062908|ENSMUST00000072697	0	0	i	2	2	40.7	0.0783803	2.18359	2;3	2	4993.39	23887.7	16826	1977.32	7924.47	10720.8
ENSMUSP00000001187	Anxa4	Anxa4|MGI Symbol|annexin A4 [Source:MGI Symbol;Acc:MGI:88030]|6|ENSMUSG00000029994|ENSMUST00000001187	0	0	i	1	1	35.22	0.0784579	33.7732	2	1	6489.05	11164.8	1987.87	119.669	279.339	110.101
ENSMUSP00000028917	Dtd1	Dtd1|MGI Symbol|D-tyrosyl-tRNA deacylase 1 [Source:MGI Symbol;Acc:MGI:1913294]|2|ENSMUSG00000027430|ENSMUST00000028917	0	0	i	2	2	66.17	0.0785421	0.398476	3	1	1030.2	7469.2	6012.27	5729.23	12865.1	20967.4
ENSMUSP00000066038	Eif3k	Eif3k|MGI Symbol|eukaryotic translation initiation factor 3, subunit K [Source:MGI Symbol;Acc:MGI:1921080]|7|ENSMUSG00000053565|ENSMUST00000066070	0	0	i	1	1	38.42	0.0786267	1.21577	2	1	216.045	5204.57	4899.04	294.11	4363.21	3947.28
ENSMUSP00000033761	Hcfc1	Hcfc1|MGI Symbol|host cell factor C1 [Source:MGI Symbol;Acc:MGI:105942]|X|ENSMUSG00000031386|ENSMUST00000033761	0	0	i	2	2	55.68	0.0787391	0.154721	2;3	2	255.606	515.731	154.25	217.858	2319.18	2011.08
ENSMUSP00000096671	Dpm1	Dpm1|MGI Symbol|dolichol-phosphate (beta-D) mannosyltransferase 1 [Source:MGI Symbol;Acc:MGI:1330239]|2|ENSMUSG00000078919|ENSMUST00000099072	0	0	i	1	1	15.84	0.0787861	0.220412	3	1	532.368	1914.31	1161.42	3440.77	9410.21	4544.22
ENSMUSP00000032114	Mogs	Mogs|MGI Symbol|mannosyl-oligosaccharide glucosidase [Source:MGI Symbol;Acc:MGI:1929872]|6|ENSMUSG00000030036|ENSMUST00000032114	1	0	i41-64o	2	2	60.66	0.0792764	0.171895	3	1	854.878	1801.3	592.324	1205.99	7815.25	6109.72
ENSMUSP00000079098	Epb4.1l3	Epb4.1l3|MGI Symbol|erythrocyte protein band 4.1-like 3 [Source:MGI Symbol;Acc:MGI:103008]|17|ENSMUSG00000024044|ENSMUST00000080208	0	0	0 i	4	3	90.94	0.0794122	0.0488197	2;3	2	192.816	435.864	163.181	5337.63	9909.56	2361.02
ENSMUSP00000021698;ENSMUSP00000006137;ENSMUSP00000114201;ENSMUSP00000118189;ENSMUSP00000121138	Hsp90aa1	Hsp90aa1|MGI Symbol|heat shock protein 90, alpha (cytosolic), class A member 1 [Source:MGI Symbol;Acc:MGI:96250]|12|ENSMUSG00000021270|ENSMUST00000021698	0	0	0 i	37	22	1657.26	0.0797876	0.248809	1;2;3	3	543762	1.30207e+06	533075	139647	3.58911e+06	3.7866e+06
ENSMUSP00000020286	Ppa1	Ppa1|MGI Symbol|pyrophosphatase (inorganic) 1 [Source:MGI Symbol;Acc:MGI:97831]|10|ENSMUSG00000020089|ENSMUST00000020286	0	0	i	7	7	327.84	0.0805799	0.21211	2;3	2	1213.24	40639.8	42355.5	114490	114685	276599
ENSMUSP00000066954	Ly6c1	Ly6c1|MGI Symbol|lymphocyte antigen 6 complex, locus C1 [Source:MGI Symbol;Acc:MGI:96882]|15|ENSMUSG00000079018|ENSMUST00000065408	0	Y	n10-21c26/27o	1	1	52.45	0.0808115	15.8367	2	1	25784.8	78327.7	41862.4	3764.37	6456.49	1132.87
ENSMUSP00000099904;ENSMUSP00000136734	Ass1	Ass1|MGI Symbol|argininosuccinate synthetase 1 [Source:MGI Symbol;Acc:MGI:88090]|2|ENSMUSG00000076441|ENSMUST00000102840	0	0	i	2	2	33.98	0.0809202	13.1403	2	1	16109.1	30477.1	7695.35	436.01	1144.19	1760.8
ENSMUSP00000006496;ENSMUSP00000104264	Rps9	Rps9|MGI Symbol|ribosomal protein S9 [Source:MGI Symbol;Acc:MGI:1924096]|7|ENSMUSG00000006333|ENSMUST00000006496	0	0	i	5	4	123.55	0.0815608	0.377226	2;3	2	2303.7	8908.92	5651	5227.81	22995.3	15602.1
ENSMUSP00000000058;ENSMUSP00000111119	Cav2	Cav2|MGI Symbol|caveolin 2 [Source:MGI Symbol;Acc:MGI:107571]|6|ENSMUSG00000000058|ENSMUST00000000058	1	0	i87-114o	2	2	49.07	0.0817945	62.9171	2	1	37643	63170.6	9935.3	559.398	976.524	185.415
ENSMUSP00000033824	Lamp1	Lamp1|MGI Symbol|lysosomal-associated membrane protein 1 [Source:MGI Symbol;Acc:MGI:96745]|8|ENSMUSG00000031447|ENSMUST00000033824	1	Y	n10-19c24/25o371-394i	4	4	161.65	0.0827806	0.246884	1	1	2108.23	18471.1	21452.6	43410	111551	50160
ENSMUSP00000129517	Gm872	Gm872|MGI Symbol|RIKEN cDNA 4930485B16 gene [Source:MGI Symbol;Acc:MGI:1922208]|10|ENSMUSG00000020014|ENSMUST00000168110	0	0	i	1	1	19.36	0.0830837	0.644596	3	1	3330.17	38384.7	43094.3	10696	70764.8	55638.4
ENSMUSP00000020463;ENSMUSP00000115235	Ncln	Ncln|MGI Symbol|nicalin homolog (zebrafish) [Source:MGI Symbol;Acc:MGI:1926081]|10|ENSMUSG00000020238|ENSMUST00000020463	2	0	o12-34i522-543o	3	3	80.45	0.0831892	0.289069	2;3	2	3909.62	10314.2	4785.16	4397.98	29227.1	23007.4
ENSMUSP00000028635;ENSMUSP00000106089	Cops2	Cops2|MGI Symbol|COP9 (constitutive photomorphogenic) homolog, subunit 2 (Arabidopsis thaliana) [Source:MGI Symbol;Acc:MGI:1330276]|2|ENSMUSG00000027206|ENSMUST00000028635	0	0	i	4	4	86.2	0.0833512	0.231043	2	1	2492.33	6775.92	3251.24	8308.65	15824.7	27574.9
ENSMUSP00000066915	Amacr	Amacr|MGI Symbol|alpha-methylacyl-CoA racemase [Source:MGI Symbol;Acc:MGI:1098273]|15|ENSMUSG00000022244|ENSMUST00000070877	1	0	o148-168i	6	6	273.88	0.083512	0.240876	2	1	3016.84	9084.53	13351	23734.7	29787.8	63353.7
ENSMUSP00000109931	Cadm2	Cadm2|MGI Symbol|cell adhesion molecule 2 [Source:MGI Symbol;Acc:MGI:2442722]|16|ENSMUSG00000064115|ENSMUST00000114292	1	Y	n8-19c23/24o337-357i	4	4	222.49	0.0839735	0.352289	1;2;3	3	19053.1	329640	302695	376791	1.1639e+06	631034
ENSMUSP00000060199	4932438A13Rik	4932438A13Rik|MGI Symbol|RIKEN cDNA 4932438A13 gene [Source:MGI Symbol;Acc:MGI:2444631]|3|ENSMUSG00000037270|ENSMUST00000057272	2	0	2 0 o27-46i67-85o	1	1	14.9	0.0840031	351.113	3	1	4587.39	3400.54	9888.09	26.762	0	37.8471
ENSMUSP00000063359;ENSMUSP00000002817;ENSMUSP00000114801	Camk2d	Camk2d|MGI Symbol|calcium/calmodulin-dependent protein kinase II, delta [Source:MGI Symbol;Acc:MGI:1341265]|3|ENSMUSG00000053819|ENSMUST00000066466	1	0	i197-215o	3	3	109.97	0.0841216	0.307787	2;3	2	2738.55	7218.3	3345.4	1116.9	16371	17950.5
ENSMUSP00000133523;ENSMUSP00000020562;ENSMUSP00000133667;ENSMUSP00000134248	Cct4	Cct4|MGI Symbol|chaperonin containing Tcp1, subunit 4 (delta) [Source:MGI Symbol;Acc:MGI:104689]|11|ENSMUSG00000007739|ENSMUST00000173867	0	0	i	12	12	385.55	0.0844124	0.4431	2;3	2	19944.7	86700	58493.8	37152.1	137568	190109
ENSMUSP00000068607	Tmem175	Tmem175|MGI Symbol|transmembrane protein 175 [Source:MGI Symbol;Acc:MGI:1919642]|5|ENSMUSG00000013495|ENSMUST00000063272	11	0	i33-55o75-96i108-130o136-161i182-202o208-227i307-324o336-356i377-396o416-438i450-473o	1	1	23.95	0.0844237	10.5808	2	1	1718.53	3329.09	898.721	45.2956	167.758	231.816
ENSMUSP00000062747	Hnmt	Hnmt|MGI Symbol|histamine N-methyltransferase [Source:MGI Symbol;Acc:MGI:2153181]|2|ENSMUSG00000026986|ENSMUST00000051416	0	0	i	1	1	28.94	0.0844434	14.4361	2	1	7902.28	15200.4	4024.85	384.844	937.999	393.747
ENSMUSP00000074238	Hnrnpab	Hnrnpab|MGI Symbol|heterogeneous nuclear ribonucleoprotein A/B [Source:MGI Symbol;Acc:MGI:1330294]|11|ENSMUSG00000020358|ENSMUST00000074669	0	0	i	2	2	93.44	0.0844529	0.245162	3	1	3186.17	8368.53	12874.5	21409.5	28185.5	58463.2
ENSMUSP00000020673;ENSMUSP00000116919	Vdac1	Vdac1|MGI Symbol|voltage-dependent anion channel 1 [Source:MGI Symbol;Acc:MGI:106919]|11|ENSMUSG00000020402|ENSMUST00000020673	0	Y	n2-12c21/22o	28	27	1984.7	0.0845572	0.300353	1;2;3	3	914373	6.40437e+06	7.69749e+06	1.10206e+07	1.56827e+07	3.12682e+07
ENSMUSP00000057543;ENSMUSP00000000001	Gnai2	Gnai2|MGI Symbol|guanine nucleotide binding protein (G protein), alpha inhibiting 2 [Source:MGI Symbol;Acc:MGI:95772]|9|ENSMUSG00000032562|ENSMUST00000055704	0	0	i	12	8	433.45	0.0847908	15.0093	1;2;3	3	244983	444317	97859	2572.99	16242	19880.7
ENSMUSP00000033176	Uqcrc2	Uqcrc2|MGI Symbol|ubiquinol cytochrome c reductase core protein 2 [Source:MGI Symbol;Acc:MGI:1914253]|7|ENSMUSG00000030884|ENSMUST00000033176	0	0	i	22	22	1124.07	0.0848009	0.407183	1;2;3	3	183440	745821	486398	388058	1.2387e+06	1.7875e+06
ENSMUSP00000034097	Got2	Got2|MGI Symbol|glutamate oxaloacetate transaminase 2, mitochondrial [Source:MGI Symbol;Acc:MGI:95792]|8|ENSMUSG00000031672|ENSMUST00000034097	0	Y	n9-17c29/30o	25	24	1288.6	0.0850998	0.135729	1;2;3	3	85635.7	606904	485796	2.91942e+06	1.96095e+06	6.08964e+06
ENSMUSP00000085799	Slc38a1	Slc38a1|MGI Symbol|solute carrier family 38, member 1 [Source:MGI Symbol;Acc:MGI:2145895]|15|ENSMUSG00000023169|ENSMUST00000088452	11	0	i77-96o102-125i146-168o188-210i217-238o274-295i307-329o349-371i392-409o415-439i451-473o	1	1	27.73	0.0855802	0.113102	1	1	19.4927	523.673	496.106	3532.81	7006.29	2010.15
ENSMUSP00000084586	Hspa1a	Hspa1a|MGI Symbol|heat shock protein 1A [Source:MGI Symbol;Acc:MGI:96244]|17|ENSMUSG00000091971|ENSMUST00000087328	0	0	i	15	5	727.61	0.0857224	0.18823	2;3	2	936.481	24822.2	26146.6	86495.8	74227.8	196551
ENSMUSP00000079228;ENSMUSP00000093293;ENSMUSP00000119818	Snrpa	Snrpa|MGI Symbol|small nuclear ribonucleoprotein polypeptide A [Source:MGI Symbol;Acc:MGI:1855690]|7|ENSMUSG00000061479|ENSMUST00000080356	0	0	i	4	3	131.4	0.0863381	0.358677	2;3	2	8298.23	27161.5	15426.1	14197.7	49328.3	69406.9
ENSMUSP00000099658	Rbbp4	Rbbp4|MGI Symbol|retinoblastoma binding protein 4 [Source:MGI Symbol;Acc:MGI:1194912]|4|ENSMUSG00000057236|ENSMUST00000102598	0	0	i	6	4	247.84	0.0867977	0.45438	2;3	2	3825.4	21967.1	16557.1	11889.3	33985	50799
ENSMUSP00000129467	Otogl	Otogl|MGI Symbol|otogelin-like [Source:MGI Symbol;Acc:MGI:3647600]|10|ENSMUSG00000091455|ENSMUST00000165341	0	Y	n6-16c22/23o	1	1	17.38	0.08775	27.4045	3	1	929910	251569	1.56666e+06	10341	25861.7	40486.1
ENSMUSP00000020804	Gdpd1	Gdpd1|MGI Symbol|glycerophosphodiester phosphodiesterase domain containing 1 [Source:MGI Symbol;Acc:MGI:1913819]|11|ENSMUSG00000061666|ENSMUST00000020804	1	Y	n4-15c20/21o198-220i	6	6	279.36	0.0881185	0.325578	2;3	2	39871.4	109477	53090	35824.5	274990	224327
ENSMUSP00000071662	Col12a1	Col12a1|MGI Symbol|collagen, type XII, alpha 1 [Source:MGI Symbol;Acc:MGI:88448]|9|ENSMUSG00000032332|ENSMUST00000071750	0	Y	n8-18c23/24o	1	1	14.85	0.088381	4.87863	3	1	32908.7	151509	104969	17386.6	38580.1	13991.7
ENSMUSP00000064691	Gfap	Gfap|MGI Symbol|glial fibrillary acidic protein [Source:MGI Symbol;Acc:MGI:95697]|11|ENSMUSG00000020932|ENSMUST00000067444	0	0	i	4	1	141.01	0.0885926	64.5029	1;2;3	3	22680	57644.4	25570.1	831.292	57.2329	1232.86
ENSMUSP00000102987;ENSMUSP00000117656;ENSMUSP00000123581	Rab5c	Rab5c|MGI Symbol|RAB5C, member RAS oncogene family [Source:MGI Symbol;Acc:MGI:105306]|11|ENSMUSG00000019173|ENSMUST00000107364	0	0	i	8	1	225.6	0.0886061	2.21655	2	1	1511.82	19619.3	17481.3	2984.46	6258.66	10479.3
ENSMUSP00000022803;ENSMUSP00000138896	Psmb5	Psmb5|MGI Symbol|proteasome (prosome, macropain) subunit, beta type 5 [Source:MGI Symbol;Acc:MGI:1194513]|14|ENSMUSG00000022193|ENSMUST00000022803	0	0	i	9	9	295.09	0.0891143	0.205883	2	1	5790.17	33774.7	25586.2	87091.2	82578.8	205744
ENSMUSP00000126603	Ggps1	Ggps1|MGI Symbol|geranylgeranyl diphosphate synthase 1 [Source:MGI Symbol;Acc:MGI:1341724]|13|ENSMUSG00000021302|ENSMUST00000170957	0	0	i	1	1	40.24	0.0892677	0.0700363	2	1	166.876	59.9426	295.941	1504.33	1476.99	3604.43
ENSMUSP00000070168	Gan	Gan|MGI Symbol|giant axonal neuropathy [Source:MGI Symbol;Acc:MGI:1890619]|8|ENSMUSG00000052557|ENSMUST00000064488	0	0	i	1	1	15.75	0.089463	0.164021	3	1	658.389	16765	17696.1	72767.2	53596.6	156505
ENSMUSP00000021930	Sfxn1	Sfxn1|MGI Symbol|sideroflexin 1 [Source:MGI Symbol;Acc:MGI:2137677]|13|ENSMUSG00000021474|ENSMUST00000021930	3	0	o175-195i230-247o267-287i	6	5	215.34	0.0897519	0.479692	2;3	2	947.464	22714	21374.1	14457.7	56177.6	35731.4
ENSMUSP00000103171	AI481877	AI481877|MGI Symbol|expressed sequence AI481877 [Source:MGI Symbol;Acc:MGI:2140313]|4|ENSMUSG00000038598|ENSMUST00000107547	0	0	0 i	1	1	21.41	0.0901985	11.3072	2	1	8483.41	20504.6	8507.21	1094.23	509.153	2056.63
ENSMUSP00000022197;ENSMUSP00000120053;ENSMUSP00000121039	Scamp1	Scamp1|MGI Symbol|secretory carrier membrane protein 1 [Source:MGI Symbol;Acc:MGI:1349480]|13|ENSMUSG00000021687|ENSMUST00000022197	4	0	i153-174o186-206i218-238o258-282i	9	9	375.93	0.0905302	0.516853	2;3	2	61680.2	252830	165601	34379.7	429097	380477
ENSMUSP00000138745	Ccnd3	Ccnd3|MGI Symbol|cyclin D3 [Source:MGI Symbol;Acc:MGI:88315]|17|ENSMUSG00000034165|ENSMUST00000183206	0	Y	n7-17c25/26o	1	1	14.82	0.0913251	0.00241949	2	1	57.6667	81.553	0	4378.9	19949.7	13757
ENSMUSP00000059419	Sfxn3	Sfxn3|MGI Symbol|sideroflexin 3 [Source:MGI Symbol;Acc:MGI:2137679]|19|ENSMUSG00000025212|ENSMUST00000062213	2	0	i225-246o266-286i	7	6	312.19	0.0914256	0.28543	2;3	2	32454	82123.7	36226.7	39522.6	235266	179373
ENSMUSP00000026122;ENSMUSP00000128796	P4hb	P4hb|MGI Symbol|prolyl 4-hydroxylase, beta polypeptide [Source:MGI Symbol;Acc:MGI:97464]|11|ENSMUSG00000025130|ENSMUST00000026122	0	Y	n5-15c19/20o	7	7	259.01	0.0914602	2.62235	2;3	2	170614	302070	543355	14437.4	171405	150987
ENSMUSP00000066886;ENSMUSP00000116923;ENSMUSP00000118429;ENSMUSP00000118726	Atp6v1a	Atp6v1a|MGI Symbol|ATPase, H+ transporting, lysosomal V1 subunit A [Source:MGI Symbol;Acc:MGI:1201780]|16|ENSMUSG00000052459|ENSMUST00000063661	0	0	i	25	25	1282.77	0.0915928	0.264757	2;3	2	62120.5	395482	307630	699138	833481	1.82221e+06
ENSMUSP00000025408	Afg3l2	Afg3l2|MGI Symbol|AFG3(ATPase family gene 3)-like 2 (yeast) [Source:MGI Symbol;Acc:MGI:1916847]|18|ENSMUSG00000024527|ENSMUST00000025408	2	0	i145-162o252-270i	4	4	126.04	0.0917889	0.313553	2;3	2	1703.83	4369.08	1959.5	600.246	10516.2	9667.27
ENSMUSP00000036138	Cmtm5	Cmtm5|MGI Symbol|CKLF-like MARVEL transmembrane domain containing 5 [Source:MGI Symbol;Acc:MGI:2447164]|14|ENSMUSG00000040759|ENSMUST00000037814	4	0	i36-56o62-82i94-113o119-139i	1	1	61.33	0.0918349	23.8306	2	1	21997.2	86455.4	55346.6	3504.87	496.888	5453.53
ENSMUSP00000022480	Ogdhl	Ogdhl|MGI Symbol|oxoglutarate dehydrogenase-like [Source:MGI Symbol;Acc:MGI:3616088]|14|ENSMUSG00000021913|ENSMUST00000022480	0	0	i	10	7	446.94	0.0919857	0.194995	2;3	2	3987.33	5126.5	10765.4	20976.3	25917.2	55582.1
ENSMUSP00000031931	2210010C04Rik	2210010C04Rik|MGI Symbol|RIKEN cDNA 2210010C04 gene [Source:MGI Symbol;Acc:MGI:1914623]|6|ENSMUSG00000029882|ENSMUST00000031931	0	Y	0 Y n3-10c15/16o	1	1	45.44	0.0919872	1.73427	1;2	2	44645.2	217099	153961	5029.13	103423	110535
ENSMUSP00000080614	Timm50	Timm50|MGI Symbol|translocase of inner mitochondrial membrane 50 [Source:MGI Symbol;Acc:MGI:1913775]|7|ENSMUSG00000003438|ENSMUST00000081946	1	0	i66-87o	2	2	113.82	0.0921606	0.459184	2	1	2652.65	9114.75	5363.34	308.179	15982.9	15547.1
ENSMUSP00000060027	Guca1a	Guca1a|MGI Symbol|guanylate cyclase activator 1a (retina) [Source:MGI Symbol;Acc:MGI:102770]|17|ENSMUSG00000023982|ENSMUST00000059348	0	0	i	2	2	37.33	0.0925133	0.118532	2	1	815.376	1505.21	352.091	2697.84	5926.89	9742.21
ENSMUSP00000021649;ENSMUSP00000126448	Acot2	Acot2|MGI Symbol|acyl-CoA thioesterase 2 [Source:MGI Symbol;Acc:MGI:2159605]|12|ENSMUSG00000021226|ENSMUST00000021649	0	0	i	3	3	69.71	0.0929105	15.6344	2	1	16945	31782	7818.19	845.697	668.442	1864.44
ENSMUSP00000080994	mt-Co2	mt-Co2|MGI Symbol|mitochondrially encoded cytochrome c oxidase II [Source:MGI Symbol;Acc:MGI:102503]|MT|ENSMUSG00000064354|ENSMUST00000082405	2	0	i27-46o66-85i	8	8	360.74	0.0933057	0.158141	1;2;3	3	81043.5	223611	108998	652693	1.51314e+06	590095
ENSMUSP00000097605;ENSMUSP00000080410	Dync1i2	Dync1i2|MGI Symbol|dynein cytoplasmic 1 intermediate chain 2 [Source:MGI Symbol;Acc:MGI:107750]|2|ENSMUSG00000027012|ENSMUST00000100028	0	0	i	5	5	230.16	0.09348	0.603061	2;3	2	5885.77	45408.4	37084.6	12580.8	59499.3	77291.2
ENSMUSP00000106318	Oxct1	Oxct1|MGI Symbol|3-oxoacid CoA transferase 1 [Source:MGI Symbol;Acc:MGI:1914291]|15|ENSMUSG00000022186|ENSMUST00000110690	0	Y	n6-17c22/23o	2	2	45.7	0.0937435	4.35111	2;3	2	13098.1	42326	23802.4	4142.56	4669.78	10528.2
ENSMUSP00000046371;ENSMUSP00000122015	Gde1	Gde1|MGI Symbol|glycerophosphodiester phosphodiesterase 1 [Source:MGI Symbol;Acc:MGI:1891827]|7|ENSMUSG00000033917|ENSMUST00000038791	1	0	o12-45i	11	11	352.03	0.0939236	0.365149	1;2;3	3	21173.4	59675.3	29731.6	8612.93	116335	128516
ENSMUSP00000021548;ENSMUSP00000118851	Rdh12	Rdh12|MGI Symbol|retinol dehydrogenase 12 [Source:MGI Symbol;Acc:MGI:1925224]|12|ENSMUSG00000021123|ENSMUST00000021548	0	Y	n4-15c27/28o	5	5	132.73	0.0939745	0.099286	2;3	2	102.233	8343.21	8198.63	70435.1	133109	33498.9
ENSMUSP00000077273;ENSMUSP00000049018;ENSMUSP00000100069;ENSMUSP00000103971	Asph	Asph|MGI Symbol|aspartate-beta-hydroxylase [Source:MGI Symbol;Acc:MGI:1914186]|4|ENSMUSG00000028207|ENSMUST00000078139	1	0	i63-84o	4	4	215.9	0.0948619	4.71934	1;2;3	3	445017	1.22542e+06	596073	96599.1	261288	124676
ENSMUSP00000023655	Mx1	Mx1|MGI Symbol|myxovirus (influenza virus) resistance 1 [Source:MGI Symbol;Acc:MGI:97243]|16|ENSMUSG00000000386|ENSMUST00000023655	0	0	i	1	1	13.33	0.0949286	17.2871	3	1	369.11	15392	15914	1035.42	1637.62	173.321
ENSMUSP00000001845	Capns1	Capns1|MGI Symbol|calpain, small subunit 1 [Source:MGI Symbol;Acc:MGI:88266]|7|ENSMUSG00000001794|ENSMUST00000001845	0	0	i	1	1	35.4	0.09498	273	2	1	4357.24	7997.27	1835.2	25.4675	0	36.0164
ENSMUSP00000105954	Tmem87b	Tmem87b|MGI Symbol|transmembrane protein 87B [Source:MGI Symbol;Acc:MGI:1919727]|2|ENSMUSG00000014353|ENSMUST00000110325	7	0	o215-237i249-268o297-313i325-344o350-375i396-415o435-452i	1	1	22.23	0.0952394	0.0501832	1	1	19.1973	63.8675	91.0166	1531.24	2625.94	460.434
ENSMUSP00000025667;ENSMUSP00000065810	Rtn3	Rtn3|MGI Symbol|reticulon 3 [Source:MGI Symbol;Acc:MGI:1339970]|19|ENSMUSG00000024758|ENSMUST00000025667	3	0	o63-92i149-171o177-199i	5	3	193.44	0.0957672	3.29523	1;2;3	3	675483	2.12115e+06	1.16588e+06	177315	624137	373375
ENSMUSP00000051731	Plxnb2	Plxnb2|MGI Symbol|plexin B2 [Source:MGI Symbol;Acc:MGI:2154239]|15|ENSMUSG00000036606|ENSMUST00000060808	1	Y	n5-16c21/22o1204-1225i	4	4	91.92	0.0958395	2.48211	1	1	2077.9	20388.3	17449.7	3226.07	9903.3	5340.94
ENSMUSP00000099938;ENSMUSP00000119816	Mdh1	Mdh1|MGI Symbol|malate dehydrogenase 1, NAD (soluble) [Source:MGI Symbol;Acc:MGI:97051]|11|ENSMUSG00000020321|ENSMUST00000102874	0	0	i	13	13	675.5	0.0963392	0.168896	2;3	2	35447.4	544642	594772	2.376e+06	1.69304e+06	5.0532e+06
ENSMUSP00000078429	Tuba4a	Tuba4a|MGI Symbol|tubulin, alpha 4A [Source:MGI Symbol;Acc:MGI:1095410]|1|ENSMUSG00000026202|ENSMUST00000079464	0	0	i	19	2	865.32	0.0963975	0.346606	2;3	2	1531.71	8611.65	10777.8	12287.9	19281.6	36659.3
ENSMUSP00000072320;ENSMUSP00000133527;ENSMUSP00000134239;ENSMUSP00000134525;ENSMUSP00000134533	Rpl18	Rpl18|MGI Symbol|ribosomal protein L18 [Source:MGI Symbol;Acc:MGI:98003]|7|ENSMUSG00000059070|ENSMUST00000072503	0	0	i	6	6	245.25	0.0966302	0.359421	2;3	2	20312.8	59915.9	31189.3	25950.5	145088	108389
ENSMUSP00000108277	Cadps	Cadps|MGI Symbol|Ca2+-dependent secretion activator [Source:MGI Symbol;Acc:MGI:1350922]|14|ENSMUSG00000054423|ENSMUST00000112658	0	0	i	3	1	98.03	0.096868	0.181385	2	1	2807.6	5707.78	1737.23	5428.31	24361.1	16684.3
ENSMUSP00000026624;ENSMUSP00000131227	Tm9sf2	Tm9sf2|MGI Symbol|transmembrane 9 superfamily member 2 [Source:MGI Symbol;Acc:MGI:1915309]|14|ENSMUSG00000025544|ENSMUST00000026624	9	Y	n16-27c35/36o300-322i363-390o396-421i433-456o462-492i523-546o552-580i592-611o623-652i	12	11	659.83	0.0971922	0.348782	1;2;3	3	79229.5	255828	143780	173107	695266	450455
ENSMUSP00000077875	Rtn4	Rtn4|MGI Symbol|reticulon 4 [Source:MGI Symbol;Acc:MGI:1915835]|11|ENSMUSG00000020458|ENSMUST00000078830	2	0	i183-209o287-313i	15	1	779.56	0.0973345	151.784	2;3	2	143624	215902	12786	320.84	526.464	980.201
ENSMUSP00000020283	H2afy2	H2afy2|MGI Symbol|H2A histone family, member Y2 [Source:MGI Symbol;Acc:MGI:3037658]|10|ENSMUSG00000020086|ENSMUST00000020283	1	0	i37-57o	11	10	504.15	0.0977984	0.313336	2;3	2	24637.8	113374	78530.8	138831	404397	208061
ENSMUSP00000084918	Aldh1a1	Aldh1a1|MGI Symbol|aldehyde dehydrogenase family 1, subfamily A1 [Source:MGI Symbol;Acc:MGI:1353450]|19|ENSMUSG00000053279|ENSMUST00000087638	0	0	i	15	7	502.45	0.0978294	21.4187	2;3	2	405012	773845	201071	21917.2	7260.68	38256.3
ENSMUSP00000098272	Tctn2	Tctn2|MGI Symbol|tectonic family member 2 [Source:MGI Symbol;Acc:MGI:1915228]|5|ENSMUSG00000029386|ENSMUST00000100706	1	Y	n7-20c25/26o665-682i	1	1	20.94	0.0978694	0.013876	1	1	11.7074	0	16.5567	280.174	794.708	398.483
ENSMUSP00000004316	Psap	Psap|MGI Symbol|prosaposin [Source:MGI Symbol;Acc:MGI:97783]|10|ENSMUSG00000004207|ENSMUST00000004316	0	Y	n3-11c16/17o	2	2	55.34	0.0979385	0.176973	1	1	456.442	1226.93	1872.44	5811.88	12866.2	4647.01
ENSMUSP00000058313	Slc4a7	Slc4a7|MGI Symbol|solute carrier family 4, sodium bicarbonate cotransporter, member 7 [Source:MGI Symbol;Acc:MGI:2443878]|14|ENSMUSG00000021733|ENSMUST00000057015	11	0	o490-512i519-538o577-600i607-625o705-723i743-761o791-810i831-855o891-910i917-936o975-999i	3	1	80.47	0.0982762	0.369288	1;2;3	3	981.962	1339.13	2727.83	339.18	5746.33	5266.65
ENSMUSP00000034796	Elovl4	Elovl4|MGI Symbol|elongation of very long chain fatty acids (FEN1/Elo2, SUR4/Elo3, yeast)-like 4 [Source:MGI Symbol;Acc:MGI:1933331]|9|ENSMUSG00000032262|ENSMUST00000034796	7	0	o45-63i75-94o128-147i159-177o189-208i220-240o246-267i	3	3	46.33	0.0984123	0.532732	1;2	2	2455.35	6892.17	10364.6	1854.86	14884.9	17508
ENSMUSP00000010007	Sdhb	Sdhb|MGI Symbol|succinate dehydrogenase complex, subunit B, iron sulfur (Ip) [Source:MGI Symbol;Acc:MGI:1914930]|4|ENSMUSG00000009863|ENSMUST00000010007	0	0	i	3	3	65.72	0.098468	1.84128	2;3	2	9280.49	30120.7	43245.3	2598.43	18085.2	21759.9
ENSMUSP00000028499;ENSMUSP00000122730	Itgav	Itgav|MGI Symbol|integrin alpha V [Source:MGI Symbol;Acc:MGI:96608]|2|ENSMUSG00000027087|ENSMUST00000028499	1	Y	n14-25c30/31o990-1012i	7	7	177.58	0.098572	3.68355	1;2	2	11211.7	52583.5	36727.8	6983.66	17061.2	7184.82
ENSMUSP00000045955	Sec24c	Sec24c|MGI Symbol|Sec24 related gene family, member C (S. cerevisiae) [Source:MGI Symbol;Acc:MGI:1919746]|14|ENSMUSG00000039367|ENSMUST00000048657	0	0	i	1	1	14.37	0.0988694	5.25013	2	1	5493.69	12208.5	4439.24	320.144	1359.08	1811.84
ENSMUSP00000070682;ENSMUSP00000019576;ENSMUSP00000116101;ENSMUSP00000133705	Ddx39b	Ddx39b|MGI Symbol|DEAD (Asp-Glu-Ala-Asp) box polypeptide 39B [Source:MGI Symbol;Acc:MGI:99240]|17|ENSMUSG00000019432|ENSMUST00000068056	0	0	i	14	14	683.2	0.0989677	0.205223	2;3	2	148490	308548	98551.7	199066	1.13261e+06	851089
ENSMUSP00000109979;ENSMUSP00000001108;ENSMUSP00000109974;ENSMUSP00000114984;ENSMUSP00000116075;ENSMUSP00000121402	Add1	Add1|MGI Symbol|adducin 1 (alpha) [Source:MGI Symbol;Acc:MGI:87918]|5|ENSMUSG00000029106|ENSMUST00000114340	0	0	i	6	6	143.25	0.0992869	4.54835	2;3	2	45716.7	105030	40377.2	779.374	15433.5	16535.7
ENSMUSP00000007216	Ap2m1	Ap2m1|MGI Symbol|adaptor-related protein complex 2, mu 1 subunit [Source:MGI Symbol;Acc:MGI:1298405]|16|ENSMUSG00000022841|ENSMUST00000007216	0	0	i	6	6	164.81	0.0996056	0.431027	2;3	2	14152.5	44412.4	24397.7	4668.77	76519.8	83122.5
ENSMUSP00000018810	Cbx1	Cbx1|MGI Symbol|chromobox 1 [Source:MGI Symbol;Acc:MGI:105369]|11|ENSMUSG00000018666|ENSMUST00000018810	0	0	i	2	1	121.49	0.100613	0.192059	2;3	2	1127.74	2584.87	990.008	4269.48	6287.74	12325.7
ENSMUSP00000136337	Tmem151b	Tmem151b|MGI Symbol|transmembrane protein 151B [Source:MGI Symbol;Acc:MGI:2685169]|17|ENSMUSG00000096847|ENSMUST00000180252	2	0	0 i59-86o106-123i	1	1	13	0.102035	4.75378	3	1	3674.63	5769.79	10966.5	1061.91	2511.2	1009.43
ENSMUSP00000026289	Hsd17b10	Hsd17b10|MGI Symbol|hydroxysteroid (17-beta) dehydrogenase 10 [Source:MGI Symbol;Acc:MGI:1333871]|X|ENSMUSG00000025260|ENSMUST00000026289	0	Y	Y n11-22c27/28o	5	5	180.07	0.102239	6.20872	2;3	2	78876.5	177050	65501.7	9560.08	12773.1	26293.1
ENSMUSP00000062016	B3gnt1	B3gnt1|MGI Symbol|UDP-GlcNAc:betaGal beta-1,3-N-acetylglucosaminyltransferase 1 [Source:MGI Symbol;Acc:MGI:1919680]|19|ENSMUSG00000047379|ENSMUST00000053705	0	Y	n14-33c38/39o	1	1	28.41	0.10227	0.122932	1	1	55.9663	149.626	70.4782	665.83	1366.04	424.413
ENSMUSP00000025542;ENSMUSP00000125340;ENSMUSP00000125593	Psat1	Psat1|MGI Symbol|phosphoserine aminotransferase 1 [Source:MGI Symbol;Acc:MGI:2183441]|19|ENSMUSG00000024640|ENSMUST00000025542	0	0	i	12	12	385.41	0.102503	10.6076	2	1	260294	479461	111350	3971.87	30657.1	25040.1
ENSMUSP00000035366	Dync1li1	Dync1li1|MGI Symbol|dynein cytoplasmic 1 light intermediate chain 1 [Source:MGI Symbol;Acc:MGI:2135610]|9|ENSMUSG00000032435|ENSMUST00000047404	0	0	0 i	4	4	131.28	0.102661	0.251825	2;3	2	642.312	6576.79	7485.15	16418.1	16310.7	39529.5
ENSMUSP00000044004;ENSMUSP00000113497;ENSMUSP00000113584	Lrp1	Lrp1|MGI Symbol|low density lipoprotein receptor-related protein 1 [Source:MGI Symbol;Acc:MGI:96828]|10|ENSMUSG00000040249|ENSMUST00000049149	1	Y	n6-17c22/23o4425-4445i	17	16	429.62	0.102698	21.6831	1;2	2	112174	187658	29020.7	675.302	5474.01	4518.98
ENSMUSP00000035743	Pygb	Pygb|MGI Symbol|brain glycogen phosphorylase [Source:MGI Symbol;Acc:MGI:97828]|2|ENSMUSG00000033059|ENSMUST00000045441	0	0	i	24	16	833.11	0.103023	9.89748	2;3	2	430890	807802	198431	12881.2	41724.4	59941.2
ENSMUSP00000033096;ENSMUSP00000116036;ENSMUSP00000119703;ENSMUSP00000135284	Nucb1	Nucb1|MGI Symbol|nucleobindin 1 [Source:MGI Symbol;Acc:MGI:97388]|7|ENSMUSG00000030824|ENSMUST00000033096	0	Y	n9-20c25/26o	12	12	323.13	0.103137	0.322925	1	1	14024.4	40547.3	60380.8	69771.9	205608	106936
ENSMUSP00000095081	Tmco1	Tmco1|MGI Symbol|transmembrane and coiled-coil domains 1 [Source:MGI Symbol;Acc:MGI:1921173]|1|ENSMUSG00000052428|ENSMUST00000097473	2	0	o6-30i91-109o	2	2	38.2	0.103339	0.392509	3	1	1131.02	3409.22	1809.72	1181.85	7483.87	5812.48
ENSMUSP00000029256	Sec62	Sec62|MGI Symbol|SEC62 homolog (S. cerevisiae) [Source:MGI Symbol;Acc:MGI:1916526]|3|ENSMUSG00000027706|ENSMUST00000029256	2	0	i197-218o224-255i	3	3	100.8	0.103674	1.87025	2;3	2	5133.19	39196.1	31936.7	5289.88	22757.4	15276.4
ENSMUSP00000024756	Enpp5	Enpp5|MGI Symbol|ectonucleotide pyrophosphatase/phosphodiesterase 5 [Source:MGI Symbol;Acc:MGI:1933830]|17|ENSMUSG00000023960|ENSMUST00000024756	1	Y	n5-13c18/19o431-452i	1	1	35.19	0.103755	0.0640974	1	1	26.5835	129.862	92.2671	1678.55	2919.66	545.831
ENSMUSP00000109398;ENSMUSP00000132811	Arr3	Arr3|MGI Symbol|arrestin 3, retinal [Source:MGI Symbol;Acc:MGI:2159617]|X|ENSMUSG00000060890|ENSMUST00000113769	0	0	i	8	7	241.48	0.103869	0.166105	2;3	2	12980.8	5938.29	24295.8	9378.85	97641	84377.3
ENSMUSP00000075692	Tspan7	Tspan7|MGI Symbol|tetraspanin 7 [Source:MGI Symbol;Acc:MGI:1298407]|X|ENSMUSG00000058254|ENSMUST00000076354	4	0	i20-40o60-78i90-112o215-241i	3	3	153.55	0.10416	0.391843	1;2	2	12978.8	41082.5	22727.7	18856.8	94757	68089.4
ENSMUSP00000021479	Actr10	Actr10|MGI Symbol|ARP10 actin-related protein 10 [Source:MGI Symbol;Acc:MGI:1891654]|12|ENSMUSG00000021076|ENSMUST00000021479	0	0	i	1	1	20.69	0.104198	0.239637	3	1	432.634	955.617	343.78	659.66	3177.63	2244.73
ENSMUSP00000025503	Isoc1	Isoc1|MGI Symbol|isochorismatase domain containing 1 [Source:MGI Symbol;Acc:MGI:1913557]|18|ENSMUSG00000024601|ENSMUST00000025503	0	0	i	1	1	43.29	0.104487	38.2381	2	1	1697.43	9216.26	6815.73	273.403	16.3087	402.959
ENSMUSP00000005826	Cs	Cs|MGI Symbol|citrate synthase [Source:MGI Symbol;Acc:MGI:88529]|10|ENSMUSG00000005683|ENSMUST00000005826	1	Y	n2-13c22/23o419-438i	14	8	512.39	0.104835	0.517218	1;2;3	3	98642.3	365559	226058	23407.5	588473	555370
ENSMUSP00000045291;ENSMUSP00000116576;ENSMUSP00000117952	Acsl3	Acsl3|MGI Symbol|acyl-CoA synthetase long-chain family member 3 [Source:MGI Symbol;Acc:MGI:1921455]|1|ENSMUSG00000032883|ENSMUST00000035779	1	0	i21-44o	6	5	162.6	0.104888	10.479	2;3	2	49567.5	90874.7	20775.7	389.409	5602.68	5051.97
ENSMUSP00000016463	Slc25a5	Slc25a5|MGI Symbol|solute carrier family 25 (mitochondrial carrier, adenine nucleotide translocator), member 5 [Source:MGI Symbol;Acc:MGI:1353496]|X|ENSMUSG00000016319|ENSMUST00000016463	1	0	o211-231i	18	7	604.89	0.104957	0.199726	1;2;3	3	64910.1	132012	40214.9	108177	507650	354664
ENSMUSP00000082793;ENSMUSP00000109756;ENSMUSP00000134977;ENSMUSP00000135886	Nptn	Nptn|MGI Symbol|neuroplastin [Source:MGI Symbol;Acc:MGI:108077]|9|ENSMUSG00000032336|ENSMUST00000085651	1	Y	n6-17c28/29o223-243i	15	7	656.33	0.105274	0.409222	1;2;3	3	32510.4	113733	67756	58670.6	263235	180262
ENSMUSP00000021790	Tmem14c	Tmem14c|MGI Symbol|transmembrane protein 14C [Source:MGI Symbol;Acc:MGI:1913404]|13|ENSMUSG00000021361|ENSMUST00000021790	4	0	o12-31i38-57o63-82i89-109o	1	1	14.89	0.105343	1.75051	2	1	23.3067	7004.66	6971.7	1141.75	4799.41	3184.73
ENSMUSP00000071135	Tubb4a	Tubb4a|MGI Symbol|tubulin, beta 4A class IVA [Source:MGI Symbol;Acc:MGI:107848]|17|ENSMUSG00000062591|ENSMUST00000071135	0	0	i	23	2	933.38	0.10586	0.230512	2;3	2	3291.46	8498.91	3844.08	12586	17873.4	35672.7
ENSMUSP00000028167	Gpd2	Gpd2|MGI Symbol|glycerol phosphate dehydrogenase 2, mitochondrial [Source:MGI Symbol;Acc:MGI:99778]|2|ENSMUSG00000026827|ENSMUST00000028167	0	Y	n10-18c23/24o	5	5	162.29	0.106723	9.29287	2	1	43260	83706.5	22527.7	2700.92	3806.06	7625.74
ENSMUSP00000112928;ENSMUSP00000113604;ENSMUSP00000114981	Dpysl3	Dpysl3|MGI Symbol|dihydropyrimidinase-like 3 [Source:MGI Symbol;Acc:MGI:1349762]|18|ENSMUSG00000024501|ENSMUST00000121805	0	0	i	30	2	1355.82	0.107848	0.192662	2;3	2	2189.32	1277.79	4373.95	4064.42	11793.5	17541.5
ENSMUSP00000006435;ENSMUSP00000006431	Atp6v1b2	Atp6v1b2|MGI Symbol|ATPase, H+ transporting, lysosomal V1 subunit B2 [Source:MGI Symbol;Acc:MGI:109618]|8|ENSMUSG00000006273|ENSMUST00000006435	0	0	0 i	21	20	1078.02	0.108217	0.356007	2;3	2	7606.35	249946	260703	339916	476833	957546
ENSMUSP00000030743;ENSMUSP00000119065	Srsf4	Srsf4|MGI Symbol|serine/arginine-rich splicing factor 4 [Source:MGI Symbol;Acc:MGI:1890577]|4|ENSMUSG00000028911|ENSMUST00000030743	0	0	i	7	2	197.19	0.108477	0.145312	1;2;3	3	557.528	1241.78	453.32	3688.71	8440.95	3224.32
ENSMUSP00000089808	Tmem19	Tmem19|MGI Symbol|transmembrane protein 19 [Source:MGI Symbol;Acc:MGI:1914476]|10|ENSMUSG00000069520|ENSMUST00000092170	6	0	i12-34o54-70i82-105o220-245i257-277o315-333i	1	1	35.29	0.108518	2.52458	2;3	2	5828.19	17659.3	9416.98	196.4	5501.4	5223.65
ENSMUSP00000113022	Atp5f1	Atp5f1|MGI Symbol|ATP synthase, H+ transporting, mitochondrial F0 complex, subunit B1 [Source:MGI Symbol;Acc:MGI:1100495]|3|ENSMUSG00000000563|ENSMUST00000118209	0	Y	n5-17c22/23o	16	16	475.56	0.109662	0.417643	2;3	2	205234	631466	341221	195325	1.30261e+06	1.02638e+06
ENSMUSP00000005164	Prkacb	Prkacb|MGI Symbol|protein kinase, cAMP dependent, catalytic, beta [Source:MGI Symbol;Acc:MGI:97594]|3|ENSMUSG00000005034|ENSMUST00000005164	0	0	i	2	2	41.48	0.110606	0.295095	3	1	1933.99	4406.7	1671.62	61.3829	10255.5	10342.3
ENSMUSP00000059582	Tmx2	Tmx2|MGI Symbol|thioredoxin-related transmembrane protein 2 [Source:MGI Symbol;Acc:MGI:1914208]|2|ENSMUSG00000050043|ENSMUST00000053664	3	0	o20-39i89-108o114-134i	3	3	54.62	0.110852	0.481585	2;3	2	8091.36	33484.7	22041.8	13625.8	67284.8	48014.9
ENSMUSP00000034859	Fbxo22	Fbxo22|MGI Symbol|F-box protein 22 [Source:MGI Symbol;Acc:MGI:1926014]|9|ENSMUSG00000032309|ENSMUST00000034859	0	0	i	1	1	39.47	0.111002	0.334843	2	1	491.223	1400.25	705.553	986.438	2446.94	3841.97
ENSMUSP00000029815;ENSMUSP00000113842	Cisd2	Cisd2|MGI Symbol|CDGSH iron sulfur domain 2 [Source:MGI Symbol;Acc:MGI:1914256]|3|ENSMUSG00000028165|ENSMUST00000029815	1	0	o38-56i	2	2	111.69	0.112683	0.321605	2;3	2	21758.2	69048.9	38278.2	67590.4	214656	119068
ENSMUSP00000043738	Fam169a	Fam169a|MGI Symbol|family with sequence similarity 169, member A [Source:MGI Symbol;Acc:MGI:2444268]|13|ENSMUSG00000041817|ENSMUST00000042517	0	0	i	15	15	790.83	0.113027	0.315241	2;3	2	163245	404744	173881	207500	1.06447e+06	771025
ENSMUSP00000081003	mt-Cytb	mt-Cytb|MGI Symbol|mitochondrially encoded cytochrome b [Source:MGI Symbol;Acc:MGI:102501]|MT|ENSMUSG00000064370|ENSMUST00000082421	9	0	o30-52i87-107o113-133i145-166o178-200i229-247o288-307i319-340o346-368i	1	1	34.76	0.113234	0.164706	1;2	2	805.614	1556.96	417.645	2468.34	7739.68	4248.92
ENSMUSP00000044371	Hsdl1	Hsdl1|MGI Symbol|hydroxysteroid dehydrogenase like 1 [Source:MGI Symbol;Acc:MGI:1919802]|8|ENSMUSG00000034189|ENSMUST00000036049	0	0	i	6	6	316.01	0.113401	0.363152	2;3	2	34302.6	87695.3	39184.1	939.421	174028	175356
ENSMUSP00000017188;ENSMUSP00000126162	Serpinb6a	Serpinb6a|MGI Symbol|serine (or cysteine) peptidase inhibitor, clade B, member 6a [Source:MGI Symbol;Acc:MGI:103123]|13|ENSMUSG00000060147|ENSMUST00000017188	0	0	0 i	3	3	140.74	0.11408	39.2012	2	1	43412.2	68501.7	7107.54	424.836	1264.78	663.97
ENSMUSP00000033547;ENSMUSP00000091317	Pls3	Pls3|MGI Symbol|plastin 3 (T-isoform) [Source:MGI Symbol;Acc:MGI:104807]|X|ENSMUSG00000016382|ENSMUST00000033547	0	0	i	3	3	48.23	0.114089	20.2502	2	1	22080.1	38970.1	7744.12	1030.24	424.934	1881.91
ENSMUSP00000007255;ENSMUSP00000134072	Ddah2	Ddah2|MGI Symbol|dimethylarginine dimethylaminohydrolase 2 [Source:MGI Symbol;Acc:MGI:1859016]|17|ENSMUSG00000007039|ENSMUST00000007255	0	0	i	3	3	97.01	0.114161	10.467	2	1	100852	78063	220689	12922.1	5133.86	23408.4
ENSMUSP00000084745	Tmem237	Tmem237|MGI Symbol|transmembrane protein 237 [Source:MGI Symbol;Acc:MGI:2138365]|1|ENSMUSG00000038079|ENSMUST00000087475	4	0	i228-248o268-286i298-320o352-373i	3	3	76.8	0.114285	0.00865619	3	1	38.2514	54.0957	0	1173.24	2295.07	3954.29
ENSMUSP00000049070;ENSMUSP00000033341;ENSMUSP00000116588;ENSMUSP00000116844	Tulp1	Tulp1|MGI Symbol|tubby like protein 1 [Source:MGI Symbol;Acc:MGI:109571]|17|ENSMUSG00000037446|ENSMUST00000041819	0	0	i	7	7	257.71	0.1147	0.194349	3	1	13103.6	16664.3	35195.6	81651.9	75682.6	191156
ENSMUSP00000086422	Tm9sf4	Tm9sf4|MGI Symbol|transmembrane 9 superfamily protein member 4 [Source:MGI Symbol;Acc:MGI:2139220]|2|ENSMUSG00000068040|ENSMUST00000089027	9	Y	n11-19c23/24o281-303i347-371o377-402i414-438o450-473i501-527o533-561i573-592o604-633i	6	5	249.01	0.114855	0.450992	2;3	2	12308.3	43966.6	26560	18332.4	91153.5	65227.6
ENSMUSP00000088365;ENSMUSP00000107879;ENSMUSP00000115666;ENSMUSP00000119773	Ssb	Ssb|MGI Symbol|Sjogren syndrome antigen B [Source:MGI Symbol;Acc:MGI:98423]|2|ENSMUSG00000068882|ENSMUST00000090852	0	0	i	11	11	406.61	0.114926	0.46327	2;3	2	25542.5	81964.7	45842.2	14944.1	148507	127373
ENSMUSP00000080997	mt-Co3	mt-Co3|MGI Symbol|mitochondrially encoded cytochrome c oxidase III [Source:MGI Symbol;Acc:MGI:102502]|MT|ENSMUSG00000064358|ENSMUST00000082409	7	0	i16-34o40-58i79-102o129-147i159-177o197-220i240-260o	1	1	24.56	0.115767	0.105457	1;2;3	3	8375.08	17242.5	5398.35	81689.7	165110	49583.1
ENSMUSP00000026576	Taldo1	Taldo1|MGI Symbol|transaldolase 1 [Source:MGI Symbol;Acc:MGI:1274789]|7|ENSMUSG00000025503|ENSMUST00000026576	0	0	i	12	12	503.34	0.116048	0.382002	2	1	73358.7	399601	295856	389012	635207	1.18535e+06
ENSMUSP00000016703;ENSMUSP00000123946	H3f3b	H3f3b|MGI Symbol|H3 histone, family 3B [Source:MGI Symbol;Acc:MGI:1101768]|11|ENSMUSG00000016559|ENSMUST00000016703	0	0	i	4	4	83.94	0.11633	0.530652	2;3	2	134063	596946	786539	344917	1.05968e+06	1.54746e+06
ENSMUSP00000017831;ENSMUSP00000135436	Rhot1	Rhot1|MGI Symbol|ras homolog gene family, member T1 [Source:MGI Symbol;Acc:MGI:1926078]|11|ENSMUSG00000017686|ENSMUST00000017831	1	0	o637-659i	2	1	66.35	0.11646	0.155048	2;3	2	1776.07	633.592	3145.34	1578.24	13302.3	11070.4
ENSMUSP00000054499	Fn1	Fn1|MGI Symbol|fibronectin 1 [Source:MGI Symbol;Acc:MGI:95566]|1|ENSMUSG00000026193|ENSMUST00000055226	0	Y	n10-19c24/25o	1	1	36.48	0.116961	7.19108	2;3	2	17929.4	18130.3	43486.4	3446.36	6721.19	1847.3
ENSMUSP00000034285	Cotl1	Cotl1|MGI Symbol|coactosin-like 1 (Dictyostelium) [Source:MGI Symbol;Acc:MGI:1919292]|8|ENSMUSG00000031827|ENSMUST00000034285	0	0	i	1	1	30.27	0.117655	13.2009	2	1	9630.96	35257.6	21637.3	2484.13	398.41	3911.5
ENSMUSP00000056739	Gpr107	Gpr107|MGI Symbol|G protein-coupled receptor 107 [Source:MGI Symbol;Acc:MGI:2139054]|2|ENSMUSG00000000194|ENSMUST00000056433	7	Y	n17-28c33/34o264-283i295-318o330-356i368-386o402-422i448-470o476-495i	1	1	26.47	0.117667	0.109604	1	1	62.6057	198.199	286.737	1940.67	3584.47	839.946
ENSMUSP00000008477	Snrpb2	Snrpb2|MGI Symbol|U2 small nuclear ribonucleoprotein B [Source:MGI Symbol;Acc:MGI:104805]|2|ENSMUSG00000008333|ENSMUST00000008477	0	0	i	2	1	36.65	0.118223	0.406746	3	1	629.446	1828.11	937.935	617.367	2963.67	3836.76
ENSMUSP00000017534	Aldoc	Aldoc|MGI Symbol|aldolase C, fructose-bisphosphate [Source:MGI Symbol;Acc:MGI:101863]|11|ENSMUSG00000017390|ENSMUST00000017534	0	0	i	16	13	569.82	0.118875	4.01676	2;3	2	117838	873484	706836	144506	94534.6	298897
ENSMUSP00000031273	Cds1	Cds1|MGI Symbol|CDP-diacylglycerol synthase 1 [Source:MGI Symbol;Acc:MGI:1921846]|5|ENSMUSG00000029330|ENSMUST00000031273	8	0	i86-105o111-134i141-158o178-200i212-232o238-264i276-298o352-374i	5	4	179.47	0.119136	0.0936256	2;3	2	4360.34	1482.69	7649.15	32583.9	71808.1	25727.6
ENSMUSP00000079356	Hist1h1b	Hist1h1b|MGI Symbol|histone cluster 1, H1b [Source:MGI Symbol;Acc:MGI:1861461]|13|ENSMUSG00000058773|ENSMUST00000080511	0	0	0 i	13	8	440.37	0.120093	0.393265	2;3	2	1.65382e+06	6.49074e+06	4.15189e+06	5.07754e+06	1.71215e+07	9.94073e+06
ENSMUSP00000109528	Apoo	Apoo|MGI Symbol|apolipoprotein O [Source:MGI Symbol;Acc:MGI:1915566]|X|ENSMUSG00000079508|ENSMUST00000113895	1	0	o76-94i	2	2	70.72	0.120135	0.378707	2;3	2	55163.7	153873	75859.8	69134.9	352198	254427
ENSMUSP00000044871	Pigs	Pigs|MGI Symbol|phosphatidylinositol glycan anchor biosynthesis, class S [Source:MGI Symbol;Acc:MGI:2687325]|11|ENSMUSG00000041958|ENSMUST00000048073	2	0	i20-36o519-541i	2	2	47.39	0.120162	0.391694	2;3	2	4312.51	11347.9	5249.12	368.606	20925.6	21446.9
ENSMUSP00000055122	Epb4.1l2	Epb4.1l2|MGI Symbol|erythrocyte protein band 4.1-like 2 [Source:MGI Symbol;Acc:MGI:103009]|10|ENSMUSG00000019978|ENSMUST00000053748	0	0	0 i	22	21	703.89	0.120361	5.72425	2;3	2	655404	1.82653e+06	899651	185181	369069	107183
ENSMUSP00000067767;ENSMUSP00000019246	Aldh3a2	Aldh3a2|MGI Symbol|aldehyde dehydrogenase family 3, subfamily A2 [Source:MGI Symbol;Acc:MGI:1353452]|11|ENSMUSG00000010025|ENSMUST00000066277	1	0	i464-484o	7	7	243.1	0.120367	6.06683	2;3	2	423402	849015	250233	17140.5	102715	78474.8
ENSMUSP00000025668	Atl3	Atl3|MGI Symbol|atlastin GTPase 3 [Source:MGI Symbol;Acc:MGI:1924270]|19|ENSMUSG00000024759|ENSMUST00000025668	2	0	i445-465o471-490i	4	4	120.25	0.120694	6.99114	2	1	35433.2	68710	18599.8	1423.42	7250.83	5237.81
ENSMUSP00000112007;ENSMUSP00000097711	Gps1	Gps1|MGI Symbol|G protein pathway suppressor 1 [Source:MGI Symbol;Acc:MGI:2384801]|11|ENSMUSG00000025156|ENSMUST00000116305	0	0	i	5	5	171.08	0.1211	0.420042	2;3	2	2110.67	20386.3	17401.4	18896.7	58342.9	31618.9
ENSMUSP00000082302	Slc25a36	Slc25a36|MGI Symbol|solute carrier family 25, member 36 [Source:MGI Symbol;Acc:MGI:1924909]|9|ENSMUSG00000032449|ENSMUST00000085206	0	0	0 i	1	1	39.53	0.121802	0.099476	2;3	2	1424.48	2279.02	264.491	995.551	13488.5	12080.6
ENSMUSP00000081001	mt-Nd5	mt-Nd5|MGI Symbol|mitochondrially encoded NADH dehydrogenase 5 [Source:MGI Symbol;Acc:MGI:102496]|MT|ENSMUSG00000064367|ENSMUST00000082418	17	0	o6-27i39-56o84-105i117-134o140-160i172-191o211-233i245-266o272-294i301-319o325-347i368-386o406-432i453-472o484-504i516-536o586-604i	1	1	81.96	0.122519	0.242498	2;3	2	5978.58	11956.7	3501.69	2121.46	33373.2	30373
ENSMUSP00000024946	Eci1	Eci1|MGI Symbol|enoyl-Coenzyme A delta isomerase 1 [Source:MGI Symbol;Acc:MGI:94871]|17|ENSMUSG00000024132|ENSMUST00000024946	0	0	i	4	4	183.8	0.12256	1.15625	2;3	2	5693.63	89686.9	81634.9	3158.58	71851.6	76318.5
ENSMUSP00000034878;ENSMUSP00000114042	Tmem30a	Tmem30a|MGI Symbol|transmembrane protein 30A [Source:MGI Symbol;Acc:MGI:106402]|9|ENSMUSG00000032328|ENSMUST00000034878	2	0	i44-70o327-349i	5	5	211.37	0.122617	0.381187	1;2;3	3	18417.8	53805.6	27758.9	29714.6	127999	85976.1
ENSMUSP00000054309;ENSMUSP00000120563	Pitpnm1	Pitpnm1|MGI Symbol|phosphatidylinositol transfer protein, membrane-associated 1 [Source:MGI Symbol;Acc:MGI:1197524]|19|ENSMUSG00000024851|ENSMUST00000049658	0	0	i	3	3	103.15	0.123285	0.236546	2;3	2	1736.32	1021.21	3476.75	1657.15	8335.81	10679.4
ENSMUSP00000110927	Sept7	Sept7|MGI Symbol|septin 7 [Source:MGI Symbol;Acc:MGI:1335094]|9|ENSMUSG00000001833|ENSMUST00000115272	0	0	i	2	1	63.27	0.123308	9.32835	2;3	2	14664.4	27974.2	7235.68	1178.62	1053.84	2720.66
ENSMUSP00000026265	Bbs4	Bbs4|MGI Symbol|Bardet-Biedl syndrome 4 (human) [Source:MGI Symbol;Acc:MGI:2143311]|9|ENSMUSG00000025235|ENSMUST00000026265	0	0	i	1	1	25.07	0.123472	0.223882	3	1	478.631	970.957	294.07	872.74	3442.33	2208.09
ENSMUSP00000026565	Ifitm3	Ifitm3|MGI Symbol|interferon induced transmembrane protein 3 [Source:MGI Symbol;Acc:MGI:1913391]|7|ENSMUSG00000025492|ENSMUST00000026565	2	0	o58-80i111-132o	1	1	14.51	0.123589	318.418	2	1	4944.68	7415.72	422.886	17.4071	0	24.6173
ENSMUSP00000081913	Gpd1l	Gpd1l|MGI Symbol|glycerol-3-phosphate dehydrogenase 1-like [Source:MGI Symbol;Acc:MGI:1289257]|9|ENSMUSG00000050627|ENSMUST00000084853	0	0	i	1	1	26.14	0.123876	4.24328	2	1	2119.3	5589.89	2592.75	538.328	583.533	1344.84
ENSMUSP00000030572;ENSMUSP00000115619	Hpca	Hpca|MGI Symbol|hippocalcin [Source:MGI Symbol;Acc:MGI:1336200]|4|ENSMUSG00000028785|ENSMUST00000030572	0	0	i	2	1	57.56	0.124366	3.96532	2	1	4204.64	18912.5	24858.7	4079.53	8403.92	2634.6
ENSMUSP00000112942	Pld3	Pld3|MGI Symbol|phospholipase D family, member 3 [Source:MGI Symbol;Acc:MGI:1333782]|7|ENSMUSG00000003363|ENSMUST00000117611	1	0	i38-60o	1	1	18.01	0.124992	0.219444	2	1	613.111	1171.4	304.327	232.783	3197.81	3527.02
ENSMUSP00000005017;ENSMUSP00000123832;ENSMUSP00000124803	Hdgf	Hdgf|MGI Symbol|hepatoma-derived growth factor [Source:MGI Symbol;Acc:MGI:1194494]|3|ENSMUSG00000004897|ENSMUST00000005017	0	0	i	4	4	159.48	0.125175	0.435303	2;3	2	2990.87	21728.1	17498.3	18099.1	32258.5	57854.5
ENSMUSP00000031524	Acads	Acads|MGI Symbol|acyl-Coenzyme A dehydrogenase, short chain [Source:MGI Symbol;Acc:MGI:87868]|5|ENSMUSG00000029545|ENSMUST00000031524	0	0	i	2	2	67.71	0.126237	72.2195	2	1	8180.87	12553.6	984.146	96.8804	162.231	25.2219
ENSMUSP00000041204	Abcb1a	Abcb1a|MGI Symbol|ATP-binding cassette, sub-family B (MDR/TAP), member 1A [Source:MGI Symbol;Acc:MGI:97570]|5|ENSMUSG00000040584|ENSMUST00000047753	12	0	i48-71o111-136i186-204o210-229i289-312o324-342i704-728o748-773i829-849o855-875i931-950o970-991i	3	2	45.26	0.126525	16.3798	2	1	2524.39	8640.42	5070.39	516.612	783.829	53.2291
ENSMUSP00000068895	Capn2	Capn2|MGI Symbol|calpain 2 [Source:MGI Symbol;Acc:MGI:88264]|1|ENSMUSG00000026509|ENSMUST00000068505	0	0	i	1	1	21.52	0.126722	17.3609	2	1	4232.88	7106.55	1120.36	129.034	145.697	328.179
ENSMUSP00000040860	Dpm3	Dpm3|MGI Symbol|dolichyl-phosphate mannosyltransferase polypeptide 3 [Source:MGI Symbol;Acc:MGI:1915813]|3|ENSMUSG00000042737|ENSMUST00000040824	1	Y	n4-14c19/20o43-62i	1	1	28.52	0.126768	0.438523	2;3	2	4346.25	7336.71	13483.2	4972.81	27255	20222.4
ENSMUSP00000072669	Armc10	Armc10|MGI Symbol|armadillo repeat containing 10 [Source:MGI Symbol;Acc:MGI:1914461]|5|ENSMUSG00000038525|ENSMUST00000072896	1	0	o6-27i	2	2	48.64	0.126994	0.679211	2;3	2	936.133	6463.56	5139.67	1226.66	9409.07	7674.31
ENSMUSP00000005817	Tomm40l	Tomm40l|MGI Symbol|translocase of outer mitochondrial membrane 40 homolog-like (yeast) [Source:MGI Symbol;Acc:MGI:3589112]|1|ENSMUSG00000005674|ENSMUST00000005817	0	0	i	1	1	35.74	0.127331	0.252862	2	1	3238.54	6870.81	2290.83	5535.96	22030.4	14201.4
ENSMUSP00000026328;ENSMUSP00000122997	Prdx4	Prdx4|MGI Symbol|peroxiredoxin 4 [Source:MGI Symbol;Acc:MGI:1859815]|X|ENSMUSG00000025289|ENSMUST00000026328	0	Y	n21-33c37/38o	5	3	120.88	0.127511	6.17718	2	1	20586.3	41084	11970.7	1425.86	3286.17	5302.65
ENSMUSP00000050838	Hnrnph2	Hnrnph2|MGI Symbol|heterogeneous nuclear ribonucleoprotein H2 [Source:MGI Symbol;Acc:MGI:1201779]|X|ENSMUSG00000045427|ENSMUST00000059297	0	0	i	2	2	49.05	0.127673	1.93537	2;3	2	5149.09	19929.4	12647.5	1343.88	7465.93	9366.46
ENSMUSP00000014750;ENSMUSP00000114685;ENSMUSP00000120900	Slc25a11	Slc25a11|MGI Symbol|solute carrier family 25 (mitochondrial carrier oxoglutarate carrier), member 11 [Source:MGI Symbol;Acc:MGI:1915113]|11|ENSMUSG00000014606|ENSMUST00000014750	0	0	0 i	10	10	381.96	0.127687	0.263941	2;3	2	52172.4	108749	34965.7	54002.5	310433	234062
ENSMUSP00000034834;ENSMUSP00000035417	Pkm	Pkm|MGI Symbol|pyruvate kinase, muscle [Source:MGI Symbol;Acc:MGI:97591]|9|ENSMUSG00000032294|ENSMUST00000034834	0	0	i	53	5	2638.49	0.127737	0.163512	1;2;3	3	43946.5	117271	55121.1	384549	255236	799070
ENSMUSP00000121851;ENSMUSP00000107092	Mtch2	Mtch2|MGI Symbol|mitochondrial carrier homolog 2 (C. elegans) [Source:MGI Symbol;Acc:MGI:1929260]|2|ENSMUSG00000027282|ENSMUST00000136872	0	0	i	7	7	242.56	0.127844	0.404035	1;2;3	3	23967.9	65165.7	31270	18468.3	132400	106282
ENSMUSP00000071984	Tmem65	Tmem65|MGI Symbol|transmembrane protein 65 [Source:MGI Symbol;Acc:MGI:1922118]|15|ENSMUSG00000062373|ENSMUST00000072113	4	0	o107-125i137-156o162-180i201-221o	6	6	207.37	0.128002	0.356759	2;3	2	25144.9	101375	65814.9	106378	309538	159097
ENSMUSP00000047792;ENSMUSP00000027817;ENSMUSP00000092697;ENSMUSP00000109370;ENSMUSP00000121116	Sptan1	Sptan1|MGI Symbol|spectrin alpha, non-erythrocytic 1 [Source:MGI Symbol;Acc:MGI:98386]|2|ENSMUSG00000057738|ENSMUST00000046257	0	0	i	46	46	1889.52	0.128256	4.56895	2;3	2	710800	1.52809e+06	522866	42371.7	194484	254406
ENSMUSP00000053754	Rtn4	Rtn4|MGI Symbol|reticulon 4 [Source:MGI Symbol;Acc:MGI:1915835]|11|ENSMUSG00000020458|ENSMUST00000060992	4	0	i21-40o46-64i116-135o141-162i	10	3	448.26	0.12841	0.364561	1;2;3	3	2196.47	7371.44	4265.16	6389.13	20477.5	11441.9
ENSMUSP00000020316	Tbk1	Tbk1|MGI Symbol|TANK-binding kinase 1 [Source:MGI Symbol;Acc:MGI:1929658]|10|ENSMUSG00000020115|ENSMUST00000020316	0	0	i	1	1	14.19	0.129655	2.85223	3	1	4693.25	30634.6	23997.4	5563.9	5642.78	13511.3
ENSMUSP00000019517;ENSMUSP00000117288	Cops3	Cops3|MGI Symbol|COP9 (constitutive photomorphogenic) homolog, subunit 3 (Arabidopsis thaliana) [Source:MGI Symbol;Acc:MGI:1349409]|11|ENSMUSG00000019373|ENSMUST00000019517	0	0	i	5	5	224.15	0.131612	0.519521	2;3	2	15037.1	51477	30211.3	8555.13	72569.5	84668.2
ENSMUSP00000015877	Capza2	Capza2|MGI Symbol|capping protein (actin filament) muscle Z-line, alpha 2 [Source:MGI Symbol;Acc:MGI:106222]|6|ENSMUSG00000015733|ENSMUST00000015877	0	0	i	4	3	101.12	0.131735	3.60176	2;3	2	20832.2	56815.7	27354.6	5806.27	7578.97	15790.3
ENSMUSP00000081782	Ipo7	Ipo7|MGI Symbol|importin 7 [Source:MGI Symbol;Acc:MGI:2152414]|7|ENSMUSG00000066232|ENSMUST00000084731	0	0	i	1	1	26.02	0.132132	0.21968	2	1	497.838	934.559	230.51	291.31	2445.76	2857.73
ENSMUSP00000023799	Krt79	Krt79|MGI Symbol|keratin 79 [Source:MGI Symbol;Acc:MGI:2385030]|15|ENSMUSG00000061397|ENSMUST00000023799	0	0	i	11	2	325.41	0.132296	4.60605	1;2;3	3	2.48025e+06	3.79506e+06	7.30267e+06	883025	1.82908e+06	580297
ENSMUSP00000071470	Ifitm2	Ifitm2|MGI Symbol|interferon induced transmembrane protein 2 [Source:MGI Symbol;Acc:MGI:1933382]|7|ENSMUSG00000060591|ENSMUST00000081649	2	0	o57-79i110-136o	1	1	20.03	0.132518	144.757	2	1	6739.07	15495.4	5964.93	104.637	148.115	0.135877
ENSMUSP00000114601	Slmap	Slmap|MGI Symbol|sarcolemma associated protein [Source:MGI Symbol;Acc:MGI:1933549]|14|ENSMUSG00000021870|ENSMUST00000136635	0	0	i	20	1	693.74	0.13253	0.314533	2	1	146432	118487	325573	105889	780777	631028
ENSMUSP00000044395	Hist1h1d	Hist1h1d|MGI Symbol|histone cluster 1, H1d [Source:MGI Symbol;Acc:MGI:107502]|13|ENSMUSG00000052565|ENSMUST00000045301	0	0	0 i	17	2	608.95	0.133104	0.259896	1;2;3	3	12951.7	64516.7	46200.3	134460	308079	117925
ENSMUSP00000042342;ENSMUSP00000136922	Tubb4b	Tubb4b|MGI Symbol|tubulin, beta 4B class IVB [Source:MGI Symbol;Acc:MGI:1915472]|2|ENSMUSG00000036752|ENSMUST00000043584	0	0	i	30	1	1223.32	0.133123	3.19278	2;3	2	5236.68	85584.8	78179	17407.6	13336.9	37955
ENSMUSP00000072175	Dnajc5	Dnajc5|MGI Symbol|DnaJ (Hsp40) homolog, subfamily C, member 5 [Source:MGI Symbol;Acc:MGI:892995]|2|ENSMUSG00000000826|ENSMUST00000072334	0	0	i	7	1	400.48	0.133157	0.0885313	2;3	2	44785.1	105245	41909.6	772531	1.37735e+06	284829
ENSMUSP00000087496	Tmem87a	Tmem87a|MGI Symbol|transmembrane protein 87A [Source:MGI Symbol;Acc:MGI:2441844]|2|ENSMUSG00000033808|ENSMUST00000090042	7	Y	n7-22c40/41o228-250i262-282o310-326i338-357o363-386i407-427o447-464i	3	3	104.07	0.133173	0.351865	1;2;3	3	7003.88	17855.5	7950.47	10033.2	43764.8	29575.6
ENSMUSP00000075513;ENSMUSP00000079045;ENSMUSP00000114361;ENSMUSP00000120059;ENSMUSP00000123695;ENSMUSP00000137559;ENSP00924	Gm5506	Gm5506|MGI Symbol|predicted gene 5506 [Source:MGI Symbol;Acc:MGI:3648653]|18|ENSMUSG00000059040|ENSMUST00000076155	0	0	i	41	29	2274.63	0.13372	2.34634	1;2;3	3	1.66529e+06	2.53157e+07	2.76708e+07	5.68552e+06	7.27104e+06	1.53116e+07
ENSMUSP00000093077;ENSMUSP00000115027	Mtch1	Mtch1|MGI Symbol|mitochondrial carrier homolog 1 (C. elegans) [Source:MGI Symbol;Acc:MGI:1929261]|17|ENSMUSG00000024012|ENSMUST00000095427	0	0	i	4	4	109.9	0.133965	0.631683	2;3	2	4851.9	21393.7	14532	1007.16	27724.3	29148.7
ENSMUSP00000023805	Csad	Csad|MGI Symbol|cysteine sulfinic acid decarboxylase [Source:MGI Symbol;Acc:MGI:2180098]|15|ENSMUSG00000023044|ENSMUST00000023805	0	0	i	1	1	23.35	0.134107	112.69	2	1	2641.51	4520.76	785.107	33.2932	0	47.0836
ENSMUSP00000021282;ENSMUSP00000121808;ENSMUSP00000133984	Pfas	Pfas|MGI Symbol|phosphoribosylformylglycinamidine synthase (FGAR amidotransferase) [Source:MGI Symbol;Acc:MGI:2684864]|11|ENSMUSG00000020899|ENSMUST00000021282	0	0	i	17	17	627.8	0.134254	0.250363	2;3	2	44951.5	88165.5	24594.5	24645.5	207766	242620
ENSMUSP00000047551;ENSMUSP00000122671	Ephx1	Ephx1|MGI Symbol|epoxide hydrolase 1, microsomal [Source:MGI Symbol;Acc:MGI:95405]|1|ENSMUSG00000038776|ENSMUST00000036928	0	Y	n5-16c21/22o	4	4	145.56	0.134466	4.84847	2	1	60251.2	124092	38884.2	589.825	16389.9	17224.1
ENSMUSP00000026551	Dpysl4	Dpysl4|MGI Symbol|dihydropyrimidinase-like 4 [Source:MGI Symbol;Acc:MGI:1349764]|7|ENSMUSG00000025478|ENSMUST00000026551	0	0	i	6	4	184.74	0.134828	8.05536	2;3	2	29263.9	103436	62050.6	10946	2531.85	18011.8
ENSMUSP00000030779	Acot7	Acot7|MGI Symbol|acyl-CoA thioesterase 7 [Source:MGI Symbol;Acc:MGI:1917275]|4|ENSMUSG00000028937|ENSMUST00000030779	0	0	i	3	3	81.25	0.134999	0.207685	2;3	2	14673	27221.6	6470.74	18713.5	67881.6	94346.4
ENSMUSP00000005583	Pafah1b3	Pafah1b3|MGI Symbol|platelet-activating factor acetylhydrolase, isoform 1b, subunit 3 [Source:MGI Symbol;Acc:MGI:108414]|7|ENSMUSG00000005447|ENSMUST00000005583	0	0	0 i	1	1	53.66	0.135339	0.168273	2	1	206.172	362.729	71.1579	405.168	1002.74	1575.73
ENSMUSP00000066516;ENSMUSP00000027226	Khdrbs1	Khdrbs1|MGI Symbol|KH domain containing, RNA binding, signal transduction associated 1 [Source:MGI Symbol;Acc:MGI:893579]|4|ENSMUSG00000028790|ENSMUST00000066257	0	0	i	4	3	71.2	0.135368	0.246131	3	1	165.425	2606.16	2372.22	6842.57	5274.84	14951.7
ENSMUSP00000045365	Prmt1	Prmt1|MGI Symbol|protein arginine N-methyltransferase 1 [Source:MGI Symbol;Acc:MGI:107846]|7|ENSMUSG00000052429|ENSMUST00000045325	0	0	i	1	1	13.92	0.135614	0.142422	3	1	242.276	91.4411	434.072	1019.9	2566.09	1123.74
ENSMUSP00000040140;ENSMUSP00000116433	Lman1	Lman1|MGI Symbol|lectin, mannose-binding, 1 [Source:MGI Symbol;Acc:MGI:1917611]|18|ENSMUSG00000041891|ENSMUST00000048260	1	Y	n15-25c43/44o486-505i	11	11	468.99	0.136253	0.323115	2;3	2	29415.8	125326	83726.3	171678	444891	202101
ENSMUSP00000043768	Cd81	Cd81|MGI Symbol|CD81 antigen [Source:MGI Symbol;Acc:MGI:1096398]|7|ENSMUSG00000037706|ENSMUST00000037941	4	0	o12-35i56-84o90-114i202-226o	5	4	166.04	0.136369	0.396105	2	1	33049.4	82753.6	36014.6	5649.66	153915	145925
ENSMUSP00000021018	Taf15	Taf15|MGI Symbol|TAF15 RNA polymerase II, TATA box binding protein (TBP)-associated factor [Source:MGI Symbol;Acc:MGI:1917689]|11|ENSMUSG00000020680|ENSMUST00000021018	0	0	i	1	1	29.51	0.136692	0.731601	3	1	1352.44	8228.61	6315.97	161.031	9826.38	10054.1
ENSMUSP00000034881	Cox7a2	Cox7a2|MGI Symbol|cytochrome c oxidase subunit VIIa 2 [Source:MGI Symbol;Acc:MGI:1316715]|9|ENSMUSG00000032330|ENSMUST00000034881	1	0	o53-78i	2	2	129.57	0.137324	0.261436	2	1	51296.8	32422.3	104967	68920.9	214025	311493
ENSMUSP00000002452	Ndufa11	Ndufa11|MGI Symbol|NADH dehydrogenase (ubiquinone) 1 alpha subcomplex 11 [Source:MGI Symbol;Acc:MGI:1917125]|17|ENSMUSG00000002379|ENSMUST00000002452	0	0	i	4	4	117.15	0.138144	0.322212	2	1	19603.1	48886.2	21163.3	39089.2	136341	81060.5
ENSMUSP00000005647	Ndufs3	Ndufs3|MGI Symbol|NADH dehydrogenase (ubiquinone) Fe-S protein 3 [Source:MGI Symbol;Acc:MGI:1915599]|2|ENSMUSG00000005510|ENSMUST00000005647	0	0	i	7	7	264.49	0.138167	0.42457	2;3	2	41721.7	113046	54042.5	27560.5	177286	216262
ENSMUSP00000090305	Rpl27	Rpl27|MGI Symbol|ribosomal protein L27 [Source:MGI Symbol;Acc:MGI:98036]|11|ENSMUSG00000063316|ENSMUST00000077856	0	0	i	1	1	27.28	0.138932	0.369866	2	1	738.443	840.952	1885.27	925.672	3030.87	4339.97
ENSMUSP00000057069	Ermp1	Ermp1|MGI Symbol|endoplasmic reticulum metallopeptidase 1 [Source:MGI Symbol;Acc:MGI:106250]|19|ENSMUSG00000046324|ENSMUST00000054083	0	Y	n11-22c26/27o	1	1	13.38	0.139124	6.47432	2	1	1381.17	3766.67	1813.4	402.142	146.582	715.296
ENSMUSP00000017365;ENSMUSP00000116968	Psmd3	Psmd3|MGI Symbol|proteasome (prosome, macropain) 26S subunit, non-ATPase, 3 [Source:MGI Symbol;Acc:MGI:98858]|11|ENSMUSG00000017221|ENSMUST00000017365	0	0	i	4	4	166.9	0.139659	0.386288	2;3	2	12305.9	31344	13940.9	11370.7	50575.1	66655.7
ENSMUSP00000066092	Ech1	Ech1|MGI Symbol|enoyl coenzyme A hydratase 1, peroxisomal [Source:MGI Symbol;Acc:MGI:1858208]|7|ENSMUSG00000053898|ENSMUST00000066264	0	0	i	1	1	14.37	0.139783	187.701	2	1	17685.5	3047.56	28058.6	115.935	164.839	0.882358
ENSMUSP00000001715;ENSMUSP00000133498	Gstt3	Gstt3|MGI Symbol|glutathione S-transferase, theta 3 [Source:MGI Symbol;Acc:MGI:2143526]|10|ENSMUSG00000001665|ENSMUST00000001715	0	0	i	2	2	39.75	0.140526	7.78869	2	1	15630.8	29633.4	7528.11	1369.68	1417.1	3354.11
ENSMUSP00000109306	Slc30a9	Slc30a9|MGI Symbol|solute carrier family 30 (zinc transporter), member 9 [Source:MGI Symbol;Acc:MGI:1923690]|5|ENSMUSG00000029221|ENSMUST00000113676	5	Y	n4-12c17/18o218-239i286-309o321-343i378-397o403-422i	5	4	151	0.140727	0.423486	2;3	2	5457.76	10556.7	18275.2	11384.1	42090.9	25991.4
ENSMUSP00000038350	Scamp2	Scamp2|MGI Symbol|secretory carrier membrane protein 2 [Source:MGI Symbol;Acc:MGI:1346518]|9|ENSMUSG00000040188|ENSMUST00000045791	4	0	i153-175o181-203i215-239o259-283i	1	1	17.46	0.141713	4.203	2	1	4961.67	10751.3	3734.46	422.365	2021.92	1424.61
ENSMUSP00000026704;ENSMUSP00000134920;ENSMUSP00000135377;ENSMUSP00000135498;ENSMUSP00000135651	Cct8	Cct8|MGI Symbol|chaperonin containing Tcp1, subunit 8 (theta) [Source:MGI Symbol;Acc:MGI:107183]|16|ENSMUSG00000025613|ENSMUST00000026704	0	0	i	18	18	597.77	0.144015	0.377559	2;3	2	83165.1	196378	78764.4	21554	349129	379611
ENSMUSP00000099757	Rps8	Rps8|MGI Symbol|ribosomal protein S8 [Source:MGI Symbol;Acc:MGI:98166]|4|ENSMUSG00000047675|ENSMUST00000102696	0	0	i	3	3	133.08	0.144046	0.753662	2;3	2	1531.24	35169.6	37335.1	7746.04	42624.3	53578.8
ENSMUSP00000036246	Krt75	Krt75|MGI Symbol|keratin 75 [Source:MGI Symbol;Acc:MGI:1923500]|15|ENSMUSG00000022986|ENSMUST00000042957	0	0	i	15	2	596.55	0.144222	8.04239	2;3	2	328981	221925	687175	50547	92261.3	20777.1
ENSMUSP00000068594	Hyou1	Hyou1|MGI Symbol|hypoxia up-regulated 1 [Source:MGI Symbol;Acc:MGI:108030]|9|ENSMUSG00000032115|ENSMUST00000066601	0	Y	n13-24c30/31o	13	13	452.23	0.144329	0.624227	1;2;3	3	34941.3	95586	145000	8269.78	186860	198555
ENSMUSP00000027127	Sf3b1	Sf3b1|MGI Symbol|splicing factor 3b, subunit 1 [Source:MGI Symbol;Acc:MGI:1932339]|1|ENSMUSG00000025982|ENSMUST00000027127	2	0	o631-652i664-683o	8	8	202.76	0.144648	0.236616	2;3	2	4035.92	16556.3	10848.6	39676.3	85965.6	29854.8
ENSMUSP00000011526	Dhdh	Dhdh|MGI Symbol|dihydrodiol dehydrogenase (dimeric) [Source:MGI Symbol;Acc:MGI:1919005]|7|ENSMUSG00000011382|ENSMUST00000011526	0	0	i	2	2	33.44	0.145027	0.177241	2;3	2	327.776	594.34	130.796	951.155	1373.06	2718.19
ENSMUSP00000034989	Me1	Me1|MGI Symbol|malic enzyme 1, NADP(+)-dependent, cytosolic [Source:MGI Symbol;Acc:MGI:97043]|9|ENSMUSG00000032418|ENSMUST00000034989	0	0	i	16	16	596.03	0.145126	0.381223	2;3	2	4639.12	92287.1	98847.8	129203	159326	342047
ENSMUSP00000026407	Cd63	Cd63|MGI Symbol|CD63 antigen [Source:MGI Symbol;Acc:MGI:99529]|10|ENSMUSG00000025351|ENSMUST00000026407	4	0	i12-39o51-73i80-107o203-228i	1	1	28.09	0.145207	4.01499	1;2	2	9771.9	22821.9	9002.36	1836.65	5261.89	2664.47
ENSMUSP00000020759	Efemp1	Efemp1|MGI Symbol|epidermal growth factor-containing fibulin-like extracellular matrix protein 1 [Source:MGI Symbol;Acc:MGI:1339998]|11|ENSMUSG00000020467|ENSMUST00000020759	0	Y	n2-12c17/18o	1	1	16.69	0.145347	285.884	2	1	9411.75	14008.6	698.38	36.3764	51.4439	0
ENSMUSP00000131631	Pdc	Pdc|MGI Symbol|phosducin [Source:MGI Symbol;Acc:MGI:98090]|1|ENSMUSG00000006007|ENSMUST00000165062	0	0	i	8	8	272.42	0.145759	0.207563	2;3	2	1578.69	67704.4	65471.8	244502	147920	493698
ENSMUSP00000069636;ENSMUSP00000123942	Acot11	Acot11|MGI Symbol|acyl-CoA thioesterase 11 [Source:MGI Symbol;Acc:MGI:1913736]|4|ENSMUSG00000034853|ENSMUST00000065253	0	0	i	2	2	38.02	0.146045	34.3792	2	1	9549.37	14907.9	1403.01	202.287	380.259	94.1814
ENSMUSP00000112320	Ndufb11	Ndufb11|MGI Symbol|NADH dehydrogenase (ubiquinone) 1 beta subcomplex, 11 [Source:MGI Symbol;Acc:MGI:1349919]|X|ENSMUSG00000031059|ENSMUST00000116621	1	Y	n5-16c24/25o87-108i	8	8	294.77	0.146609	0.3153	2;3	2	55896.9	145546	66495.8	149036	441638	230869
ENSMUSP00000132435	Gbp2	Gbp2|MGI Symbol|guanylate binding protein 2 [Source:MGI Symbol;Acc:MGI:102772]|3|ENSMUSG00000028270|ENSMUST00000165774	2	0	o27-47i113-131o	1	1	16.63	0.14684	77.947	2	1	4499.62	8349.66	1986.23	92.6641	131.824	0.777379
ENSMUSP00000027396;ENSMUSP00000009058	Abcb6	Abcb6|MGI Symbol|ATP-binding cassette, sub-family B (MDR/TAP), member 6 [Source:MGI Symbol;Acc:MGI:1921354]|1|ENSMUSG00000026198|ENSMUST00000027396	11	0	o27-49i70-93o105-127i148-166o186-206i263-286o298-315i383-405o411-432i503-521o527-547i	3	2	96.28	0.147162	0.365683	2	1	5648.74	4898.45	12887	795.461	23755.6	24880.6
ENSMUSP00000041925	Cldn5	Cldn5|MGI Symbol|claudin 5 [Source:MGI Symbol;Acc:MGI:1276112]|16|ENSMUSG00000041378|ENSMUST00000043577	3	Y	n8-19c24/25o79-102i123-144o164-189i	1	1	25.39	0.147812	117.032	2	1	2916.93	4290.67	165.509	11.1262	26.9057	11.1709
ENSMUSP00000021273	Vamp2	Vamp2|MGI Symbol|vesicle-associated membrane protein 2 [Source:MGI Symbol;Acc:MGI:1313277]|11|ENSMUSG00000020894|ENSMUST00000021273	1	0	i93-114o	13	8	701.91	0.148005	0.291153	1;2;3	3	179535	279861	533761	769428	1.94131e+06	853173
ENSMUSP00000075709	Sf3b4	Sf3b4|MGI Symbol|splicing factor 3b, subunit 4 [Source:MGI Symbol;Acc:MGI:109580]|3|ENSMUSG00000068856|ENSMUST00000076372	0	0	i	1	1	19.24	0.148499	0.49062	3	1	781.721	2309.02	1203.5	320.456	3353.07	3806.26
ENSMUSP00000023790	Krt1	Krt1|MGI Symbol|keratin 1 [Source:MGI Symbol;Acc:MGI:96698]|15|ENSMUSG00000046834|ENSMUST00000023790	0	0	i	19	6	609.98	0.148645	7.2429	1;2;3	3	1.34875e+07	8.69302e+06	2.77672e+07	2.07138e+06	3.98165e+06	1.05227e+06
ENSMUSP00000032069	Add2	Add2|MGI Symbol|adducin 2 (beta) [Source:MGI Symbol;Acc:MGI:87919]|6|ENSMUSG00000030000|ENSMUST00000032069	0	0	i	1	1	19.41	0.148826	0.138846	3	1	109.89	62.0632	217.471	764.052	1546.9	466.368
ENSMUSP00000071756	Hpcal1	Hpcal1|MGI Symbol|hippocalcin-like 1 [Source:MGI Symbol;Acc:MGI:1855689]|12|ENSMUSG00000071379|ENSMUST00000071858	0	0	i	2	1	40.31	0.150196	2.53156	2	1	2677.14	5312.14	9098.19	1220.82	3709.39	1982.89
ENSMUSP00000132945	Rab3c	Rab3c|MGI Symbol|RAB3C, member RAS oncogene family [Source:MGI Symbol;Acc:MGI:1914545]|13|ENSMUSG00000021700|ENSMUST00000167824	0	0	i	2	1	89.59	0.150489	0.352881	2	1	1990.34	1575.55	4390.32	190.815	8588.02	8318.17
ENSMUSP00000048469;ENSMUSP00000071176;ENSMUSP00000114141	Rpl10a	Rpl10a|MGI Symbol|ribosomal protein L10A [Source:MGI Symbol;Acc:MGI:1343877]|17|ENSMUSG00000037805|ENSMUST00000042334	0	0	i	5	5	169.6	0.150835	0.525197	2;3	2	41879.7	130323	71096.6	2006.85	193176	190338
ENSMUSP00000070068	Nap1l1	Nap1l1|MGI Symbol|nucleosome assembly protein 1-like 1 [Source:MGI Symbol;Acc:MGI:1855693]|10|ENSMUSG00000058799|ENSMUST00000065917	0	0	i	1	1	48.88	0.151038	2.5298	2	1	3669.52	106195	111385	25713.9	61186	24821
ENSMUSP00000090470;ENSMUSP00000103541	Msi2	Msi2|MGI Symbol|musashi RNA-binding protein 2 [Source:MGI Symbol;Acc:MGI:1923876]|11|ENSMUSG00000069769|ENSMUST00000092794	0	0	i	3	3	94.6	0.151161	0.277643	2;3	2	6778.32	4631.15	14217.1	11980.3	25472.1	42414.8
ENSMUSP00000028222	Hspa5	Hspa5|MGI Symbol|heat shock protein 5 [Source:MGI Symbol;Acc:MGI:95835]|2|ENSMUSG00000026864|ENSMUST00000028222	0	Y	n4-14c19/20o	22	19	937.4	0.151464	1.81897	1;2;3	3	294279	661817	1.07799e+06	41793	507791	448687
ENSMUSP00000035155;ENSMUSP00000047640	Rab6b	Rab6b|MGI Symbol|RAB6B, member RAS oncogene family [Source:MGI Symbol;Acc:MGI:107283]|9|ENSMUSG00000032549|ENSMUST00000035155	0	0	i	9	3	269.03	0.151654	0.229036	2;3	2	7076.89	12787.6	2779.33	3613.16	31428.6	36538.4
ENSMUSP00000028816	Tmem230	Tmem230|MGI Symbol|transmembrane protein 230 [Source:MGI Symbol;Acc:MGI:1917862]|2|ENSMUSG00000027341|ENSMUST00000028816	2	0	i45-67o79-97i	2	2	73.69	0.152663	0.447604	2;3	2	7279.23	19331.2	9036.84	3099.4	33880.4	29497.2
ENSMUSP00000064282	Atpif1	Atpif1|MGI Symbol|ATPase inhibitory factor 1 [Source:MGI Symbol;Acc:MGI:1196457]|4|ENSMUSG00000054428|ENSMUST00000067496	0	0	i	1	1	36.04	0.15281	0.150281	1	1	134.352	53.2049	243.208	637.002	1436.62	535.767
ENSMUSP00000070052	Ndrg3	Ndrg3|MGI Symbol|N-myc downstream regulated gene 3 [Source:MGI Symbol;Acc:MGI:1352499]|2|ENSMUSG00000027634|ENSMUST00000069600	0	0	i	3	3	75.54	0.152859	0.256277	2;3	2	5089.3	9552.22	2354.85	2292.07	21610.1	24851.6
ENSMUSP00000023454	Dlg1	Dlg1|MGI Symbol|discs, large homolog 1 (Drosophila) [Source:MGI Symbol;Acc:MGI:107231]|16|ENSMUSG00000022770|ENSMUST00000023454	0	0	i	1	1	21.19	0.152867	2.58846	3	1	383.705	1303	1845.64	339.987	367.799	848.613
ENSMUSP00000040309	Larp6	Larp6|MGI Symbol|La ribonucleoprotein domain family, member 6 [Source:MGI Symbol;Acc:MGI:1914807]|9|ENSMUSG00000034839|ENSMUST00000038407	0	0	i	1	1	17.03	0.154018	0.2632	2	1	56143.8	269296	189897	585539	458290	1.28637e+06
ENSMUSP00000090293	Soga3	Soga3|MGI Symbol|SOGA family member 3 [Source:MGI Symbol;Acc:MGI:1914662]|10|ENSMUSG00000038916|ENSMUST00000092629	1	Y	n6-16c21/22o914-944i	1	1	16.49	0.154083	0.0710228	3	1	109.202	6.55683	160.992	112.896	1099.71	1259.37
ENSMUSP00000035457	Kdm1a	Kdm1a|MGI Symbol|lysine (K)-specific demethylase 1A [Source:MGI Symbol;Acc:MGI:1196256]|4|ENSMUSG00000036940|ENSMUST00000046846	0	0	i	1	1	26.25	0.15425	0.0148856	3	1	100.16	0	141.647	666.954	5229.47	4286.25
ENSMUSP00000115419	Cox7c	Cox7c|MGI Symbol|cytochrome c oxidase subunit VIIc [Source:MGI Symbol;Acc:MGI:103226]|13|ENSMUSG00000017778|ENSMUST00000131011	1	0	o35-56i	1	1	18.44	0.155676	0.305085	2;3	2	1411.55	3005.61	1009.38	1965.72	7970.1	5190.15
ENSMUSP00000009234;ENSMUSP00000134798	Ap1b1	Ap1b1|MGI Symbol|adaptor protein complex AP-1, beta 1 subunit [Source:MGI Symbol;Acc:MGI:1096368]|11|ENSMUSG00000009090|ENSMUST00000009234	0	0	i	13	10	432.91	0.155853	0.741781	2;3	2	8892.21	54197.3	41621.8	3577.43	62057.6	67116.8
ENSMUSP00000001304	Ckb	Ckb|MGI Symbol|creatine kinase, brain [Source:MGI Symbol;Acc:MGI:88407]|12|ENSMUSG00000001270|ENSMUST00000001304	0	0	i	16	16	870.59	0.156389	1.94788	1;2;3	3	767338	2.63063e+06	1.54545e+06	162729	956892	1.18703e+06
ENSMUSP00000029546	Jtb	Jtb|MGI Symbol|jumping translocation breakpoint [Source:MGI Symbol;Acc:MGI:1346082]|3|ENSMUSG00000027937|ENSMUST00000029546	1	Y	n13-25c30/31o105-126i	1	1	39.19	0.157892	0.205671	1;2	2	838.959	2601.63	1415.16	7302.77	14928.9	4601.23
ENSMUSP00000025835	Cpt1a	Cpt1a|MGI Symbol|carnitine palmitoyltransferase 1a, liver [Source:MGI Symbol;Acc:MGI:1098296]|19|ENSMUSG00000024900|ENSMUST00000025835	2	0	i50-73o104-126i	3	3	113.77	0.158049	0.293536	2;3	2	13647.6	29350.5	10050	25212.5	84941.4	49285.5
ENSMUSP00000058077;ENSMUSP00000110135	Ccdc126	Ccdc126|MGI Symbol|coiled-coil domain containing 126 [Source:MGI Symbol;Acc:MGI:1889376]|6|ENSMUSG00000050786|ENSMUST00000055559	0	Y	n15-30c35/36o	4	2	156.67	0.158805	0.19185	1;2;3	3	8194.38	3371	14959.6	24314.6	64966.4	30580.3
ENSMUSP00000062392;ENSMUSP00000064812;ENSMUSP00000097875	Prkca	Prkca|MGI Symbol|protein kinase C, alpha [Source:MGI Symbol;Acc:MGI:97595]|11|ENSMUSG00000050965|ENSMUST00000059595	0	0	i	3	2	118.08	0.158976	0.0145056	2;3	2	136.809	1.69604	195.173	6944.8	11696.7	1875.27
ENSMUSP00000030269;ENSMUSP00000122676	Slc6a9	Slc6a9|MGI Symbol|solute carrier family 6 (neurotransmitter transporter, glycine), member 9 [Source:MGI Symbol;Acc:MGI:95760]|4|ENSMUSG00000028542|ENSMUST00000030269	12	0	i36-54o66-87i108-135o215-236i248-275o295-312i324-349o383-404i425-451o457-477i497-520o532-557i	4	4	126.68	0.159546	0.667312	1;2	2	5124.07	41549	48795.6	15285.9	78501.7	56884.2
ENSMUSP00000041968	Psmd7	Psmd7|MGI Symbol|proteasome (prosome, macropain) 26S subunit, non-ATPase, 7 [Source:MGI Symbol;Acc:MGI:1351511]|8|ENSMUSG00000039067|ENSMUST00000044106	0	0	i	5	5	279.6	0.159652	0.697857	2;3	2	21507.1	135296	104880	25537.7	154023	190139
ENSMUSP00000026292	Huwe1	Huwe1|MGI Symbol|HECT, UBA and WWE domain containing 1 [Source:MGI Symbol;Acc:MGI:1926884]|X|ENSMUSG00000025261|ENSMUST00000026292	3	0	i91-109o121-141i549-567o	1	1	44.19	0.160511	0.172701	2	1	587.471	968.599	137.79	714.236	2698.14	3708.23
ENSMUSP00000044955	Ptplad1	Ptplad1|MGI Symbol|protein tyrosine phosphatase-like A domain containing 1 [Source:MGI Symbol;Acc:MGI:1889341]|9|ENSMUSG00000033629|ENSMUST00000036615	6	0	i150-170o190-207i214-235o241-261i282-304o324-343i	5	5	197.92	0.160546	0.391152	2;3	2	59898.4	142817	58107.6	49596.8	291907	221767
ENSMUSP00000027634	Dbi	Dbi|MGI Symbol|diazepam binding inhibitor [Source:MGI Symbol;Acc:MGI:94865]|1|ENSMUSG00000026385|ENSMUST00000027634	0	0	i	1	1	16.53	0.160762	40.2943	1	1	480.665	1144.23	1823.99	52.088	0	73.6636
ENSMUSP00000026976	Get4	Get4|MGI Symbol|golgi to ER traffic protein 4 homolog (S. cerevisiae) [Source:MGI Symbol;Acc:MGI:1914854]|5|ENSMUSG00000025858|ENSMUST00000026976	1	0	o239-259i	1	1	33.22	0.160974	1.38786	2	1	187.44	2546.69	2811.77	397.111	1649.68	2211.28
ENSMUSP00000071577	Idua	Idua|MGI Symbol|iduronidase, alpha-L- [Source:MGI Symbol;Acc:MGI:96418]|5|ENSMUSG00000033540|ENSMUST00000071650	0	Y	n9-20c25/26o	1	1	13.71	0.160975	0.0624536	2	1	83.1283	175.843	293.404	4136.75	831.641	6681.89
ENSMUSP00000105531	Tmed9	Tmed9|MGI Symbol|transmembrane emp24 protein transport domain containing 9 [Source:MGI Symbol;Acc:MGI:1914761]|13|ENSMUSG00000058569|ENSMUST00000109905	1	Y	n24-32c37/38o203-222i	8	6	326.73	0.161126	0.460534	1;2;3	3	35804.5	96081.5	45446.4	19758.2	167628	139685
ENSMUSP00000071486;ENSMUSP00000087043;ENSMUSP00000101821;ENSMUSP00000101823;ENSMUSP00000123370;ENSMUSP00000123803;ENSMUSP00000127663;ENSMUSP00000130611;ENSMUSP00000132135;ENSMUSP00000134296;ENSMUSP00000139264	Actg1	Actg1|MGI Symbol|actin, gamma, cytoplasmic 1 [Source:MGI Symbol;Acc:MGI:87906]|11|ENSMUSG00000062825|ENSMUST00000071555	0	0	i	30	11	1409.76	0.161999	3.11716	1;2;3	3	3.87033e+06	8.9412e+06	3.46772e+06	28039.1	2.01025e+06	1.97059e+06
ENSMUSP00000027667	Pkp1	Pkp1|MGI Symbol|plakophilin 1 [Source:MGI Symbol;Acc:MGI:1328359]|1|ENSMUSG00000026413|ENSMUST00000027667	0	0	i	4	4	106.78	0.162399	47.1831	2;3	2	176418	15805.8	265298	1153.65	3794.62	2163.11
ENSMUSP00000031251	Hsd17b11	Hsd17b11|MGI Symbol|hydroxysteroid (17-beta) dehydrogenase 11 [Source:MGI Symbol;Acc:MGI:2149821]|5|ENSMUSG00000029311|ENSMUST00000031251	0	Y	Y n4-14c18/19o	2	2	76.75	0.163239	8.4159	2	1	14422.3	26801.6	6405.42	1598.92	842.266	3103.48
ENSMUSP00000017548	Rpl19	Rpl19|MGI Symbol|ribosomal protein L19 [Source:MGI Symbol;Acc:MGI:98020]|11|ENSMUSG00000017404|ENSMUST00000017548	0	0	i	2	2	42.97	0.163602	0.692697	2	1	649.917	3133.36	2214.23	183.519	3730.21	3989.75
ENSMUSP00000088105	Arhgap1	Arhgap1|MGI Symbol|Rho GTPase activating protein 1 [Source:MGI Symbol;Acc:MGI:2445003]|2|ENSMUSG00000027247|ENSMUST00000090614	1	0	i157-178o	1	1	32.23	0.163606	5.04368	2	1	1969.05	4063.31	1278.65	299.67	741.469	317.671
ENSMUSP00000095300	Fam134a	Fam134a|MGI Symbol|family with sequence similarity 134, member A [Source:MGI Symbol;Acc:MGI:2388278]|1|ENSMUSG00000049339|ENSMUST00000097694	4	0	i75-92o98-115i181-198o204-223i	2	2	62.02	0.164042	2.67536	2;3	2	14530.9	39021.6	18471.7	3374.11	13130.8	8359.13
ENSMUSP00000017458	Mpp2	Mpp2|MGI Symbol|membrane protein, palmitoylated 2 (MAGUK p55 subfamily member 2) [Source:MGI Symbol;Acc:MGI:1858257]|11|ENSMUSG00000017314|ENSMUST00000017458	0	0	i	1	1	38.43	0.165062	1.76978	2	1	480.943	2468.32	1788.16	364.786	944.604	1460.49
ENSMUSP00000032888	Arl6ip1	Arl6ip1|MGI Symbol|ADP-ribosylation factor-like 6 interacting protein 1 [Source:MGI Symbol;Acc:MGI:1858943]|7|ENSMUSG00000030654|ENSMUST00000032888	4	0	i42-62o68-88i136-153o159-184i	1	1	40.77	0.165314	2.81857	2;3	2	18099.5	43794.6	18198	448.43	11314.3	10680.1
ENSMUSP00000025375	Tcerg1	Tcerg1|MGI Symbol|transcription elongation regulator 1 (CA150) [Source:MGI Symbol;Acc:MGI:1926421]|18|ENSMUSG00000024498|ENSMUST00000025375	0	0	i	2	2	36.8	0.165473	0.150223	3	1	1573.36	2550.33	325.262	4086.63	12460.8	6681.4
ENSMUSP00000120068;ENSMUSP00000078236;ENSMUSP00000105450	H13	H13|MGI Symbol|histocompatibility 13 [Source:MGI Symbol;Acc:MGI:95886]|2|ENSMUSG00000019188|ENSMUST00000125366	7	0	o33-55i75-93o99-117i205-224o258-277i289-312o318-336i	4	4	155.81	0.166121	2.95999	2	1	52825	125185	50479.5	3811.98	32368.7	26977.8
ENSMUSP00000099634;ENSMUSP00000018718	Acadvl	Acadvl|MGI Symbol|acyl-Coenzyme A dehydrogenase, very long chain [Source:MGI Symbol;Acc:MGI:895149]|11|ENSMUSG00000018574|ENSMUST00000102574	0	0	i	7	7	184.6	0.166166	3.91252	2	1	32975	71898.3	25264.6	4898.07	8953.45	15880.4
ENSMUSP00000042746	Nudcd1	Nudcd1|MGI Symbol|NudC domain containing 1 [Source:MGI Symbol;Acc:MGI:1914679]|15|ENSMUSG00000038736|ENSMUST00000038719	0	0	i	1	1	16.53	0.166195	2.97453	2	1	7911.79	12650	23838.9	3458.1	8578.81	3688.32
ENSMUSP00000028892;ENSMUSP00000139331	Idh3b	Idh3b|MGI Symbol|isocitrate dehydrogenase 3 (NAD+) beta [Source:MGI Symbol;Acc:MGI:2158650]|2|ENSMUSG00000027406|ENSMUST00000028892	0	0	i	11	11	408.66	0.166472	0.209387	2;3	2	328.292	11978.6	11514.3	44925.3	24332.4	87866.3
ENSMUSP00000032882	Ndufc2	Ndufc2|MGI Symbol|NADH dehydrogenase (ubiquinone) 1, subcomplex unknown, 2 [Source:MGI Symbol;Acc:MGI:1344370]|7|ENSMUSG00000030647|ENSMUST00000032882	2	0	o31-48i60-76o	2	2	70.98	0.166941	0.252341	2;3	2	35183	64888.9	15132.7	42464.7	188586	128531
ENSMUSP00000071763;ENSMUSP00000138534	Rpl13a-ps1	Rpl13a-ps1|MGI Symbol|ribosomal protein 13A, pseudogene 1 [Source:MGI Symbol;Acc:MGI:3648883]|19|ENSMUSG00000062083|ENSMUST00000071866	0	0	0 i	3	3	55.17	0.167122	0.195579	2;3	2	5717.93	9715.69	1629.32	9176.78	22514.7	35492.7
ENSMUSP00000096777;ENSMUSP00000125248	Eif2s2	Eif2s2|MGI Symbol|eukaryotic translation initiation factor 2, subunit 2 (beta) [Source:MGI Symbol;Acc:MGI:1914454]|2|ENSMUSG00000074656|ENSMUST00000099173	0	0	i	4	4	111.64	0.167382	0.233816	3	1	3010.34	10149.9	5892.6	24896.5	16701.2	51910.2
ENSMUSP00000077289;ENSMUSP00000124269;ENSMUSP00000125235	Impdh1	Impdh1|MGI Symbol|inosine 5'-phosphate dehydrogenase 1 [Source:MGI Symbol;Acc:MGI:96567]|6|ENSMUSG00000003500|ENSMUST00000078155	0	0	i	8	5	258.18	0.167924	0.10662	2;3	2	3317.75	2882.53	7574.53	47230	15642.2	82435.5
ENSMUSP00000082346	Morf4l1	Morf4l1|MGI Symbol|mortality factor 4 like 1 [Source:MGI Symbol;Acc:MGI:1096551]|9|ENSMUSG00000062270|ENSMUST00000085248	0	0	i	3	3	78.17	0.168426	0.22136	3	1	3102.53	5410.87	1023.23	3682.76	17137.2	11929
ENSMUSP00000006035;ENSMUSP00000119051	Ergic3	Ergic3|MGI Symbol|ERGIC and golgi 3 [Source:MGI Symbol;Acc:MGI:1913616]|2|ENSMUSG00000005881|ENSMUST00000006035	2	0	o20-43i341-362o	4	4	95.8	0.168451	0.518903	2;3	2	11204.5	32613.8	16768.3	2751.87	45637.3	49529.1
ENSMUSP00000029149;ENSMUSP00000116820;ENSMUSP00000116950;ENSMUSP00000117462	Rbm39	Rbm39|MGI Symbol|RNA binding motif protein 39 [Source:MGI Symbol;Acc:MGI:2157953]|2|ENSMUSG00000027620|ENSMUST00000029149	0	0	i	5	5	134.35	0.168719	0.247379	3	1	5640.33	11349.2	3372.61	14912.9	40300.8	19210.7
ENSMUSP00000062030	Hist1h1a	Hist1h1a|MGI Symbol|histone cluster 1, H1a [Source:MGI Symbol;Acc:MGI:1931523]|13|ENSMUSG00000049539|ENSMUST00000055770	0	0	0 i	10	7	474.91	0.169687	0.213073	1;2;3	3	463253	1.02503e+06	369886	2.22407e+06	4.84598e+06	1.70066e+06
ENSMUSP00000050730	Svop	Svop|MGI Symbol|SV2 related protein [Source:MGI Symbol;Acc:MGI:1915916]|5|ENSMUSG00000042078|ENSMUST00000058472	12	0	i86-108o120-143i155-176o182-198i210-231o237-258i312-332o376-395i402-419o425-447i459-479o491-510i	1	1	16.89	0.170339	0.214659	2	1	325.849	585.546	124.726	729.431	2170.21	1138.64
ENSMUSP00000112020	Gm11744	Gm11744|MGI Symbol|predicted gene 11744 [Source:MGI Symbol;Acc:MGI:3649529]|11|ENSMUSG00000075410|ENSMUST00000116318	0	Y	n2-10c15/16o	1	1	56.55	0.170686	0.0131849	2	1	243.693	344.634	0	4240.44	16067.7	10070.8
ENSMUSP00000128978;ENSMUSP00000073751	Prom1	Prom1|MGI Symbol|prominin 1 [Source:MGI Symbol;Acc:MGI:1100886]|5|ENSMUSG00000029086|ENSMUST00000171543	5	Y	n3-14c19/20o108-137i158-179o434-462i482-508o801-821i	12	2	453.27	0.17112	0.139054	1	1	3261.02	6629.73	2017.95	26427	12408	49781.4
ENSMUSP00000055919	Csnk2a2	Csnk2a2|MGI Symbol|casein kinase 2, alpha prime polypeptide [Source:MGI Symbol;Acc:MGI:88547]|8|ENSMUSG00000046707|ENSMUST00000056919	0	0	i	1	1	31.83	0.171588	0.239445	3	1	814.74	305.66	1457.88	1037.37	2949.01	4416.08
ENSMUSP00000051643;ENSMUSP00000119604	Dnajc11	Dnajc11|MGI Symbol|DnaJ (Hsp40) homolog, subfamily C, member 11 [Source:MGI Symbol;Acc:MGI:2443386]|4|ENSMUSG00000039768|ENSMUST00000062904	1	0	o388-408i	3	3	66.33	0.172083	0.404395	2;3	2	2999.63	6826.38	2584.26	716.513	11128.8	12142.1
ENSMUSP00000080998	mt-Nd3	mt-Nd3|MGI Symbol|mitochondrially encoded NADH dehydrogenase 3 [Source:MGI Symbol;Acc:MGI:102499]|MT|ENSMUSG00000064360|ENSMUST00000082411	3	0	o6-24i55-79o85-104i	1	1	51.61	0.172983	0.401763	2	1	4264.66	13815.6	7784.51	11915.1	35307	18456.4
ENSMUSP00000030090	Alad	Alad|MGI Symbol|aminolevulinate, delta-, dehydratase [Source:MGI Symbol;Acc:MGI:96853]|4|ENSMUSG00000028393|ENSMUST00000030090	0	0	i	1	1	54.53	0.173063	0.454064	2	1	3224.47	9973.05	5412.97	5625.95	12964.4	20920.7
ENSMUSP00000033597	Hmgn5	Hmgn5|MGI Symbol|high-mobility group nucleosome binding domain 5 [Source:MGI Symbol;Acc:MGI:1355295]|X|ENSMUSG00000031245|ENSMUST00000033597	0	0	i	2	2	52.47	0.174371	7.9221	2	1	5728.77	10628.2	2526.5	694.087	1321.05	339.46
ENSMUSP00000037341	Ndufb7	Ndufb7|MGI Symbol|NADH dehydrogenase (ubiquinone) 1 beta subcomplex, 7 [Source:MGI Symbol;Acc:MGI:1914166]|8|ENSMUSG00000033938|ENSMUST00000036996	0	0	i	5	5	172.13	0.17444	0.746301	2;3	2	708.876	30432.7	31435.2	7927.95	35843.8	47055.6
ENSMUSP00000063839	Adam10	Adam10|MGI Symbol|a disintegrin and metallopeptidase domain 10 [Source:MGI Symbol;Acc:MGI:109548]|9|ENSMUSG00000054693|ENSMUST00000067880	1	Y	n2-13c18/19o677-697i	1	1	23.15	0.174849	55.3297	2	1	2531.3	4558.91	979.107	70.7752	100.091	0
ENSMUSP00000099788	Anxa6	Anxa6|MGI Symbol|annexin A6 [Source:MGI Symbol;Acc:MGI:88255]|11|ENSMUSG00000018340|ENSMUST00000102727	0	0	i	12	12	429.51	0.174926	12.7941	2	1	204165	332759	44026.2	3856.6	11997.9	17452
ENSMUSP00000003620	Prodh	Prodh|MGI Symbol|proline dehydrogenase [Source:MGI Symbol;Acc:MGI:97770]|16|ENSMUSG00000003526|ENSMUST00000003620	0	Y	n6-13c18/19o	1	1	17.19	0.175038	54.4798	2	1	2709.93	5117.75	1285.33	83.1073	0	117.531
ENSMUSP00000066181;ENSMUSP00000098859;ENSMUSP00000109788;ENSMUSP00000128367;ENSMUSP00000128834;ENSMUSP00000133017	Immt	Immt|MGI Symbol|inner membrane protein, mitochondrial [Source:MGI Symbol;Acc:MGI:1923864]|6|ENSMUSG00000052337|ENSMUST00000064062	0	Y	n4-14c19/20o	18	18	563.66	0.175504	0.611289	2;3	2	28614.7	143565	103098	48461.3	236024	167489
ENSMUSP00000023712	Krt2	Krt2|MGI Symbol|keratin 2 [Source:MGI Symbol;Acc:MGI:96699]|15|ENSMUSG00000064201|ENSMUST00000023712	0	0	i	13	7	430.51	0.17563	5.85338	1;2;3	3	4.80179e+06	2.69728e+06	9.48804e+06	742599	1.56598e+06	515783
ENSMUSP00000048024	Bcor	Bcor|MGI Symbol|BCL6 interacting corepressor [Source:MGI Symbol;Acc:MGI:1918708]|X|ENSMUSG00000040363|ENSMUST00000043441	0	0	i	1	1	24.51	0.175804	4.02651	2;3	2	18214.4	40729.6	66488.6	11937.5	21755.2	4872.93
ENSMUSP00000006559	Tpbg	Tpbg|MGI Symbol|trophoblast glycoprotein [Source:MGI Symbol;Acc:MGI:1341264]|9|ENSMUSG00000035274|ENSMUST00000006559	1	Y	n21-32c50/51o362-382i	2	2	40.33	0.175899	0.279992	1	1	4546.27	3746.84	10176.2	13327.4	15439.5	34287.2
ENSMUSP00000076026;ENSMUSP00000054799	Dsg1b	Dsg1b|MGI Symbol|desmoglein 1 beta [Source:MGI Symbol;Acc:MGI:2664357]|18|ENSMUSG00000061928|ENSMUST00000076737	1	Y	n8-19c23/24o565-588i	2	2	62.87	0.175933	5.73285	2;3	2	26550.1	24533.2	62080.7	7252.37	12682.4	2425.98
ENSMUSP00000056479	9530053A07Rik	9530053A07Rik|MGI Symbol|RIKEN cDNA 9530053A07 gene [Source:MGI Symbol;Acc:MGI:2442118]|7|ENSMUSG00000078776|ENSMUST00000059886	0	Y	0 Y n3-21c26/27o	1	1	23.11	0.176795	7.94386	2;3	2	2.09989e+06	1.02393e+06	3.99362e+06	294860	524311	107316
ENSMUSP00000062996	Gdi2	Gdi2|MGI Symbol|guanosine diphosphate (GDP) dissociation inhibitor 2 [Source:MGI Symbol;Acc:MGI:99845]|13|ENSMUSG00000021218|ENSMUST00000059515	0	0	i	14	11	586.61	0.178271	2.16891	2;3	2	135824	405946	213862	33624.9	119108	166661
ENSMUSP00000065409	Tmem9	Tmem9|MGI Symbol|transmembrane protein 9 [Source:MGI Symbol;Acc:MGI:1913491]|1|ENSMUSG00000026411|ENSMUST00000063719	1	Y	n3-15c20/21o90-112i	1	1	33.92	0.178892	0.247787	1	1	62.5144	832.532	744.124	2417.1	4890.62	1472.33
ENSMUSP00000042302	Fam159b	Fam159b|MGI Symbol|family with sequence similarity 159, member B [Source:MGI Symbol;Acc:MGI:1925053]|13|ENSMUSG00000042655|ENSMUST00000043061	1	0	o60-93i	1	1	66.33	0.179147	35.7053	2	1	11908.2	20409.6	3568.75	461.914	662.404	9.1586
ENSMUSP00000000090	Cox5a	Cox5a|MGI Symbol|cytochrome c oxidase subunit Va [Source:MGI Symbol;Acc:MGI:88474]|9|ENSMUSG00000000088|ENSMUST00000000090	0	Y	n9-19c30/31o	2	2	81.8	0.179585	0.259292	1;2	2	13967.1	28480.4	8727.94	37897.4	98547.3	44952.3
ENSMUSP00000056502	Idh3g	Idh3g|MGI Symbol|isocitrate dehydrogenase 3 (NAD+), gamma [Source:MGI Symbol;Acc:MGI:1099463]|X|ENSMUSG00000002010|ENSMUST00000052761	0	0	i	4	4	175.85	0.179625	0.175444	2	1	2514.44	9768.48	6212.53	39657.7	17502.3	73586.7
ENSMUSP00000020538;ENSMUSP00000123634	Xpo1	Xpo1|MGI Symbol|exportin 1, CRM1 homolog (yeast) [Source:MGI Symbol;Acc:MGI:2144013]|11|ENSMUSG00000020290|ENSMUST00000020538	0	0	i	5	5	181.67	0.180264	0.418289	2;3	2	11821.6	29974.3	13256	15247.4	62456.6	40893.5
ENSMUSP00000058599	Tmem199	Tmem199|MGI Symbol|transmembrane protein 199 [Source:MGI Symbol;Acc:MGI:2144113]|11|ENSMUSG00000051232|ENSMUST00000052566	2	0	i145-167o179-198i	2	2	69.58	0.180584	0.0178575	3	1	228.189	322.707	0	2311.52	10670.1	7401.14
ENSMUSP00000022821	Dhrs4	Dhrs4|MGI Symbol|dehydrogenase/reductase (SDR family) member 4 [Source:MGI Symbol;Acc:MGI:90169]|14|ENSMUSG00000022210|ENSMUST00000022821	0	0	i	1	1	14.28	0.180594	4.41069	3	1	2959.64	8405.35	4219.79	1301.05	511.219	2351.18
ENSMUSP00000035043	Armc8	Armc8|MGI Symbol|armadillo repeat containing 8 [Source:MGI Symbol;Acc:MGI:1921375]|9|ENSMUSG00000032468|ENSMUST00000035043	0	0	i	1	1	14.19	0.180627	3.64052	3	1	3038.04	13109.7	8813.25	2631.49	4871.7	1150.22
ENSMUSP00000045036	Myof	Myof|MGI Symbol|myoferlin [Source:MGI Symbol;Acc:MGI:1919192]|19|ENSMUSG00000048612|ENSMUST00000041475	1	0	o2013-2035i	2	2	47.89	0.180721	20.4511	2	1	6656.71	11639.9	2225.87	443.199	652.386	25.6081
ENSMUSP00000032409	Camk1	Camk1|MGI Symbol|calcium/calmodulin-dependent protein kinase I [Source:MGI Symbol;Acc:MGI:1098535]|6|ENSMUSG00000030272|ENSMUST00000032409	0	0	i	1	1	13.02	0.180735	2.90416	3	1	6743.17	15712.3	6176.06	549.338	3380.02	4156.9
ENSMUSP00000025563	Fth1	Fth1|MGI Symbol|ferritin heavy chain 1 [Source:MGI Symbol;Acc:MGI:95588]|19|ENSMUSG00000024661|ENSMUST00000025563	0	0	i	3	3	145.34	0.18125	0.145837	2	1	577.339	679.645	1496.13	6787.49	2660.12	12259.1
ENSMUSP00000051657	Psmd8	Psmd8|MGI Symbol|proteasome (prosome, macropain) 26S subunit, non-ATPase, 8 [Source:MGI Symbol;Acc:MGI:1888669]|7|ENSMUSG00000030591|ENSMUST00000059642	0	0	i	4	4	97.27	0.181731	0.813526	2	1	4022.4	24710.9	30399.5	850.082	34472.4	33270.3
ENSMUSP00000027810	Fh1	Fh1|MGI Symbol|fumarate hydratase 1 [Source:MGI Symbol;Acc:MGI:95530]|1|ENSMUSG00000026526|ENSMUST00000027810	0	Y	n14-24c28/29o	9	9	353.69	0.181799	0.279612	2;3	2	15943.5	54351.3	31803.8	104302	80309.5	227815
ENSMUSP00000103608	Iglon5	Iglon5|MGI Symbol|IgLON family member 5 [Source:MGI Symbol;Acc:MGI:2686277]|7|ENSMUSG00000013367|ENSMUST00000107974	0	Y	n12-23c30/31o	2	2	42.95	0.182529	0.228109	1	1	1359.46	364.974	2287.55	600.475	5389.55	6238.75
ENSMUSP00000030642	Psmb2	Psmb2|MGI Symbol|proteasome (prosome, macropain) subunit, beta type 2 [Source:MGI Symbol;Acc:MGI:1347045]|4|ENSMUSG00000028837|ENSMUST00000030642	0	0	i	4	4	200.49	0.182901	0.30051	2;3	2	33877.4	63537.7	15627.9	21016.2	116858	146579
ENSMUSP00000070751;ENSMUSP00000101020;ENSMUSP00000136487;ENSMUSP00000137126	Bsg	Bsg|MGI Symbol|basigin [Source:MGI Symbol;Acc:MGI:88208]|10|ENSMUSG00000023175|ENSMUST00000067036	1	Y	n3-14c22/23o328-349i	19	19	1058.79	0.18313	0.527565	1;2;3	3	165121	1.36664e+06	1.60016e+06	1.12061e+06	3.60417e+06	2.01939e+06
ENSMUSP00000041857	Rab8b	Rab8b|MGI Symbol|RAB8B, member RAS oncogene family [Source:MGI Symbol;Acc:MGI:2442982]|9|ENSMUSG00000036943|ENSMUST00000041139	0	0	i	2	1	60.54	0.18396	3.71456	2	1	7307.46	15295.7	4961.39	665.421	3197.24	2256.19
ENSMUSP00000023709;ENSMUSP00000023797	Krt5	Krt5|MGI Symbol|keratin 5 [Source:MGI Symbol;Acc:MGI:96702]|15|ENSMUSG00000061527|ENSMUST00000023709	0	0	i	23	11	743.8	0.184188	5.66931	1;2;3	3	2.77067e+06	1.62805e+06	5.54636e+06	492993	981340	284142
ENSMUSP00000031862;ENSMUSP00000110088	Cbx3	Cbx3|MGI Symbol|chromobox 3 [Source:MGI Symbol;Acc:MGI:108515]|6|ENSMUSG00000029836|ENSMUST00000031862	0	0	i	2	1	101.38	0.184402	0.160194	2;3	2	3723.63	5760.16	494.146	620.937	19081.9	19960.1
ENSMUSP00000022378;ENSMUSP00000071864	Ero1l	Ero1l|MGI Symbol|ERO1-like (S. cerevisiae) [Source:MGI Symbol;Acc:MGI:1354385]|14|ENSMUSG00000021831|ENSMUST00000022378	0	Y	n7-18c23/24o	6	4	169.33	0.184924	0.396203	1;2	2	7423.42	16602.8	6104.54	5794.41	32753.5	24559
ENSMUSP00000001148;ENSMUSP00000054863;ENSMUSP00000090048;ENSMUSP00000134144	Pcbp3	Pcbp3|MGI Symbol|poly(rC) binding protein 3 [Source:MGI Symbol;Acc:MGI:1890470]|10|ENSMUSG00000001120|ENSMUST00000001148	0	0	i	8	2	297.19	0.18508	0.367373	2;3	2	567.362	3474.73	2672.36	4907.2	4896.36	11836.2
ENSMUSP00000007257	Clic1	Clic1|MGI Symbol|chloride intracellular channel 1 [Source:MGI Symbol;Acc:MGI:2148924]|17|ENSMUSG00000007041|ENSMUST00000007257	0	0	i	1	1	17.23	0.18512	10.6825	2	1	13977.4	24221.2	4454.21	1291.42	428.989	2255.33
ENSMUSP00000046189;ENSMUSP00000074095;ENSMUSP00000128738	Snap91	Snap91|MGI Symbol|synaptosomal-associated protein 91 [Source:MGI Symbol;Acc:MGI:109132]|9|ENSMUSG00000033419|ENSMUST00000036347	0	0	i	8	7	382.95	0.185149	0.383373	2;3	2	30762.3	68354.2	24849.7	30210	142919	100196
ENSMUSP00000002790	Cse1l	Cse1l|MGI Symbol|chromosome segregation 1-like (S. cerevisiae) [Source:MGI Symbol;Acc:MGI:1339951]|2|ENSMUSG00000002718|ENSMUST00000002790	0	0	i	2	2	64.62	0.185939	0.444559	2;3	2	2329.74	10755.7	7460.9	9554.69	27244.5	13732.2
ENSMUSP00000006036	Uqcc1	Uqcc1|MGI Symbol|ubiquinol-cytochrome c reductase complex assembly factor 1 [Source:MGI Symbol;Acc:MGI:1929472]|2|ENSMUSG00000005882|ENSMUST00000006036	0	0	i	1	1	16.73	0.186431	0.498496	2	1	662.274	1048.38	1984.98	784.416	3597.19	2487.85
ENSMUSP00000032373;ENSMUSP00000116014	Ldhb	Ldhb|MGI Symbol|lactate dehydrogenase B [Source:MGI Symbol;Acc:MGI:96763]|6|ENSMUSG00000030246|ENSMUST00000032373	0	0	i	12	9	426.4	0.186745	2.58608	2;3	2	543776	1.32772e+06	558702	24022	347739	381712
ENSMUSP00000099420	Krt10	Krt10|MGI Symbol|keratin 10 [Source:MGI Symbol;Acc:MGI:96685]|11|ENSMUSG00000019761|ENSMUST00000103131	0	0	i	18	8	761.56	0.187092	5.02353	1;2;3	3	8.20555e+06	7.41546e+06	1.90199e+07	2.39985e+06	4.3281e+06	934199
ENSMUSP00000021197;ENSMUSP00000118243;ENSMUSP00000132739	Blmh	Blmh|MGI Symbol|bleomycin hydrolase [Source:MGI Symbol;Acc:MGI:1345186]|11|ENSMUSG00000020840|ENSMUST00000021197	0	0	i	8	8	283	0.187255	0.261738	2	1	21247.2	52130.3	22082.2	93409.7	75717.8	207819
ENSMUSP00000046981	Ric8b	Ric8b|MGI Symbol|resistance to inhibitors of cholinesterase 8 homolog B (C. elegans) [Source:MGI Symbol;Acc:MGI:2682307]|10|ENSMUSG00000035620|ENSMUST00000038523	0	0	i	1	1	19.84	0.189057	3.97362	2;3	2	1.54937e+06	2.85681e+06	5.04794e+06	911222	1.63898e+06	350321
ENSMUSP00000104615;ENSMUSP00000054034;ENSMUSP00000074293;ENSMUSP00000124057	Sept8	Sept8|MGI Symbol|septin 8 [Source:MGI Symbol;Acc:MGI:894310]|11|ENSMUSG00000018398|ENSMUST00000108987	0	0	i	8	7	217.39	0.189447	5.26676	2	1	52138.1	115003	41269	13526.8	5270.79	24400.6
ENSMUSP00000096193	Cox7a1	Cox7a1|MGI Symbol|cytochrome c oxidase subunit VIIa 1 [Source:MGI Symbol;Acc:MGI:1316714]|7|ENSMUSG00000074218|ENSMUST00000098594	1	0	o51-74i	1	1	24.85	0.189801	0.549918	2	1	453.766	1329.79	688.073	119.367	1750.29	1919.1
ENSMUSP00000023116	Aco2	Aco2|MGI Symbol|aconitase 2, mitochondrial [Source:MGI Symbol;Acc:MGI:87880]|15|ENSMUSG00000022477|ENSMUST00000023116	0	0	i	23	22	950.22	0.189943	0.458051	2;3	2	96800.3	318894	181998	213883	395527	698003
ENSMUSP00000078207	Prpf38a	Prpf38a|MGI Symbol|PRP38 pre-mRNA processing factor 38 (yeast) domain containing A [Source:MGI Symbol;Acc:MGI:1916962]|4|ENSMUSG00000063800|ENSMUST00000079213	0	0	i	2	2	55.75	0.19064	0.173434	3	1	2789.85	4630.99	685.544	9091.85	21756.2	8898.38
ENSMUSP00000063734	Ezr	Ezr|MGI Symbol|ezrin [Source:MGI Symbol;Acc:MGI:98931]|17|ENSMUSG00000052397|ENSMUST00000064234	0	0	i	3	1	69.52	0.190668	13.1583	2	1	4284.93	6889.68	829.875	119.375	377.746	208.924
ENSMUSP00000023514	Ndufb4	Ndufb4|MGI Symbol|NADH dehydrogenase (ubiquinone) 1 beta subcomplex 4 [Source:MGI Symbol;Acc:MGI:1915444]|16|ENSMUSG00000022820|ENSMUST00000023514	1	0	o87-105i	2	2	26.49	0.190893	0.0494728	2	1	779.895	1153.39	50.4507	12547.4	3294.32	21039
ENSMUSP00000030914	Rer1	Rer1|MGI Symbol|RER1 retention in endoplasmic reticulum 1 homolog (S. cerevisiae) [Source:MGI Symbol;Acc:MGI:1915080]|4|ENSMUSG00000029048|ENSMUST00000030914	4	0	i41-60o66-83i121-139o145-162i	1	1	20.26	0.19091	0.19534	3	1	976.547	1786.28	405.229	3762.03	8269.63	2949.31
ENSMUSP00000099990	Anp32b	Anp32b|MGI Symbol|acidic (leucine-rich) nuclear phosphoprotein 32 family, member B [Source:MGI Symbol;Acc:MGI:1914878]|4|ENSMUSG00000028333|ENSMUST00000102926	0	0	i	1	1	27.3	0.192309	0.129796	2	1	355.276	817.297	314.861	4177.32	1407.5	7315.11
ENSMUSP00000069004	Rps15	Rps15|MGI Symbol|ribosomal protein S15 [Source:MGI Symbol;Acc:MGI:98117]|10|ENSMUSG00000063457|ENSMUST00000068408	0	0	i	2	2	63.06	0.192477	2.27043	3	1	26502.6	75321	37840.6	7424.58	19670.7	30170.7
ENSMUSP00000033313	Atp6ap2	Atp6ap2|MGI Symbol|ATPase, H+ transporting, lysosomal accessory protein 2 [Source:MGI Symbol;Acc:MGI:1917745]|X|ENSMUSG00000031007|ENSMUST00000033313	1	Y	n2-12c17/18o309-329i	3	3	136.26	0.192772	0.229641	2	1	9979.31	19212	5099.15	32721.5	76070.6	29795.4
ENSMUSP00000003714;ENSMUSP00000133374;ENSMUSP00000133676	Cp	Cp|MGI Symbol|ceruloplasmin [Source:MGI Symbol;Acc:MGI:88476]|3|ENSMUSG00000003617|ENSMUST00000003714	1	Y	n3-14c19/20o1063-1081i	11	2	255.77	0.192922	62.3801	1;2;3	3	3854.61	6133.03	681.782	77.249	109.247	0
ENSMUSP00000053558	Abhd12	Abhd12|MGI Symbol|abhydrolase domain containing 12 [Source:MGI Symbol;Acc:MGI:1923442]|2|ENSMUSG00000032046|ENSMUST00000056149	1	0	i68-90o	2	2	33.75	0.19298	0.463957	2;3	2	3367.38	9887.07	5124.87	5483.03	12301.1	20055.3
ENSMUSP00000132590;ENSMUSP00000021217	Gm20390	Gm20390|MGI Symbol|predicted gene 20390 [Source:MGI Symbol;Acc:MGI:5141855]|11|ENSMUSG00000091228|ENSMUST00000170303	0	0	i	5	1	157.94	0.193705	13.8562	2;3	2	13131	2325.81	20895.9	95.4413	770.467	905.441
ENSMUSP00000027677	Csrp1	Csrp1|MGI Symbol|cysteine and glycine-rich protein 1 [Source:MGI Symbol;Acc:MGI:88549]|1|ENSMUSG00000026421|ENSMUST00000027677	0	0	i	1	1	28.66	0.193792	34.6939	2	1	1682.17	4192.61	1813.66	122.416	173.122	0
ENSMUSP00000026222;ENSMUSP00000128192	Ndufb8	Ndufb8|MGI Symbol|NADH dehydrogenase (ubiquinone) 1 beta subcomplex 8 [Source:MGI Symbol;Acc:MGI:1914514]|19|ENSMUSG00000025204|ENSMUST00000026222	1	0	i133-153o	5	5	179.7	0.193901	0.191334	2;3	2	3315.04	66093	61404.8	293659	540830	125533
ENSMUSP00000034349	Nae1	Nae1|MGI Symbol|NEDD8 activating enzyme E1 subunit 1 [Source:MGI Symbol;Acc:MGI:2384561]|8|ENSMUSG00000031878|ENSMUST00000034349	0	0	i	6	6	238.27	0.194566	0.555048	2;3	2	17642.1	30205.4	55155.2	13406.4	86374.5	67415
ENSMUSPXX00000001	sp	sp|P00875|RBL_SPIOL Ribulose bisphosphate carboxylase large chain OS=Spinacia oleracea GN=rbcL PE=1 SV=1	0	0	L 0 0 i	5	4	180.78	0.194622	4.60296	2;3	2	201656	203065	488249	68808.7	123750	26439.4
ENSMUSP00000099907;ENSMUSP00000099905;ENSMUSP00000099906	Rtn4	Rtn4|MGI Symbol|reticulon 4 [Source:MGI Symbol;Acc:MGI:1915835]|11|ENSMUSG00000020458|ENSMUST00000102843	3	0	o995-1018i1079-1098o1104-1125i	23	9	1045.82	0.194652	3.5728	2;3	2	163947	341583	109726	14047.9	73092.3	53225.6
ENSMUSP00000028517	Ola1	Ola1|MGI Symbol|Obg-like ATPase 1 [Source:MGI Symbol;Acc:MGI:1914309]|2|ENSMUSG00000027108|ENSMUST00000028517	0	0	i	1	1	28.85	0.194811	0.411063	3	1	549.804	1355.23	577.69	807.408	1780.2	2922.05
ENSMUSP00000071976	Try10	Try10|MGI Symbol|trypsin 10 [Source:MGI Symbol;Acc:MGI:3687012]|6|ENSMUSG00000071521|ENSMUST00000072103	0	Y	n3-10c15/16o	4	3	59.82	0.194875	1.19851	1;2	2	73593.2	4.62084e+06	4.51677e+06	516041	4.17696e+06	3.44717e+06
ENSMUSP00000078623	Cyb5d2	Cyb5d2|MGI Symbol|cytochrome b5 domain containing 2 [Source:MGI Symbol;Acc:MGI:2684848]|11|ENSMUSG00000057778|ENSMUST00000079681	0	Y	n4-15c22/23o	2	1	39.87	0.195734	0.459699	2	1	395.498	1176.71	617.39	705.372	2450.16	1452.61
ENSMUSP00000071166;ENSMUSP00000071496;ENSMUSP00000092345;ENSMUSP00000100589;ENSMUSP00000126949;ENSMUSP00000138961	Gm5619	Gm5619|MGI Symbol|predicted gene 5619 [Source:MGI Symbol;Acc:MGI:3643807]|9|ENSMUSG00000095308|ENSMUST00000071172	0	0	i	5	5	230.5	0.196657	0.520742	2;3	2	29365.9	96724.7	55195.1	42836.9	115578	176159
ENSMUSP00000021512	Dhrs7	Dhrs7|MGI Symbol|dehydrogenase/reductase (SDR family) member 7 [Source:MGI Symbol;Acc:MGI:1913625]|12|ENSMUSG00000021094|ENSMUST00000021512	0	Y	n5-17c22/23o	4	4	145.34	0.197975	4.49474	2;3	2	42129.4	80391.6	20811.6	1401.3	12248.8	10267.1
ENSMUSP00000030726	Rcc1	Rcc1|MGI Symbol|regulator of chromosome condensation 1 [Source:MGI Symbol;Acc:MGI:1913989]|4|ENSMUSG00000028896|ENSMUST00000030726	0	0	i	3	3	73.99	0.198389	0.217358	3	1	2356.99	3922.47	589.178	4137.48	7452.76	13304
ENSMUSP00000015435;ENSMUSP00000119805;ENSMUSP00000122146	Gdi1	Gdi1|MGI Symbol|guanosine diphosphate (GDP) dissociation inhibitor 1 [Source:MGI Symbol;Acc:MGI:99846]|X|ENSMUSG00000015291|ENSMUST00000015435	0	0	i	19	16	841.26	0.198682	0.453817	2;3	2	198256	486525	206149	169738	643143	883188
ENSMUSP00000019317	Rab5c	Rab5c|MGI Symbol|RAB5C, member RAS oncogene family [Source:MGI Symbol;Acc:MGI:105306]|11|ENSMUSG00000019173|ENSMUST00000019317	0	0	i	7	1	180.41	0.199223	1.83569	2;3	2	2842.81	10773.5	6753.2	1448.5	3749.65	5798.13
ENSMUSP00000092502;ENSMUSP00000071402;ENSMUSP00000110610	Rps2	Rps2|MGI Symbol|ribosomal protein S2 [Source:MGI Symbol;Acc:MGI:105110]|17|ENSMUSG00000044533|ENSMUST00000054289	0	0	i	3	3	95.86	0.199691	0.571541	2;3	2	7374.35	30734.9	20306	13144.1	35357.7	53946.3
ENSMUSP00000026479	Dctn2	Dctn2|MGI Symbol|dynactin 2 [Source:MGI Symbol;Acc:MGI:107733]|10|ENSMUSG00000025410|ENSMUST00000026479	0	0	i	1	1	32.52	0.200294	5.52807	2;3	2	14509.5	9188.62	29708.1	3199.3	1255.87	5780.37
ENSMUSP00000078092	Rpl34	Rpl34|MGI Symbol|ribosomal protein L34 [Source:MGI Symbol;Acc:MGI:1915686]|3|ENSMUSG00000062006|ENSMUST00000079085	0	0	i	1	1	20.06	0.200673	0.26129	2	1	268.46	480.684	101.024	463.502	785.401	1440.89
ENSMUSP00000107214;ENSMUSP00000031385	Diablo	Diablo|MGI Symbol|diablo homolog (Drosophila) [Source:MGI Symbol;Acc:MGI:1913843]|5|ENSMUSG00000029433|ENSMUST00000111587	0	0	i	4	4	149.25	0.200809	0.533105	2	1	25772.7	69883.2	33435.1	3828.14	94195.4	99609.2
ENSMUSP00000083281	Ap2s1	Ap2s1|MGI Symbol|adaptor-related protein complex 2, sigma 1 subunit [Source:MGI Symbol;Acc:MGI:2141861]|7|ENSMUSG00000008036|ENSMUST00000086112	0	0	i	1	1	29.24	0.201381	0.153595	2	1	6223.99	10891.8	2089.77	34435.3	66608.7	17909.9
ENSMUSP00000030623	Sfpq	Sfpq|MGI Symbol|splicing factor proline/glutamine rich (polypyrimidine tract binding protein associated) [Source:MGI Symbol;Acc:MGI:1918764]|4|ENSMUSG00000028820|ENSMUST00000030623	0	0	i	1	1	25.48	0.201642	2.31232	2	1	2017	8480.96	5628.49	1787.83	1786.75	4315.12
ENSMUSP00000007959	Rhoa	Rhoa|MGI Symbol|ras homolog gene family, member A [Source:MGI Symbol;Acc:MGI:1096342]|9|ENSMUSG00000007815|ENSMUST00000007959	0	0	i	1	1	32.61	0.203097	1.4494	2	1	786.982	3938.02	2825.06	331.723	2098.51	2567.63
ENSMUSP00000003461;ENSMUSP00000117323	Ogdh	Ogdh|MGI Symbol|oxoglutarate (alpha-ketoglutarate) dehydrogenase (lipoamide) [Source:MGI Symbol;Acc:MGI:1098267]|11|ENSMUSG00000020456|ENSMUST00000003461	0	0	i	13	10	481.47	0.203347	0.346966	2;3	2	3045.83	19940.4	15633	33165.6	27812	74715.2
ENSMUSP00000090956	Cngb1	Cngb1|MGI Symbol|cyclic nucleotide gated channel beta 1 [Source:MGI Symbol;Acc:MGI:2664102]|8|ENSMUSG00000031789|ENSMUST00000093268	0	0	i	2	2	44.88	0.203939	0.0270345	1;2;3	3	287.832	0	407.056	2232.75	5949.65	9107.23
ENSMUSP00000037583	Tmed10	Tmed10|MGI Symbol|transmembrane emp24-like trafficking protein 10 (yeast) [Source:MGI Symbol;Acc:MGI:1915831]|12|ENSMUSG00000021248|ENSMUST00000040766	1	Y	n14-24c31/32o186-208i	8	8	405.95	0.204079	0.62734	2;3	2	155406	694625	474848	217907	1.08617e+06	778004
ENSMUSP00000115062;ENSMUSP00000117252	Dsp	Dsp|MGI Symbol|desmoplakin [Source:MGI Symbol;Acc:MGI:109611]|13|ENSMUSG00000054889|ENSMUST00000124830	0	0	i	17	16	452.75	0.204527	7.28785	2;3	2	501422	201356	910475	69321.4	125297	27262.1
ENSMUSP00000027478	Ndufa10	Ndufa10|MGI Symbol|NADH dehydrogenase (ubiquinone) 1 alpha subcomplex 10 [Source:MGI Symbol;Acc:MGI:1914523]|1|ENSMUSG00000026260|ENSMUST00000027478	0	Y	n5-13c19/20o	8	8	314.73	0.20466	0.293229	2;3	2	14924.4	39710.1	18603.8	65694.6	52981	145887
ENSMUSP00000034697	Slc44a2	Slc44a2|MGI Symbol|solute carrier family 44, member 2 [Source:MGI Symbol;Acc:MGI:1915932]|9|ENSMUSG00000057193|ENSMUST00000034697	11	0	i34-55o232-252i259-277o315-336i357-379o452-477i498-518o538-555i562-581o601-623i635-657o	2	2	43.01	0.204704	3.55211	1	1	9553.19	6566	20076.3	1429.46	2739.43	4760.98
ENSMUSP00000036181	Myo6	Myo6|MGI Symbol|myosin VI [Source:MGI Symbol;Acc:MGI:104785]|9|ENSMUSG00000033577|ENSMUST00000035889	0	0	i	5	5	170.18	0.205152	12.9919	2	1	32328	51351	5632.21	183.066	2063.58	2322.48
ENSMUSP00000021239	Lrrc59	Lrrc59|MGI Symbol|leucine rich repeat containing 59 [Source:MGI Symbol;Acc:MGI:2138133]|11|ENSMUSG00000020869|ENSMUST00000021239	1	0	i244-265o	4	4	120.4	0.205261	0.484918	2;3	2	46133.3	112077	46834.6	12952.2	173013	154695
ENSMUSP00000039243	Snx2	Snx2|MGI Symbol|sorting nexin 2 [Source:MGI Symbol;Acc:MGI:1915054]|18|ENSMUSG00000034484|ENSMUST00000037850	0	0	i	1	1	28.39	0.205645	40.2219	2	1	1487.06	2372.72	269.707	46.4543	0	65.6963
ENSMUSP00000021203	Timm22	Timm22|MGI Symbol|translocase of inner mitochondrial membrane 22 [Source:MGI Symbol;Acc:MGI:1929742]|11|ENSMUSG00000020843|ENSMUST00000021203	2	0	i69-94o125-143i	1	1	43.01	0.205968	0.539699	2	1	5019.7	14327.5	7228.59	3268.58	17659.3	22281.7
ENSMUSP00000031779	Calu	Calu|MGI Symbol|calumenin [Source:MGI Symbol;Acc:MGI:1097158]|6|ENSMUSG00000029767|ENSMUST00000031779	0	Y	n6-14c19/20o	1	1	21.89	0.206336	11.8751	2	1	2893.25	4673.74	582.06	142.498	120.533	322.056
ENSMUSP00000080058	Apeh	Apeh|MGI Symbol|acylpeptide hydrolase [Source:MGI Symbol;Acc:MGI:88041]|9|ENSMUSG00000032590|ENSMUST00000081309	1	0	o515-535i	6	6	252.75	0.206394	0.662042	2	1	6280.44	27364	18482.1	5852.89	30486.2	38763.4
ENSMUSP00000024897	Vapa	Vapa|MGI Symbol|vesicle-associated membrane protein, associated protein A [Source:MGI Symbol;Acc:MGI:1353561]|17|ENSMUSG00000024091|ENSMUST00000024897	1	0	o228-248i	6	5	264.27	0.206524	0.642806	2;3	2	37721	162573	109228	42410.4	241406	181429
ENSMUSP00000032992	Eif3c	Eif3c|MGI Symbol|eukaryotic translation initiation factor 3, subunit C [Source:MGI Symbol;Acc:MGI:1926966]|7|ENSMUSG00000030738|ENSMUST00000032992	0	0	i	4	4	129.83	0.206653	0.40249	2;3	2	2115.88	4542.35	1550.05	1723.15	6349.94	8786.84
ENSMUSP00000004378;ENSMUSP00000108095;ENSMUSP00000114500;ENSMUSP00000115726;ENSMUSP00000119112;ENSMUSP00000121640	Eno2	Eno2|MGI Symbol|enolase 2, gamma neuronal [Source:MGI Symbol;Acc:MGI:95394]|6|ENSMUSG00000004267|ENSMUST00000004378	0	0	i	19	12	1100.12	0.206875	0.273637	1;2;3	3	114072	130060	291383	534675	392006	1.14815e+06
ENSMUSP00000023873	Prmt5	Prmt5|MGI Symbol|protein arginine N-methyltransferase 5 [Source:MGI Symbol;Acc:MGI:1351645]|14|ENSMUSG00000023110|ENSMUST00000023873	0	0	i	2	2	40.55	0.20802	0.439042	2	1	3637.28	4421.53	9565.42	5873.18	11776	20081.9
ENSMUSP00000007280	Krt16	Krt16|MGI Symbol|keratin 16 [Source:MGI Symbol;Acc:MGI:96690]|11|ENSMUSG00000053797|ENSMUST00000007280	0	0	i	14	5	435.65	0.20888	5.9928	2;3	2	735808	517630	1.55822e+06	185456	304332	42058.4
ENSMUSP00000023062	Tomm22	Tomm22|MGI Symbol|translocase of outer mitochondrial membrane 22 homolog (yeast) [Source:MGI Symbol;Acc:MGI:2450248]|15|ENSMUSG00000022427|ENSMUST00000023062	1	0	i83-101o	4	4	253.54	0.210992	0.450357	2;3	2	41605.7	95359.4	36520.1	25837.8	128147	164687
ENSMUSP00000056027;ENSMUSP00000071492	Sigmar1	Sigmar1|MGI Symbol|sigma non-opioid intracellular receptor 1 [Source:MGI Symbol;Acc:MGI:1195268]|4|ENSMUSG00000036078|ENSMUST00000059354	1	0	i9-30o	3	3	61.68	0.212288	0.317402	2	1	3305.49	14885.6	10210.9	27404.2	58912	20156.5
ENSMUSP00000025642	Prpf19	Prpf19|MGI Symbol|PRP19/PSO4 pre-mRNA processing factor 19 homolog (S. cerevisiae) [Source:MGI Symbol;Acc:MGI:106247]|19|ENSMUSG00000024735|ENSMUST00000025642	0	0	i	1	1	26.63	0.212505	0.229673	3	1	303.121	742.633	313.955	1810.6	3580.49	1019.91
ENSMUSP00000003550	Ncstn	Ncstn|MGI Symbol|nicastrin [Source:MGI Symbol;Acc:MGI:1891700]|1|ENSMUSG00000003458|ENSMUST00000003550	1	Y	n16-27c32/33o669-689i	2	2	98.08	0.21283	0.398457	1	1	4905.48	4104.44	11041.8	6731.31	14246.4	23765.9
ENSMUSP00000055776;ENSMUSP00000044612	Mlec	Mlec|MGI Symbol|malectin [Source:MGI Symbol;Acc:MGI:1924015]|5|ENSMUSG00000048578|ENSMUST00000053271	1	Y	n11-24c29/30o270-289i	4	4	179.04	0.213326	2.66778	2	1	95178.6	226871	92268.6	18995.7	73245.7	46381.7
ENSMUSP00000128184	Gm17688	Gm17688|MGI Symbol|predicted gene, 17688 [Source:MGI Symbol;Acc:MGI:4937322]|4|ENSMUSG00000090282|ENSMUST00000163919	0	Y	n17-28c33/34o	1	1	14.68	0.213448	0.464226	2	1	12804.5	62566	44457.8	56325	155099	75443.3
ENSMUSP00000030127	Tmem38b	Tmem38b|MGI Symbol|transmembrane protein 38B [Source:MGI Symbol;Acc:MGI:1098718]|4|ENSMUSG00000028420|ENSMUST00000030127	4	0	o48-70i82-101o176-195i207-225o	1	1	18.98	0.214007	0.0467118	3	1	108.677	0	153.693	731.558	2162.41	1127.83
ENSMUSP00000130956	Smim13	Smim13|MGI Symbol|small integral membrane protein 13 [Source:MGI Symbol;Acc:MGI:2652854]|13|ENSMUSG00000091264|ENSMUST00000165561	1	0	o6-30i	1	1	18.38	0.215212	0.029586	2	1	139.518	197.308	0	3094.69	5522.77	1146.22
ENSMUSP00000099807	Uba2	Uba2|MGI Symbol|ubiquitin-like modifier activating enzyme 2 [Source:MGI Symbol;Acc:MGI:1858313]|7|ENSMUSG00000052997|ENSMUST00000102746	0	0	i	1	1	43	0.21539	0.226983	2;3	2	6579.53	10574.9	1270.04	8099.53	31819.4	20364.9
ENSMUSP00000066715;ENSMUSP00000125039	Marc2	Marc2|MGI Symbol|mitochondrial amidoxime reducing component 2 [Source:MGI Symbol;Acc:MGI:1914497]|1|ENSMUSG00000073481|ENSMUST00000068725	1	0	o20-40i	2	2	41.6	0.215456	4.43032	2	1	3325.37	6230.02	1527.24	56.0926	835.811	915.138
ENSMUSP00000020939	Nrcam	Nrcam|MGI Symbol|neuron-glia-CAM-related cell adhesion molecule [Source:MGI Symbol;Acc:MGI:104750]|12|ENSMUSG00000020598|ENSMUST00000020939	1	Y	n12-24c29/30o1121-1142i	1	1	29.56	0.215869	5.91131	2	1	18525.5	34145.4	7946.3	2791.42	5534.1	1586.44
ENSMUSP00000073697	Gm10094	Gm10094|MGI Symbol|predicted gene 10094 [Source:MGI Symbol;Acc:MGI:3704317]|8|ENSMUSG00000061104|ENSMUST00000074053	0	0	i	1	1	36.56	0.21761	0.13546	3	1	356.829	1058.68	554.045	6015.49	1699.18	10206.4
ENSMUSP00000116108;ENSMUSP00000086418;ENSMUSP00000116511	Tcp1	Tcp1|MGI Symbol|t-complex protein 1 [Source:MGI Symbol;Acc:MGI:98535]|17|ENSMUSG00000068039|ENSMUST00000151287	0	0	i	12	12	492.04	0.217761	0.521702	2;3	2	21336.7	75192.6	45018	41555.5	85825.8	144594
ENSMUSP00000020285;ENSMUSP00000020653	Sar1a	Sar1a|MGI Symbol|SAR1 gene homolog A (S. cerevisiae) [Source:MGI Symbol;Acc:MGI:98230]|10|ENSMUSG00000020088|ENSMUST00000020285	0	0	i	3	3	90.7	0.218904	2.13522	2	1	9059.66	34416.3	21604	6922.38	8223.26	18013
ENSMUSP00000025774	Sf3b2	Sf3b2|MGI Symbol|splicing factor 3b, subunit 2 [Source:MGI Symbol;Acc:MGI:2441856]|19|ENSMUSG00000024853|ENSMUST00000025774	0	0	i	2	2	72.87	0.219147	0.71128	3	1	3080.43	13522.4	9166	1272.29	16848.6	15049.3
ENSMUSP00000005606	Prkaca	Prkaca|MGI Symbol|protein kinase, cAMP dependent, catalytic, alpha [Source:MGI Symbol;Acc:MGI:97592]|8|ENSMUSG00000005469|ENSMUST00000005606	0	0	i	1	1	42.84	0.220002	0.344461	2	1	3395	7844.06	3042.81	8533.58	9768.59	21836.9
ENSMUSP00000054634;ENSMUSP00000030417	Cdc42	Cdc42|MGI Symbol|cell division cycle 42 [Source:MGI Symbol;Acc:MGI:106211]|4|ENSMUSG00000006699|ENSMUST00000051477	0	0	i	3	3	118.31	0.222613	3.03196	2	1	87798.4	217499	93333.5	33350.9	27676.8	74842.1
ENSMUSP00000083810	Myo18b	Myo18b|MGI Symbol|myosin XVIIIb [Source:MGI Symbol;Acc:MGI:1921626]|5|ENSMUSG00000072720|ENSMUST00000086617	0	0	i	1	1	13.68	0.222918	0.305535	3	1	7279.16	51714.1	41419.8	112741	232131	72690.7
ENSMUSP00000026175	Fn3k	Fn3k|MGI Symbol|fructosamine 3 kinase [Source:MGI Symbol;Acc:MGI:1926834]|11|ENSMUSG00000025175|ENSMUST00000026175	0	0	i	2	2	38.55	0.224042	0.0184563	2	1	69.4258	98.5065	0.323541	3379.88	287.472	5067.34
ENSMUSP00000015645	Hivep2	Hivep2|MGI Symbol|human immunodeficiency virus type I enhancer binding protein 2 [Source:MGI Symbol;Acc:MGI:1338076]|10|ENSMUSG00000015501|ENSMUST00000015645	0	0	i	1	1	13.72	0.224703	36.8844	3	1	10252.8	23684.5	9184.89	630.136	0	891.147
ENSMUSP00000063714	Arhgdia	Arhgdia|MGI Symbol|Rho GDP dissociation inhibitor (GDI) alpha [Source:MGI Symbol;Acc:MGI:2178103]|11|ENSMUSG00000025132|ENSMUST00000067936	0	0	i	3	2	86.85	0.224715	3.39	2	1	39402	108271	52548.2	20646.3	9120.55	38318.8
ENSMUSP00000023248	Ly6a	Ly6a|MGI Symbol|lymphocyte antigen 6 complex, locus A [Source:MGI Symbol;Acc:MGI:107527]|15|ENSMUSG00000075602|ENSMUST00000023248	0	Y	n10-21c26/27o	1	1	31.98	0.225357	13.7224	2	1	12520.6	22291.3	4584.49	1323.98	1915.46	43.0721
ENSMUSP00000032175;ENSMUSP00000020497	Aldh1l1	Aldh1l1|MGI Symbol|aldehyde dehydrogenase 1 family, member L1 [Source:MGI Symbol;Acc:MGI:1340024]|6|ENSMUSG00000030088|ENSMUST00000032175	0	0	i	9	9	228.6	0.225969	8.72161	2	1	57954.6	95296.2	13336	2972.58	8329.7	4125.84
ENSMUSP00000052146	Lancl2	Lancl2|MGI Symbol|LanC (bacterial lantibiotic synthetase component C)-like 2 [Source:MGI Symbol;Acc:MGI:1919085]|6|ENSMUSG00000062190|ENSMUST00000050077	0	0	i	1	1	33.25	0.226247	0.0486791	3	1	119.346	0	168.781	1178.46	2566.91	900.317
ENSMUSP00000023085	Ndufa6	Ndufa6|MGI Symbol|NADH dehydrogenase (ubiquinone) 1 alpha subcomplex, 6 (B14) [Source:MGI Symbol;Acc:MGI:1914380]|15|ENSMUSG00000022450|ENSMUST00000023085	0	0	i	1	1	14.27	0.226956	0.177004	2	1	19.6213	216.48	188.731	1097.05	368.904	1920.37
ENSMUSP00000002599	Puf60	Puf60|MGI Symbol|poly-U binding splicing factor 60 [Source:MGI Symbol;Acc:MGI:1915209]|15|ENSMUSG00000002524|ENSMUST00000002599	0	0	i	5	5	188.53	0.227143	0.424789	2;3	2	7910.62	25816.5	14629.2	24698.3	30142.6	65071.2
ENSMUSP00000021614;ENSMUSP00000114439;ENSMUSP00000115313	Pfkp	Pfkp|MGI Symbol|phosphofructokinase, platelet [Source:MGI Symbol;Acc:MGI:1891833]|13|ENSMUSG00000021196|ENSMUST00000021614	0	0	i	7	3	224.86	0.227224	1.4794	2;3	2	1569.1	10079	12298.1	2277.61	9173.42	5952.39
ENSMUSP00000020174	Stx7	Stx7|MGI Symbol|syntaxin 7 [Source:MGI Symbol;Acc:MGI:1858210]|10|ENSMUSG00000019998|ENSMUST00000020174	1	0	i238-259o	3	2	66.39	0.22749	3.66471	2	1	9393.34	22427.5	9143.29	3673.09	6904.67	1710.13
ENSMUSP00000034581;ENSMUSP00000124555	Cadm1	Cadm1|MGI Symbol|cell adhesion molecule 1 [Source:MGI Symbol;Acc:MGI:1889272]|9|ENSMUSG00000032076|ENSMUST00000034581	1	Y	n4-15c22/23o350-370i	6	6	216.66	0.227703	1.8737	1;2;3	3	247028	1.4401e+06	1.09075e+06	341916	917132	433591
ENSMUSP00000038106	Slc12a9	Slc12a9|MGI Symbol|solute carrier family 12 (potassium/chloride transporters), member 9 [Source:MGI Symbol;Acc:MGI:1933532]|5|ENSMUSG00000037344|ENSMUST00000039991	13	0	i40-60o72-99i120-144o164-187i194-214o263-285i297-319o339-365i377-397o417-439i451-471o477-494i740-761o	1	1	38.82	0.227952	24.9188	2	1	5497.64	8970.43	1195.6	284.168	404.921	3.04594
ENSMUSP00000038476	AW549877	AW549877|MGI Symbol|expressed sequence AW549877 [Source:MGI Symbol;Acc:MGI:2146232]|15|ENSMUSG00000041935|ENSMUST00000046633	0	0	0 i	1	1	38.8	0.228832	0.472967	2	1	1020.2	2615.1	1172.32	1322.81	3068.53	4939.26
ENSMUSP00000025217	Hspa9	Hspa9|MGI Symbol|heat shock protein 9 [Source:MGI Symbol;Acc:MGI:96245]|18|ENSMUSG00000024359|ENSMUST00000025217	0	Y	n7-18c26/27o	15	15	578.62	0.228879	1.66334	1;2;3	3	161362	330425	558625	36576.3	241385	293112
ENSMUSP00000026266	Adpgk	Adpgk|MGI Symbol|ADP-dependent glucokinase [Source:MGI Symbol;Acc:MGI:1919391]|9|ENSMUSG00000025236|ENSMUST00000026266	0	Y	n6-17c22/23o	7	7	421.65	0.229061	0.307901	2;3	2	37288.9	72232	19497.5	78193.6	204251	93668.3
ENSMUSP00000045354	Nat14	Nat14|MGI Symbol|N-acetyltransferase 14 [Source:MGI Symbol;Acc:MGI:3039561]|7|ENSMUSG00000035285|ENSMUST00000047309	1	0	o55-77i	1	1	29.59	0.231658	0.0460335	3	1	308.333	0	436.049	1167.31	5561.63	3910.8
ENSMUSP00000030765	Padi2	Padi2|MGI Symbol|peptidyl arginine deiminase, type II [Source:MGI Symbol;Acc:MGI:1338892]|4|ENSMUSG00000028927|ENSMUST00000030765	0	0	i	3	3	106.52	0.232346	14.2314	2	1	31698.7	49448.4	4619.6	1387.19	918.713	2880.49
ENSMUSP00000070821	Dnpep	Dnpep|MGI Symbol|aspartyl aminopeptidase [Source:MGI Symbol;Acc:MGI:1278328]|1|ENSMUSG00000026209|ENSMUST00000066668	0	0	i	9	9	230.3	0.233299	0.253676	2;3	2	3776.48	18281.2	12940.5	51129.7	25384.4	97692.7
ENSMUSP00000133166	Erap1	Erap1|MGI Symbol|endoplasmic reticulum aminopeptidase 1 [Source:MGI Symbol;Acc:MGI:1933403]|13|ENSMUSG00000021583|ENSMUST00000169114	0	Y	n4-15c20/21o	6	6	166.79	0.234199	4.25459	1;2	2	21197.4	42193.4	12215.8	4696.27	9714.94	3073.41
ENSMUSP00000047273	Bbs7	Bbs7|MGI Symbol|Bardet-Biedl syndrome 7 (human) [Source:MGI Symbol;Acc:MGI:1918742]|3|ENSMUSG00000037325|ENSMUST00000040148	0	0	i	1	1	38.4	0.235593	0.0776716	2	1	4.88714	101.024	94.113	1469.82	216.848	2295.49
ENSMUSP00000004574	Dnajb11	Dnajb11|MGI Symbol|DnaJ (Hsp40) homolog, subfamily B, member 11 [Source:MGI Symbol;Acc:MGI:1915088]|16|ENSMUSG00000004460|ENSMUST00000004574	0	Y	n6-17c22/23o	2	2	71.27	0.235766	2.13906	3	1	7812.64	21308.8	10260.1	2323.85	5735.94	9022.36
ENSMUSP00000064204	Lypla2	Lypla2|MGI Symbol|lysophospholipase 2 [Source:MGI Symbol;Acc:MGI:1347000]|4|ENSMUSG00000028670|ENSMUST00000067567	0	0	i	2	2	51.93	0.235945	0.204696	2	1	174.203	856.002	609.642	3286.79	1255.94	5904.16
ENSMUSP00000002172	Acp2	Acp2|MGI Symbol|acid phosphatase 2, lysosomal [Source:MGI Symbol;Acc:MGI:87882]|2|ENSMUSG00000002103|ENSMUST00000002172	1	Y	n11-22c30/31o381-404i	1	1	16.39	0.236037	0.691386	1	1	160.706	514.281	741.554	167.687	789.629	1026.77
ENSMUSP00000087118	Mat2a	Mat2a|MGI Symbol|methionine adenosyltransferase II, alpha [Source:MGI Symbol;Acc:MGI:2443731]|6|ENSMUSG00000053907|ENSMUST00000059472	0	0	i	2	2	89.75	0.236567	0.497458	2	1	2319.69	8337.57	5057.04	5893.22	9295.91	17630.2
ENSMUSP00000026599;ENSMUSP00000109042	Apool	Apool|MGI Symbol|apolipoprotein O-like [Source:MGI Symbol;Acc:MGI:1915367]|X|ENSMUSG00000025525|ENSMUST00000026599	0	Y	n9-19c26/27o	5	5	143.25	0.237107	0.69241	2;3	2	4107.09	42672.8	36864.5	15810.5	68614.9	46255.5
ENSMUSP00000035454	Nfasc	Nfasc|MGI Symbol|neurofascin [Source:MGI Symbol;Acc:MGI:104753]|1|ENSMUSG00000026442|ENSMUST00000043189	1	Y	n9-19c24/25o1027-1048i	1	1	28.81	0.238318	0.234748	2	1	2150.93	1948.64	4990.5	12125.9	23354.3	6205.67
ENSMUSP00000029876	Calb1	Calb1|MGI Symbol|calbindin 1 [Source:MGI Symbol;Acc:MGI:88248]|4|ENSMUSG00000028222|ENSMUST00000029876	0	0	i	2	1	46.98	0.239908	0.352596	2	1	2370.66	848.521	4201.15	816.91	7738.34	6583.06
ENSMUSP00000041152	Spcs2	Spcs2|MGI Symbol|signal peptidase complex subunit 2 homolog (S. cerevisiae) [Source:MGI Symbol;Acc:MGI:1913874]|7|ENSMUSG00000035227|ENSMUST00000036274	2	0	i81-101o113-131i	5	5	191.01	0.240674	0.486263	2;3	2	17923.1	40414	15066.9	8471.94	63038.8	51057.7
ENSMUSP00000053943	Basp1	Basp1|MGI Symbol|brain abundant, membrane attached signal protein 1 [Source:MGI Symbol;Acc:MGI:1917600]|15|ENSMUSG00000045763|ENSMUST00000058845	0	0	i	11	11	528.75	0.241248	3.67387	1;2	2	314055	681446	237306	98891.2	194965	55112.1
ENSMUSP00000045154;ENSMUSP00000105747	Tmx4	Tmx4|MGI Symbol|thioredoxin-related transmembrane protein 4 [Source:MGI Symbol;Acc:MGI:106558]|2|ENSMUSG00000034723|ENSMUST00000038228	1	Y	n4-15c20/21o185-206i	3	3	115.77	0.241295	0.344233	2;3	2	9412.85	21711.8	8400.02	26085.5	62182.7	25292.3
ENSMUSP00000034947;ENSMUSP00000025419	Ppib	Ppib|MGI Symbol|peptidylprolyl isomerase B [Source:MGI Symbol;Acc:MGI:97750]|9|ENSMUSG00000032383|ENSMUST00000034947	0	Y	n11-26c33/34o	7	6	213.91	0.24132	2.79705	3	1	32572.7	336718	382783	120312	43544.4	213691
ENSMUSP00000026698	Podxl	Podxl|MGI Symbol|podocalyxin-like [Source:MGI Symbol;Acc:MGI:1351317]|6|ENSMUSG00000025608|ENSMUST00000026698	1	Y	n4-15c21/22o403-426i	1	1	44.5	0.24133	2.34192	1;2	2	12319.8	34163	16740.1	5588.67	14819.6	6916.04
ENSMUSP00000034866	Etfa	Etfa|MGI Symbol|electron transferring flavoprotein, alpha polypeptide [Source:MGI Symbol;Acc:MGI:106092]|9|ENSMUSG00000032314|ENSMUST00000034866	0	0	i	5	5	177.92	0.24139	1.74076	2;3	2	17282.7	97641.6	73200.1	22343.8	33271.5	64870.5
ENSMUSP00000032220	Cops7a	Cops7a|MGI Symbol|COP9 (constitutive photomorphogenic) homolog, subunit 7a (Arabidopsis thaliana) [Source:MGI Symbol;Acc:MGI:1349400]|6|ENSMUSG00000030127|ENSMUST00000032220	0	0	i	3	3	66.62	0.241413	0.398718	2;3	2	4241.2	8679.51	2681.55	4956.19	10742.4	17751.5
ENSMUSP00000006467	Arpc2	Arpc2|MGI Symbol|actin related protein 2/3 complex, subunit 2 [Source:MGI Symbol;Acc:MGI:1923959]|1|ENSMUSG00000006304|ENSMUST00000006467	0	0	i	1	1	17.69	0.241779	3.37126	3	1	4475.41	9054.53	2725.35	642.384	2201.34	1292.87
ENSMUSP00000063511	Car8	Car8|MGI Symbol|carbonic anhydrase 8 [Source:MGI Symbol;Acc:MGI:88253]|4|ENSMUSG00000041261|ENSMUST00000066674	0	0	i	2	2	46.63	0.242374	0.277167	2	1	2658.83	818.305	4578.46	4993.68	6204.52	13266.7
ENSMUSP00000019109	Ywhah	Ywhah|MGI Symbol|tyrosine 3-monooxygenase/tryptophan 5-monooxygenase activation protein, eta polypeptide [Source:MGI Symbol;Acc:MGI:109194]|5|ENSMUSG00000018965|ENSMUST00000019109	0	0	i	8	3	229.71	0.242555	1.49857	2;3	2	9044.44	61418.8	48628.1	11766.2	28397.3	45037.3
ENSMUSP00000080354	Rpl3	Rpl3|MGI Symbol|ribosomal protein L3 [Source:MGI Symbol;Acc:MGI:1351605]|15|ENSMUSG00000060036|ENSMUST00000081650	0	0	i	5	5	207.49	0.24356	0.488797	2;3	2	10698.3	26270.1	11140.5	11318.4	30264.7	46271.3
ENSMUSP00000027726;ENSMUSP00000133385;ENSMUSP00000133842;ENSMUSP00000134488	Cyb5r1	Cyb5r1|MGI Symbol|cytochrome b5 reductase 1 [Source:MGI Symbol;Acc:MGI:1919267]|1|ENSMUSG00000026456|ENSMUST00000027726	0	Y	n8-21c26/27o	8	8	310.03	0.24366	0.46155	2;3	2	15743.2	121570	99305.5	132325	332843	145708
ENSMUSP00000093713	Usmg5	Usmg5|MGI Symbol|upregulated during skeletal muscle growth 5 [Source:MGI Symbol;Acc:MGI:1891435]|19|ENSMUSG00000071528|ENSMUST00000096014	1	0	o26-45i	4	3	107.64	0.243888	0.776857	1;2;3	3	2359.91	334479	337816	89790.3	496193	369210
ENSMUSP00000042207;ENSMUSP00000066633;ENSMUSP00000095498	Ago2	Ago2|MGI Symbol|argonaute RISC catalytic subunit 2 [Source:MGI Symbol;Acc:MGI:2446632]|15|ENSMUSG00000036698|ENSMUST00000044113	0	0	i	4	4	83.01	0.243928	0.0890866	3	1	1354.62	1974.46	58.7409	11139.2	19288	3534.75
ENSMUSP00000029925	Ndufaf4	Ndufaf4|MGI Symbol|NADH dehydrogenase (ubiquinone) 1 alpha subcomplex, assembly factor 4 [Source:MGI Symbol;Acc:MGI:1915743]|4|ENSMUSG00000028261|ENSMUST00000029925	0	0	i	1	1	17.73	0.244419	0.0772708	3	1	123.635	174.847	0	246.142	957.341	1305.44
ENSMUSP00000055455	Cpox	Cpox|MGI Symbol|coproporphyrinogen oxidase [Source:MGI Symbol;Acc:MGI:104841]|16|ENSMUSG00000022742|ENSMUST00000060077	0	0	i	1	1	36.63	0.244797	0.118503	3	1	311.189	450.54	10.4521	1390.61	961.754	2928.37
ENSMUSP00000009679;ENSMUSP00000117459	Rnmt	Rnmt|MGI Symbol|RNA (guanine-7-) methyltransferase [Source:MGI Symbol;Acc:MGI:1915147]|18|ENSMUSG00000009535|ENSMUST00000009679	0	0	i	4	4	106.48	0.244876	0.505971	2;3	2	4364.53	4635.93	10808.3	3919.37	12490.6	18033.4
ENSMUSP00000020920;ENSMUSP00000099351;ENSMUSP00000102315	Rgs9	Rgs9|MGI Symbol|regulator of G-protein signaling 9 [Source:MGI Symbol;Acc:MGI:1338824]|11|ENSMUSG00000020599|ENSMUST00000020920	0	0	i	3	3	81.47	0.245684	0.206368	2	1	2752.78	487.079	4380.1	7795.7	6280.11	17304.9
ENSMUSP00000107546	8430419L09Rik	8430419L09Rik|MGI Symbol|RIKEN cDNA 8430419L09 gene [Source:MGI Symbol;Acc:MGI:1921775]|6|ENSMUSG00000030207|ENSMUST00000111915	1	0	1 0 i107-126o	1	1	21.16	0.246485	0.392703	1	1	226.406	679.471	359.285	782.839	1876.12	769.022
ENSMUSP00000029955;ENSMUSP00000129559	1700009N14Rik	1700009N14Rik|MGI Symbol|RIKEN cDNA 1700009N14 gene [Source:MGI Symbol;Acc:MGI:1922721]|4|ENSMUSG00000028287|ENSMUST00000029955	0	0	0 0 i	5	5	130.57	0.246519	0.478079	2;3	2	21473.2	63826.3	33458.5	44719.8	70123.8	133367
ENSMUSP00000011896;ENSMUSP00000020768	Pgam1	Pgam1|MGI Symbol|phosphoglycerate mutase 1 [Source:MGI Symbol;Acc:MGI:97552]|19|ENSMUSG00000011752|ENSMUST00000011896	0	0	i	15	15	704.55	0.246621	0.183155	1;2;3	3	134146	554980	365269	2.43557e+06	789998	4.23442e+06
ENSMUSP00000053751	Sprr1a	Sprr1a|MGI Symbol|small proline-rich protein 1A [Source:MGI Symbol;Acc:MGI:106660]|3|ENSMUSG00000050359|ENSMUST00000054599	0	0	i	1	1	15.68	0.247699	2.47629	2	1	1537.72	2614.8	4789.46	1044.5	2233.6	756.457
ENSMUSP00000081544;ENSMUSP00000043918	Oat	Oat|MGI Symbol|ornithine aminotransferase [Source:MGI Symbol;Acc:MGI:97394]|7|ENSMUSG00000030934|ENSMUST00000084500	0	Y	n5-14c25/26o	16	16	720.61	0.247911	2.3725	1;2	2	130515	845363	660787	252608	138797	496039
ENSMUSP00000032998;ENSMUSP00000102713	Rps3	Rps3|MGI Symbol|ribosomal protein S3 [Source:MGI Symbol;Acc:MGI:1350917]|7|ENSMUSG00000030744|ENSMUST00000032998	0	0	i	13	13	356.86	0.248178	0.645347	2;3	2	54920.7	183862	106193	31256.4	202626	246829
ENSMUSP00000026538	Echs1	Echs1|MGI Symbol|enoyl Coenzyme A hydratase, short chain, 1, mitochondrial [Source:MGI Symbol;Acc:MGI:2136460]|7|ENSMUSG00000025465|ENSMUST00000026538	0	0	i	1	1	37.12	0.248392	3.36701	2	1	6356.72	6644.01	15633.8	2942.2	1227.79	5388.69
ENSMUSP00000026495;ENSMUSP00000110396;ENSMUSP00000120436	Atp5a1	Atp5a1|MGI Symbol|ATP synthase, H+ transporting, mitochondrial F1 complex, alpha subunit 1 [Source:MGI Symbol;Acc:MGI:88115]|18|ENSMUSG00000025428|ENSMUST00000026495	0	0	i	33	33	1683.57	0.248744	0.620728	1;2;3	3	1.45919e+06	5.93666e+06	3.87305e+06	2.2764e+06	6.29211e+06	9.51142e+06
ENSMUSP00000026723	Hprt	Hprt|MGI Symbol|hypoxanthine guanine phosphoribosyl transferase [Source:MGI Symbol;Acc:MGI:96217]|X|ENSMUSG00000025630|ENSMUST00000026723	0	0	i	7	7	323.55	0.249242	0.53723	2;3	2	113144	153152	313162	124399	346035	521961
ENSMUSP00000026667;ENSMUSP00000101860;ENSMUSP00000133154	Eif4a3	Eif4a3|MGI Symbol|eukaryotic translation initiation factor 4A3 [Source:MGI Symbol;Acc:MGI:1923731]|11|ENSMUSG00000025580|ENSMUST00000026667	0	0	i	7	7	246.93	0.249693	0.471732	2;3	2	22089.3	47491.2	16252.2	11337.3	59546.5	75579.8
ENSMUSP00000045816;ENSMUSP00000037304	Hist1h1c	Hist1h1c|MGI Symbol|histone cluster 1, H1c [Source:MGI Symbol;Acc:MGI:1931526]|13|ENSMUSG00000036181|ENSMUST00000040914	0	0	0 i	18	5	688.65	0.251224	0.30619	2;3	2	426031	799385	196886	945079	2.29516e+06	958612
ENSMUSP00000033269;ENSMUSP00000127701	Ctbp2	Ctbp2|MGI Symbol|C-terminal binding protein 2 [Source:MGI Symbol;Acc:MGI:1201686]|7|ENSMUSG00000030970|ENSMUST00000033269	0	0	i	2	1	39.93	0.251368	0.366622	2	1	364.526	2469.69	1954.17	4170.59	3084.21	8982.32
ENSMUSP00000003117	Ap1m1	Ap1m1|MGI Symbol|adaptor-related protein complex AP-1, mu subunit 1 [Source:MGI Symbol;Acc:MGI:102776]|8|ENSMUSG00000003033|ENSMUST00000003117	0	0	i	1	1	22.14	0.252203	0.0825035	3	1	132.175	186.923	0	384.52	1404.72	860.923
ENSMUSP00000123981	Impdh1	Impdh1|MGI Symbol|inosine 5'-phosphate dehydrogenase 1 [Source:MGI Symbol;Acc:MGI:96567]|6|ENSMUSG00000003500|ENSMUST00000162242	0	0	i	2	1	133.57	0.253141	0.0442048	2;3	2	176.964	0	250.264	2923.98	763.173	4898.31
ENSMUSP00000063548;ENSMUSP00000111504;ENSMUSP00000116686;ENSMUSP00000121881	Abat	Abat|MGI Symbol|4-aminobutyrate aminotransferase [Source:MGI Symbol;Acc:MGI:2443582]|16|ENSMUSG00000057880|ENSMUST00000065987	0	0	i	10	10	366.16	0.253561	5.61406	2;3	2	358499	615162	108168	13181.2	73741.8	55100.7
ENSMUSP00000020628	Zfp354a	Zfp354a|MGI Symbol|zinc finger protein 354A [Source:MGI Symbol;Acc:MGI:103172]|11|ENSMUSG00000020364|ENSMUST00000020628	0	0	i	1	1	15.45	0.253718	0.232601	2	1	8.8925	1548.63	1561.21	6032.41	2419.36	10950.5
ENSMUSP00000022341	2700060E02Rik	2700060E02Rik|MGI Symbol|RIKEN cDNA 2700060E02 gene [Source:MGI Symbol;Acc:MGI:1915295]|14|ENSMUSG00000021807|ENSMUST00000022341	0	0	0 0 i	1	1	37.79	0.253792	1.42068	2;3	2	2299.91	14911.7	11659.1	2513.14	7574.39	11128.5
ENSMUSP00000054856	Uqcr10	Uqcr10|MGI Symbol|ubiquinol-cytochrome c reductase, complex III subunit X [Source:MGI Symbol;Acc:MGI:1913402]|11|ENSMUSG00000059534|ENSMUST00000058407	0	Y	n20-31c35/36o	1	1	55.76	0.253794	0.385183	2;3	2	11448.4	22167.7	5977.24	13362.3	27086	45983.1
ENSMUSP00000004565	Ralb	Ralb|MGI Symbol|v-ral simian leukemia viral oncogene homolog B (ras related) [Source:MGI Symbol;Acc:MGI:1927244]|1|ENSMUSG00000004451|ENSMUST00000004565	0	0	i	2	1	99.69	0.254276	6.06699	2	1	5780.78	9959.81	1784.56	685.771	482.977	1452.8
ENSMUSP00000021913;ENSMUSP00000105658;ENSMUSP00000116179	Auh	Auh|MGI Symbol|AU RNA binding protein/enoyl-coenzyme A hydratase [Source:MGI Symbol;Acc:MGI:1338011]|13|ENSMUSG00000021460|ENSMUST00000021913	0	0	i	3	3	70.64	0.255269	0.293455	2;3	2	1534.45	3648.33	5818.37	12777.3	7094.84	25164.6
ENSMUSP00000003572	Gars	Gars|MGI Symbol|glycyl-tRNA synthetase [Source:MGI Symbol;Acc:MGI:2449057]|6|ENSMUSG00000029777|ENSMUST00000003572	0	Y	n3-18c26/27o	3	3	64.57	0.255775	0.234957	2	1	1100.89	2632.98	1076.08	6778.82	3099.73	12686.4
ENSMUSP00000081476	Cend1	Cend1|MGI Symbol|cell cycle exit and neuronal differentiation 1 [Source:MGI Symbol;Acc:MGI:1929898]|7|ENSMUSG00000060240|ENSMUST00000084436	1	0	o125-146i	2	2	118.93	0.255868	0.140025	2	1	2336.54	10258.9	13563.3	90539.3	149085	21043.2
ENSMUSP00000065770;ENSMUSP00000028279	Ilf3	Ilf3|MGI Symbol|interleukin enhancer binding factor 3 [Source:MGI Symbol;Acc:MGI:1339973]|9|ENSMUSG00000032178|ENSMUST00000067646	0	0	i	14	14	464.9	0.256343	0.449545	2;3	2	28956.9	103962	63010.6	101129	257222	114204
ENSMUSP00000037377	Fbxo2	Fbxo2|MGI Symbol|F-box protein 2 [Source:MGI Symbol;Acc:MGI:2446216]|4|ENSMUSG00000041556|ENSMUST00000047951	0	0	i	2	2	60.63	0.256515	35.9772	2	1	9013.68	13934.5	1187.19	297.205	420.312	0
ENSMUSP00000100667;ENSMUSP00000110538	Hmga1-rs1	Hmga1-rs1|MGI Symbol|high mobility group AT-hook I, related sequence 1 [Source:MGI Symbol;Acc:MGI:96161]|11|ENSMUSG00000078249|ENSMUST00000105046	0	0	0 i	3	3	88.96	0.256747	14.4156	3	1	532013	827409	75028.7	36978	57448.1	5153.33
ENSMUSP00000040956;ENSMUSP00000121285;ENSMUSP00000136880	Sccpdh	Sccpdh|MGI Symbol|saccharopine dehydrogenase (putative) [Source:MGI Symbol;Acc:MGI:1924486]|1|ENSMUSG00000038936|ENSMUST00000040538	1	0	o274-300i	6	6	129.43	0.257061	0.53019	2;3	2	8904.94	20788.9	8195.39	2421.53	29046.1	25621.6
ENSMUSP00000129565;ENSMUSP00000038931	Gstp1	Gstp1|MGI Symbol|glutathione S-transferase, pi 1 [Source:MGI Symbol;Acc:MGI:95865]|19|ENSMUSG00000060803|ENSMUST00000169613	0	0	i	6	6	316.27	0.257112	0.255802	1;2;3	3	9976.45	69607.4	55498.6	211991	94636	394437
ENSMUSP00000093719;ENSMUSP00000082772;ENSMUSP00000100709;ENSMUSP00000100711	Gm10335	Gm10335|MGI Symbol|predicted gene 10335 [Source:MGI Symbol;Acc:MGI:3641693]|10|ENSMUSG00000071532|ENSMUST00000096020	0	0	i	3	3	84.93	0.257886	2.59884	3	1	98805.2	220979	81247	18380.5	71143.3	45149.3
ENSMUSP00000025696	Ak3	Ak3|MGI Symbol|adenylate kinase 3 [Source:MGI Symbol;Acc:MGI:1860835]|19|ENSMUSG00000024782|ENSMUST00000025696	0	0	i	1	1	23.76	0.258504	14.8368	3	1	1322.22	4889.71	3019.8	376.958	0	533.099
ENSMUSP00000063504	2010107G23Rik	2010107G23Rik|MGI Symbol|RIKEN cDNA 2010107G23 gene [Source:MGI Symbol;Acc:MGI:1917144]|10|ENSMUSG00000020083|ENSMUST00000064050	1	0	1 0 o91-114i	2	2	41.01	0.258802	0.363355	3	1	1667.32	2898.69	540.746	767.2	4190.39	5275.37
ENSMUSP00000018884	Slc25a35	Slc25a35|MGI Symbol|solute carrier family 25, member 35 [Source:MGI Symbol;Acc:MGI:1919248]|11|ENSMUSG00000018740|ENSMUST00000018884	0	Y	Y n3-14c19/20o	1	1	20.89	0.259401	0.0762771	2	1	262.622	371.404	0	726.754	2948.46	1920.68
ENSMUSP00000019470;ENSMUSP00000118279	Psme3	Psme3|MGI Symbol|proteaseome (prosome, macropain) activator subunit 3 (PA28 gamma, Ki) [Source:MGI Symbol;Acc:MGI:1096366]|11|ENSMUSG00000078652|ENSMUST00000019470	0	0	i	3	3	61.85	0.259599	0.516641	2	1	569.607	5696.62	6502.17	5988.43	7571.41	16040.3
ENSMUSP00000027444;ENSMUSP00000137820;ENSMUSP00000137956	Pde6d	Pde6d|MGI Symbol|phosphodiesterase 6D, cGMP-specific, rod, delta [Source:MGI Symbol;Acc:MGI:1270843]|1|ENSMUSG00000026239|ENSMUST00000027444	0	0	i	4	4	200.79	0.260708	0.114911	2	1	5289.97	4575.15	12056.3	80171.7	15677	129057
ENSMUSP00000005651;ENSMUSP00000112924;ENSMUSP00000119138;ENSMUSP00000121022;ENSMUSP00000121531	Por	Por|MGI Symbol|P450 (cytochrome) oxidoreductase [Source:MGI Symbol;Acc:MGI:97744]|5|ENSMUSG00000005514|ENSMUST00000005651	1	0	o20-43i	12	12	351.1	0.261122	9.44028	2	1	290475	460668	49874.5	176.439	26915.9	27165.4
ENSMUSP00000028807	Ivd	Ivd|MGI Symbol|isovaleryl coenzyme A dehydrogenase [Source:MGI Symbol;Acc:MGI:1929242]|2|ENSMUSG00000027332|ENSMUST00000028807	0	0	i	3	3	94.73	0.262105	3.38523	2	1	12015.2	30638	13646	6453.76	1977.27	11104.3
ENSMUSP00000044714	C330027C09Rik	C330027C09Rik|MGI Symbol|RIKEN cDNA C330027C09 gene [Source:MGI Symbol;Acc:MGI:2146335]|16|ENSMUSG00000033031|ENSMUST00000048374	1	0	1 0 i191-214o	1	1	14.63	0.262655	0.432323	3	1	777.619	1517.03	417.315	470.09	2569.56	1904.76
ENSMUSP00000066068;ENSMUSP00000011895;ENSMUSP00000115436;ENSMUSP00000122268;ENSMUSP00000123210	Actn4	Actn4|MGI Symbol|actinin alpha 4 [Source:MGI Symbol;Acc:MGI:1890773]|7|ENSMUSG00000054808|ENSMUST00000068045	0	0	i	31	23	1093.08	0.263359	6.11811	2;3	2	676184	1.13311e+06	176845	962.225	106376	107736
ENSMUSP00000032402;ENSMUSP00000039744;ENSMUSP00000116091;ENSMUSP00000116565;ENSMUSP00000120180	Bcat1	Bcat1|MGI Symbol|branched chain aminotransferase 1, cytosolic [Source:MGI Symbol;Acc:MGI:104861]|6|ENSMUSG00000030268|ENSMUST00000032402	0	Y	n12-20c25/26o	8	8	343.34	0.264379	2.75629	2;3	2	138632	305232	109177	34336	99454.3	50895.9
ENSMUSP00000031058	Mapre3	Mapre3|MGI Symbol|microtubule-associated protein, RP/EB family, member 3 [Source:MGI Symbol;Acc:MGI:2140967]|5|ENSMUSG00000029166|ENSMUST00000031058	0	0	i	2	2	52.82	0.264831	0.259665	2;3	2	2725.46	750.245	4604.62	6781.53	5515.84	15106.4
ENSMUSP00000027111	Ndufs1	Ndufs1|MGI Symbol|NADH dehydrogenase (ubiquinone) Fe-S protein 1 [Source:MGI Symbol;Acc:MGI:2443241]|1|ENSMUSG00000025968|ENSMUST00000027111	0	0	i	26	26	949.03	0.265619	0.455882	1;2;3	3	118074	295972	128990	211930	316231	615944
ENSMUSP00000083211	Gbas	Gbas|MGI Symbol|glioblastoma amplified sequence [Source:MGI Symbol;Acc:MGI:1278343]|5|ENSMUSG00000029432|ENSMUST00000086046	0	0	i	6	6	177.99	0.265918	0.572975	2;3	2	8381.18	31250.7	19397.9	16410.4	32594	55801.8
ENSMUSP00000097754	Krt76	Krt76|MGI Symbol|keratin 76 [Source:MGI Symbol;Acc:MGI:1924305]|15|ENSMUSG00000075402|ENSMUST00000100179	0	0	i	9	2	335.48	0.266114	5.39402	2;3	2	4.00245e+06	1.92448e+06	7.58479e+06	996032	1.58576e+06	177163
ENSMUSP00000034426	Kars	Kars|MGI Symbol|lysyl-tRNA synthetase [Source:MGI Symbol;Acc:MGI:1934754]|8|ENSMUSG00000031948|ENSMUST00000034426	0	0	i	1	1	15.25	0.267028	0.0939139	3	1	174.367	246.592	0	463.86	1640.86	984.862
ENSMUSP00000056299	Cntnap2	Cntnap2|MGI Symbol|contactin associated protein-like 2 [Source:MGI Symbol;Acc:MGI:1914047]|6|ENSMUSG00000039419|ENSMUST00000060839	1	0	o39-60i	1	1	37.59	0.267325	8.28726	2	1	28543	46533.3	6167.43	2999.91	5300.88	1058.36
ENSMUSP00000017975	Rab5a	Rab5a|MGI Symbol|RAB5A, member RAS oncogene family [Source:MGI Symbol;Acc:MGI:105926]|17|ENSMUSG00000017831|ENSMUST00000017975	0	0	i	6	3	172.43	0.267519	1.86136	2;3	2	13597.7	39299.5	20069.4	4096.19	13051.3	18844.2
ENSMUSP00000082855	Stat2	Stat2|MGI Symbol|signal transducer and activator of transcription 2 [Source:MGI Symbol;Acc:MGI:103039]|10|ENSMUSG00000040033|ENSMUST00000085708	0	0	i	1	1	17.08	0.267624	4.1308	2	1	11776.3	10357.6	27011.8	5099.41	8129.09	917.443
ENSMUSP00000027494	Ppp1r7	Ppp1r7|MGI Symbol|protein phosphatase 1, regulatory (inhibitor) subunit 7 [Source:MGI Symbol;Acc:MGI:1913635]|1|ENSMUSG00000026275|ENSMUST00000027494	0	0	i	1	1	32.67	0.267699	0.0983683	3	1	67.247	245.414	340.516	3452.3	537.098	5419.39
ENSMUSP00000080568	Syn1	Syn1|MGI Symbol|synapsin I [Source:MGI Symbol;Acc:MGI:98460]|X|ENSMUSG00000037217|ENSMUST00000081893	0	0	i	1	1	29.1	0.268047	0.0831371	3	1	337.724	0	477.614	535.187	3250.88	2494.01
ENSMUSP00000033044	BC017158	BC017158|MGI Symbol|cDNA sequence BC017158 [Source:MGI Symbol;Acc:MGI:2384572]|7|ENSMUSG00000030780|ENSMUST00000033044	4	0	0 i168-189o195-214i235-251o257-274i	2	2	87.34	0.268248	0.619162	2;3	2	7876.54	21839	10699.9	195.525	26414.8	26138.3
ENSMUSP00000029628	Plrg1	Plrg1|MGI Symbol|pleiotropic regulator 1, PRL1 homolog (Arabidopsis) [Source:MGI Symbol;Acc:MGI:1858197]|3|ENSMUSG00000027998|ENSMUST00000029628	0	0	i	1	1	29	0.268657	0.114979	3	1	104.749	0	148.138	6.39611	639.672	648.717
ENSMUSP00000050336	Ckap4	Ckap4|MGI Symbol|cytoskeleton-associated protein 4 [Source:MGI Symbol;Acc:MGI:2444926]|10|ENSMUSG00000046841|ENSMUST00000053871	1	0	i86-106o	22	22	734.72	0.269108	1.75848	2;3	2	312608	915765	473670	45719.2	427396	362740
ENSMUSP00000034776	Cln6	Cln6|MGI Symbol|ceroid-lipofuscinosis, neuronal 6 [Source:MGI Symbol;Acc:MGI:2159324]|9|ENSMUSG00000032245|ENSMUST00000034776	7	0	i44-69o81-98i110-127o172-191i203-221o227-244i256-278o	1	1	59.79	0.270483	0.319914	2	1	4370.53	7254.45	1073.58	5012.88	9471.41	16560.7
ENSMUSP00000126197	Krt78	Krt78|MGI Symbol|keratin 78 [Source:MGI Symbol;Acc:MGI:1917529]|15|ENSMUSG00000050463|ENSMUST00000164932	0	0	i	7	5	256.03	0.270556	4.5617	1;2;3	3	7.88643e+06	3.96645e+06	1.51195e+07	2.05115e+06	3.54237e+06	641602
ENSMUSP00000029490;ENSMUSP00000067638;ENSMUSP00000117909	Ahcyl1	Ahcyl1|MGI Symbol|S-adenosylhomocysteine hydrolase-like 1 [Source:MGI Symbol;Acc:MGI:2385184]|3|ENSMUSG00000027893|ENSMUST00000029490	0	0	i	4	4	179.91	0.272909	0.498168	2;3	2	18151.3	38017.9	12348.1	3756.83	53207.7	47894.7
ENSMUSP00000031004;ENSMUSP00000109795	Crmp1	Crmp1|MGI Symbol|collapsin response mediator protein 1 [Source:MGI Symbol;Acc:MGI:107793]|5|ENSMUSG00000029121|ENSMUST00000031004	0	0	i	16	8	550.78	0.272916	0.207266	2;3	2	7390.78	5938.02	16390.2	50307.7	18290.5	89436.4
ENSMUSP00000017629;ENSMUSP00000068896;ENSMUSP00000123789;ENSMUSP00000123992	Top2b	Top2b|MGI Symbol|topoisomerase (DNA) II beta [Source:MGI Symbol;Acc:MGI:98791]|14|ENSMUSG00000017485|ENSMUST00000017629	0	0	i	12	12	348.27	0.273006	0.159291	3	1	3025.92	14140.9	9861.59	79021.3	131218	19465
ENSMUSP00000099480	Rpl22	Rpl22|MGI Symbol|ribosomal protein L22 [Source:MGI Symbol;Acc:MGI:99262]|4|ENSMUSG00000028936|ENSMUST00000103191	0	0	i	2	2	59.27	0.273082	2.43401	2;3	2	6175.29	46916.1	38183	15862.4	6264.85	28697.7
ENSMUSP00000069965	Opa3	Opa3|MGI Symbol|optic atrophy 3 [Source:MGI Symbol;Acc:MGI:2686271]|7|ENSMUSG00000052214|ENSMUST00000063976	0	0	i	1	1	26.95	0.273118	0.0811658	3	1	505.272	714.704	0.141198	1598.28	5533.77	3273.45
ENSMUSP00000034856	Mpi	Mpi|MGI Symbol|mannose phosphate isomerase [Source:MGI Symbol;Acc:MGI:97075]|9|ENSMUSG00000032306|ENSMUST00000034856	0	0	i	3	3	120.46	0.274462	0.577445	2	1	5044.85	12415.5	5280.98	343.573	15080.1	15566
ENSMUSP00000022793;ENSMUSP00000022794;ENSMUSP00000120445	Acin1	Acin1|MGI Symbol|apoptotic chromatin condensation inducer 1 [Source:MGI Symbol;Acc:MGI:1891824]|14|ENSMUSG00000022185|ENSMUST00000022793	0	0	i	4	4	113.52	0.274683	0.314417	3	1	6565.66	10738.7	1453.42	7661.43	13971	24805.9
ENSMUSP00000033012	Copb1	Copb1|MGI Symbol|coatomer protein complex, subunit beta 1 [Source:MGI Symbol;Acc:MGI:1917599]|7|ENSMUSG00000030754|ENSMUST00000033012	0	0	i	1	1	13.27	0.275335	0.243808	3	1	101.52	386.704	243.133	1166.67	2116.62	466.703
ENSMUSP00000006235	Ctsb	Ctsb|MGI Symbol|cathepsin B [Source:MGI Symbol;Acc:MGI:88561]|14|ENSMUSG00000021939|ENSMUST00000006235	0	Y	n4-12c17/18o	4	4	177.42	0.275679	0.577593	2;3	2	2006.08	17847.8	20684.9	14923.1	22804.1	43908.5
ENSMUSP00000060761	H1fx	H1fx|MGI Symbol|H1 histone family, member X [Source:MGI Symbol;Acc:MGI:2685307]|6|ENSMUSG00000044927|ENSMUST00000056403	0	0	i	2	2	70.51	0.277208	0.367394	3	1	13264	24564	5805.93	19436.7	55075.4	27587.8
ENSMUSP00000038744;ENSMUSP00000129711	Skp1a	Skp1a|MGI Symbol|S-phase kinase-associated protein 1A [Source:MGI Symbol;Acc:MGI:103575]|11|ENSMUSG00000036309|ENSMUST00000037324	0	0	i	3	3	126.9	0.280016	2.1029	2	1	5637.99	40935.4	48908.8	16682.6	33158.4	9565.62
ENSMUSP00000094750	Sept5	Sept5|MGI Symbol|septin 5 [Source:MGI Symbol;Acc:MGI:1195461]|16|ENSMUSG00000072214|ENSMUST00000096987	0	0	i	1	1	16.82	0.280117	1.52408	3	1	1451.4	5307.03	3254.44	470.535	2476.01	3141.45
ENSMUSP00000103261	Lrba	Lrba|MGI Symbol|LPS-responsive beige-like anchor [Source:MGI Symbol;Acc:MGI:1933162]|3|ENSMUSG00000028080|ENSMUST00000107635	2	0	o1403-1422i1530-1547o	1	1	14.62	0.280469	5.87313	2	1	318312	89477	539638	40432.7	82149	24968.5
ENSMUSP00000093581	1700052N19Rik	1700052N19Rik|MGI Symbol|RIKEN cDNA 1700052N19 gene [Source:MGI Symbol;Acc:MGI:1920669]|10|ENSMUSG00000061759|ENSMUST00000095893	0	0	0 0 i	1	1	25.65	0.28103	0.733807	2	1	281.197	889.579	1287.25	243.694	1310.93	1655.56
ENSMUSP00000031841	Tra2a	Tra2a|MGI Symbol|transformer 2 alpha homolog (Drosophila) [Source:MGI Symbol;Acc:MGI:1933972]|6|ENSMUSG00000029817|ENSMUST00000031841	0	0	i	1	1	54.51	0.281348	0.453152	2;3	2	305.689	1860.15	1427.84	2203.02	2070.14	5185.69
ENSMUSP00000026013	Maoa	Maoa|MGI Symbol|monoamine oxidase A [Source:MGI Symbol;Acc:MGI:96915]|X|ENSMUSG00000025037|ENSMUST00000026013	1	0	o500-519i	6	6	223.29	0.283152	5.52583	2;3	2	111382	187440	29922.5	2866.73	21694.9	17640.8
ENSMUSP00000022268	Pdhb	Pdhb|MGI Symbol|pyruvate dehydrogenase (lipoamide) beta [Source:MGI Symbol;Acc:MGI:1915513]|14|ENSMUSG00000021748|ENSMUST00000022268	0	0	i	5	5	149.61	0.283461	1.63441	2;3	2	42636.2	135055	74758.6	8971.31	57842.7	70530.1
ENSMUSP00000055321	Bbs1	Bbs1|MGI Symbol|Bardet-Biedl syndrome 1 (human) [Source:MGI Symbol;Acc:MGI:1277215]|19|ENSMUSG00000006464|ENSMUST00000053506	0	0	i	2	2	56.95	0.285575	0.298398	2	1	150.371	2691.69	2479.03	7291.47	3508.28	13820
ENSMUSP00000048425	Pebp1	Pebp1|MGI Symbol|phosphatidylethanolamine binding protein 1 [Source:MGI Symbol;Acc:MGI:1344408]|5|ENSMUSG00000032959|ENSMUST00000036951	0	0	i	3	3	76.1	0.286611	2.20735	1;2;3	3	33495.2	46608	93977.3	19424.8	18109.4	45580.2
ENSMUSP00000024974;ENSMUSP00000114838;ENSMUSP00000129904	Hagh	Hagh|MGI Symbol|hydroxyacyl glutathione hydrolase [Source:MGI Symbol;Acc:MGI:95745]|17|ENSMUSG00000024158|ENSMUST00000024974	0	0	i	3	3	78.97	0.286665	0.269319	2	1	1549.26	1031.67	3222.65	6493.51	3306.69	12489.9
ENSMUSP00000023477	Dnm1l	Dnm1l|MGI Symbol|dynamin 1-like [Source:MGI Symbol;Acc:MGI:1921256]|16|ENSMUSG00000022789|ENSMUST00000023477	0	0	i	3	3	91.26	0.286823	0.490204	2	1	2126.53	9031.36	6023.99	8365.6	9440.85	21271.6
ENSMUSP00000004134;ENSMUSP00000129426	Gstm5	Gstm5|MGI Symbol|glutathione S-transferase, mu 5 [Source:MGI Symbol;Acc:MGI:1309466]|3|ENSMUSG00000004032|ENSMUST00000004134	0	0	i	5	5	148.55	0.286863	3.33993	2;3	2	34385.6	69881.7	21253.1	10154	20823.2	6463.29
ENSMUSP00000069962	Atad1	Atad1|MGI Symbol|ATPase family, AAA domain containing 1 [Source:MGI Symbol;Acc:MGI:1915229]|19|ENSMUSG00000013662|ENSMUST00000070210	1	0	o20-38i	3	3	81.48	0.286961	0.479815	2;3	2	2497.66	4866.9	1334.67	54.9761	6423.58	6501.33
ENSMUSP00000128770	Pkm	Pkm|MGI Symbol|pyruvate kinase, muscle [Source:MGI Symbol;Acc:MGI:97591]|9|ENSMUSG00000032294|ENSMUST00000163694	0	0	i	50	2	2374.35	0.287954	0.0693185	1;2;3	3	1217.28	1721.49	0	8988.52	6061.42	18773.1
ENSMUSP00000021226	Luc7l3	Luc7l3|MGI Symbol|LUC7-like 3 (S. cerevisiae) [Source:MGI Symbol;Acc:MGI:1914934]|11|ENSMUSG00000020863|ENSMUST00000021226	0	0	i	2	2	54.18	0.288601	0.333171	3	1	2591.79	4316.96	651.621	3417.89	9873.31	5039.69
ENSMUSP00000061227;ENSMUSP00000099844	Pgm2	Pgm2|MGI Symbol|phosphoglucomutase 2 [Source:MGI Symbol;Acc:MGI:97565]|4|ENSMUSG00000025791|ENSMUST00000058351	0	0	i	21	21	1144.59	0.290688	0.526701	2;3	2	405504	857303	283833	12941.2	1.07414e+06	1.09244e+06
ENSMUSP00000082652	Anp32a	Anp32a|MGI Symbol|acidic (leucine-rich) nuclear phosphoprotein 32 family, member A [Source:MGI Symbol;Acc:MGI:108447]|9|ENSMUSG00000032249|ENSMUST00000085519	0	0	i	2	2	78.06	0.291326	0.525921	2;3	2	13854.4	43231.1	23638	28560.4	43378.1	83768.7
ENSMUSP00000092409	Sae1	Sae1|MGI Symbol|SUMO1 activating enzyme subunit 1 [Source:MGI Symbol;Acc:MGI:1929264]|7|ENSMUSG00000052833|ENSMUST00000094815	0	0	i	7	7	268.48	0.29154	0.418994	2	1	15453	31294	9440.11	22797.5	32489.2	64729.7
ENSMUSP00000075150	Cox6b1	Cox6b1|MGI Symbol|cytochrome c oxidase, subunit VIb polypeptide 1 [Source:MGI Symbol;Acc:MGI:107460]|7|ENSMUSG00000036751|ENSMUST00000075738	0	0	i	1	1	26.41	0.292885	0.0859753	3	1	3789.02	1449.39	6807.87	57723.3	7204.56	88837.6
ENSMUSP00000032920	Cdipt	Cdipt|MGI Symbol|CDP-diacylglycerol--inositol 3-phosphatidyltransferase (phosphatidylinositol synthase) [Source:MGI Symbol;Acc:MGI:105491]|7|ENSMUSG00000030682|ENSMUST00000032920	3	0	o6-29i140-158o170-195i	5	5	161.18	0.292986	0.501779	2;3	2	27534.9	58890.6	19950.4	20940	93368.4	63754.7
ENSMUSP00000100656	Sft2d3	Sft2d3|MGI Symbol|SFT2 domain containing 3 [Source:MGI Symbol;Acc:MGI:1914408]|18|ENSMUSG00000044982|ENSMUST00000054984	4	0	i74-99o105-123i144-164o176-197i	2	2	70.78	0.293393	0.646961	2	1	2855.29	4300.02	8338	1260.86	8875.67	10658.8
ENSMUSP00000030795	Abcf2	Abcf2|MGI Symbol|ATP-binding cassette, sub-family F (GCN20), member 2 [Source:MGI Symbol;Acc:MGI:1351657]|5|ENSMUSG00000028953|ENSMUST00000030795	0	0	i	1	1	15.38	0.293602	18.5503	3	1	4662.75	362.251	6956.37	12.638	188.328	206.201
ENSMUSP00000075107	Ado	Ado|MGI Symbol|2-aminoethanethiol (cysteamine) dioxygenase [Source:MGI Symbol;Acc:MGI:2685083]|10|ENSMUSG00000057134|ENSMUST00000075686	0	0	i	1	1	17.33	0.294233	0.0601611	2	1	61.7413	52.0332	139.349	2006.56	171.726	3009.43
ENSMUSP00000031402;ENSMUSP00000021040	Cct6a	Cct6a|MGI Symbol|chaperonin containing Tcp1, subunit 6a (zeta) [Source:MGI Symbol;Acc:MGI:107943]|5|ENSMUSG00000029447|ENSMUST00000031402	0	0	i	4	4	105.31	0.294543	0.392587	2;3	2	6920.19	17163.5	7376.9	19974.8	17130.5	45379.1
ENSMUSP00000018186;ENSMUSP00000124062;ENSMUSP00000125636	Cyb5r3	Cyb5r3|MGI Symbol|cytochrome b5 reductase 3 [Source:MGI Symbol;Acc:MGI:94893]|15|ENSMUSG00000018042|ENSMUST00000018186	0	0	i	7	7	357.15	0.297186	3.35068	2;3	2	359331	677924	169754	34833.1	151124	101863
ENSMUSP00000033509	Ebp	Ebp|MGI Symbol|phenylalkylamine Ca2+ antagonist (emopamil) binding protein [Source:MGI Symbol;Acc:MGI:107822]|X|ENSMUSG00000031168|ENSMUST00000033509	5	0	o31-51i63-83o116-141i148-168o183-205i	1	1	25.75	0.29838	0.581818	2;3	2	10506.6	24925.2	10066.6	2944.75	32153.3	27988.8
ENSMUSP00000015361	Hmgb3	Hmgb3|MGI Symbol|high mobility group box 3 [Source:MGI Symbol;Acc:MGI:1098219]|X|ENSMUSG00000015217|ENSMUST00000015361	0	0	i	1	1	27.97	0.298388	0.127283	3	1	395.971	876.864	316.877	5292.37	947.062	8431.6
ENSMUSP00000037614	Thyn1	Thyn1|MGI Symbol|thymocyte nuclear protein 1 [Source:MGI Symbol;Acc:MGI:1925112]|9|ENSMUSG00000035443|ENSMUST00000039161	0	0	i	1	1	18.41	0.298438	0.0125936	3	1	34.8447	49.2779	0	2701.83	45.9802	3866.94
ENSMUSP00000102078;ENSMUSP00000030454;ENSMUSP00000117007	Prdx1	Prdx1|MGI Symbol|peroxiredoxin 1 [Source:MGI Symbol;Acc:MGI:99523]|4|ENSMUSG00000028691|ENSMUST00000106470	0	0	i	10	8	291.05	0.300901	2.57554	2;3	2	291653	313394	725853	159231	89160.2	314347
ENSMUSP00000027146	Ikzf2	Ikzf2|MGI Symbol|IKAROS family zinc finger 2 [Source:MGI Symbol;Acc:MGI:1342541]|1|ENSMUSG00000025997|ENSMUST00000027146	0	0	i	1	1	23.29	0.301639	7.3709	2	1	61195	22429.6	108972	12312	17619.4	207.704
ENSMUSP00000027193	Ndufb3	Ndufb3|MGI Symbol|NADH dehydrogenase (ubiquinone) 1 beta subcomplex 3 [Source:MGI Symbol;Acc:MGI:1913745]|1|ENSMUSG00000026032|ENSMUST00000027193	1	0	o76-94i	1	1	18.98	0.3017	0.159084	2	1	2438.36	3456.51	8.1581	126.729	10979	10799.8
ENSMUSP00000090895	Hba-a2	Hba-a2|MGI Symbol|hemoglobin alpha, adult chain 2 [Source:MGI Symbol;Acc:MGI:96016]|11|ENSMUSG00000069917|ENSMUST00000093207	0	0	i	4	4	155.94	0.302254	2.98768	2;3	2	114450	255319	93461.3	51249.4	94608.4	22130.8
ENSMUSP00000031421	Arpc3	Arpc3|MGI Symbol|actin related protein 2/3 complex, subunit 3 [Source:MGI Symbol;Acc:MGI:1928375]|5|ENSMUSG00000029465|ENSMUST00000031421	0	0	i	1	1	33.11	0.302482	2.10208	3	1	3084.99	7229.64	2866.8	184.397	2531.93	2271.15
ENSMUSP00000033121	Nomo1	Nomo1|MGI Symbol|nodal modulator 1 [Source:MGI Symbol;Acc:MGI:2385850]|7|ENSMUSG00000030835|ENSMUST00000033121	1	Y	n6-15c23/24o1148-1167i	19	18	679.61	0.302662	0.500697	2;3	2	69662.1	197352	98835.2	144435	397906	193644
ENSMUSP00000016678	Lamp2	Lamp2|MGI Symbol|lysosomal-associated membrane protein 2 [Source:MGI Symbol;Acc:MGI:96748]|X|ENSMUSG00000016534|ENSMUST00000016678	1	Y	n11-21c25/26o380-403i	3	3	80.96	0.303475	2.40223	1;2	2	15816.9	33948.5	11580.1	16.5573	9488.03	9464.62
ENSMUSP00000081906;ENSMUSP00000030613;ENSMUSP00000125477	Srrm1	Srrm1|MGI Symbol|serine/arginine repetitive matrix 1 [Source:MGI Symbol;Acc:MGI:1858303]|4|ENSMUSG00000028809|ENSMUST00000084846	0	0	i	6	6	198.13	0.304072	0.681872	1;3	2	15940.8	50248	72791.7	25834.4	71954.2	108490
ENSMUSP00000032597	Rpl28	Rpl28|MGI Symbol|ribosomal protein L28 [Source:MGI Symbol;Acc:MGI:101839]|7|ENSMUSG00000030432|ENSMUST00000032597	0	0	i	1	1	18.45	0.304201	0.428207	2;3	2	2276.69	4044.71	824.988	1476.63	6730.29	4642.02
ENSMUSP00000084114	Hnrnpdl	Hnrnpdl|MGI Symbol|heterogeneous nuclear ribonucleoprotein D-like [Source:MGI Symbol;Acc:MGI:1355299]|5|ENSMUSG00000029328|ENSMUST00000086900	0	0	i	1	1	26.78	0.305237	2.20523	3	1	3779.6	4560.7	9905.86	1981.29	1879.08	4681.04
ENSMUSP00000095270	Cab39	Cab39|MGI Symbol|calcium binding protein 39 [Source:MGI Symbol;Acc:MGI:107438]|1|ENSMUSG00000036707|ENSMUST00000097666	0	0	i	1	1	18.17	0.30524	0.467147	2	1	282.04	684.029	285.164	523.714	667.032	1407.68
ENSMUSP00000003912	Calr	Calr|MGI Symbol|calreticulin [Source:MGI Symbol;Acc:MGI:88252]|8|ENSMUSG00000003814|ENSMUST00000003912	0	Y	n2-12c17/18o	16	16	657.28	0.305381	1.60789	2;3	2	250379	1.14063e+06	786544	264758	412075	786499
ENSMUSP00000080040;ENSMUSP00000132380	Fam3c	Fam3c|MGI Symbol|family with sequence similarity 3, member C [Source:MGI Symbol;Acc:MGI:107892]|6|ENSMUSG00000029672|ENSMUST00000081288	0	0	i	5	5	135.53	0.306526	0.609194	1;2	2	20211.1	53747.4	25164.6	13548	74347.5	55187.7
ENSMUSP00000035038	Faim	Faim|MGI Symbol|Fas apoptotic inhibitory molecule [Source:MGI Symbol;Acc:MGI:1344387]|9|ENSMUSG00000032463|ENSMUST00000035038	0	0	i	1	1	21.45	0.3084	0.235789	2	1	880.282	1607.56	2852.47	9047.43	3060.18	15855.2
ENSMUSP00000023467	Pak2	Pak2|MGI Symbol|p21 protein (Cdc42/Rac)-activated kinase 2 [Source:MGI Symbol;Acc:MGI:1339984]|16|ENSMUSG00000022781|ENSMUST00000023467	0	0	i	3	3	106.74	0.309472	1.32981	2;3	2	886.956	68798.7	70053	16715.9	40387.6	64027.5
ENSMUSP00000061851;ENSMUSP00000116774	Ahcy	Ahcy|MGI Symbol|S-adenosylhomocysteine hydrolase [Source:MGI Symbol;Acc:MGI:87968]|2|ENSMUSG00000027597|ENSMUST00000054607	0	0	i	15	14	674.2	0.310349	0.4112	2;3	2	181507	324064	67374.1	190516	341255	610686
ENSMUSP00000062326	Mrps27	Mrps27|MGI Symbol|mitochondrial ribosomal protein S27 [Source:MGI Symbol;Acc:MGI:1919064]|13|ENSMUSG00000041632|ENSMUST00000052249	0	0	i	1	1	25.69	0.310917	0.379794	2	1	932.122	1507.05	188.825	547.523	2619.77	1845.46
ENSMUSP00000019615	Cdc37	Cdc37|MGI Symbol|cell division cycle 37 [Source:MGI Symbol;Acc:MGI:109531]|9|ENSMUSG00000019471|ENSMUST00000019615	0	0	i	2	2	53.72	0.31111	0.748207	2;3	2	1737.92	23954.9	21497.1	8289.83	36235.7	24512.1
ENSMUSP00000021559;ENSMUSP00000043341	Erh	Erh|MGI Symbol|enhancer of rudimentary homolog (Drosophila) [Source:MGI Symbol;Acc:MGI:108089]|12|ENSMUSG00000021131|ENSMUST00000021559	0	0	i	2	2	51.43	0.311182	0.187291	3	1	921.067	891.762	2194.35	8521.46	2213.21	14264.4
ENSMUSP00000080995	mt-Atp8	mt-Atp8|MGI Symbol|mitochondrially encoded ATP synthase 8 [Source:MGI Symbol;Acc:MGI:99926]|MT|ENSMUSG00000064356|ENSMUST00000082407	1	0	o6-24i	2	2	57.55	0.313417	0.75171	2;3	2	61743.7	234315	146996	6161.97	257986	249272
ENSMUSP00000005255	Wisp1	Wisp1|MGI Symbol|WNT1 inducible signaling pathway protein 1 [Source:MGI Symbol;Acc:MGI:1197008]|15|ENSMUSG00000005124|ENSMUST00000005255	0	Y	n4-15c22/23o	1	1	17.94	0.315358	2.44604	2	1	3915.44	7802.81	13340.1	4221.65	7307.03	1336.71
ENSMUSP00000030345;ENSMUSP00000102330;ENSMUSP00000102331;ENSMUSP00000114362	Cpt2	Cpt2|MGI Symbol|carnitine palmitoyltransferase 2 [Source:MGI Symbol;Acc:MGI:109176]|4|ENSMUSG00000028607|ENSMUST00000030345	0	Y	n13-20c27/28o	5	5	207.68	0.316224	0.430115	2;3	2	18780.4	34098.1	7538.63	18642.6	35219.6	61584.2
ENSMUSP00000093965	Ganab	Ganab|MGI Symbol|alpha glucosidase 2 alpha neutral subunit [Source:MGI Symbol;Acc:MGI:1097667]|19|ENSMUSG00000071650|ENSMUST00000096246	0	Y	n16-27c32/33o	37	34	1416.34	0.316234	0.515736	1;2;3	3	500308	1.05145e+06	343903	389993	1.62854e+06	1.07701e+06
ENSMUSP00000003156	Atp5d	Atp5d|MGI Symbol|ATP synthase, H+ transporting, mitochondrial F1 complex, delta subunit [Source:MGI Symbol;Acc:MGI:1913293]|10|ENSMUSG00000003072|ENSMUST00000003156	0	0	i	1	1	56.39	0.318615	0.487409	2;3	2	6293.34	13723.5	4823.38	8133.75	13274.6	24777.4
ENSMUSP00000033695	Abcb7	Abcb7|MGI Symbol|ATP-binding cassette, sub-family B (MDR/TAP), member 7 [Source:MGI Symbol;Acc:MGI:109533]|X|ENSMUSG00000031333|ENSMUST00000033695	6	0	i140-165o185-206i260-287o293-314i383-405o411-431i	3	3	140.27	0.319729	0.722904	2;3	2	9910.82	36647.5	22631.5	6307.43	45460.6	36540.6
ENSMUSP00000108148	Sms	Sms|MGI Symbol|spermine synthase [Source:MGI Symbol;Acc:MGI:109490]|X|ENSMUSG00000071708|ENSMUST00000112529	0	0	i	1	1	54.99	0.320835	2.56209	2	1	8712.92	18437.8	6115.84	2291.82	3171.16	6412.28
ENSMUSP00000038387	Alg14	Alg14|MGI Symbol|asparagine-linked glycosylation 14 [Source:MGI Symbol;Acc:MGI:1914039]|3|ENSMUSG00000039887|ENSMUST00000039442	0	Y	n4-19c24/25o	1	1	27.71	0.323261	0.178302	2;3	2	335.488	474.452	0	124.06	1418.2	1242.75
ENSMUSP00000018246;ENSMUSP00000056604;ENSMUSP00000059105;ENSMUSP00000097294	Hist1h2bc	Hist1h2bc|MGI Symbol|histone cluster 1, H2bc [Source:MGI Symbol;Acc:MGI:1915274]|13|ENSMUSG00000018102|ENSMUST00000018246	0	0	0 i	15	5	686.05	0.323572	1.54705	1;2;3	3	1.36344e+06	6.75726e+06	4.82906e+06	1.65748e+06	2.57264e+06	4.91668e+06
ENSMUSP00000042351;ENSMUSP00000010795;ENSMUSP00000135191	Acaa1a	Acaa1a|MGI Symbol|acetyl-Coenzyme A acyltransferase 1A [Source:MGI Symbol;Acc:MGI:2148491]|9|ENSMUSG00000036138|ENSMUST00000039784	0	Y	n4-12c23/24o	3	3	62.02	0.324011	2.79095	2	1	9824.65	10097.6	23991.7	6185.34	1733.42	10480.8
ENSMUSP00000026586	Chid1	Chid1|MGI Symbol|chitinase domain containing 1 [Source:MGI Symbol;Acc:MGI:1915288]|7|ENSMUSG00000025512|ENSMUST00000026586	0	Y	n7-17c25/26o	3	3	68.17	0.32508	0.551226	3	1	3647.14	8261.78	3103.95	3018.48	12443.9	8175.11
ENSMUSP00000107237	Hnrnpc	Hnrnpc|MGI Symbol|heterogeneous nuclear ribonucleoprotein C [Source:MGI Symbol;Acc:MGI:107795]|14|ENSMUSG00000060373|ENSMUST00000111610	0	0	i	3	3	80.5	0.327637	3.99649	3	1	26465.8	47064.8	9636.46	5143.64	3456.78	10731
ENSMUSP00000060900;ENSMUSP00000108873	Trnt1	Trnt1|MGI Symbol|tRNA nucleotidyl transferase, CCA-adding, 1 [Source:MGI Symbol;Acc:MGI:1917297]|6|ENSMUSG00000013736|ENSMUST00000057578	0	0	i	4	4	165.99	0.327792	0.300366	2	1	586.324	8434.21	7605.02	23751.5	9904.62	43494.4
ENSMUSP00000068260;ENSMUSP00000021802;ENSMUSP00000114847	Cap1	Cap1|MGI Symbol|CAP, adenylate cyclase-associated protein 1 (yeast) [Source:MGI Symbol;Acc:MGI:88262]|4|ENSMUSG00000028656|ENSMUST00000069533	0	0	i	12	11	443.34	0.329173	3.318	2	1	124970	244783	68048	42821.8	16861.8	77421
ENSMUSP00000017270	Krt42	Krt42|MGI Symbol|keratin 42 [Source:MGI Symbol;Acc:MGI:1915489]|11|ENSMUSG00000053654|ENSMUST00000017270	0	0	i	20	4	641.82	0.330067	7.26472	1;2;3	3	482510	85404.9	767776	66809.4	105962	11479.5
ENSMUSP00000029386	Etfdh	Etfdh|MGI Symbol|electron transferring flavoprotein, dehydrogenase [Source:MGI Symbol;Acc:MGI:106100]|3|ENSMUSG00000027809|ENSMUST00000029386	1	0	o459-477i	3	3	89.82	0.330827	2.78763	2	1	18071.9	36219.2	10661.7	4397.69	5299.1	11518.4
ENSMUSP00000033873;ENSMUSP00000071618;ENSMUSP00000131012	Erlin2	Erlin2|MGI Symbol|ER lipid raft associated 2 [Source:MGI Symbol;Acc:MGI:2387215]|8|ENSMUSG00000031483|ENSMUST00000033873	0	Y	n4-16c21/22o	6	6	222.44	0.331463	1.5799	2;3	2	75850.7	266067	158797	46173.8	167109	101809
ENSMUSP00000028926;ENSMUSP00000120979	Napb	Napb|MGI Symbol|N-ethylmaleimide sensitive fusion protein attachment protein beta [Source:MGI Symbol;Acc:MGI:104562]|2|ENSMUSG00000027438|ENSMUST00000028926	0	0	i	10	9	523.2	0.331618	0.347702	2;3	2	14534.2	44117.2	64671.7	127773	66090.8	246789
ENSMUSP00000070983	Srsf7	Srsf7|MGI Symbol|serine/arginine-rich splicing factor 7 [Source:MGI Symbol;Acc:MGI:1926232]|17|ENSMUSG00000024097|ENSMUST00000063417	0	0	i	3	3	69.35	0.332243	0.493919	2;3	2	18107.8	33353.5	7745.21	7917.78	36005.9	47203.3
ENSMUSP00000032934;ENSMUSP00000077687;ENSMUSP00000079022;ENSMUSP00000084846;ENSMUSP00000114587;ENSMUSP00000117349;ENSMUSP00000118417	Aldoa	Aldoa|MGI Symbol|aldolase A, fructose-bisphosphate [Source:MGI Symbol;Acc:MGI:87994]|7|ENSMUSG00000030695|ENSMUST00000032934	0	0	i	25	22	1036.18	0.332313	0.335189	1;2;3	3	377956	618321	1.15283e+06	2.17748e+06	1.10232e+06	4.18173e+06
ENSMUSP00000081239;ENSMUSP00000119666;ENSMUSP00000133343	Hnrnpr	Hnrnpr|MGI Symbol|heterogeneous nuclear ribonucleoprotein R [Source:MGI Symbol;Acc:MGI:1891692]|4|ENSMUSG00000066037|ENSMUST00000084219	0	0	i	9	6	250.25	0.333959	1.47367	2;3	2	46859.7	188650	122381	32077.3	82847.5	128212
ENSMUSP00000033541	Fundc2	Fundc2|MGI Symbol|FUN14 domain containing 2 [Source:MGI Symbol;Acc:MGI:1914641]|X|ENSMUSG00000031198|ENSMUST00000033541	0	0	i	1	1	42.33	0.334117	0.614927	2;3	2	10600.5	24959.4	9968.03	2749.17	30343.6	26455.7
ENSMUSP00000038213	Mxra7	Mxra7|MGI Symbol|matrix-remodelling associated 7 [Source:MGI Symbol;Acc:MGI:1914872]|11|ENSMUSG00000020814|ENSMUST00000047715	0	Y	n8-27c32/33o	3	1	152.63	0.334572	1.79147	2;3	2	12557.8	76406.9	94166.3	34790.7	72207.7	23006.3
ENSMUSP00000030207;ENSMUSP00000102832;ENSMUSP00000121950	Psip1	Psip1|MGI Symbol|PC4 and SFRS1 interacting protein 1 [Source:MGI Symbol;Acc:MGI:2142116]|4|ENSMUSG00000028484|ENSMUST00000030207	0	0	i	9	9	279.92	0.335556	0.315357	3	1	76400.6	121079	13032	144054	110771	314495
ENSMUSP00000083722	Rpl31	Rpl31|MGI Symbol|ribosomal protein L31 [Source:MGI Symbol;Acc:MGI:2149632]|1|ENSMUSG00000073702|ENSMUST00000086535	0	0	i	1	1	20.83	0.335603	1.72128	3	1	1597.49	10554.9	8295.66	3653.68	2892.17	8059.26
ENSMUSP00000022497	Spryd7	Spryd7|MGI Symbol|SPRY domain containing 7 [Source:MGI Symbol;Acc:MGI:1913924]|14|ENSMUSG00000021930|ENSMUST00000022497	0	0	i	2	2	58.83	0.337009	0.139197	2	1	174.487	335.194	88.4314	1745.32	287.552	2755.81
ENSMUSP00000007130;ENSMUSP00000120132;ENSMUSP00000128564	Ctnnb1	Ctnnb1|MGI Symbol|catenin (cadherin associated protein), beta 1 [Source:MGI Symbol;Acc:MGI:88276]|9|ENSMUSG00000006932|ENSMUST00000007130	0	0	i	5	3	172.46	0.337249	8.37691	2;3	2	42615.1	66097.1	5830.33	1139.39	5098.87	3487.53
ENSMUSP00000030018	Nans	Nans|MGI Symbol|N-acetylneuraminic acid synthase (sialic acid synthase) [Source:MGI Symbol;Acc:MGI:2149820]|4|ENSMUSG00000028334|ENSMUST00000030018	0	0	i	3	3	94.14	0.337785	1.74246	2;3	2	354.669	20865.7	20364.2	8572.65	5769.16	17892.7
ENSMUSP00000080993	mt-Co1	mt-Co1|MGI Symbol|mitochondrially encoded cytochrome c oxidase I [Source:MGI Symbol;Acc:MGI:102504]|MT|ENSMUSG00000064351|ENSMUST00000082402	12	0	i18-37o57-83i104-128o148-171i183-210o243-261i268-291o303-325i337-359o379-400i412-433o453-473i	2	2	50.08	0.33798	0.0476859	1;2	2	3363.99	3198.61	7956.01	153767	225689	8229.75
ENSMUSP00000025961	Prdx3	Prdx3|MGI Symbol|peroxiredoxin 3 [Source:MGI Symbol;Acc:MGI:88034]|19|ENSMUSG00000024997|ENSMUST00000025961	0	Y	n3-14c26/27o	7	7	307.19	0.33803	0.363808	1;2	2	19781.7	92342.8	64367.2	172601	93327.4	337422
ENSMUSP00000085311;ENSMUSP00000085335	Krt77	Krt77|MGI Symbol|keratin 77 [Source:MGI Symbol;Acc:MGI:3588209]|15|ENSMUSG00000067594|ENSMUST00000087996	0	0	i	19	5	608.1	0.338057	2.92714	1;2;3	3	4.14794e+06	2.98782e+06	8.85389e+06	1.9689e+06	3.41497e+06	630522
ENSMUSP00000004508;ENSMUSP00000121643	Tmed4	Tmed4|MGI Symbol|transmembrane emp24 protein transport domain containing 4 [Source:MGI Symbol;Acc:MGI:1915070]|11|ENSMUSG00000004394|ENSMUST00000004508	2	0	o12-31i195-214o	6	3	202.2	0.33823	0.481073	1;2	2	23250	48275.5	15395	30651.1	87849.2	44502
ENSMUSP00000038839	Eif3l	Eif3l|MGI Symbol|eukaryotic translation initiation factor 3, subunit L [Source:MGI Symbol;Acc:MGI:2386251]|15|ENSMUSG00000033047|ENSMUST00000040518	0	0	i	3	3	101.72	0.338915	0.510833	2;3	2	9830.66	18691	4788.38	5383.65	19174.7	26788.3
ENSMUSP00000098992	Drc1	Drc1|MGI Symbol|dynein regulatory complex subunit 1 [Source:MGI Symbol;Acc:MGI:2685906]|5|ENSMUSG00000073102|ENSMUST00000101448	0	0	i	1	1	13.63	0.339194	0.0778792	3	1	2769.46	3916.61	0	29360.2	4384.61	45906.2
ENSMUSP00000016081;ENSMUSP00000038221	H2afy	H2afy|MGI Symbol|H2A histone family, member Y [Source:MGI Symbol;Acc:MGI:1349392]|13|ENSMUSG00000015937|ENSMUST00000016081	0	0	i	16	15	790.92	0.340632	0.701897	2;3	2	223210	1.61472e+06	1.29905e+06	700446	2.57093e+06	1.58035e+06
ENSMUSP00000058617	Sprr1b	Sprr1b|MGI Symbol|small proline-rich protein 1B [Source:MGI Symbol;Acc:MGI:106659]|3|ENSMUSG00000048455|ENSMUST00000062160	0	0	i	1	1	14.56	0.340717	2.8734	2	1	3341.32	1718.95	6444.29	550.758	1809.93	1031.04
ENSMUSP00000130454	Tcof1	Tcof1|MGI Symbol|Treacher Collins Franceschetti syndrome 1, homolog [Source:MGI Symbol;Acc:MGI:892003]|18|ENSMUSG00000024613|ENSMUST00000163446	0	Y	n10-21c26/27o	1	1	30.46	0.341672	0.156227	3	1	292.507	413.668	0	1197.93	476.872	2171
ENSMUSP00000138134	Spcs1	Spcs1|MGI Symbol|signal peptidase complex subunit 1 homolog (S. cerevisiae) [Source:MGI Symbol;Acc:MGI:1916269]|14|ENSMUSG00000021917|ENSMUST00000182501	2	0	i23-41o47-67i	2	2	59.41	0.341981	0.354189	2;3	2	3048.51	4594.61	283.358	2709.32	4970.33	8801.88
ENSMUSP00000090086;ENSMUSP00000120871	Tfam	Tfam|MGI Symbol|transcription factor A, mitochondrial [Source:MGI Symbol;Acc:MGI:107810]|10|ENSMUSG00000003923|ENSMUST00000092430	0	0	i	3	3	70.16	0.343113	2.33129	3	1	9455.17	32673.8	19302.1	11564.2	2970.36	19324.6
ENSMUSP00000080302;ENSMUSP00000033585;ENSMUSP00000138706	Pgk1	Pgk1|MGI Symbol|phosphoglycerate kinase 1 [Source:MGI Symbol;Acc:MGI:97555]|X|ENSMUSG00000062070|ENSMUST00000081593	0	0	i	26	26	1258.44	0.344184	0.658037	1;2;3	3	313420	2.62307e+06	3.06631e+06	1.76719e+06	3.07341e+06	5.57259e+06
ENSMUSP00000025166;ENSMUSP00000000314	Cdh2	Cdh2|MGI Symbol|cadherin 2 [Source:MGI Symbol;Acc:MGI:88355]|18|ENSMUSG00000024304|ENSMUST00000025166	1	Y	n10-20c25/26o724-746i	7	7	217.95	0.3442	2.04921	1;2;3	3	97929.2	282297	143804	76240	50057.4	157877
ENSMUSP00000074160	Snrnp70	Snrnp70|MGI Symbol|small nuclear ribonucleoprotein 70 (U1) [Source:MGI Symbol;Acc:MGI:98341]|7|ENSMUSG00000063511|ENSMUST00000074575	0	0	i	3	2	105.58	0.344289	0.170786	2;3	2	6405.42	11444.6	2385.94	44327.8	71835.3	9146.34
ENSMUSP00000042088	Vps25	Vps25|MGI Symbol|vacuolar protein sorting 25 (yeast) [Source:MGI Symbol;Acc:MGI:106354]|11|ENSMUSG00000078656|ENSMUST00000042477	0	0	i	1	1	14.76	0.345387	0.563927	2	1	594.885	1574	732.708	854.478	1441.01	2649.43
ENSMUSP00000009036;ENSMUSP00000136273	Vdac3	Vdac3|MGI Symbol|voltage-dependent anion channel 3 [Source:MGI Symbol;Acc:MGI:106922]|8|ENSMUSG00000008892|ENSMUST00000009036	0	0	i	14	11	677.33	0.345586	0.496075	1;2;3	3	270250	722571	340379	595765	650091	1.49263e+06
ENSMUSP00000004327	G6pdx	G6pdx|MGI Symbol|glucose-6-phosphate dehydrogenase X-linked [Source:MGI Symbol;Acc:MGI:105979]|X|ENSMUSG00000031400|ENSMUST00000004327	0	0	i	2	2	86.34	0.346072	0.367066	2	1	3402.5	5505.02	693.163	4871.27	4998.36	11887.4
ENSMUSP00000034547	Acat1	Acat1|MGI Symbol|acetyl-Coenzyme A acetyltransferase 1 [Source:MGI Symbol;Acc:MGI:87870]|9|ENSMUSG00000032047|ENSMUST00000034547	0	0	i	6	6	211.44	0.348496	0.449341	2;3	2	3925.44	10367.3	15918.7	19961.7	15134.5	43364.6
ENSMUSP00000018437	Pfn1	Pfn1|MGI Symbol|profilin 1 [Source:MGI Symbol;Acc:MGI:97549]|11|ENSMUSG00000018293|ENSMUST00000018437	0	0	i	3	3	72.85	0.348761	1.79938	2;3	2	5585.3	75862.9	67964.1	31840.1	17451.3	62480.1
ENSMUSP00000025989	Tm9sf3	Tm9sf3|MGI Symbol|transmembrane 9 superfamily member 3 [Source:MGI Symbol;Acc:MGI:1914262]|19|ENSMUSG00000025016|ENSMUST00000025989	9	Y	n10-21c26/27o221-243i287-312o324-346i358-382o388-410i445-467o479-505i517-537o549-571i	6	6	220.28	0.348929	0.563967	1;2;3	3	40210.4	91447.6	34581.5	37266.5	138086	85383
ENSMUSP00000050728	Zfp81	Zfp81|MGI Symbol|zinc finger protein 81 [Source:MGI Symbol;Acc:MGI:1890752]|17|ENSMUSG00000003929|ENSMUST00000054072	0	0	i	1	1	15.29	0.348993	0.522004	2	1	8823.52	5092.76	17571.1	7084.72	16698.8	26718.2
ENSMUSP00000009003	Rala	Rala|MGI Symbol|v-ral simian leukemia viral oncogene homolog A (ras related) [Source:MGI Symbol;Acc:MGI:1927243]|13|ENSMUSG00000008859|ENSMUST00000009003	0	0	i	5	4	210.07	0.349025	1.89529	2;3	2	37730.5	92006.3	38647.4	7780.61	28966.3	39969.8
ENSMUSP00000003183	Ppp5c	Ppp5c|MGI Symbol|protein phosphatase 5, catalytic subunit [Source:MGI Symbol;Acc:MGI:102666]|7|ENSMUSG00000003099|ENSMUST00000003183	0	0	i	1	1	67.5	0.349468	0.61154	2;3	2	7315.63	18662.8	8316.9	6367.5	17556.3	26561.3
ENSMUSP00000110531;ENSMUSP00000025052	Rps10	Rps10|MGI Symbol|ribosomal protein S10 [Source:MGI Symbol;Acc:MGI:1914347]|17|ENSMUSG00000052146|ENSMUST00000114881	0	0	i	3	3	94.03	0.350365	1.39199	3	1	20742.5	76790.7	47456.4	4784.9	41245.8	48012.7
ENSMUSP00000002735	Clpp	Clpp|MGI Symbol|ClpP caseinolytic peptidase, ATP-dependent, proteolytic subunit [Source:MGI Symbol;Acc:MGI:1858213]|17|ENSMUSG00000002660|ENSMUST00000002735	0	0	i	3	3	93.86	0.350491	0.361094	2	1	2703.78	6517.66	2693.93	10042.9	5653.7	19856.5
ENSMUSP00000001452;ENSMUSP00000126109;ENSMUSP00000130616;ENSMUSP00000131250	Cct3	Cct3|MGI Symbol|chaperonin containing Tcp1, subunit 3 (gamma) [Source:MGI Symbol;Acc:MGI:104708]|3|ENSMUSG00000001416|ENSMUST00000001452	0	0	i	7	6	254.75	0.351132	0.429679	2;3	2	349.69	19622.5	19128	32942.5	21798.6	68386.2
ENSMUSP00000047960;ENSMUSP00000136869	Atp5l	Atp5l|MGI Symbol|ATP synthase, H+ transporting, mitochondrial F0 complex, subunit g [Source:MGI Symbol;Acc:MGI:1351597]|9|ENSMUSG00000038717|ENSMUST00000043675	0	0	i	3	3	80.6	0.35192	0.564637	2;3	2	171028	372702	130832	132433	352248	539536
ENSMUSP00000028511	Mtx2	Mtx2|MGI Symbol|metaxin 2 [Source:MGI Symbol;Acc:MGI:1859652]|2|ENSMUSG00000027099|ENSMUST00000028511	0	0	i	3	2	108.82	0.352004	0.412402	2	1	853.803	6873.53	8080.99	13669.3	8465.37	27796.6
ENSMUSP00000053900;ENSMUSP00000122588	Zmpste24	Zmpste24|MGI Symbol|zinc metallopeptidase, STE24 [Source:MGI Symbol;Acc:MGI:1890508]|4|ENSMUSG00000043207|ENSMUST00000058754	7	0	0 o20-38i77-100o120-144i171-189o195-216i357-379o385-410i	3	3	147.03	0.353941	2.14442	2;3	2	57991.9	126473	44460	5617.09	43827.1	35883.3
ENSMUSP00000057308	Hist1h1e	Hist1h1e|MGI Symbol|histone cluster 1, H1e [Source:MGI Symbol;Acc:MGI:1931527]|13|ENSMUSG00000051627|ENSMUST00000062045	0	0	0 i	17	3	614.25	0.354193	0.578969	1;2;3	3	1.82614e+06	1.18578e+07	9.27529e+06	9.44781e+06	2.49313e+07	1.157e+07
ENSMUSP00000097362	Gpr137	Gpr137|MGI Symbol|G protein-coupled receptor 137 [Source:MGI Symbol;Acc:MGI:2147529]|19|ENSMUSG00000024958|ENSMUST00000099774	1	0	o91-113i	1	1	13.48	0.354251	2.16043	2	1	2314.29	5882.81	2609.92	1463.64	3000.47	930.565
ENSMUSP00000034206	Bbs2	Bbs2|MGI Symbol|Bardet-Biedl syndrome 2 (human) [Source:MGI Symbol;Acc:MGI:2135267]|8|ENSMUSG00000031755|ENSMUST00000034206	0	0	i	2	2	53.08	0.354998	0.305978	2	1	145.405	909.018	1114.65	3012.33	1176.84	5436.92
ENSMUSP00000079722	Thrap3	Thrap3|MGI Symbol|thyroid hormone receptor associated protein 3 [Source:MGI Symbol;Acc:MGI:2442637]|4|ENSMUSG00000043962|ENSMUST00000080919	0	0	i	1	1	27.26	0.35522	0.573196	3	1	1217.12	2614.82	893.543	789.963	2501.76	3618.94
ENSMUSP00000045284	Uqcrfs1	Uqcrfs1|MGI Symbol|ubiquinol-cytochrome c reductase, Rieske iron-sulfur polypeptide 1 [Source:MGI Symbol;Acc:MGI:1913944]|13|ENSMUSG00000038462|ENSMUST00000042834	0	0	i	6	6	212.78	0.35561	0.64638	1;2;3	3	51850.6	252744	179416	136058	238086	430500
ENSMUSP00000127526	Idh3a	Idh3a|MGI Symbol|isocitrate dehydrogenase 3 (NAD+) alpha [Source:MGI Symbol;Acc:MGI:1915084]|9|ENSMUSG00000032279|ENSMUST00000167866	0	0	i	3	3	96.05	0.355878	0.53383	2;3	2	29875.4	16531.9	58782.2	20495.3	85033.7	56048.9
ENSMUSP00000002911	Hdgfrp2	Hdgfrp2|MGI Symbol|hepatoma-derived growth factor, related protein 2 [Source:MGI Symbol;Acc:MGI:1194492]|17|ENSMUSG00000002833|ENSMUST00000002911	0	0	i	1	1	34.11	0.356248	0.168805	3	1	502.062	710.023	0	1980.35	702.769	3503.4
ENSMUSP00000081000	mt-Nd4	mt-Nd4|MGI Symbol|mitochondrially encoded NADH dehydrogenase 4 [Source:MGI Symbol;Acc:MGI:102498]|MT|ENSMUSG00000064363|ENSMUST00000082414	12	Y	n4-15c20/21o61-78i90-110o116-133i145-167o194-216i228-250o256-277i284-303o309-330i351-369o389-413i434-454o	1	1	15.39	0.357384	0.226065	2	1	1788.24	2528.96	0	85.8628	5654.15	5532.72
ENSMUSP00000071686;ENSMUSP00000094334;ENSMUSP00000138955	Gm10123	Gm10123|MGI Symbol|predicted pseudogene 10123 [Source:MGI Symbol;Acc:MGI:3704342]|9|ENSMUSG00000062933|ENSMUST00000071781	0	0	i	4	3	85.95	0.357447	2.41694	2;3	2	98019.5	72740.5	211361	38350.5	31655.1	85890.9
ENSMUSP00000038144	Rcc2	Rcc2|MGI Symbol|regulator of chromosome condensation 2 [Source:MGI Symbol;Acc:MGI:1919784]|4|ENSMUSG00000040945|ENSMUST00000038893	0	0	i	2	2	76.8	0.357687	0.730867	3	1	4884.7	15215.1	8307.05	7.53127	16086.6	16097.3
ENSMUSP00000008826	Rpl10	Rpl10|MGI Symbol|ribosomal protein L10 [Source:MGI Symbol;Acc:MGI:105943]|X|ENSMUSG00000008682|ENSMUST00000008826	0	0	i	1	1	32.9	0.358403	0.541762	3	1	1182.29	2625.38	953.371	1338.36	4249.24	2356.52
ENSMUSP00000027916	Bpnt1	Bpnt1|MGI Symbol|bisphosphate 3'-nucleotidase 1 [Source:MGI Symbol;Acc:MGI:1338800]|1|ENSMUSG00000026617|ENSMUST00000027916	0	0	i	5	5	258.29	0.358425	0.437281	2;3	2	56364.7	94804.8	15093.1	54858.8	86869.5	164452
ENSMUSP00000018851;ENSMUSP00000126117	Dync1h1	Dync1h1|MGI Symbol|dynein cytoplasmic 1 heavy chain 1 [Source:MGI Symbol;Acc:MGI:103147]|12|ENSMUSG00000018707|ENSMUST00000018851	0	0	i	31	31	1013.2	0.358801	0.634238	2;3	2	55850.9	163563	84578	64661.9	241344	149898
ENSMUSP00000035010	Stt3b	Stt3b|MGI Symbol|STT3, subunit of the oligosaccharyltransferase complex, homolog B (S. cerevisiae) [Source:MGI Symbol;Acc:MGI:1915542]|9|ENSMUSG00000032437|ENSMUST00000035010	13	0	i68-90o134-154i166-186o192-210i231-254o260-280i287-307o319-337i349-370o408-430i437-455o461-481i535-555o	6	6	151.83	0.358996	0.658192	1;2;3	3	10225.4	36717.4	22256.6	15545.1	55792.1	33808
ENSMUSP00000036141	Amdhd2	Amdhd2|MGI Symbol|amidohydrolase domain containing 2 [Source:MGI Symbol;Acc:MGI:2443978]|17|ENSMUSG00000036820|ENSMUST00000040735	0	0	i	1	1	13.07	0.359653	0.62798	2	1	131.54	1105.74	1291.77	884.601	1283.4	2534.41
ENSMUSP00000029877	Decr1	Decr1|MGI Symbol|2,4-dienoyl CoA reductase 1, mitochondrial [Source:MGI Symbol;Acc:MGI:1914710]|4|ENSMUSG00000028223|ENSMUST00000029877	0	Y	n2-9c14/15o	4	4	105.85	0.36013	7.29599	2	1	81452.5	126920	11728.7	4805.89	6103.42	12900
ENSMUSP00000051092	Picalm	Picalm|MGI Symbol|phosphatidylinositol binding clathrin assembly protein [Source:MGI Symbol;Acc:MGI:2385902]|7|ENSMUSG00000039361|ENSMUST00000049537	0	0	i	2	1	104.1	0.36099	4.16521	2;3	2	10022.5	17136.6	2962.59	1908.72	1063.07	3762.42
ENSMUSP00000029700	Sema4a	Sema4a|MGI Symbol|sema domain, immunoglobulin domain (Ig), transmembrane domain (TM) and short cytoplasmic domain, (semaphorin) 4A [Source:MGI Symbol;Acc:MGI:107560]|3|ENSMUSG00000028064|ENSMUST00000029700	1	Y	n16-27c32/33o679-703i	1	1	16.81	0.361729	0.645181	1	1	9306.84	28435.8	41597.7	22104.3	38644.1	69904.4
ENSMUSP00000046212	Ghitm	Ghitm|MGI Symbol|growth hormone inducible transmembrane protein [Source:MGI Symbol;Acc:MGI:1913342]|14|ENSMUSG00000041028|ENSMUST00000042564	7	0	o81-102i129-147o159-180i192-213o219-237i249-268o274-294i	1	1	18.34	0.361734	0.237248	3	1	1740.89	2461.99	0	1002.42	5897.46	4479.82
ENSMUSP00000048817	Hspa13	Hspa13|MGI Symbol|heat shock protein 70 family, member 13 [Source:MGI Symbol;Acc:MGI:1309463]|16|ENSMUSG00000032932|ENSMUST00000046283	0	Y	n7-18c23/24o	1	1	22.35	0.361976	0.478832	2	1	1320.57	2349.5	481.93	1133.94	3758.41	2154.78
ENSMUSP00000030014	Ncbp1	Ncbp1|MGI Symbol|nuclear cap binding protein subunit 1 [Source:MGI Symbol;Acc:MGI:1891840]|4|ENSMUSG00000028330|ENSMUST00000030014	0	0	i	3	3	76	0.361999	0.543982	2;3	2	4994.3	3213.18	10276.2	4216.75	15380.4	9417.03
ENSMUSP00000067681;ENSMUSP00000126887	Sec61b	Sec61b|MGI Symbol|Sec61 beta subunit [Source:MGI Symbol;Acc:MGI:1913462]|4|ENSMUSG00000053317|ENSMUST00000065678	1	0	o71-90i	3	3	92.84	0.362114	0.612674	3	1	12718.6	27440.9	9454.07	1308.78	31035.2	29184.3
ENSMUSP00000022925	Eif3h	Eif3h|MGI Symbol|eukaryotic translation initiation factor 3, subunit H [Source:MGI Symbol;Acc:MGI:1915385]|15|ENSMUSG00000022312|ENSMUST00000022925	0	0	i	1	1	38.81	0.362282	0.781118	2	1	99.3395	1733.15	1873.64	619.492	1870.69	2746.78
ENSMUSP00000051544	Vamp4	Vamp4|MGI Symbol|vesicle-associated membrane protein 4 [Source:MGI Symbol;Acc:MGI:1858730]|1|ENSMUSG00000026696|ENSMUST00000050010	1	0	i116-137o	2	2	70.21	0.363279	0.506717	2;3	2	1889.74	3766.3	1093.81	2074.13	6262.32	3329.05
ENSMUSP00000021807;ENSMUSP00000114392	Dek	Dek|MGI Symbol|DEK oncogene (DNA binding) [Source:MGI Symbol;Acc:MGI:1926209]|13|ENSMUSG00000021377|ENSMUST00000021807	0	0	i	8	8	236.62	0.363352	0.426872	2;3	2	41805.3	75488.5	16366.9	62323.4	63522	151661
ENSMUSP00000008991	Sptbn2	Sptbn2|MGI Symbol|spectrin beta, non-erythrocytic 2 [Source:MGI Symbol;Acc:MGI:1313261]|19|ENSMUSG00000067889|ENSMUST00000008991	0	0	i	6	1	107.48	0.364578	2.88869	2;3	2	1.65666e+07	1.0068e+07	3.34967e+07	7.43845e+06	1.28003e+07	2.28077e+06
ENSMUSP00000015950;ENSMUSP00000115453;ENSMUSP00000122081	Qdpr	Qdpr|MGI Symbol|quinoid dihydropteridine reductase [Source:MGI Symbol;Acc:MGI:97836]|5|ENSMUSG00000015806|ENSMUST00000015950	0	0	i	7	7	271.85	0.36477	1.75996	2;3	2	2682.77	264983	268777	124307	63741.2	239538
ENSMUSP00000051293	Clptm1	Clptm1|MGI Symbol|cleft lip and palate associated transmembrane protein 1 [Source:MGI Symbol;Acc:MGI:1927155]|7|ENSMUSG00000002981|ENSMUST00000055242	5	0	o355-375i395-411o417-434i478-497o503-524i	5	5	262.43	0.365047	2.12685	1;2;3	3	186830	145382	409599	36969	156611	104329
ENSMUSP00000003720	Crot	Crot|MGI Symbol|carnitine O-octanoyltransferase [Source:MGI Symbol;Acc:MGI:1921364]|5|ENSMUSG00000003623|ENSMUST00000003720	0	0	i	3	3	109.65	0.365215	8.65813	2	1	32436.6	49640.7	3768.45	1734.24	4310.63	1858.04
ENSMUSP00000031726;ENSMUSP00000103869;ENSMUSP00000106649;ENSMUSP00000119725;ENSMUSP00000126823	Gnb2	Gnb2|MGI Symbol|guanine nucleotide binding protein (G protein), beta 2 [Source:MGI Symbol;Acc:MGI:95784]|5|ENSMUSG00000029713|ENSMUST00000031726	0	0	i	9	2	387.46	0.365345	4.3841	1;2;3	3	49840.7	83238.4	12753	1579.03	9831.13	12064.2
ENSMUSP00000034138	Dnaja2	Dnaja2|MGI Symbol|DnaJ (Hsp40) homolog, subfamily A, member 2 [Source:MGI Symbol;Acc:MGI:1931882]|8|ENSMUSG00000031701|ENSMUST00000034138	0	0	i	3	3	97.77	0.365411	1.84174	3	1	4899.74	16647.9	9718.58	5179.62	3495.47	10820.6
ENSMUSP00000076155	Gnb5	Gnb5|MGI Symbol|guanine nucleotide binding protein (G protein), beta 5 [Source:MGI Symbol;Acc:MGI:101848]|9|ENSMUSG00000032192|ENSMUST00000076889	0	0	i	6	5	247.19	0.365817	0.377488	2;3	2	17762.9	30985.4	5864.93	33873.7	24857.6	72762.2
ENSMUSP00000026743	Uqcrc1	Uqcrc1|MGI Symbol|ubiquinol-cytochrome c reductase core protein 1 [Source:MGI Symbol;Acc:MGI:107876]|9|ENSMUSG00000025651|ENSMUST00000026743	0	0	i	17	17	900.14	0.367287	0.584237	1;2;3	3	399139	1.00726e+06	442794	489961	894527	1.58744e+06
ENSMUSP00000066891	Lnp	Lnp|MGI Symbol|limb and neural patterns [Source:MGI Symbol;Acc:MGI:1918115]|2|ENSMUSG00000009207|ENSMUST00000064503	2	0	i42-65o77-98i	1	1	36.62	0.367892	0.47658	2	1	1994.46	4082.59	1261.99	3058	7769.55	3444.88
ENSMUSP00000001365	Yars	Yars|MGI Symbol|tyrosyl-tRNA synthetase [Source:MGI Symbol;Acc:MGI:2147627]|4|ENSMUSG00000028811|ENSMUST00000001365	0	0	i	1	1	15.89	0.368332	0.597146	3	1	342.08	4034.27	4518.05	3696.32	9774.68	4547.29
ENSMUSP00000092897	Yipf3	Yipf3|MGI Symbol|Yip1 domain family, member 3 [Source:MGI Symbol;Acc:MGI:106280]|17|ENSMUSG00000071074|ENSMUST00000095263	5	0	i150-168o180-203i215-234o240-260i272-293o	1	1	32.8	0.368417	0.577317	2;3	2	6859.51	13369.4	3668.63	347.495	15002	14510.5
ENSMUSP00000114839	Arpc4	Arpc4|MGI Symbol|actin related protein 2/3 complex, subunit 4 [Source:MGI Symbol;Acc:MGI:1915339]|6|ENSMUSG00000079426|ENSMUST00000156898	0	0	i	2	2	62.78	0.368518	1.97312	2	1	8622.94	24978.2	12783.5	7334.67	4382.62	14755.4
ENSMUSP00000094396	Rnf121	Rnf121|MGI Symbol|ring finger protein 121 [Source:MGI Symbol;Acc:MGI:1922462]|7|ENSMUSG00000070426|ENSMUST00000096639	6	0	o54-72i79-95o101-120i141-163o175-192i302-324o	1	1	15.01	0.369512	0.530261	2	1	3472.11	6298.21	1387.91	1520.12	8322.39	6172.61
ENSMUSP00000031144;ENSMUSP00000114647	Tmem165	Tmem165|MGI Symbol|transmembrane protein 165 [Source:MGI Symbol;Acc:MGI:894407]|5|ENSMUSG00000029234|ENSMUST00000031144	6	Y	n16-27c33/34o85-106i127-151o157-175i228-246o266-286i298-317o	3	3	115.52	0.369681	0.652721	1;2;3	3	16435.8	41942.3	18698.6	9793.43	53377.4	39527.4
ENSMUSP00000035105	Rpsa	Rpsa|MGI Symbol|ribosomal protein SA [Source:MGI Symbol;Acc:MGI:105381]|9|ENSMUSG00000032518|ENSMUST00000035105	0	0	i	3	3	141.96	0.369685	0.441465	2;3	2	34581.6	68023.1	19117.4	60497.9	55916.3	141473
ENSMUSP00000021692	Yy1	Yy1|MGI Symbol|YY1 transcription factor [Source:MGI Symbol;Acc:MGI:99150]|12|ENSMUSG00000021264|ENSMUST00000021692	0	0	i	1	1	20.85	0.370297	5.47154	2	1	91978	18090.4	148167	15110.8	25877.9	4507.98
ENSMUSP00000048416;ENSMUSP00000114585;ENSMUSP00000115767;ENSMUSP00000119737	Cops4	Cops4|MGI Symbol|COP9 (constitutive photomorphogenic) homolog, subunit 4 (Arabidopsis thaliana) [Source:MGI Symbol;Acc:MGI:1349414]|5|ENSMUSG00000035297|ENSMUST00000045993	0	0	i	9	9	285.6	0.37067	0.482921	2	1	17280.1	34557.1	10119.4	24199.1	29145.2	63367.9
ENSMUSP00000031423;ENSMUSP00000032974	Atp2a2	Atp2a2|MGI Symbol|ATPase, Ca++ transporting, cardiac muscle, slow twitch 2 [Source:MGI Symbol;Acc:MGI:88110]|5|ENSMUSG00000029467|ENSMUST00000031423	9	0	i60-78o84-107i260-280o292-321i759-782o833-856i930-949o955-978i1015-1033o	21	17	788.06	0.370953	1.59974	2;3	2	216339	631258	325308	75677.8	352487	245462
ENSMUSP00000094966	Pknox1	Pknox1|MGI Symbol|Pbx/knotted 1 homeobox [Source:MGI Symbol;Acc:MGI:1201409]|17|ENSMUSG00000006705|ENSMUST00000097352	0	0	i	1	1	13.25	0.371604	2.93021	2	1	16749.3	7671.48	31358.5	3504.94	4181.57	9138.31
ENSMUSP00000048832	Tmem205	Tmem205|MGI Symbol|transmembrane protein 205 [Source:MGI Symbol;Acc:MGI:3045495]|9|ENSMUSG00000040883|ENSMUST00000046831	4	0	o13-41i53-74o86-106i163-186o	1	1	38.04	0.37173	2.00509	2;3	2	26496.6	59282.8	21811	2435.61	18499.7	21944.2
ENSMUSP00000020027	Serinc1	Serinc1|MGI Symbol|serine incorporator 1 [Source:MGI Symbol;Acc:MGI:1926228]|10|ENSMUSG00000019877|ENSMUST00000020027	10	0	i40-61o89-109i121-143o149-172i193-219o231-249i261-279o312-333i388-408o428-447i	2	2	88.13	0.371935	1.37206	2	1	3897.29	14801.2	9289.58	1407.21	9774.06	7783.97
ENSMUSP00000105026;ENSMUSP00000136496	Tnpo1	Tnpo1|MGI Symbol|transportin 1 [Source:MGI Symbol;Acc:MGI:2681523]|13|ENSMUSG00000009470|ENSMUST00000109399	0	0	i	2	2	42.29	0.372266	0.200486	3	1	344.153	258.194	744.9	2708.45	4416.82	586.489
ENSMUSP00000101616	Snrnp40	Snrnp40|MGI Symbol|small nuclear ribonucleoprotein 40 (U5) [Source:MGI Symbol;Acc:MGI:1913835]|4|ENSMUSG00000074088|ENSMUST00000105994	0	0	i	1	1	19.43	0.372467	0.326149	3	1	1111.58	1802.51	230.492	2497.93	1350.37	4882.97
ENSMUSP00000052720	Gm5084	Gm5084|MGI Symbol|predicted gene 5084 [Source:MGI Symbol;Acc:MGI:3647835]|13|ENSMUSG00000050765|ENSMUST00000060705	0	0	i	1	1	21.67	0.37322	12.9925	2	1	66643.5	3807.63	98055.8	5394.58	7734.63	105.537
ENSMUSP00000058368;ENSMUSP00000129198	Rpl18a	Rpl18a|MGI Symbol|ribosomal protein L18A [Source:MGI Symbol;Acc:MGI:1924058]|8|ENSMUSG00000045128|ENSMUST00000054220	0	0	i	3	2	52.28	0.373455	0.426303	2	1	2330.51	3687.68	391.845	2150	3264.5	6305.06
ENSMUSP00000117947	Snrpa1	Snrpa1|MGI Symbol|small nuclear ribonucleoprotein polypeptide A' [Source:MGI Symbol;Acc:MGI:1916231]|7|ENSMUSG00000030512|ENSMUST00000153609	0	0	i	3	3	89.43	0.374008	0.407604	3	1	12545.7	26640.2	8897.95	31381.5	21403.9	65784
ENSMUSP00000028768	Ndufaf1	Ndufaf1|MGI Symbol|NADH dehydrogenase (ubiquinone) 1 alpha subcomplex, assembly factor 1 [Source:MGI Symbol;Acc:MGI:1916952]|2|ENSMUSG00000027305|ENSMUST00000028768	0	0	i	1	1	23.73	0.374207	0.133742	2	1	53.364	75.4681	0	339.411	42.141	522.14
ENSMUSP00000124047	Slc30a9	Slc30a9|MGI Symbol|solute carrier family 30 (zinc transporter), member 9 [Source:MGI Symbol;Acc:MGI:1923690]|5|ENSMUSG00000029221|ENSMUST00000162372	5	Y	n4-12c17/18o238-259i306-329o341-363i398-417o423-442i	3	1	105.79	0.375485	1.32162	2	1	1396.58	10320.1	8345.05	2410.39	5357.06	8765.87
ENSMUSP00000127851	Pafah1b2	Pafah1b2|MGI Symbol|platelet-activating factor acetylhydrolase, isoform 1b, subunit 2 [Source:MGI Symbol;Acc:MGI:108415]|9|ENSMUSG00000003131|ENSMUST00000172450	0	0	0 i	1	1	26.77	0.375931	0.555349	2	1	171.693	1201.02	958.208	1118.36	1153.23	2734.83
ENSMUSP00000029078;ENSP00P00921	Car2	Car2|MGI Symbol|carbonic anhydrase 2 [Source:MGI Symbol;Acc:MGI:88269]|3|ENSMUSG00000027562|ENSMUST00000029078	0	0	i	22	22	1201.98	0.378595	2.24862	1;2;3	3	7.49625e+06	1.77251e+07	7.12384e+06	4.72584e+06	2.18372e+06	8.86706e+06
ENSMUSP00000028817	Pcna	Pcna|MGI Symbol|proliferating cell nuclear antigen [Source:MGI Symbol;Acc:MGI:97503]|2|ENSMUSG00000027342|ENSMUST00000028817	0	0	i	1	1	47.17	0.379719	0.325608	2	1	886.344	1732.96	479.484	2957.84	1305.9	5488.92
ENSMUSP00000031355	Uso1	Uso1|MGI Symbol|USO1 vesicle docking factor [Source:MGI Symbol;Acc:MGI:1929095]|5|ENSMUSG00000029407|ENSMUST00000031355	0	0	i	4	3	90.99	0.380693	0.557832	2;3	2	12372.9	25414.7	7916.73	10700.5	37442.3	22309.5
ENSMUSP00000025486	Lmnb1	Lmnb1|MGI Symbol|lamin B1 [Source:MGI Symbol;Acc:MGI:96795]|18|ENSMUSG00000024590|ENSMUST00000025486	0	0	i	29	28	1027.08	0.381712	0.568813	2;3	2	15942.8	273277	295824	284730	298919	701587
ENSMUSP00000025472	Pcyox1l	Pcyox1l|MGI Symbol|prenylcysteine oxidase 1 like [Source:MGI Symbol;Acc:MGI:3606062]|18|ENSMUSG00000024579|ENSMUST00000025472	0	Y	n4-15c20/21o	3	3	71.05	0.381766	0.541162	2;3	2	8650.98	15429.9	3195.59	3174.05	19453.2	14964.4
ENSMUSP00000026818	Sec11a	Sec11a|MGI Symbol|SEC11 homolog A (S. cerevisiae) [Source:MGI Symbol;Acc:MGI:1929464]|7|ENSMUSG00000025724|ENSMUST00000026818	3	0	o18-36i138-156o162-178i	2	2	54.84	0.38321	0.357079	2;3	2	1460.35	2107.28	42.0424	1742.87	1777.2	4242
ENSMUSP00000003029;ENSMUSP00000125449	Timm44	Timm44|MGI Symbol|translocase of inner mitochondrial membrane 44 [Source:MGI Symbol;Acc:MGI:1343262]|8|ENSMUSG00000002949|ENSMUST00000003029	0	0	i	5	5	131.72	0.383288	0.489776	2	1	3101.52	6281.89	1895.67	4560.19	5123.72	11572.8
ENSMUSP00000076564;ENSMUSP00000073962	Rnpep	Rnpep|MGI Symbol|arginyl aminopeptidase (aminopeptidase B) [Source:MGI Symbol;Acc:MGI:2384902]|1|ENSMUSG00000041926|ENSMUST00000077340	0	0	i	2	2	101.81	0.384905	3.87855	2	1	12360.8	20931.3	3450.46	186.435	3274.98	3011.32
ENSMUSP00000021514	Ppm1a	Ppm1a|MGI Symbol|protein phosphatase 1A, magnesium dependent, alpha isoform [Source:MGI Symbol;Acc:MGI:99878]|12|ENSMUSG00000021096|ENSMUST00000021514	0	0	i	1	1	13.62	0.385036	0.178554	2	1	31.4626	175.564	220.059	1253.5	221.494	1994.21
ENSMUSP00000020640	Gnb2l1	Gnb2l1|MGI Symbol|guanine nucleotide binding protein (G protein), beta polypeptide 2 like 1 [Source:MGI Symbol;Acc:MGI:101849]|11|ENSMUSG00000020372|ENSMUST00000020640	0	0	i	4	4	138.18	0.385141	0.491485	2;3	2	17624.6	37050.6	12125.6	28228.1	30067.9	69988.5
ENSMUSP00000043190	Gna11	Gna11|MGI Symbol|guanine nucleotide binding protein, alpha 11 [Source:MGI Symbol;Acc:MGI:95766]|10|ENSMUSG00000034781|ENSMUST00000043604	0	0	i	1	1	15.9	0.385633	3.20085	2	1	7254.45	12893.3	2634	360.303	2680.27	2170.73
ENSMUSP00000068408	Cpsf6	Cpsf6|MGI Symbol|cleavage and polyadenylation specific factor 6 [Source:MGI Symbol;Acc:MGI:1913948]|10|ENSMUSG00000055531|ENSMUST00000069168	0	0	i	1	1	32.3	0.386721	0.443224	3	1	529.11	1647.88	899.604	2086.07	1398.73	4348.89
ENSMUSP00000022765	Rab2b	Rab2b|MGI Symbol|RAB2B, member RAS oncogene family [Source:MGI Symbol;Acc:MGI:1923588]|14|ENSMUSG00000022159|ENSMUST00000022765	0	0	i	7	1	227.03	0.387048	0.547498	2	1	674.357	1209.99	256.309	277.023	1534.98	1143.21
ENSMUSP00000049407;ENSMUSP00000133932;ENSMUSP00000133952	Hnrnpl	Hnrnpl|MGI Symbol|heterogeneous nuclear ribonucleoprotein L [Source:MGI Symbol;Acc:MGI:104816]|7|ENSMUSG00000015165|ENSMUST00000038572	0	0	i	9	9	255.25	0.388439	0.645783	2;3	2	26379.8	58000.7	20694.1	2466.29	59185.8	62673.6
ENSMUSP00000077019	Prpf4b	Prpf4b|MGI Symbol|PRP4 pre-mRNA processing factor 4 homolog B (yeast) [Source:MGI Symbol;Acc:MGI:109584]|13|ENSMUSG00000021413|ENSMUST00000077853	0	0	i	1	1	33	0.388846	0.378662	3	1	2002.19	3577	745.479	4349.77	8783.32	2631.83
ENSMUSP00000128521	Unc5d	Unc5d|MGI Symbol|unc-5 homolog D (C. elegans) [Source:MGI Symbol;Acc:MGI:2389364]|8|ENSMUSG00000063626|ENSMUST00000168630	1	Y	n15-26c33/34o383-406i	1	1	13.18	0.389541	3.67395	2	1	34563.7	11092.4	59972.8	9455.33	16357.4	2985.58
ENSMUSP00000029684	Scamp3	Scamp3|MGI Symbol|secretory carrier membrane protein 3 [Source:MGI Symbol;Acc:MGI:1346346]|3|ENSMUSG00000028049|ENSMUST00000029684	4	0	i170-191o203-221i233-256o276-299i	1	1	53.42	0.390362	2.56319	2	1	15565.7	29783	7769.85	67.0107	7372.81	7278.04
ENSMUSP00000025483	Nars	Nars|MGI Symbol|asparaginyl-tRNA synthetase [Source:MGI Symbol;Acc:MGI:1917473]|18|ENSMUSG00000024587|ENSMUST00000025483	0	0	i	1	1	31.17	0.390478	2.13168	2	1	2292.28	2537.91	5779.68	1765.95	702.234	3199.66
ENSMUSP00000087544	Gnb1l	Gnb1l|MGI Symbol|guanine nucleotide binding protein (G protein), beta polypeptide 1-like [Source:MGI Symbol;Acc:MGI:1338057]|16|ENSMUSG00000000884|ENSMUST00000090086	0	0	i	1	1	17.17	0.390922	22.3593	2	1	77053.8	1973.05	110944	3429.57	4950.12	99.9776
ENSMUSP00000024823	Glo1	Glo1|MGI Symbol|glyoxalase 1 [Source:MGI Symbol;Acc:MGI:95742]|17|ENSMUSG00000024026|ENSMUST00000024823	0	0	i	4	4	98.69	0.392206	0.28208	2;3	2	4158.39	38066.8	43947.7	143289	44053.7	246695
ENSMUSP00000008594	Nutf2	Nutf2|MGI Symbol|nuclear transport factor 2 [Source:MGI Symbol;Acc:MGI:1915301]|8|ENSMUSG00000008450|ENSMUST00000008594	0	0	i	2	2	84.31	0.39242	0.367738	2	1	783.615	1690.89	2799.09	5216.79	2416.05	9793.7
ENSMUSP00000003947	Nqo1	Nqo1|MGI Symbol|NAD(P)H dehydrogenase, quinone 1 [Source:MGI Symbol;Acc:MGI:103187]|8|ENSMUSG00000003849|ENSMUST00000003947	0	0	i	1	1	14.96	0.394361	16.4149	2	1	4473.66	6456.44	129.732	283.713	0	401.231
ENSMUSP00000092672	Lmbrd1	Lmbrd1|MGI Symbol|LMBR1 domain containing 1 [Source:MGI Symbol;Acc:MGI:1915671]|1|ENSMUSG00000073725|ENSMUST00000095062	9	0	o6-29i41-61o99-120i140-162o187-211i303-322o364-394i406-426o484-508i	1	1	24.76	0.394741	2.8139	2	1	7759.56	14363.8	3390.11	1216.64	2294.39	4014.97
ENSMUSP00000007708;ENSMUSP00000034560;ENSMUSP00000133334	Ppp2r1a	Ppp2r1a|MGI Symbol|protein phosphatase 2 (formerly 2A), regulatory subunit A (PR 65), alpha isoform [Source:MGI Symbol;Acc:MGI:1926334]|17|ENSMUSG00000007564|ENSMUST00000007708	0	0	i	12	11	445.24	0.395571	0.613526	2;3	2	134490	277249	87051.3	56819.4	256713	337068
ENSMUSP00000006629;ENSMUSP00000099902;ENSMUSP00000114841	Sptbn1	Sptbn1|MGI Symbol|spectrin beta, non-erythrocytic 1 [Source:MGI Symbol;Acc:MGI:98388]|11|ENSMUSG00000020315|ENSMUST00000006629	0	0	i	62	57	1897.93	0.396848	2.71739	2;3	2	924456	1.72377e+06	416390	89899.8	457358	330220
ENSMUSP00000127566	Guk1	Guk1|MGI Symbol|guanylate kinase 1 [Source:MGI Symbol;Acc:MGI:95871]|11|ENSMUSG00000020444|ENSMUST00000170202	0	Y	n6-14c19/20o	1	1	22.75	0.397309	0.22236	2	1	194.587	0	275.187	665.236	148.394	1089.18
ENSMUSP00000106277	Trp53bp1	Trp53bp1|MGI Symbol|transformation related protein 53 binding protein 1 [Source:MGI Symbol;Acc:MGI:1351320]|2|ENSMUSG00000043909|ENSMUST00000110647	0	0	0 i	1	1	16.66	0.39796	0.34906	3	1	19547.6	27901.1	256.627	28607.2	60562	20105.3
ENSMUSP00000029708	Apoa1bp	Apoa1bp|MGI Symbol|apolipoprotein A-I binding protein [Source:MGI Symbol;Acc:MGI:2180167]|3|ENSMUSG00000028070|ENSMUST00000029708	0	Y	n6-16c24/25o	4	4	156.95	0.399079	0.333378	1;2	2	20533.4	53641.7	24603.1	106384	42127.1	192576
ENSMUSP00000021940	Lman2	Lman2|MGI Symbol|lectin, mannose-binding 2 [Source:MGI Symbol;Acc:MGI:1914140]|13|ENSMUSG00000021484|ENSMUST00000021940	1	0	o325-347i	11	11	361.04	0.39978	0.626855	1;2;3	3	87559.3	210897	87069.9	78822.9	293405	181932
ENSMUSP00000001479	Kpnb1	Kpnb1|MGI Symbol|karyopherin (importin) beta 1 [Source:MGI Symbol;Acc:MGI:107532]|11|ENSMUSG00000001440|ENSMUST00000001479	0	0	i	9	9	376.02	0.400052	0.732343	2;3	2	28464.7	80129.1	39874	2730.73	80000.1	83862
ENSMUSP00000103034	Krt15	Krt15|MGI Symbol|keratin 15 [Source:MGI Symbol;Acc:MGI:96689]|11|ENSMUSG00000054146|ENSMUST00000107411	0	0	i	13	2	380.76	0.400131	2.15074	1;2;3	3	198196	303564	583855	237618	374327	38283.9
ENSMUSP00000130858;ENSMUSP00000125292	Tpi1	Tpi1|MGI Symbol|triosephosphate isomerase 1 [Source:MGI Symbol;Acc:MGI:98797]|6|ENSMUSG00000023456|ENSMUST00000172132	0	0	i	15	15	695.26	0.401581	0.581908	1;2;3	3	326136	283812	745038	376224	618000	1.15006e+06
ENSMUSP00000038056	Leprel1	Leprel1|MGI Symbol|leprecan-like 1 [Source:MGI Symbol;Acc:MGI:2146663]|16|ENSMUSG00000038168|ENSMUST00000039990	0	Y	n4-15c21/22o	1	1	17.12	0.40171	1.73178	2	1	66779.2	216376	310816	128989	61002.3	243420
ENSMUSP00000027921;ENSMUSP00000106601	Iars2	Iars2|MGI Symbol|isoleucine-tRNA synthetase 2, mitochondrial [Source:MGI Symbol;Acc:MGI:1919586]|1|ENSMUSG00000026618|ENSMUST00000027921	0	0	i	3	3	85.61	0.401771	0.315994	2;3	2	2099.67	4326.29	1356.91	8338.42	14888.7	3096.42
ENSMUSP00000019323	Mdh2	Mdh2|MGI Symbol|malate dehydrogenase 2, NAD (mitochondrial) [Source:MGI Symbol;Acc:MGI:97050]|5|ENSMUSG00000019179|ENSMUST00000019323	0	0	i	19	19	909.55	0.402479	0.34649	1;2;3	3	154141	626587	844575	1.91425e+06	769376	3.47653e+06
ENSMUSP00000108752	G3bp2	G3bp2|MGI Symbol|GTPase activating protein (SH3 domain) binding protein 2 [Source:MGI Symbol;Acc:MGI:2442040]|5|ENSMUSG00000029405|ENSMUST00000113127	0	0	i	1	1	23.83	0.403513	0.520113	3	1	1445.13	2449.11	405.379	957.982	2066.7	3421.5
ENSMUSP00000025904;ENSMUSP00000134521	Prdx5	Prdx5|MGI Symbol|peroxiredoxin 5 [Source:MGI Symbol;Acc:MGI:1859821]|19|ENSMUSG00000024953|ENSMUST00000025904	0	0	i	3	3	54.02	0.403532	5.39518	2;3	2	119308	20573.4	189300	3314.9	21794.1	17106.1
ENSMUSP00000034049;ENSMUSP00000088723	Slc25a4	Slc25a4|MGI Symbol|solute carrier family 25 (mitochondrial carrier, adenine nucleotide translocator), member 4 [Source:MGI Symbol;Acc:MGI:1353495]|8|ENSMUSG00000031633|ENSMUST00000034049	2	0	i172-190o210-231i	20	10	720.41	0.404632	0.652767	1;2;3	3	545017	1.33943e+06	568656	408947	1.7507e+06	1.17236e+06
ENSMUSP00000066359	Fam49b	Fam49b|MGI Symbol|family with sequence similarity 49, member B [Source:MGI Symbol;Acc:MGI:1923520]|15|ENSMUSG00000022378|ENSMUST00000063838	0	0	i	3	2	117.71	0.404637	1.4324	2	1	10913.8	34427.8	18993.4	1516.11	17575.4	19719.5
ENSMUSP00000093955	Eef1g	Eef1g|MGI Symbol|eukaryotic translation elongation factor 1 gamma [Source:MGI Symbol;Acc:MGI:1914410]|19|ENSMUSG00000071644|ENSMUST00000052248	0	0	i	7	6	315.52	0.404713	0.654718	2;3	2	55539.4	120662	42117.2	9843.77	117352	131273
ENSMUSP00000018905;ENSMUSP00000117715	Mpdu1	Mpdu1|MGI Symbol|mannose-P-dolichol utilization defect 1 [Source:MGI Symbol;Acc:MGI:1346040]|11|ENSMUSG00000018761|ENSMUST00000018905	7	0	o40-59i71-94o100-121i128-145o151-171i183-202o214-235i	2	2	65.88	0.404745	0.670294	2;3	2	37851.5	86639.1	33109.1	8748.72	95511.4	83138.8
ENSMUSP00000038755	Abhd14b	Abhd14b|MGI Symbol|abhydrolase domain containing 14b [Source:MGI Symbol;Acc:MGI:1923741]|9|ENSMUSG00000042073|ENSMUST00000048527	0	0	i	1	1	18.14	0.405522	2.78	2	1	4693.09	8719.77	2082.74	1148.03	1131.12	2754.68
ENSMUSP00000082013	Impad1	Impad1|MGI Symbol|inositol monophosphatase domain containing 1 [Source:MGI Symbol;Acc:MGI:1915720]|4|ENSMUSG00000066324|ENSMUST00000084949	1	0	o6-28i	5	5	129.08	0.40618	0.610914	1;2	2	30077.7	61524.6	18988.3	16348.9	77455.9	54335
ENSMUSP00000031131	Uchl1	Uchl1|MGI Symbol|ubiquitin carboxy-terminal hydrolase L1 [Source:MGI Symbol;Acc:MGI:103149]|5|ENSMUSG00000029223|ENSMUST00000031131	0	0	i	1	1	24.36	0.407328	0.532026	2	1	1230.41	2203.97	463.909	1007.82	1794.65	3219.92
ENSMUSP00000065940	Hmgb2	Hmgb2|MGI Symbol|high mobility group box 2 [Source:MGI Symbol;Acc:MGI:96157]|8|ENSMUSG00000054717|ENSMUST00000067925	0	0	i	7	4	214.23	0.408092	0.706478	3	1	14733.2	48103.2	27267.3	15493.5	42386.9	64298
ENSMUSP00000022496	Kpna3	Kpna3|MGI Symbol|karyopherin (importin) alpha 3 [Source:MGI Symbol;Acc:MGI:1100863]|14|ENSMUSG00000021929|ENSMUST00000022496	0	0	i	2	2	40.72	0.408842	1.3963	2;3	2	650.153	9658.37	10577.8	3805.67	4555.37	9937.4
ENSMUSP00000018449;ENSMUSP00000115635	Prpf8	Prpf8|MGI Symbol|pre-mRNA processing factor 8 [Source:MGI Symbol;Acc:MGI:2179381]|11|ENSMUSG00000020850|ENSMUST00000018449	0	0	i	11	11	270.91	0.409223	0.111839	3	1	14.3398	4705.6	4725.88	52625.2	79377	4953.81
ENSMUSP00000047665	Adk	Adk|MGI Symbol|adenosine kinase [Source:MGI Symbol;Acc:MGI:87930]|14|ENSMUSG00000039197|ENSMUST00000045376	0	0	i	6	6	169.85	0.409689	2.29025	2	1	52623.6	106555	32133.8	14616	19943	40613.1
ENSMUSP00000030805;ENSMUSP00000120832	Park7	Park7|MGI Symbol|Parkinson disease (autosomal recessive, early onset) 7 [Source:MGI Symbol;Acc:MGI:2135637]|4|ENSMUSG00000028964|ENSMUST00000030805	0	0	i	4	4	94.48	0.409994	0.468491	2;3	2	13947.9	33883.1	14157.8	35485.8	26179.7	76364.2
ENSMUSP00000020358;ENSMUSP00000003121;ENSMUSP00000105230;ENSMUSP00000105231	Rab1	Rab1|MGI Symbol|RAB1, member RAS oncogene family [Source:MGI Symbol;Acc:MGI:97842]|11|ENSMUSG00000020149|ENSMUST00000020358	0	0	i	12	7	429.1	0.409999	0.692575	1;2;3	3	140464	334698	136053	5897.74	344026	335685
ENSMUSP00000028160	Slc25a25	Slc25a25|MGI Symbol|solute carrier family 25 (mitochondrial carrier, phosphate carrier), member 25 [Source:MGI Symbol;Acc:MGI:1915913]|2|ENSMUSG00000026819|ENSMUST00000028160	0	0	0 i	1	1	33.78	0.410308	0.627446	2	1	2416.4	1338.86	4756.16	107.922	4780.7	4933.32
ENSMUSP00000033992	Gsr	Gsr|MGI Symbol|glutathione reductase [Source:MGI Symbol;Acc:MGI:95804]|8|ENSMUSG00000031584|ENSMUST00000033992	0	Y	n2-13c22/23o	5	5	227.74	0.412616	0.450255	2;3	2	406.493	24408.7	24983.5	42076.1	25096.8	84601.5
ENSMUSP00000005067	Sgta	Sgta|MGI Symbol|small glutamine-rich tetratricopeptide repeat (TPR)-containing, alpha [Source:MGI Symbol;Acc:MGI:1098703]|10|ENSMUSG00000004937|ENSMUST00000005067	0	0	i	1	1	17.95	0.413094	2.28985	2	1	7834.28	4513.43	15592.8	1209.53	5245.56	3535.03
ENSMUSP00000027432;ENSMUSP00000136581	Psmd1	Psmd1|MGI Symbol|proteasome (prosome, macropain) 26S subunit, non-ATPase, 1 [Source:MGI Symbol;Acc:MGI:1917497]|1|ENSMUSG00000026229|ENSMUST00000027432	1	0	o769-791i	7	7	376.42	0.41356	0.633504	2;3	2	57370.6	115521	34386.4	13998.9	128215	108417
ENSMUSP00000019354;ENSMUSP00000065285	Atp6v1e1	Atp6v1e1|MGI Symbol|ATPase, H+ transporting, lysosomal V1 subunit E1 [Source:MGI Symbol;Acc:MGI:894326]|6|ENSMUSG00000019210|ENSMUST00000019354	0	0	0 i	3	3	103.98	0.414293	0.241002	2;3	2	1662.84	5438.8	7790.41	29250.8	6762.81	48129.6
ENSMUSP00000028825	Fam98b	Fam98b|MGI Symbol|family with sequence similarity 98, member B [Source:MGI Symbol;Acc:MGI:1915465]|2|ENSMUSG00000027349|ENSMUST00000028825	0	0	i	1	1	22.19	0.414849	0.458603	3	1	269.082	380.54	0	97.9609	484.159	345.621
ENSMUSP00000047326;ENSMUSP00000124343	Actr1b	Actr1b|MGI Symbol|ARP1 actin-related protein 1B, centractin beta [Source:MGI Symbol;Acc:MGI:1917446]|1|ENSMUSG00000037351|ENSMUST00000043951	0	0	i	4	1	138.45	0.415404	0.427298	2;3	2	15364	23966.3	2238.21	20067.6	16473	44852.9
ENSMUSP00000003404;ENSMUSP00000130327;ENSMUSP00000131659	Glg1	Glg1|MGI Symbol|golgi apparatus protein 1 [Source:MGI Symbol;Acc:MGI:104967]|8|ENSMUSG00000003316|ENSMUST00000003404	1	Y	n13-24c32/33o1131-1151i	36	36	1147.13	0.416721	0.60487	1;2;3	3	133438	538824	350114	385255	1.00723e+06	462401
ENSMUSP00000078712	B3gnt5	B3gnt5|MGI Symbol|UDP-GlcNAc:betaGal beta-1,3-N-acetylglucosaminyltransferase 5 [Source:MGI Symbol;Acc:MGI:2137302]|16|ENSMUSG00000022686|ENSMUST00000079780	1	0	i12-33o	1	1	20.29	0.416999	2.50932	2	1	7137.17	4992.62	15086.1	5291.45	7742.45	259.212
ENSMUSP00000022391	Ktn1	Ktn1|MGI Symbol|kinectin 1 [Source:MGI Symbol;Acc:MGI:109153]|14|ENSMUSG00000021843|ENSMUST00000022391	1	0	i7-29o	1	1	16.19	0.418884	0.532094	3	1	890.754	1502.9	243.183	624.231	2082.16	1199.37
ENSMUSP00000001566;ENSMUSP00000016399;ENSMUSP00000134598	Tubb5	Tubb5|MGI Symbol|tubulin, beta 5 class I [Source:MGI Symbol;Acc:MGI:107812]|17|ENSMUSG00000001525|ENSMUST00000001566	0	0	i	30	3	1227.37	0.419457	0.574794	2;3	2	130681	258423	73612.7	115387	207239	370421
ENSMUSP00000027114	9430016H08Rik	9430016H08Rik|MGI Symbol|RIKEN cDNA 9430016H08 gene [Source:MGI Symbol;Acc:MGI:1915365]|1|ENSMUSG00000025971|ENSMUST00000027114	0	Y	0 Y n2-13c18/19o	1	1	26.37	0.420313	0.510067	2	1	1045.62	1873.12	394.389	1165.6	3046.96	1398.55
ENSMUSP00000085981	Romo1	Romo1|MGI Symbol|reactive oxygen species modulator 1 [Source:MGI Symbol;Acc:MGI:1914317]|2|ENSMUSG00000067847|ENSMUST00000088610	1	0	o23-43i	2	2	83.92	0.42108	0.510206	2	1	11587.1	17670.7	1284.12	5828.3	22696.9	14454.5
ENSMUSP00000030401	Ndufs5	Ndufs5|MGI Symbol|NADH dehydrogenase (ubiquinone) Fe-S protein 5 [Source:MGI Symbol;Acc:MGI:1890889]|4|ENSMUSG00000028648|ENSMUST00000030401	0	0	i	1	1	20.63	0.421235	0.513943	3	1	2652.26	3944.85	193.993	759.284	3489.66	4563.45
ENSMUSP00000032419	Cmas	Cmas|MGI Symbol|cytidine monophospho-N-acetylneuraminic acid synthetase [Source:MGI Symbol;Acc:MGI:1337124]|6|ENSMUSG00000030282|ENSMUST00000032419	0	0	i	3	3	79.68	0.421434	0.524133	2;3	2	4845.19	4855.37	11707.5	9594.2	22584.4	9016.14
ENSMUSP00000046532	Grap2	Grap2|MGI Symbol|GRB2-related adaptor protein 2 [Source:MGI Symbol;Acc:MGI:1333842]|15|ENSMUSG00000042351|ENSMUST00000043149	0	0	i	1	1	20.17	0.42265	0	3	1	0	0	0	12949.6	0	18313.5
ENSMUSP00000108838	Kcnj13	Kcnj13|MGI Symbol|potassium inwardly-rectifying channel, subfamily J, member 13 [Source:MGI Symbol;Acc:MGI:3781032]|1|ENSMUSG00000079436|ENSMUST00000113212	2	0	i55-78o134-158i	1	1	21.13	0.42265	0	1	1	0	0	0	888.632	1256.72	0
ENSMUSP00000028004	Aldh9a1	Aldh9a1|MGI Symbol|aldehyde dehydrogenase 9, subfamily A1 [Source:MGI Symbol;Acc:MGI:1861622]|1|ENSMUSG00000026687|ENSMUST00000028004	0	Y	n3-14c21/22o	4	4	132.28	0.422987	3.37456	2	1	37686.6	64630.3	11333.4	5369.87	7458.26	15052.4
ENSMUSP00000034400	Cyb5b	Cyb5b|MGI Symbol|cytochrome b5 type B [Source:MGI Symbol;Acc:MGI:1913677]|8|ENSMUSG00000031924|ENSMUST00000034400	1	0	o119-136i	5	5	314.08	0.423996	0.618032	1;2	2	266329	785391	408745	455648	1.28827e+06	643888
ENSMUSP00000014698	Dguok	Dguok|MGI Symbol|deoxyguanosine kinase [Source:MGI Symbol;Acc:MGI:1351602]|6|ENSMUSG00000014554|ENSMUST00000014698	0	0	i	1	1	32.29	0.424324	0.52597	2	1	2756.46	4635.65	737.431	2202.13	3550.63	6664.92
ENSMUSP00000025851	Dpp3	Dpp3|MGI Symbol|dipeptidylpeptidase 3 [Source:MGI Symbol;Acc:MGI:1922471]|19|ENSMUSG00000063904|ENSMUST00000025851	0	0	i	7	7	275.14	0.424424	0.655556	2;3	2	35891.5	73334.1	22575.9	1315.18	72221.7	74081.6
ENSMUSP00000033489	Praf2	Praf2|MGI Symbol|PRA1 domain family 2 [Source:MGI Symbol;Acc:MGI:1859607]|X|ENSMUSG00000031149|ENSMUST00000033489	4	0	i41-62o68-85i97-117o123-142i	2	2	53.67	0.425632	0.69563	2;3	2	27255.2	66222.6	27677.9	11177.6	75396.8	59589.3
ENSMUSP00000024829	Abcg1	Abcg1|MGI Symbol|ATP-binding cassette, sub-family G (WHITE), member 1 [Source:MGI Symbol;Acc:MGI:107704]|17|ENSMUSG00000024030|ENSMUST00000024829	7	Y	n2-13c22/23o415-432i444-465o485-510i522-546o552-574i586-604o636-658i	1	1	17.09	0.425724	2.01727	2	1	28577.4	60442.3	20027.7	4168.92	22893.1	16997.4
ENSMUSP00000026666;ENSMUSP00000115128;ENSMUSP00000121984	Gaa	Gaa|MGI Symbol|glucosidase, alpha, acid [Source:MGI Symbol;Acc:MGI:95609]|11|ENSMUSG00000025579|ENSMUST00000026666	1	0	i12-32o	2	2	48.39	0.426164	0.391458	2	1	3519.75	6418.64	1440.97	8233.21	15860.7	4217.13
ENSMUSP00000054490	Rps23	Rps23|MGI Symbol|ribosomal protein S23 [Source:MGI Symbol;Acc:MGI:1913725]|13|ENSMUSG00000049517|ENSMUST00000051955	0	0	i	1	1	46.66	0.426346	0.414993	2	1	746.085	1189.11	133.99	1179.77	759.905	2428.35
ENSMUSP00000084572	Vars	Vars|MGI Symbol|valyl-tRNA synthetase [Source:MGI Symbol;Acc:MGI:90675]|17|ENSMUSG00000007029|ENSMUST00000087315	0	0	i	1	1	18.81	0.426351	0.46491	2	1	634.599	1267.21	369.746	1217.8	899.387	2621.62
ENSMUSP00000033717	Hccs	Hccs|MGI Symbol|holocytochrome c synthetase [Source:MGI Symbol;Acc:MGI:106911]|X|ENSMUSG00000031352|ENSMUST00000033717	0	0	i	1	1	57.87	0.426783	9.74589	2	1	128401	9912.67	191499	5582.19	14280.4	6385.97
ENSMUSP00000023599;ENSMUSP00000090876;ENSMUSP00000127030	Eif4a2	Eif4a2|MGI Symbol|eukaryotic translation initiation factor 4A2 [Source:MGI Symbol;Acc:MGI:106906]|16|ENSMUSG00000022884|ENSMUST00000023599	0	0	i	8	4	467.05	0.426906	0.663981	2;3	2	36928.6	77547.8	25322.8	6641.31	72768.9	82161.1
ENSMUSP00000094778;ENSMUSP00000032233;ENSMUSP00000051033;ENSMUSP00000084713	Tuba1a	Tuba1a|MGI Symbol|tubulin, alpha 1A [Source:MGI Symbol;Acc:MGI:98869]|15|ENSMUSG00000072235|ENSMUST00000097014	0	0	i	22	3	1020.27	0.427025	0.642636	1;2;3	3	10160.6	20146.5	5777.28	2274.1	21777.9	18561.9
ENSMUSP00000003717	Abcb4	Abcb4|MGI Symbol|ATP-binding cassette, sub-family B (MDR/TAP), member 4 [Source:MGI Symbol;Acc:MGI:97569]|5|ENSMUSG00000042476|ENSMUST00000003717	12	0	i52-75o114-139i189-208o214-232i294-315o327-348i705-729o749-768i829-849o855-876i931-950o970-991i	2	1	29.95	0.427961	58.0975	2	1	79515.1	951.426	113403	83.7472	1043.38	924.939
ENSMUSP00000033809	Prps1	Prps1|MGI Symbol|phosphoribosyl pyrophosphate synthetase 1 [Source:MGI Symbol;Acc:MGI:97775]|X|ENSMUSG00000031432|ENSMUST00000033809	0	0	i	2	2	79.63	0.430184	0.418129	2	1	2180.45	3337.75	254.122	3152.89	2065.74	6524.6
ENSMUSP00000085400;ENSMUSP00000098985	Dpysl5	Dpysl5|MGI Symbol|dihydropyrimidinase-like 5 [Source:MGI Symbol;Acc:MGI:1929772]|5|ENSMUSG00000029168|ENSMUST00000088081	0	0	i	13	13	437.32	0.432442	0.380655	2;3	2	34117.9	64778.3	16528.2	91446.5	42135.8	171461
ENSMUSP00000110663	Lman2l	Lman2l|MGI Symbol|lectin, mannose-binding 2-like [Source:MGI Symbol;Acc:MGI:2443010]|1|ENSMUSG00000001143|ENSMUST00000115011	1	Y	n25-35c43/44o322-346i	1	1	13.03	0.432665	1.27703	3	1	3200.96	12575	8048.19	437.191	8383.81	7765.53
ENSMUSP00000101527	Tmem222	Tmem222|MGI Symbol|transmembrane protein 222 [Source:MGI Symbol;Acc:MGI:1098568]|4|ENSMUSG00000028857|ENSMUST00000105907	2	0	i163-181o187-207i	1	1	28.51	0.433963	0.550773	2	1	20198.9	31220.8	2655.16	6565.04	35395.3	26110.9
ENSMUSP00000027050	Cops5	Cops5|MGI Symbol|COP9 (constitutive photomorphogenic) homolog, subunit 5 (Arabidopsis thaliana) [Source:MGI Symbol;Acc:MGI:1349415]|1|ENSMUSG00000025917|ENSMUST00000027050	0	0	i	6	5	282.46	0.433979	0.425427	2	1	6396.91	21904.2	12857.6	33287.3	17317.6	64392.9
ENSMUSP00000001989;ENSMUSP00000111560	Uba1	Uba1|MGI Symbol|ubiquitin-like modifier activating enzyme 1 [Source:MGI Symbol;Acc:MGI:98890]|X|ENSMUSG00000001924|ENSMUST00000001989	0	0	i	33	33	1598.04	0.436621	0.680783	2;3	2	891764	1.89764e+06	636491	20117.7	1.87541e+06	1.84696e+06
ENSMUSP00000073289;ENSMUSP00000050698;ENSMUSP00000092698;ENSMUSP00000138295;ENSMUSP00000138396;ENSMUSP00000138403;ENSMUSP00000138508;ENSMUSP00000139065	Gapdh	Gapdh|MGI Symbol|glyceraldehyde-3-phosphate dehydrogenase [Source:MGI Symbol;Acc:MGI:95640]|6|ENSMUSG00000057666|ENSMUST00000073605	0	0	i	32	26	1754.79	0.436964	0.476177	1;2;3	3	852883	4.4823e+06	3.27614e+06	6.11189e+06	3.82483e+06	1.24683e+07
ENSMUSP00000072092;ENSMUSP00000020123;ENSMUSP00000096956;ENSMUSP00000100930	Tmpo	Tmpo|MGI Symbol|thymopoietin [Source:MGI Symbol;Acc:MGI:106920]|10|ENSMUSG00000019961|ENSMUST00000072239	1	0	i413-433o	16	16	597.19	0.437612	0.662243	2;3	2	253847	576169	217175	166714	716868	481098
ENSMUSP00000050142	Olfr1395	Olfr1395|MGI Symbol|olfactory receptor 1395 [Source:MGI Symbol;Acc:MGI:3031229]|11|ENSMUSG00000050763|ENSMUST00000059379	7	0	0 o26-49i61-79o99-121i141-163o199-226i238-262o274-293i	1	1	14.03	0.439596	5.57827	2	1	173866	23692.3	269577	23063.4	42595	9978.45
ENSMUSP00000099908;ENSMUSP00000019649;ENSMUSP00000080543;ENSMUSP00000113804;ENSMUSP00000136791	Rps27a	Rps27a|MGI Symbol|ribosomal protein S27A [Source:MGI Symbol;Acc:MGI:1925544]|11|ENSMUSG00000020460|ENSMUST00000102844	0	0	i	7	6	249.25	0.439671	1.35533	1;2;3	3	581187	7.10788e+06	6.28596e+06	2.58068e+06	3.11634e+06	6.76598e+06
ENSMUSP00000005234	Wdr1	Wdr1|MGI Symbol|WD repeat domain 1 [Source:MGI Symbol;Acc:MGI:1337100]|5|ENSMUSG00000005103|ENSMUST00000005234	0	0	i	8	8	234.47	0.441792	2.20873	2	1	72092.9	147772	45817.5	34044.8	19750.5	67897.2
ENSMUSP00000064462	Fam26e	Fam26e|MGI Symbol|family with sequence similarity 26, member E [Source:MGI Symbol;Acc:MGI:2143897]|10|ENSMUSG00000049872|ENSMUST00000069125	4	0	i12-29o49-69i96-120o181-201i	1	1	14.36	0.44586	0.501687	2	1	1177.17	563.715	2228.49	1785.21	4045.14	1520.48
ENSMUSP00000105968	Gm20498	Gm20498|MGI Symbol|predicted gene 20498 [Source:MGI Symbol;Acc:MGI:5141963]|12|ENSMUSG00000021139|ENSMUST00000110339	0	0	i	1	1	26.69	0.445936	0.621944	2	1	1187.98	3137.86	1457.8	1748.12	4930.7	2458.48
ENSMUSP00000071134	Tubb3	Tubb3|MGI Symbol|tubulin, beta 3 class III [Source:MGI Symbol;Acc:MGI:107813]|8|ENSMUSG00000062380|ENSMUST00000071134	0	0	i	20	2	908.9	0.44612	0.380967	2;3	2	1791.99	1090.76	3625.01	5455.48	2331.6	10046.8
ENSMUSP00000043042	Bbs9	Bbs9|MGI Symbol|Bardet-Biedl syndrome 9 (human) [Source:MGI Symbol;Acc:MGI:2442833]|9|ENSMUSG00000035919|ENSMUST00000039798	0	0	i	1	1	25.56	0.446711	0.636681	2	1	1727.65	720.472	3163.74	370.083	3312.05	2788.67
ENSMUSP00000101874	Stx1b	Stx1b|MGI Symbol|syntaxin 1B [Source:MGI Symbol;Acc:MGI:1930705]|7|ENSMUSG00000030806|ENSMUST00000106267	1	0	i265-286o	5	5	273.16	0.447107	0.689542	2;3	2	22572.9	130799	98876.4	73516.1	218526	114558
ENSMUSP00000028619	Hsd17b12	Hsd17b12|MGI Symbol|hydroxysteroid (17-beta) dehydrogenase 12 [Source:MGI Symbol;Acc:MGI:1926967]|2|ENSMUSG00000027195|ENSMUST00000028619	1	0	0 o6-24i	6	6	210.73	0.44739	1.79407	2;3	2	116603	264731	99830.2	24376.2	84365.2	118838
ENSMUSP00000031160;ENSMUSP00000117027	Paics	Paics|MGI Symbol|phosphoribosylaminoimidazole carboxylase, phosphoribosylaminoribosylaminoimidazole, succinocarboxamide synthetase [Source:MGI Symbol;Acc:MGI:1914304]|5|ENSMUSG00000029247|ENSMUST00000031160	0	0	i	2	2	40.5	0.448594	2.82152	2	1	32379.6	57570.6	11778.9	6002.04	8045.27	16533.4
ENSMUSP00000039844	Actr1a	Actr1a|MGI Symbol|ARP1 actin-related protein 1A, centractin alpha [Source:MGI Symbol;Acc:MGI:1858964]|19|ENSMUSG00000025228|ENSMUST00000040270	0	0	i	6	3	219.09	0.45049	0.637999	2;3	2	61618	118704	31563.3	29605.5	96830.5	138699
ENSMUSP00000080523	Rpl32	Rpl32|MGI Symbol|ribosomal protein L32 [Source:MGI Symbol;Acc:MGI:98038]|6|ENSMUSG00000057841|ENSMUST00000081840	0	0	i	2	2	63.1	0.450759	0.593589	2;3	2	5103.9	8250.42	1032.41	1582.74	6700.08	8938.41
ENSMUSP00000073880	Rps7	Rps7|MGI Symbol|ribosomal protein S7 [Source:MGI Symbol;Acc:MGI:1333818]|12|ENSMUSG00000061477|ENSMUST00000074267	0	0	i	1	1	13.04	0.451114	1.2696	2	1	508.731	4499.06	5218.52	1522.57	2750.41	4903.65
ENSMUSP00000106481	Dld	Dld|MGI Symbol|dihydrolipoamide dehydrogenase [Source:MGI Symbol;Acc:MGI:107450]|12|ENSMUSG00000020664|ENSMUST00000110857	0	0	i	12	12	526.14	0.451128	0.541916	2;3	2	8616.37	171727	159542	206420	159684	451607
ENSMUSP00000001809;ENSMUSP00000050792;ENSMUSP00000066639	Pabpc1	Pabpc1|MGI Symbol|poly(A) binding protein, cytoplasmic 1 [Source:MGI Symbol;Acc:MGI:1349722]|15|ENSMUSG00000022283|ENSMUST00000001809	0	0	i	5	5	96.29	0.451874	1.68673	3	1	1263.64	34377.5	32590.5	23757.1	3052.57	36650.3
ENSMUSP00000023043	Adsl	Adsl|MGI Symbol|adenylosuccinate lyase [Source:MGI Symbol;Acc:MGI:103202]|15|ENSMUSG00000022407|ENSMUST00000023043	0	0	i	1	1	40.03	0.451931	0.506444	2;3	2	8426.4	14608.7	2691.96	10559.4	9613.85	24547.1
ENSMUSP00000021091	Pafah1b1	Pafah1b1|MGI Symbol|platelet-activating factor acetylhydrolase, isoform 1b, subunit 1 [Source:MGI Symbol;Acc:MGI:109520]|11|ENSMUSG00000020745|ENSMUST00000021091	0	0	0 i	1	1	17.4	0.453514	0.753915	2	1	2059.37	7364.61	4452.22	2150.06	9357.3	6316.65
ENSMUSP00000053877	Fam120a	Fam120a|MGI Symbol|family with sequence similarity 120, member A [Source:MGI Symbol;Acc:MGI:2446163]|13|ENSMUSG00000038014|ENSMUST00000060805	0	0	i	1	1	18.13	0.453551	0.0711654	3	1	62.7474	152.758	64.0194	2025.48	2955.28	90.8175
ENSMUSP00000059801	Pfkm	Pfkm|MGI Symbol|phosphofructokinase, muscle [Source:MGI Symbol;Acc:MGI:97548]|15|ENSMUSG00000033065|ENSMUST00000051226	0	0	i	4	1	96.33	0.456245	1.70219	2;3	2	1708.86	4198.87	1782.17	798.08	1192.54	2321.19
ENSMUSP00000036996	Man1b1	Man1b1|MGI Symbol|mannosidase, alpha, class 1B, member 1 [Source:MGI Symbol;Acc:MGI:2684954]|2|ENSMUSG00000036646|ENSMUST00000042390	1	0	i50-68o	1	1	24.67	0.456307	0.430599	3	1	955.721	1387.15	35.5581	1383.9	2630.58	673.448
ENSMUSP00000070946	Xpnpep1	Xpnpep1|MGI Symbol|X-prolyl aminopeptidase (aminopeptidase P) 1, soluble [Source:MGI Symbol;Acc:MGI:2180003]|19|ENSMUSG00000025027|ENSMUST00000069988	0	0	i	1	1	26.36	0.45636	2.53457	3	1	488.781	215.945	907.185	247.852	46.3048	396.82
ENSMUSP00000086459	Map3k4	Map3k4|MGI Symbol|mitogen-activated protein kinase kinase kinase 4 [Source:MGI Symbol;Acc:MGI:1346875]|17|ENSMUSG00000014426|ENSMUST00000089058	0	0	i	1	1	13.69	0.457049	2.66079	2	1	53354.3	20374.3	95828.6	26623.6	40661.9	3010.38
ENSMUSP00000004072	Rpl8	Rpl8|MGI Symbol|ribosomal protein L8 [Source:MGI Symbol;Acc:MGI:1350927]|15|ENSMUSG00000003970|ENSMUST00000004072	0	0	i	2	2	45.48	0.457699	1.47797	3	1	6380.79	19421.3	10397.5	3830.34	12796.2	7379.3
ENSMUSP00000096482	Flg2	Flg2|MGI Symbol|filaggrin family member 2 [Source:MGI Symbol;Acc:MGI:3645678]|3|ENSMUSG00000049133|ENSMUST00000098884	0	0	i	2	1	52.66	0.459524	1.70269	2	1	6286.62	24731.4	15840.7	16145.8	23330.9	497.281
ENSMUSP00000030348;ENSMUSP00000134098	Magoh	Magoh|MGI Symbol|mago-nashi homolog, proliferation-associated (Drosophila) [Source:MGI Symbol;Acc:MGI:1330312]|4|ENSMUSG00000028609|ENSMUST00000030348	0	0	i	8	8	221.58	0.45979	0.595958	2;3	2	11683.6	173714	157191	168019	158817	396432
ENSMUSP00000024873	Yipf4	Yipf4|MGI Symbol|Yip1 domain family, member 4 [Source:MGI Symbol;Acc:MGI:1915114]|17|ENSMUSG00000024072|ENSMUST00000024873	5	0	i117-134o140-160i172-193o199-218i227-245o	1	1	17.05	0.46028	0.723574	2;3	2	3226.97	7599.29	3035.67	822.758	6767.13	7930.69
ENSMUSP00000067491	Hnrnpa2b1	Hnrnpa2b1|MGI Symbol|heterogeneous nuclear ribonucleoprotein A2/B1 [Source:MGI Symbol;Acc:MGI:104819]|6|ENSMUSG00000004980|ENSMUST00000069949	0	0	0 i	6	4	195.27	0.460668	1.36777	2;3	2	21388	68036.8	98284	28642.8	40546.7	81053.6
ENSMUSP00000008284	Emc10	Emc10|MGI Symbol|ER membrane protein complex subunit 10 [Source:MGI Symbol;Acc:MGI:1916933]|7|ENSMUSG00000008140|ENSMUST00000008284	0	Y	n12-30c35/36o	1	1	15.26	0.461121	1.66028	2	1	2959.73	17236.4	13050.7	10645.2	1593.81	16648.4
ENSMUSP00000028890	Nop56	Nop56|MGI Symbol|NOP56 ribonucleoprotein [Source:MGI Symbol;Acc:MGI:1914384]|2|ENSMUSG00000027405|ENSMUST00000028890	0	Y	n3-14c18/19o	2	2	53.3	0.461304	0.295851	3	1	1269.23	582.554	2377.52	5194.24	8675.53	1329.76
ENSMUSP00000090727	Rab4b	Rab4b|MGI Symbol|RAB4B, member RAS oncogene family [Source:MGI Symbol;Acc:MGI:105071]|7|ENSMUSG00000053291|ENSMUST00000093040	0	0	i	2	1	64.91	0.46181	1.53099	2	1	2847.77	3721.69	7749.05	1105.28	4527.74	2964.64
ENSMUSP00000048183	Capn5	Capn5|MGI Symbol|calpain 5 [Source:MGI Symbol;Acc:MGI:1100859]|7|ENSMUSG00000035547|ENSMUST00000040971	0	0	i	1	1	14.19	0.462404	1.95828	2	1	20289.2	14492.3	43185.6	20267.3	29057.8	395.53
ENSMUSP00000110335	Gm7073	Gm7073|MGI Symbol|predicted gene 7073 [Source:MGI Symbol;Acc:MGI:3779666]|X|ENSMUSG00000079583|ENSMUST00000114687	0	Y	n3-14c19/20o	1	1	13.73	0.462487	0.548348	2	1	25597.5	59931.1	23730.7	47517.5	42685.3	109885
ENSMUSP00000031038;ENSMUSP00000069412	Ociad1	Ociad1|MGI Symbol|OCIA domain containing 1 [Source:MGI Symbol;Acc:MGI:1915345]|5|ENSMUSG00000029152|ENSMUST00000031038	0	0	i	5	5	184.56	0.463183	1.12928	2;3	2	1150.45	128834	130461	23681.8	131551	98060
ENSMUSP00000027592	Ubxn4	Ubxn4|MGI Symbol|UBX domain protein 4 [Source:MGI Symbol;Acc:MGI:1915062]|1|ENSMUSG00000026353|ENSMUST00000027592	1	0	o409-427i	2	2	92.49	0.464308	0.773324	2;3	2	4347.07	12167.7	6020.06	565.955	11359.3	12159.7
ENSMUSP00000078654	Rpl17	Rpl17|MGI Symbol|ribosomal protein L17 [Source:MGI Symbol;Acc:MGI:2448270]|18|ENSMUSG00000062328|ENSMUST00000079716	0	0	i	1	1	15.83	0.464722	1.59444	3	1	2097.66	5736.69	2770.16	1375.69	1694.9	3640.42
ENSMUSP00000083474	Ppp1cc	Ppp1cc|MGI Symbol|protein phosphatase 1, catalytic subunit, gamma isoform [Source:MGI Symbol;Acc:MGI:104872]|5|ENSMUSG00000004455|ENSMUST00000086294	0	0	i	2	1	61.32	0.46529	0.556131	3	1	664.388	4169.78	3230.19	4419.69	9778.28	3527.89
ENSMUSP00000085006	Hist1h4j	Hist1h4j|MGI Symbol|histone cluster 1, H4j [Source:MGI Symbol;Acc:MGI:2448436]|13|ENSMUSG00000067455|ENSMUST00000087714	0	0	0 i	12	12	533.05	0.465313	1.19732	1;2;3	3	2.89773e+06	1.3423e+07	9.32496e+06	237821	9.66769e+06	9.33136e+06
ENSMUSP00000059654	Dmrt2	Dmrt2|MGI Symbol|doublesex and mab-3 related transcription factor 2 [Source:MGI Symbol;Acc:MGI:1330307]|19|ENSMUSG00000048138|ENSMUST00000053068	0	0	i	1	1	17.47	0.466334	5.10333	2	1	11678.8	18100.8	1584.45	1701.34	725.639	3131.7
ENSMUSP00000061411;ENSMUSP00000023776	Slc4a10	Slc4a10|MGI Symbol|solute carrier family 4, sodium bicarbonate cotransporter-like, member 10 [Source:MGI Symbol;Acc:MGI:2150150]|2|ENSMUSG00000026904|ENSMUST00000054484	11	0	o480-502i509-528o567-590i597-615o695-713i733-751o781-800i821-845o881-903i953-970o976-993i	5	3	133.65	0.466785	0.613851	1;2;3	3	9498.98	2589.5	16023.1	4461.44	18315.2	12005.8
ENSMUSP00000100067;ENSMUSP00000117118	Ywhaq	Ywhaq|MGI Symbol|tyrosine 3-monooxygenase/tryptophan 5-monooxygenase activation protein, theta polypeptide [Source:MGI Symbol;Acc:MGI:891963]|12|ENSMUSG00000076432|ENSMUST00000103002	0	0	i	17	11	683.23	0.467819	1.34624	1;2;3	3	223419	775004	459042	109648	380799	535865
ENSMUSP00000020522	Pfkl	Pfkl|MGI Symbol|phosphofructokinase, liver, B-type [Source:MGI Symbol;Acc:MGI:97547]|10|ENSMUSG00000020277|ENSMUST00000020522	0	0	i	16	11	500.52	0.468277	0.695549	2;3	2	112298	239393	80579.6	41142.1	259106	200922
ENSMUSP00000036993;ENSMUSP00000124029;ENSMUSP00000124739	Opa1	Opa1|MGI Symbol|optic atrophy 1 [Source:MGI Symbol;Acc:MGI:1921393]|16|ENSMUSG00000038084|ENSMUST00000038867	0	0	i	6	6	193.41	0.46959	0.431878	2;3	2	2999.39	14523.5	10281.7	24354.2	11496.8	45938.8
ENSMUSP00000020608;ENSMUSP00000009774	Ppp2ca	Ppp2ca|MGI Symbol|protein phosphatase 2 (formerly 2A), catalytic subunit, alpha isoform [Source:MGI Symbol;Acc:MGI:1321159]|11|ENSMUSG00000020349|ENSMUST00000020608	0	0	i	5	5	194.56	0.473858	0.583216	2	1	19038.9	35509.6	8584.58	19235.3	24201.3	51404
ENSMUSP00000042283	Supt16	Supt16|MGI Symbol|suppressor of Ty 16 [Source:MGI Symbol;Acc:MGI:1890948]|14|ENSMUSG00000035726|ENSMUST00000046709	0	0	i	1	1	16.91	0.474066	0.0562191	3	1	45.5966	88.075	152.558	2895.29	4187.42	92.8602
ENSMUSP00000019911;ENSMUSP00000037981;ENSMUSP00000101149	Hdac2	Hdac2|MGI Symbol|histone deacetylase 2 [Source:MGI Symbol;Acc:MGI:1097691]|10|ENSMUSG00000019777|ENSMUST00000019911	0	0	i	5	2	105.94	0.474388	0.285706	2	1	475.716	2055.39	1382.63	6361.6	1518.37	10515
ENSMUSP00000042658	Hnrnpa1	Hnrnpa1|MGI Symbol|heterogeneous nuclear ribonucleoprotein A1 [Source:MGI Symbol;Acc:MGI:104820]|15|ENSMUSG00000046434|ENSMUST00000036004	0	0	i	4	2	70.77	0.476528	0.78924	1;2;3	3	1101.42	7201.28	5643.63	2509.33	9911.89	6363.16
ENSMUSP00000049252	Lpcat2	Lpcat2|MGI Symbol|lysophosphatidylcholine acyltransferase 2 [Source:MGI Symbol;Acc:MGI:3606214]|8|ENSMUSG00000033192|ENSMUST00000046290	1	0	i59-84o	1	1	13.18	0.476819	0.616176	2	1	886.242	1461.84	208.502	447.016	1039.32	1671.49
ENSMUSP00000030028	Erp44	Erp44|MGI Symbol|endoplasmic reticulum protein 44 [Source:MGI Symbol;Acc:MGI:1923549]|4|ENSMUSG00000028343|ENSMUST00000030028	0	Y	n14-24c29/30o	5	5	165.4	0.476981	0.82117	1;2;3	3	5730.6	15149.6	23253.9	3920.11	26155.4	20611.5
ENSMUSP00000102198;ENSMUSP00000102200	Rps15a	Rps15a|MGI Symbol|ribosomal protein S15A [Source:MGI Symbol;Acc:MGI:2389091]|7|ENSMUSG00000008683|ENSMUST00000106588	0	0	i	3	3	82.5	0.478528	0.878088	2;3	2	6982.1	38419.2	28545	3334.25	35773	40488.3
ENSMUSP00000020343	Rab21	Rab21|MGI Symbol|RAB21, member RAS oncogene family [Source:MGI Symbol;Acc:MGI:894308]|10|ENSMUSG00000020132|ENSMUST00000020343	0	Y	n2-12c17/18o	4	4	116.97	0.478996	2.26769	2	1	34368.4	64886.6	16282.3	117.627	17813.6	17980
ENSMUSP00000068135	L1cam	L1cam|MGI Symbol|L1 cell adhesion molecule [Source:MGI Symbol;Acc:MGI:96721]|X|ENSMUSG00000031391|ENSMUST00000066576	1	Y	n8-19c27/28o1119-1140i	1	1	17.67	0.478998	0.21605	2	1	2351.16	3949.37	624.327	12503.1	1743.79	19425.9
ENSMUSP00000121358	Ide	Ide|MGI Symbol|insulin degrading enzyme [Source:MGI Symbol;Acc:MGI:96412]|19|ENSMUSG00000056999|ENSMUST00000131070	0	0	i	2	2	42.01	0.483052	0.79162	2	1	3070.76	8805.62	4462.91	100.533	8451.7	8309.53
ENSMUSP00000035220	Prkar2a	Prkar2a|MGI Symbol|protein kinase, cAMP dependent regulatory, type II alpha [Source:MGI Symbol;Acc:MGI:108025]|9|ENSMUSG00000032601|ENSMUST00000035220	0	0	i	2	2	84.96	0.483884	0.336935	2;3	2	2663.39	8833.32	5066.72	20548.9	6096.86	35157.5
ENSMUSP00000017572;ENSMUSP00000133442;ENSMUSP00000133452;ENSMUSP00000133509;ENSMUSP00000133739;ENSMUSP00000134083	Psmd11	Psmd11|MGI Symbol|proteasome (prosome, macropain) 26S subunit, non-ATPase, 11 [Source:MGI Symbol;Acc:MGI:1916327]|11|ENSMUSG00000017428|ENSMUST00000017572	0	0	i	5	5	138.27	0.48533	0.622172	2;3	2	13232	23686	4973.09	9401.93	16383.3	29679.6
ENSMUSP00000065987	Ddx1	Ddx1|MGI Symbol|DEAD (Asp-Glu-Ala-Asp) box polypeptide 1 [Source:MGI Symbol;Acc:MGI:2144727]|12|ENSMUSG00000037149|ENSMUST00000071103	0	0	i	1	1	20.6	0.485401	0.375325	3	1	253.715	502.874	144.066	815.089	1438.19	285.484
ENSMUSP00000079246	Arl1	Arl1|MGI Symbol|ADP-ribosylation factor-like 1 [Source:MGI Symbol;Acc:MGI:99436]|10|ENSMUSG00000060904|ENSMUST00000080379	0	0	i	1	1	68.27	0.48577	0.691043	2	1	7010.93	13424.4	3509.43	1678.81	11065.3	13439.5
ENSMUSP00000026009	Arl3	Arl3|MGI Symbol|ADP-ribosylation factor-like 3 [Source:MGI Symbol;Acc:MGI:1929699]|19|ENSMUSG00000025035|ENSMUST00000026009	0	0	i	2	2	104.98	0.48619	0.425613	2;3	2	3867.53	5674.57	11144.1	17202	7594.51	31921.8
ENSMUSP00000120229	Smg6	Smg6|MGI Symbol|Smg-6 homolog, nonsense mediated mRNA decay factor (C. elegans) [Source:MGI Symbol;Acc:MGI:2144117]|11|ENSMUSG00000038290|ENSMUST00000130145	0	0	i	1	1	26.8	0.487212	2.66196	2	1	12089.7	21300.9	4203.45	3836.73	7503.5	2077.54
ENSMUSP00000025515	Tmx3	Tmx3|MGI Symbol|thioredoxin-related transmembrane protein 3 [Source:MGI Symbol;Acc:MGI:2442418]|18|ENSMUSG00000024614|ENSMUST00000025515	1	Y	n11-22c27/28o378-400i	6	6	274.18	0.488502	1.74279	2;3	2	94125.2	213970	80856.8	38144.8	111557	57612.3
ENSMUSP00000050076	Adrm1	Adrm1|MGI Symbol|adhesion regulating molecule 1 [Source:MGI Symbol;Acc:MGI:1929289]|2|ENSMUSG00000039041|ENSMUST00000061437	0	0	i	1	1	29.81	0.488572	0.70892	2	1	429.081	606.812	0	325.403	197.889	658.077
ENSMUSP00000020238;ENSMUSP00000122710	Hsp90b1	Hsp90b1|MGI Symbol|heat shock protein 90, beta (Grp94), member 1 [Source:MGI Symbol;Acc:MGI:98817]|10|ENSMUSG00000020048|ENSMUST00000020238	0	Y	n3-16c21/22o	24	22	1085.21	0.489194	0.731829	1;2;3	3	542025	1.17505e+06	408511	57031	1.04159e+06	1.12225e+06
ENSMUSP00000001204;ENSMUSP00000076880;ENSMUSP00000133559	Calm1	Calm1|MGI Symbol|calmodulin 1 [Source:MGI Symbol;Acc:MGI:88251]|12|ENSMUSG00000001175|ENSMUST00000001204	0	0	i	3	3	107.69	0.489624	2.74819	2	1	63821.2	111331	21074.6	7196.61	19000.9	29178.5
ENSMUSP00000105474	Wars	Wars|MGI Symbol|tryptophanyl-tRNA synthetase [Source:MGI Symbol;Acc:MGI:104630]|12|ENSMUSG00000021266|ENSMUST00000109848	0	0	i	1	1	21.99	0.490885	1.50961	2	1	275.797	4510.32	4120.28	3398.06	455.763	5261.35
ENSMUSP00000023707	Sod1	Sod1|MGI Symbol|superoxide dismutase 1, soluble [Source:MGI Symbol;Acc:MGI:98351]|16|ENSMUSG00000022982|ENSMUST00000023707	0	0	i	1	1	16.99	0.490909	11.2435	2	1	2317.74	3381.21	103.43	134.807	250.285	59.6393
ENSMUSP00000033770;ENSMUSP00000118842	Mecp2	Mecp2|MGI Symbol|methyl CpG binding protein 2 [Source:MGI Symbol;Acc:MGI:99918]|X|ENSMUSG00000031393|ENSMUST00000033770	0	Y	n2-12c17/18o	16	16	387.79	0.491546	2.53531	3	1	414231	736455	150644	174740	298509	51389.3
ENSMUSP00000020493	Pofut2	Pofut2|MGI Symbol|protein O-fucosyltransferase 2 [Source:MGI Symbol;Acc:MGI:1916863]|10|ENSMUSG00000020260|ENSMUST00000020493	0	Y	n2-13c21/22o	1	1	37.25	0.493987	0.394619	2	1	1290.01	2289.14	464.797	3256.74	1186.5	5792.23
ENSMUSP00000122704	Plch2	Plch2|MGI Symbol|phospholipase C, eta 2 [Source:MGI Symbol;Acc:MGI:2443078]|4|ENSMUSG00000029055|ENSMUST00000139976	0	0	i	1	1	15.22	0.494865	2.14476	2	1	80305.6	39229.7	152799	52797.9	82100.8	7433.21
ENSMUSP00000002837	Tmed5	Tmed5|MGI Symbol|transmembrane emp24 protein transport domain containing 5 [Source:MGI Symbol;Acc:MGI:1921586]|5|ENSMUSG00000063406|ENSMUST00000002837	1	Y	n11-22c27/28o197-217i	1	1	14.47	0.497672	0.320613	3	1	102.583	340.939	195.864	863.732	226.4	1447.9
ENSMUSP00000077612	C1qbp	C1qbp|MGI Symbol|complement component 1, q subcomponent binding protein [Source:MGI Symbol;Acc:MGI:1194505]|11|ENSMUSG00000018446|ENSMUST00000078528	0	0	i	3	3	68.02	0.498576	0.453342	3	1	2801.9	13892.9	17855.4	29677.6	14030.6	56001.1
ENSMUSP00000074387	Preb	Preb|MGI Symbol|prolactin regulatory element binding [Source:MGI Symbol;Acc:MGI:1355326]|5|ENSMUSG00000045302|ENSMUST00000074840	2	0	o312-330i391-413o	1	1	40.82	0.499782	1.57321	3	1	4853.19	13277.8	6414.32	4207.16	9233.49	3283.67
ENSMUSP00000081141	Pgd	Pgd|MGI Symbol|phosphogluconate dehydrogenase [Source:MGI Symbol;Acc:MGI:97553]|4|ENSMUSG00000028961|ENSMUST00000084124	0	0	i	8	8	380.08	0.499994	0.745507	2;3	2	108527	243149	89668.1	21267.8	208177	238254
ENSMUSP00000057664;ENSMUSP00000133787	Rab2a	Rab2a|MGI Symbol|RAB2A, member RAS oncogene family [Source:MGI Symbol;Acc:MGI:1928750]|4|ENSMUSG00000047187|ENSMUST00000060232	0	0	i	13	7	623.36	0.50057	0.767239	2;3	2	182926	446050	187353	24869	395195	430365
ENSMUSP00000083835	Pitpnb	Pitpnb|MGI Symbol|phosphatidylinositol transfer protein, beta [Source:MGI Symbol;Acc:MGI:1927542]|5|ENSMUSG00000050017|ENSMUST00000086635	0	0	i	2	1	53.88	0.501399	0.417241	2	1	1152.38	2083.59	453.873	2756.66	1091.52	4990.02
ENSMUSP00000060346	Dlst	Dlst|MGI Symbol|dihydrolipoamide S-succinyltransferase (E2 component of 2-oxo-glutarate complex) [Source:MGI Symbol;Acc:MGI:1926170]|12|ENSMUSG00000004789|ENSMUST00000053811	0	0	i	1	1	35.79	0.501406	2.48958	2;3	2	15403.8	27585.3	5801.04	1741.9	5473.5	7936.92
ENSMUSP00000110489	Thy1	Thy1|MGI Symbol|thymus cell antigen 1, theta [Source:MGI Symbol;Acc:MGI:98747]|9|ENSMUSG00000032011|ENSMUST00000114840	1	Y	n4-14c19/20o143-160i	4	4	195.04	0.501858	1.52538	1;2;3	3	54144.8	152639	76066.6	44142.2	106180	43753.6
ENSMUSP00000007602	M6pr	M6pr|MGI Symbol|mannose-6-phosphate receptor, cation dependent [Source:MGI Symbol;Acc:MGI:96904]|6|ENSMUSG00000007458|ENSMUST00000007602	1	Y	n12-22c27/28o187-211i	6	6	232.52	0.502023	0.6693	1;2	2	42311.7	142862	83024.7	84132.3	228239	109258
ENSMUSP00000103007	Idh2	Idh2|MGI Symbol|isocitrate dehydrogenase 2 (NADP+), mitochondrial [Source:MGI Symbol;Acc:MGI:96414]|7|ENSMUSG00000030541|ENSMUST00000107384	0	0	i	1	1	22.24	0.502989	3.00531	2	1	2071.81	3374.4	444.411	774.863	87.4333	1183.25
ENSMUSP00000014370	Cacybp	Cacybp|MGI Symbol|calcyclin binding protein [Source:MGI Symbol;Acc:MGI:1270839]|1|ENSMUSG00000014226|ENSMUST00000014370	0	0	i	1	1	30.42	0.50458	1.50051	3	1	2472.73	6005.61	9502.57	4823.72	1756.75	8578.53
ENSMUSP00000021993	Uqcrb	Uqcrb|MGI Symbol|ubiquinol-cytochrome c reductase binding protein [Source:MGI Symbol;Acc:MGI:1914780]|13|ENSMUSG00000021520|ENSMUST00000021993	0	0	i	2	2	40.44	0.506748	0.200507	3	1	653.669	3682.02	4606.44	24648.7	3239.43	38098
ENSMUSP00000117052	Derl2	Derl2|MGI Symbol|Der1-like domain family, member 2 [Source:MGI Symbol;Acc:MGI:2151483]|11|ENSMUSG00000018442|ENSMUST00000143850	4	0	i20-42o54-79i100-133o153-185i	1	1	40.81	0.507364	3.00574	2	1	12553.9	21152.8	3398.92	839.016	4677.41	3490.87
ENSMUSP00000023564	Tra2b	Tra2b|MGI Symbol|transformer 2 beta homolog (Drosophila) [Source:MGI Symbol;Acc:MGI:106016]|16|ENSMUSG00000022858|ENSMUST00000023564	0	0	i	2	1	65.93	0.507771	0.692965	2;3	2	4381.81	7503.43	1306.61	879.807	5734.65	6978.88
ENSMUSP00000027036	Lypla1	Lypla1|MGI Symbol|lysophospholipase 1 [Source:MGI Symbol;Acc:MGI:1344588]|1|ENSMUSG00000025903|ENSMUST00000027036	0	0	i	1	1	35.78	0.509979	0.473354	2	1	1528.1	340.402	2501.46	2523.62	1217.36	4786.3
ENSMUSP00000002090	Ssr4	Ssr4|MGI Symbol|signal sequence receptor, delta [Source:MGI Symbol;Acc:MGI:1099464]|X|ENSMUSG00000002014|ENSMUST00000002090	1	Y	n5-16c21/22o145-164i	5	5	229.79	0.511891	0.70574	2;3	2	76891.6	148212	39471.3	30860.4	154791	111148
ENSMUSP00000065282	Abhd10	Abhd10|MGI Symbol|abhydrolase domain containing 10 [Source:MGI Symbol;Acc:MGI:2442422]|16|ENSMUSG00000033157|ENSMUST00000066983	0	0	i	1	1	13.56	0.51348	0.789473	2	1	1592.84	35.6141	2288.23	74.9609	1418.76	1524.77
ENSMUSP00000026459	Atp5b	Atp5b|MGI Symbol|ATP synthase, H+ transporting mitochondrial F1 complex, beta subunit [Source:MGI Symbol;Acc:MGI:107801]|10|ENSMUSG00000025393|ENSMUST00000026459	0	0	i	48	47	2925.55	0.514178	0.588858	1;2;3	3	7.35579e+06	1.50456e+07	4.64299e+06	1.02567e+07	9.46504e+06	2.39702e+07
ENSMUSP00000028238;ENSMUSP00000108648	Rab14	Rab14|MGI Symbol|RAB14, member RAS oncogene family [Source:MGI Symbol;Acc:MGI:1915615]|2|ENSMUSG00000026878|ENSMUST00000028238	0	0	i	8	7	263.01	0.514487	0.820348	2;3	2	66290.5	214561	120812	24397.8	221661	187157
ENSMUSP00000080854;ENSMUSP00000123474	Rpl5	Rpl5|MGI Symbol|ribosomal protein L5 [Source:MGI Symbol;Acc:MGI:102854]|5|ENSMUSG00000058558|ENSMUST00000082223	0	0	i	7	7	186.64	0.51596	1.05935	2;3	2	4314.77	147517	141415	14235.7	146438	126306
ENSMUSP00000022062	Sdha	Sdha|MGI Symbol|succinate dehydrogenase complex, subunit A, flavoprotein (Fp) [Source:MGI Symbol;Acc:MGI:1914195]|13|ENSMUSG00000021577|ENSMUST00000022062	0	0	i	14	14	537.31	0.51755	0.681163	2;3	2	62425.8	166946	78662.6	83868.5	120982	239590
ENSMUSP00000001480;ENSMUSP00000127127;ENSMUSP00000127631;ENSMUSP00000127801;ENSMUSP00000128169;ENSMUSP00000129361;ENSMUSP00000130445	Npepps	Npepps|MGI Symbol|aminopeptidase puromycin sensitive [Source:MGI Symbol;Acc:MGI:1101358]|11|ENSMUSG00000001441|ENSMUST00000001480	0	Y	n3-11c16/17o	24	24	759.95	0.51819	0.734177	2;3	2	291080	574013	162363	49216.8	536299	466696
ENSMUSP00000027438	Ncl	Ncl|MGI Symbol|nucleolin [Source:MGI Symbol;Acc:MGI:97286]|1|ENSMUSG00000026234|ENSMUST00000027438	0	0	i	20	20	697.49	0.518628	0.549879	2;3	2	106069	741501	591497	882181	588287	1.83588e+06
ENSMUSP00000059404	Pura	Pura|MGI Symbol|purine rich element binding protein A [Source:MGI Symbol;Acc:MGI:103079]|18|ENSMUSG00000043991|ENSMUST00000051301	0	0	i	5	5	145.72	0.519515	1.39574	2;3	2	6863.39	84667.5	94373.8	60916.4	21064.2	107213
ENSMUSP00000051223	Ywhag	Ywhag|MGI Symbol|tyrosine 3-monooxygenase/tryptophan 5-monooxygenase activation protein, gamma polypeptide [Source:MGI Symbol;Acc:MGI:108109]|5|ENSMUSG00000051391|ENSMUST00000055808	0	0	i	10	4	337.51	0.521521	1.30196	2;3	2	23777.9	119564	85937.1	40917.8	49986.7	107853
ENSMUSP00000034267	Slc27a1	Slc27a1|MGI Symbol|solute carrier family 27 (fatty acid transporter), member 1 [Source:MGI Symbol;Acc:MGI:1347098]|8|ENSMUSG00000031808|ENSMUST00000034267	0	Y	n11-22c30/31o	1	1	22.09	0.522582	11.7742	2	1	5148.93	7468.34	186.656	276.901	129.276	520.873
ENSMUSP00000078625	Gm8394	Gm8394|MGI Symbol|predicted gene 8394 [Source:MGI Symbol;Acc:MGI:3647964]|10|ENSMUSG00000050490|ENSMUST00000079684	0	0	i	2	1	38.09	0.523532	1.49992	2	1	1618.06	1759.99	4048.27	183.769	1806.24	2066.13
ENSMUSP00000020630;ENSMUSP00000074392	Hspa4	Hspa4|MGI Symbol|heat shock protein 4 [Source:MGI Symbol;Acc:MGI:1342292]|11|ENSMUSG00000020361|ENSMUST00000020630	0	0	i	29	25	1148.6	0.523598	0.850861	2;3	2	70733.4	391615	291583	84487.3	341733	461216
ENSMUSP00000136957	Purb	Purb|MGI Symbol|purine rich element binding protein B [Source:MGI Symbol;Acc:MGI:1338779]|11|ENSMUSG00000094483|ENSMUST00000179343	0	0	i	5	5	134.01	0.52393	0.361831	2;3	2	2149.39	33220.9	36260.6	95798.8	28273.5	163754
ENSMUSP00000023269	RPL24	RPL24|UniProtKB Gene Name|60S ribosomal protein L24 [Source:UniProtKB/Swiss-Prot;Acc:Q8BP67]|16|ENSMUSG00000098274|ENSMUST00000023269	0	0	0 0 i	1	1	60.47	0.526604	0.710826	2;3	2	4524	7038.22	640.317	1268.82	4503.95	6298.34
ENSMUSP00000010049	Kdsr	Kdsr|MGI Symbol|3-ketodihydrosphingosine reductase [Source:MGI Symbol;Acc:MGI:1918000]|1|ENSMUSG00000009905|ENSMUST00000010049	0	Y	n2-17c25/26o	1	1	49.65	0.526969	2.20217	2	1	16814.1	31116	7337.28	14.769	8741.21	8720.33
ENSMUSP00000039114	Akr1b10	Akr1b10|MGI Symbol|aldo-keto reductase family 1, member B10 (aldose reductase) [Source:MGI Symbol;Acc:MGI:1915111]|6|ENSMUSG00000061758|ENSMUST00000038383	0	0	i	2	1	54.64	0.528026	6.56777	2	1	7191.27	10708.2	538.179	708.618	355.108	1357.25
ENSMUSP00000066238	Rap1b	Rap1b|MGI Symbol|RAS related protein 1b [Source:MGI Symbol;Acc:MGI:894315]|10|ENSMUSG00000052681|ENSMUST00000064667	0	0	i	1	1	45.2	0.528849	2.08792	2	1	16168.6	30706.2	7840.29	4253.01	6223.48	12238.1
ENSMUSP00000086398;ENSMUSP00000138165	Atp2b2	Atp2b2|MGI Symbol|ATPase, Ca++ transporting, plasma membrane 2 [Source:MGI Symbol;Acc:MGI:105368]|6|ENSMUSG00000030302|ENSMUST00000089003	8	0	i98-121o151-170i357-378o398-424i910-928o948-966i986-1006o1018-1039i	17	5	650.75	0.529442	0.794187	2;3	2	13508.4	33703.8	14600.1	128.313	30320.2	30501.6
ENSMUSP00000030660	Trappc3	Trappc3|MGI Symbol|trafficking protein particle complex 3 [Source:MGI Symbol;Acc:MGI:1351486]|4|ENSMUSG00000028847|ENSMUST00000030660	0	0	i	2	2	42.5	0.530285	0.697363	2	1	2322.02	903.917	4187.75	1176.74	2818.57	4482.74
ENSMUSP00000037609	Bri3bp	Bri3bp|MGI Symbol|Bri3 binding protein [Source:MGI Symbol;Acc:MGI:1924059]|5|ENSMUSG00000037905|ENSMUST00000049040	3	Y	n19-34c40/41o131-156i163-183o189-210i	2	2	61.55	0.530393	0.667844	3	1	15124.7	25695.1	4305.59	9551.91	29215.1	15706.7
ENSMUSP00000025651	Fen1	Fen1|MGI Symbol|flap structure specific endonuclease 1 [Source:MGI Symbol;Acc:MGI:102779]|19|ENSMUSG00000024742|ENSMUST00000025651	0	0	i	2	2	81.57	0.530841	0.624199	2;3	2	3163.08	2152.79	6626.06	4032.19	4180.9	9883.28
ENSMUSP00000094863	Gpx4	Gpx4|MGI Symbol|glutathione peroxidase 4 [Source:MGI Symbol;Acc:MGI:104767]|10|ENSMUSG00000075706|ENSMUST00000097227	0	0	i	1	1	20.71	0.531872	0.504097	2	1	531.237	3713.17	2961.89	5348.91	2838.56	10403.1
ENSMUSP00000027602	Dars	Dars|MGI Symbol|aspartyl-tRNA synthetase [Source:MGI Symbol;Acc:MGI:2442544]|1|ENSMUSG00000026356|ENSMUST00000027602	0	0	i	1	1	17.77	0.532464	0.638917	3	1	1333.26	2491.81	606.298	1278.81	3328.75	1520.24
ENSMUSP00000004910	Eif2b2	Eif2b2|MGI Symbol|eukaryotic translation initiation factor 2B, subunit 2 beta [Source:MGI Symbol;Acc:MGI:2145118]|12|ENSMUSG00000004788|ENSMUST00000004910	0	0	i	1	1	25.84	0.532891	1.64677	2	1	4643.64	4394.89	10962	4144.03	1732.46	7593.01
ENSMUSP00000022099	Lpcat1	Lpcat1|MGI Symbol|lysophosphatidylcholine acyltransferase 1 [Source:MGI Symbol;Acc:MGI:2384812]|13|ENSMUSG00000021608|ENSMUST00000022099	1	0	i46-72o	1	1	32.64	0.533609	0.789764	2;3	2	3727.73	10775.9	5504.11	2348.78	11967.7	8646.04
ENSMUSP00000057291;ENSMUSP00000100969	Lmnb2	Lmnb2|MGI Symbol|lamin B2 [Source:MGI Symbol;Acc:MGI:96796]|10|ENSMUSG00000062075|ENSMUST00000057623	0	0	i	3	2	130.32	0.533633	1.69786	3	1	7862.64	17691	6571.58	6534.08	2524.78	11765.4
ENSMUSP00000125548;ENSMUSP00000124894	Psma3	Psma3|MGI Symbol|proteasome (prosome, macropain) subunit, alpha type 3 [Source:MGI Symbol;Acc:MGI:104883]|12|ENSMUSG00000060073|ENSMUST00000160027	0	0	i	5	5	169.69	0.533986	0.545265	2;3	2	2896.18	35001.4	30905.6	45372.2	28352.7	92518.7
ENSMUSP00000073459	Akr7a5	Akr7a5|MGI Symbol|aldo-keto reductase family 7, member A5 (aflatoxin aldehyde reductase) [Source:MGI Symbol;Acc:MGI:107796]|4|ENSMUSG00000028743|ENSMUST00000073787	0	0	i	2	2	54.8	0.534372	1.38367	2	1	2881.6	10961.2	6885.97	7963.05	818.475	12079.9
ENSMUSP00000086640	Ppp2r2a	Ppp2r2a|MGI Symbol|protein phosphatase 2 (formerly 2A), regulatory subunit B (PR 52), alpha isoform [Source:MGI Symbol;Acc:MGI:1919228]|14|ENSMUSG00000022052|ENSMUST00000089230	0	0	i	1	1	18.62	0.534756	1.34317	2	1	115.028	4109.69	4272.37	2700.05	1211.02	5029.47
ENSMUSP00000034529	Cul5	Cul5|MGI Symbol|cullin 5 [Source:MGI Symbol;Acc:MGI:1922967]|9|ENSMUSG00000032030|ENSMUST00000034529	0	0	i	1	1	42.08	0.534833	0.634578	2	1	137.046	4273.02	4079.21	4070.3	3702.79	9459.07
ENSMUSP00000050036	Cnrip1	Cnrip1|MGI Symbol|cannabinoid receptor interacting protein 1 [Source:MGI Symbol;Acc:MGI:1917505]|11|ENSMUSG00000044629|ENSMUST00000058159	0	0	i	1	1	42.3	0.536796	0.506174	2;3	2	2844.17	4045.01	8067.28	9649.17	5141.56	18787.5
ENSMUSP00000025379	Dpysl3	Dpysl3|MGI Symbol|dihydropyrimidinase-like 3 [Source:MGI Symbol;Acc:MGI:1349762]|18|ENSMUSG00000024501|ENSMUST00000025379	0	0	i	29	1	1313.56	0.538891	0.658312	1;2;3	3	212198	418260	718353	485990	519631	1.20692e+06
ENSMUSP00000002881	Nudt14	Nudt14|MGI Symbol|nudix (nucleoside diphosphate linked moiety X)-type motif 14 [Source:MGI Symbol;Acc:MGI:1913424]|12|ENSMUSG00000002804|ENSMUST00000002881	0	0	i	1	1	45.23	0.539261	0.341246	2	1	31.4087	901.947	946.365	2811.36	720.249	4696.11
ENSMUSP00000044361	Smarca5	Smarca5|MGI Symbol|SWI/SNF related, matrix associated, actin dependent regulator of chromatin, subfamily a, member 5 [Source:MGI Symbol;Acc:MGI:1935129]|8|ENSMUSG00000031715|ENSMUST00000043359	0	0	i	3	3	111.05	0.539899	0.404137	3	1	635.068	7819.92	8718.04	19545.8	34281.8	6639.88
ENSMUSP00000041104	Aifm1	Aifm1|MGI Symbol|apoptosis-inducing factor, mitochondrion-associated 1 [Source:MGI Symbol;Acc:MGI:1349419]|X|ENSMUSG00000036932|ENSMUST00000037349	1	0	o66-84i	10	10	297.2	0.540496	0.828249	2;3	2	28268.8	86227	46248.9	7983.11	85618.4	74328.6
ENSMUSP00000094515	Hnrnpul2	Hnrnpul2|MGI Symbol|heterogeneous nuclear ribonucleoprotein U-like 2 [Source:MGI Symbol;Acc:MGI:1915943]|19|ENSMUSG00000071659|ENSMUST00000096753	0	0	0 i	3	2	65.17	0.542435	0.767793	2;3	2	443.238	7253.35	6626.52	3725.27	11673	6404.65
ENSMUSP00000099491;ENSMUSP00000049022	Sirpa	Sirpa|MGI Symbol|signal-regulatory protein alpha [Source:MGI Symbol;Acc:MGI:108563]|2|ENSMUSG00000037902|ENSMUST00000103202	1	Y	n14-26c31/32o372-396i	4	4	225.8	0.544442	0.563354	2	1	25607.7	60865.4	24650.7	54721.1	114593	37205.4
ENSMUSP00000022529	Tkt	Tkt|MGI Symbol|transketolase [Source:MGI Symbol;Acc:MGI:105992]|14|ENSMUSG00000021957|ENSMUST00000022529	0	0	i	24	24	1057.27	0.54505	1.29152	2;3	2	488741	2.48076e+06	1.78958e+06	947363	983334	2.32311e+06
ENSMUSP00000028063	Pter	Pter|MGI Symbol|phosphotriesterase related [Source:MGI Symbol;Acc:MGI:107372]|2|ENSMUSG00000026730|ENSMUST00000028063	0	0	i	1	1	24.34	0.546155	0.0831403	2	1	167.474	236.844	0	1993.98	14.4092	2834.32
ENSMUSP00000049025	Srsf3	Srsf3|MGI Symbol|serine/arginine-rich splicing factor 3 [Source:MGI Symbol;Acc:MGI:98285]|17|ENSMUSG00000071172|ENSMUST00000037776	0	0	i	1	1	15.91	0.546214	0.650364	2	1	6598.87	11622.2	2290.03	5731.46	6643	14748.5
ENSMUSP00000030541;ENSMUSP00000095447;ENSMUSP00000118913;ENSMUSP00000122005;ENSMUSP00000123467	Hp1bp3	Hp1bp3|MGI Symbol|heterochromatin protein 1, binding protein 3 [Source:MGI Symbol;Acc:MGI:109369]|4|ENSMUSG00000028759|ENSMUST00000030541	0	0	i	15	9	415.85	0.547224	0.726553	2;3	2	232035	569578	241431	217742	712088	404154
ENSMUSP00000034458	Galnt2	Galnt2|MGI Symbol|UDP-N-acetyl-alpha-D-galactosamine:polypeptide N-acetylgalactosaminyltransferase 2 [Source:MGI Symbol;Acc:MGI:894694]|8|ENSMUSG00000089704|ENSMUST00000034458	0	Y	n8-20c32/33o	1	1	34.47	0.547775	0.551006	3	1	3784.32	6425.02	1073.18	5236.18	10506.6	3101.55
ENSMUSP00000004430	Clcn3	Clcn3|MGI Symbol|chloride channel 3 [Source:MGI Symbol;Acc:MGI:103555]|8|ENSMUSG00000004319|ENSMUST00000004430	11	0	o126-150i214-236o256-277i284-301o313-337i349-366o386-408i428-447o499-520i532-553o573-598i	1	1	25.71	0.54806	1.83967	2	1	3551.8	5023.01	0	151.09	1258.36	1472.03
ENSMUSP00000020484	Txnrd1	Txnrd1|MGI Symbol|thioredoxin reductase 1 [Source:MGI Symbol;Acc:MGI:1354175]|10|ENSMUSG00000020250|ENSMUST00000020484	0	0	i	1	1	21.29	0.548466	2.58847	2	1	1871.27	3049.59	403.219	806.078	96.9745	1236.94
ENSMUSP00000072227;ENSMUSP00000051432;ENSMUSP00000072858	Hist1h2aa	Hist1h2aa|MGI Symbol|histone cluster 1, H2aa [Source:MGI Symbol;Acc:MGI:2448285]|13|ENSMUSG00000060081|ENSMUST00000072391	0	0	0 i	7	4	232.58	0.548653	1.2619	1;2;3	3	1.13225e+06	6.63689e+06	5.03564e+06	2.45483e+06	2.88916e+06	6.36081e+06
ENSMUSP00000027853;ENSMUSP00000027315	Mpc2	Mpc2|MGI Symbol|mitochondrial pyruvate carrier 2 [Source:MGI Symbol;Acc:MGI:1917706]|1|ENSMUSG00000026568|ENSMUST00000027853	3	0	o41-61i73-90o96-115i	2	2	38.79	0.54957	0.777714	2;3	2	10872.4	22899	7523.03	1094.79	20332.7	18784.4
ENSMUSP00000015011;ENSMUSP00000125327	Surf4	Surf4|MGI Symbol|surfeit gene 4 [Source:MGI Symbol;Acc:MGI:98445]|2|ENSMUSG00000014867|ENSMUST00000015011	7	0	o63-85i92-111o117-134i155-173o179-199i206-227o239-260i	3	3	153.3	0.552004	1.54818	2	1	66811.8	155581	61095.2	4005.9	72810.4	67145.2
ENSMUSP00000113116	Stt3a	Stt3a|MGI Symbol|STT3, subunit of the oligosaccharyltransferase complex, homolog A (S. cerevisiae) [Source:MGI Symbol;Acc:MGI:105124]|9|ENSMUSG00000032116|ENSMUST00000120381	13	0	i20-41o83-103i115-135o141-159i171-196o202-225i237-256o268-286i298-319o360-379i386-404o410-430i451-473o	1	1	25.87	0.553546	1.84701	2	1	8457.98	16938.3	4976.94	4172.04	8882.72	2982.56
ENSMUSP00000086701	Uba3	Uba3|MGI Symbol|ubiquitin-like modifier activating enzyme 3 [Source:MGI Symbol;Acc:MGI:1341217]|6|ENSMUSG00000030061|ENSMUST00000089287	0	0	i	2	2	77.76	0.553671	0.619427	2	1	3689.71	24291.4	29509.4	28559.9	23233	63622.8
ENSMUSP00000034539;ENSMUSP00000113284;ENSMUSP00000121041	Dcps	Dcps|MGI Symbol|decapping enzyme, scavenger [Source:MGI Symbol;Acc:MGI:1916555]|9|ENSMUSG00000032040|ENSMUST00000034539	0	0	i	10	9	478.5	0.556005	0.522956	2	1	23641.9	87088.7	53654	108094	58130.5	210998
ENSMUSP00000045606	Hibch	Hibch|MGI Symbol|3-hydroxyisobutyryl-Coenzyme A hydrolase [Source:MGI Symbol;Acc:MGI:1923792]|1|ENSMUSG00000041426|ENSMUST00000044478	0	0	i	1	1	44.8	0.556188	0.642593	2	1	2889.54	4483.91	397.479	2524.95	2012.79	5583.61
ENSMUSP00000049034	Emc1	Emc1|MGI Symbol|ER membrane protein complex subunit 1 [Source:MGI Symbol;Acc:MGI:2443696]|4|ENSMUSG00000078517|ENSMUST00000042096	1	Y	n2-17c22/23o963-984i	2	2	63.44	0.556318	1.30102	2;3	2	8119.9	26372.7	14889.4	4261.81	18871.2	12844
ENSMUSP00000054834;ENSMUSP00000120809	Tmed2	Tmed2|MGI Symbol|transmembrane emp24 domain trafficking protein 2 [Source:MGI Symbol;Acc:MGI:1929269]|5|ENSMUSG00000029390|ENSMUST00000060226	1	Y	n4-15c20/21o169-191i	10	10	530.29	0.556975	0.814433	2;3	2	163970	453400	221512	64563.9	459998	368691
ENSMUSP00000086988	Ddrgk1	Ddrgk1|MGI Symbol|DDRGK domain containing 1 [Source:MGI Symbol;Acc:MGI:1924256]|2|ENSMUSG00000068290|ENSMUST00000089559	0	Y	n8-21c30/31o	1	1	35.61	0.557197	0.803116	3	1	1059.13	2601.48	1103.64	270.761	2115.26	2498.17
ENSMUSP00000026560;ENSMUSP00000132405	Psmd13	Psmd13|MGI Symbol|proteasome (prosome, macropain) 26S subunit, non-ATPase, 13 [Source:MGI Symbol;Acc:MGI:1345192]|7|ENSMUSG00000025487|ENSMUST00000026560	0	0	i	4	4	160.94	0.557226	0.790093	2;3	2	22082.5	51519.2	20289.8	7056.58	40453.6	50433.1
ENSMUSP00000113019	Smim20	Smim20|MGI Symbol|small integral membrane protein 20 [Source:MGI Symbol;Acc:MGI:1913528]|5|ENSMUSG00000061461|ENSMUST00000121042	1	0	i7-28o	1	1	36.5	0.557857	0.662798	2	1	1160.89	6887.35	8529.09	6896.41	6753.32	16506.3
ENSMUSP00000047571	Hnrnpu	Hnrnpu|MGI Symbol|heterogeneous nuclear ribonucleoprotein U [Source:MGI Symbol;Acc:MGI:1858195]|1|ENSMUSG00000039630|ENSMUST00000037748	0	0	i	13	13	345.22	0.558381	0.593872	2;3	2	66185.9	134194	40592.6	100946	218537	75778.7
ENSMUSP00000123799;ENSMUSP00000123861;ENSMUSP00000125194	Asl	Asl|MGI Symbol|argininosuccinate lyase [Source:MGI Symbol;Acc:MGI:88084]|5|ENSMUSG00000025533|ENSMUST00000159619	0	0	i	3	3	94.67	0.559896	0.724424	2	1	12768.5	24543.8	6486.5	7731.54	26884.2	15950.2
ENSMUSP00000096829;ENSMUSP00000116853;ENSMUSP00000122505	Csnk2a1	Csnk2a1|MGI Symbol|casein kinase 2, alpha 1 polypeptide [Source:MGI Symbol;Acc:MGI:88543]|2|ENSMUSG00000074698|ENSMUST00000099224	0	0	i	6	6	197.83	0.560302	0.772839	2;3	2	7976.57	72544.2	61263.7	35795.8	61257.5	111880
ENSMUSP00000037107	Mboat7	Mboat7|MGI Symbol|membrane bound O-acyltransferase domain containing 7 [Source:MGI Symbol;Acc:MGI:1924832]|7|ENSMUSG00000035596|ENSMUST00000038608	9	0	o6-22i34-64o76-94i195-212o232-252i338-355o361-379i400-419o425-447i	1	1	14.98	0.560388	1.32967	2	1	1911.94	5587.03	2883.14	290.075	3390.17	2979.94
ENSMUSP00000106968;ENSMUSP00000080273;ENSMUSP00000122062	Sdhc	Sdhc|MGI Symbol|succinate dehydrogenase complex, subunit C, integral membrane protein [Source:MGI Symbol;Acc:MGI:1913302]|1|ENSMUSG00000058076|ENSMUST00000111336	3	0	o75-94i106-128o148-168i	2	2	81.44	0.562197	0.770318	2	1	39367.7	69982.7	14308.4	2468.68	56457.5	52966.3
ENSMUSP00000125761	Matr3	Matr3|MGI Symbol|matrin 3 [Source:MGI Symbol;Acc:MGI:1298379]|18|ENSMUSG00000037236|ENSMUST00000166793	0	0	i	1	1	32.96	0.563563	0.562122	3	1	877.205	2141.59	901.036	2028.5	4140.74	1272.01
ENSMUSP00000060246	Tubb2a	Tubb2a|MGI Symbol|tubulin, beta 2A class IIA [Source:MGI Symbol;Acc:MGI:107861]|13|ENSMUSG00000058672|ENSMUST00000056427	0	0	i	26	1	1078.79	0.563962	0.750437	2;3	2	15295.4	27841	6210.08	5781.07	18599.7	26775.3
ENSMUSP00000004375;ENSMUSP00000119316;ENSMUSP00000121535	Phb2	Phb2|MGI Symbol|prohibitin 2 [Source:MGI Symbol;Acc:MGI:102520]|6|ENSMUSG00000004264|ENSMUST00000004375	0	0	i	10	10	388.08	0.56511	0.67236	2;3	2	23322.9	100269	67285.3	71887.4	73769.4	175434
ENSMUSP00000005964	Adh5	Adh5|MGI Symbol|alcohol dehydrogenase 5 (class III), chi polypeptide [Source:MGI Symbol;Acc:MGI:87929]|3|ENSMUSG00000028138|ENSMUST00000005964	0	0	i	2	2	58.28	0.565754	1.43995	2;3	2	22356.8	56818.7	25201.5	5994.84	24241.3	32719.3
ENSMUSP00000005057	Thop1	Thop1|MGI Symbol|thimet oligopeptidase 1 [Source:MGI Symbol;Acc:MGI:1354165]|10|ENSMUSG00000004929|ENSMUST00000005057	0	0	i	9	9	352.21	0.566808	0.414204	2	1	6279.13	27545.9	18665.9	53991.1	17606.4	93961.4
ENSMUSP00000081547	Bub3	Bub3|MGI Symbol|budding uninhibited by benzimidazoles 3 homolog (S. cerevisiae) [Source:MGI Symbol;Acc:MGI:1343463]|7|ENSMUSG00000066979|ENSMUST00000084502	0	0	i	2	2	84.78	0.566932	1.20421	2;3	2	2608.19	7838.72	11527.3	2186.27	6495.02	9586.88
ENSMUSP00000019198	Fis1	Fis1|MGI Symbol|fission 1 (mitochondrial outer membrane) homolog (yeast) [Source:MGI Symbol;Acc:MGI:1913687]|5|ENSMUSG00000019054|ENSMUST00000019198	1	0	i122-147o	2	2	52.04	0.568929	0.822486	2	1	12557.6	19465.6	37224.8	6629.15	29775.3	39150.4
ENSMUSP00000088349;ENSMUSP00000088358;ENSMUSP00000118563;ENSMUSP00000134270;ENSMUSP00000134623	Selenbp1	Selenbp1|MGI Symbol|selenium binding protein 1 [Source:MGI Symbol;Acc:MGI:96825]|3|ENSMUSG00000068874|ENSMUST00000090839	0	0	0 i	12	11	472.98	0.570967	1.6977	2	1	132035	255801	69075.1	112064	16440.1	174923
ENSMUSP00000138089	Ank2	Ank2|MGI Symbol|ankyrin 2, brain [Source:MGI Symbol;Acc:MGI:88025]|3|ENSMUSG00000032826|ENSMUST00000182994	0	0	i	1	1	28.91	0.572741	2.6417	2	1	3207.54	5417.27	881.126	151.844	1084.74	1299.48
ENSMUSP00000034204	Nudt21	Nudt21|MGI Symbol|nudix (nucleoside diphosphate linked moiety X)-type motif 21 [Source:MGI Symbol;Acc:MGI:1915469]|8|ENSMUSG00000031754|ENSMUST00000034204	0	0	i	1	1	20.6	0.574056	1.18774	3	1	699.983	9416.01	8426.09	3417.29	9927.34	5094.56
ENSMUSP00000020637	Canx	Canx|MGI Symbol|calnexin [Source:MGI Symbol;Acc:MGI:88261]|11|ENSMUSG00000020368|ENSMUST00000020637	1	Y	n5-15c20/21o483-504i	21	19	1112.5	0.574204	0.60752	2;3	2	1.30431e+06	2.57453e+06	729949	1.87554e+06	4.04586e+06	1.39343e+06
ENSMUSP00000007814	Khsrp	Khsrp|MGI Symbol|KH-type splicing regulatory protein [Source:MGI Symbol;Acc:MGI:1336214]|17|ENSMUSG00000007670|ENSMUST00000007814	0	0	i	2	2	47.08	0.575102	0.301077	3	1	101.369	961.931	1105.29	3836.6	720.159	6145.93
ENSMUSP00000112066;ENSMUSP00000116120	Dnajc5	Dnajc5|MGI Symbol|DnaJ (Hsp40) homolog, subfamily C, member 5 [Source:MGI Symbol;Acc:MGI:892995]|2|ENSMUSG00000000826|ENSMUST00000116365	0	0	i	7	1	362.82	0.575243	0.572016	2;3	2	5079.63	9566.37	2382.69	7970.34	4808.81	16080.6
ENSMUSP00000033257	Mettl10	Mettl10|MGI Symbol|methyltransferase like 10 [Source:MGI Symbol;Acc:MGI:1919346]|7|ENSMUSG00000030960|ENSMUST00000033257	0	0	i	1	1	16.88	0.577074	3.4716	2	1	16584	2886.28	26339.6	509.262	4569.38	3849.17
ENSMUSP00000028848	Fahd2a	Fahd2a|MGI Symbol|fumarylacetoacetate hydrolase domain containing 2A [Source:MGI Symbol;Acc:MGI:1915376]|2|ENSMUSG00000027371|ENSMUST00000028848	0	Y	n9-14c18/19o	2	2	81.17	0.577347	0.6671	2	1	3353.56	21648.1	16905.4	17451.1	16556.6	41236.2
ENSMUSP00000053540	Gstz1	Gstz1|MGI Symbol|glutathione transferase zeta 1 (maleylacetoacetate isomerase) [Source:MGI Symbol;Acc:MGI:1341859]|12|ENSMUSG00000021033|ENSMUST00000063117	0	0	i	2	1	42.52	0.578584	1.58165	2	1	2442.93	5505.02	2050.2	1439.14	1370.77	3406.02
ENSMUSP00000085867	Rnps1	Rnps1|MGI Symbol|ribonucleic acid binding protein S1 [Source:MGI Symbol;Acc:MGI:97960]|17|ENSMUSG00000034681|ENSMUST00000088512	0	0	i	1	1	45.61	0.578615	0.705424	3	1	15022.7	40266.5	19021.2	21326.4	57102.8	26942.7
ENSMUSP00000024932	Atp6v0c	Atp6v0c|MGI Symbol|ATPase, H+ transporting, lysosomal V0 subunit C [Source:MGI Symbol;Acc:MGI:88116]|17|ENSMUSG00000024121|ENSMUST00000024932	4	0	o12-35i56-77o89-114i126-152o	1	1	26.85	0.580531	0.793434	2	1	15420.6	26373.1	4565.1	1236.89	18621.8	20371
ENSMUSP00000048053	Wfs1	Wfs1|MGI Symbol|Wolfram syndrome 1 homolog (human) [Source:MGI Symbol;Acc:MGI:1328355]|5|ENSMUSG00000039474|ENSMUST00000043964	9	0	o314-335i342-367o407-424i431-449o495-518i530-551o563-584i596-615o635-654i	2	2	53.87	0.581799	1.3586	2;3	2	6465.62	17557.6	8413.79	622.913	9117.64	9998.57
ENSMUSP00000001834	Rtcb	Rtcb|MGI Symbol|RNA 2',3'-cyclic phosphate and 5'-OH ligase [Source:MGI Symbol;Acc:MGI:106379]|10|ENSMUSG00000001783|ENSMUST00000001834	0	0	i	4	4	103.49	0.581907	0.825145	2;3	2	6858.53	16742.7	7043.22	663.555	13943.9	14882.3
ENSMUSP00000007012	Sod2	Sod2|MGI Symbol|superoxide dismutase 2, mitochondrial [Source:MGI Symbol;Acc:MGI:98352]|17|ENSMUSG00000006818|ENSMUST00000007012	0	0	i	4	4	250.96	0.582718	0.756239	1;2;3	3	193889	58149.6	332350	88896.7	321045	195326
ENSMUSP00000021864	Ssr1	Ssr1|MGI Symbol|signal sequence receptor, alpha [Source:MGI Symbol;Acc:MGI:105082]|13|ENSMUSG00000021427|ENSMUST00000021864	1	Y	n7-20c32/33o208-229i	3	3	130.13	0.585513	0.873333	2;3	2	18268.1	66976.9	41141.9	5791.32	65995.2	57805.1
ENSMUSP00000015800;ENSMUSP00000079306;ENSMUSP00000113722;ENSMUSP00000114081;ENSMUSP00000117285	Hspa8	Hspa8|MGI Symbol|heat shock protein 8 [Source:MGI Symbol;Acc:MGI:105384]|9|ENSMUSG00000015656|ENSMUST00000015800	0	0	i	31	25	1443.67	0.585819	0.792642	1;2;3	3	133387	1.69083e+06	1.87947e+06	906931	1.61085e+06	2.89345e+06
ENSMUSP00000001242	D10Jhu81e	D10Jhu81e|MGI Symbol|DNA segment, Chr 10, Johns Hopkins University 81 expressed [Source:MGI Symbol;Acc:MGI:1351861]|10|ENSMUSG00000053329|ENSMUST00000001242	0	Y	Y n2-9c15/16o	2	2	50.19	0.588056	1.32191	2	1	1897.61	6668.23	3984.6	2986.61	1917.47	6141.18
ENSMUSP00000097738	Copz1	Copz1|MGI Symbol|coatomer protein complex, subunit zeta 1 [Source:MGI Symbol;Acc:MGI:1929063]|15|ENSMUSG00000060992|ENSMUST00000100162	0	0	i	3	3	98.03	0.590061	0.790682	2;3	2	24072	43254.2	9211.13	6306.61	28717.8	37636.7
ENSMUSP00000058137	Phtf1	Phtf1|MGI Symbol|putative homeodomain transcription factor 1 [Source:MGI Symbol;Acc:MGI:1332671]|3|ENSMUSG00000058388|ENSMUST00000055425	7	0	i50-70o76-98i420-440o472-497i557-578o590-608i683-704o	1	1	13.18	0.591883	1.24095	3	1	2605.31	14699.1	18383.6	9318.33	6740.52	19918.6
ENSMUSP00000132922;ENSMUSP00000126282;ENSMUSP00000127158	Ergic1	Ergic1|MGI Symbol|endoplasmic reticulum-golgi intermediate compartment (ERGIC) 1 [Source:MGI Symbol;Acc:MGI:1914708]|17|ENSMUSG00000001576|ENSMUST00000167662	2	0	o20-41i249-270o	7	7	170.72	0.591886	0.776184	2;3	2	53601.7	98629.4	22825.2	22038.8	93822	62654.5
ENSMUSP00000037930;ENSMUSP00000133929;ENSMUSP00000133971;ENSMUSP00000134078;ENSMUSP00000134434	Uggt1	Uggt1|MGI Symbol|UDP-glucose glycoprotein glucosyltransferase 1 [Source:MGI Symbol;Acc:MGI:2443162]|1|ENSMUSG00000037470|ENSMUST00000046875	0	Y	n27-37c42/43o	19	19	620.51	0.592996	0.72855	2;3	2	210951	384851	86521.4	149205	429004	217997
ENSMUSP00000021001	Rab10	Rab10|MGI Symbol|RAB10, member RAS oncogene family [Source:MGI Symbol;Acc:MGI:105066]|12|ENSMUSG00000020671|ENSMUST00000021001	0	Y	n8-16c21/22o	4	3	143.55	0.593336	1.72506	2;3	2	65008.6	131844	39907.9	8076.37	55492.3	44070.6
ENSMUSP00000026434	Chmp6	Chmp6|MGI Symbol|charged multivesicular body protein 6 [Source:MGI Symbol;Acc:MGI:3583942]|11|ENSMUSG00000025371|ENSMUST00000026434	0	0	i	1	1	22.28	0.593936	0.682509	2	1	561.419	2878.5	2084.53	2154.82	5159.56	2112.18
ENSMUSP00000109915	Rcn2	Rcn2|MGI Symbol|reticulocalbin 2 [Source:MGI Symbol;Acc:MGI:1349765]|9|ENSMUSG00000032320|ENSMUST00000114276	0	Y	n8-18c25/26o	2	2	58.08	0.596068	2.04043	2;3	2	15710.1	28708.9	6491.47	2915.35	6564.27	10687.2
ENSMUSP00000110021;ENSMUSP00000004892;ENSMUSP00000008745;ENSMUSP00000134448;ENSMUSP00000134544	Rab11b	Rab11b|MGI Symbol|RAB11B, member RAS oncogene family [Source:MGI Symbol;Acc:MGI:99425]|17|ENSMUSG00000077450|ENSMUST00000057373	0	0	i	9	9	399.51	0.599424	1.29566	2;3	2	139635	422413	224939	67996.2	297896	201735
ENSMUSP00000027579	Actr3	Actr3|MGI Symbol|ARP3 actin-related protein 3 [Source:MGI Symbol;Acc:MGI:1921367]|1|ENSMUSG00000026341|ENSMUST00000027579	0	0	i	3	1	51.24	0.601679	2.25787	2	1	8784.31	15273.4	2850.51	1972.65	2618.63	5408.38
ENSMUSP00000027738	Tor1aip1	Tor1aip1|MGI Symbol|torsin A interacting protein 1 [Source:MGI Symbol;Acc:MGI:3582693]|1|ENSMUSG00000026466|ENSMUST00000027738	1	0	0 i275-293o	2	2	41.69	0.603895	0.650212	2;3	2	7983.29	19404.4	8114.36	13773.3	30900.6	11422.2
ENSMUSP00000000925	Smarcb1	Smarcb1|MGI Symbol|SWI/SNF related, matrix associated, actin dependent regulator of chromatin, subfamily b, member 1 [Source:MGI Symbol;Acc:MGI:1328366]|10|ENSMUSG00000000902|ENSMUST00000000925	0	0	i	1	1	20.34	0.604032	1.22567	3	1	190.566	2186.18	1916.68	1401.97	2665.06	682.381
ENSMUSP00000024639	Map2	Map2|MGI Symbol|microtubule-associated protein 2 [Source:MGI Symbol;Acc:MGI:97175]|1|ENSMUSG00000015222|ENSMUST00000024639	0	0	i	1	1	17.45	0.605221	2.42759	3	1	1697.15	2400.13	0	256.357	675.618	313.074
ENSMUSP00000022954	Khdrbs3	Khdrbs3|MGI Symbol|KH domain containing, RNA binding, signal transduction associated 3 [Source:MGI Symbol;Acc:MGI:1313312]|15|ENSMUSG00000022332|ENSMUST00000022954	0	0	i	3	2	68.13	0.606248	0.51053	3	1	2183.89	14015	10926.5	21274.3	9383.82	39470.2
ENSMUSP00000025186	Slc39a7	Slc39a7|MGI Symbol|solute carrier family 39 (zinc transporter), member 7 [Source:MGI Symbol;Acc:MGI:95909]|17|ENSMUSG00000024327|ENSMUST00000025186	6	Y	n10-21c26/27o142-164i176-201o221-241i392-413o425-443i455-475o	1	1	15.6	0.608394	0.704207	3	1	223.975	1096.41	1413.16	1019.51	2502.74	1060.94
ENSMUSP00000022097	Ndufs6	Ndufs6|MGI Symbol|NADH dehydrogenase (ubiquinone) Fe-S protein 6 [Source:MGI Symbol;Acc:MGI:107932]|13|ENSMUSG00000021606|ENSMUST00000022097	0	Y	n2-13c19/20o	1	1	49.11	0.608666	0.563751	2	1	503.119	2906	2194.49	3601.61	1976.99	7070.43
ENSMUSP00000090959	Gpr56	Gpr56|MGI Symbol|G protein-coupled receptor 56 [Source:MGI Symbol;Acc:MGI:1340051]|8|ENSMUSG00000031785|ENSMUST00000093271	7	Y	n10-20c25/26o405-427i439-456o476-498i510-531o569-591i603-625o631-653i	1	1	15.58	0.609241	1.13816	2	1	442.119	5305.4	4680.15	5173.87	728.216	8045.18
ENSMUSP00000105980	Srsf5	Srsf5|MGI Symbol|serine/arginine-rich splicing factor 5 [Source:MGI Symbol;Acc:MGI:98287]|12|ENSMUSG00000021134|ENSMUST00000110351	0	0	i	3	2	74.64	0.609258	0.558135	2;3	2	4555.18	10728.6	4286.64	10987.4	5682.03	21220.6
ENSMUSP00000000727	Rab5b	Rab5b|MGI Symbol|RAB5B, member RAS oncogene family [Source:MGI Symbol;Acc:MGI:105938]|10|ENSMUSG00000000711|ENSMUST00000000727	0	0	i	7	5	203.69	0.609589	1.75149	2;3	2	31827.9	62984.1	17972.7	4369.21	20021.3	26200.3
ENSMUSP00000030698	Stx12	Stx12|MGI Symbol|syntaxin 12 [Source:MGI Symbol;Acc:MGI:1931027]|4|ENSMUSG00000028879|ENSMUST00000030698	1	0	i251-272o	4	4	110.26	0.61272	1.42891	2	1	52835.9	130502	55781.3	36508.1	90999	39368.8
ENSMUSP00000025804	Rab1b	Rab1b|MGI Symbol|RAB1B, member RAS oncogene family [Source:MGI Symbol;Acc:MGI:1923558]|19|ENSMUSG00000024870|ENSMUST00000025804	0	0	i	10	3	265.95	0.616425	1.48764	2;3	2	91238.2	208123	79092.2	7636.42	91133.6	101933
ENSMUSP00000100045;ENSMUSP00000007449;ENSMUSP00000114391	Akr1b3	Akr1b3|MGI Symbol|aldo-keto reductase family 1, member B3 (aldose reductase) [Source:MGI Symbol;Acc:MGI:1353494]|6|ENSMUSG00000001642|ENSMUST00000102980	0	0	i	4	3	135.61	0.616938	0.29613	2	1	4778.98	7958.73	1200.23	18798.2	2172.04	28756.7
ENSMUSP00000064699	Vapb	Vapb|MGI Symbol|vesicle-associated membrane protein, associated protein B and C [Source:MGI Symbol;Acc:MGI:1928744]|2|ENSMUSG00000054455|ENSMUST00000067530	1	0	i224-242o	5	4	225.7	0.617091	1.26383	2;3	2	34647.5	113043	64044.1	26507.5	88803.4	51316.1
ENSMUSP00000100038	Aco1	Aco1|MGI Symbol|aconitase 1 [Source:MGI Symbol;Acc:MGI:87879]|4|ENSMUSG00000028405|ENSMUST00000102973	0	0	i	4	4	117.82	0.618617	1.36649	2	1	10740.5	28844.5	13655.1	9744.12	8660.55	22440.8
ENSMUSP00000030412	Ppt1	Ppt1|MGI Symbol|palmitoyl-protein thioesterase 1 [Source:MGI Symbol;Acc:MGI:1298204]|4|ENSMUSG00000028657|ENSMUST00000030412	0	Y	n9-20c25/26o	2	2	60.34	0.620485	0.428856	1;2	2	65476.4	166304	73706.4	282595	80001.8	479651
ENSMUSP00000037597	Snrpd2	Snrpd2|MGI Symbol|small nuclear ribonucleoprotein D2 [Source:MGI Symbol;Acc:MGI:98345]|7|ENSMUSG00000040824|ENSMUST00000049294	0	0	i	1	1	26.91	0.621792	0.791547	3	1	603.792	1022.72	1876.61	2539.17	35.9691	3626.9
ENSMUSP00000032143	Rpn1	Rpn1|MGI Symbol|ribophorin I [Source:MGI Symbol;Acc:MGI:98084]|6|ENSMUSG00000030062|ENSMUST00000032143	1	Y	n5-15c27/28o441-460i	19	19	745.56	0.622194	1.39993	1;2;3	3	448332	1.11494e+06	480904	185006	700792	439154
ENSMUSP00000103940	Rps16	Rps16|MGI Symbol|ribosomal protein S16 [Source:MGI Symbol;Acc:MGI:98118]|7|ENSMUSG00000037563|ENSMUST00000082134	0	0	i	2	2	43.53	0.623603	0.53931	2	1	197.788	3822.48	3542.76	5773.97	2745.58	10911.2
ENSMUSP00000048573	Agpat1	Agpat1|MGI Symbol|1-acylglycerol-3-phosphate O-acyltransferase 1 (lysophosphatidic acid acyltransferase, alpha) [Source:MGI Symbol;Acc:MGI:1932075]|17|ENSMUSG00000034254|ENSMUST00000037489	3	Y	n6-24c28/29o38-57i126-144o191-210i	1	1	38.58	0.623774	1.93198	2	1	11910.1	21940.9	5097.57	2271.25	5391.59	8603.62
ENSMUSP00000070871	Pgm3	Pgm3|MGI Symbol|phosphoglucomutase 3 [Source:MGI Symbol;Acc:MGI:97566]|9|ENSMUSG00000056131|ENSMUST00000070064	0	0	i	3	3	94.96	0.62397	1.61307	2	1	11402.6	23721.8	7596.09	4408.04	6590.59	12824.5
ENSMUSP00000038540;ENSMUSP00000101024	Pdxk	Pdxk|MGI Symbol|pyridoxal (pyridoxine, vitamin B6) kinase [Source:MGI Symbol;Acc:MGI:1351869]|10|ENSMUSG00000032788|ENSMUST00000041616	1	0	i226-244o	9	9	423.9	0.626368	0.602402	2;3	2	64591.5	206841	115495	202839	124114	410971
ENSMUSP00000030169;ENSMUSP00000117586;ENSMUSP00000118465	Stoml2	Stoml2|MGI Symbol|stomatin (Epb7.2)-like 2 [Source:MGI Symbol;Acc:MGI:1913842]|4|ENSMUSG00000028455|ENSMUST00000030169	0	Y	n8-15c20/21o	5	5	259.36	0.626929	0.874973	2;3	2	11532	31291.2	47599.8	9169.97	38597.8	51566.1
ENSMUSP00000072040;ENSMUSP00000000145;ENSMUSP00000069844;ENSMUSP00000104527;ENSMUSP00000117128;ENSMUSP00000120540;ENSMUSP00000120693	Acsl6	Acsl6|MGI Symbol|acyl-CoA synthetase long-chain family member 6 [Source:MGI Symbol;Acc:MGI:894291]|11|ENSMUSG00000020333|ENSMUST00000072178	1	0	i21-44o	8	8	277.12	0.628383	0.730148	2;3	2	48294.2	86704.7	18406.4	40928.4	100920	43038.6
ENSMUSP00000032555;ENSMUSP00000133975	Tomm40	Tomm40|MGI Symbol|translocase of outer mitochondrial membrane 40 homolog (yeast) [Source:MGI Symbol;Acc:MGI:1858259]|7|ENSMUSG00000002984|ENSMUST00000032555	0	0	i	5	5	209.56	0.629656	0.903859	2	1	29508.6	117090	75358.3	3436.59	104029	108889
ENSMUSP00000016033	Lta4h	Lta4h|MGI Symbol|leukotriene A4 hydrolase [Source:MGI Symbol;Acc:MGI:96836]|10|ENSMUSG00000015889|ENSMUST00000016033	0	0	i	19	19	776.68	0.629858	0.825443	2;3	2	212304	472409	172165	92451	455814	325068
ENSMUSP00000039493	Arglu1	Arglu1|MGI Symbol|arginine and glutamate rich 1 [Source:MGI Symbol;Acc:MGI:2442985]|8|ENSMUSG00000040459|ENSMUST00000048545	0	0	i	1	1	18.48	0.630677	0.795094	3	1	1749.43	3205.34	731.271	939.789	3140.09	1811.03
ENSMUSP00000026568	Ptdss2	Ptdss2|MGI Symbol|phosphatidylserine synthase 2 [Source:MGI Symbol;Acc:MGI:1351664]|7|ENSMUSG00000025495|ENSMUST00000026568	9	0	o37-59i71-90o102-122i192-209o221-240i292-311o323-340i360-377o389-410i	1	1	48.3	0.631975	2.38449	3	1	19607	5401.13	33129.7	1524.85	9157.71	7001.25
ENSMUSP00000011492;ENSMUSP00000115571;ENSMUSP00000120345	Acad9	Acad9|MGI Symbol|acyl-Coenzyme A dehydrogenase family, member 9 [Source:MGI Symbol;Acc:MGI:1914272]|3|ENSMUSG00000027710|ENSMUST00000011492	0	Y	n4-15c20/21o	11	11	416.91	0.632269	0.834013	2;3	2	78093.2	179868	69427.3	31762	171914	126996
ENSMUSP00000074600	Ndufs8	Ndufs8|MGI Symbol|NADH dehydrogenase (ubiquinone) Fe-S protein 8 [Source:MGI Symbol;Acc:MGI:2385079]|19|ENSMUSG00000059734|ENSMUST00000075092	0	Y	n4-9c14/15o	2	2	74.31	0.63323	0.703142	2;3	2	12065.1	7586.24	24648.9	13857.6	13123.4	32721
ENSMUSP00000119603;ENSMUSP00000047536	Phb	Phb|MGI Symbol|prohibitin [Source:MGI Symbol;Acc:MGI:97572]|11|ENSMUSG00000038845|ENSMUST00000125172	0	Y	n12-20c25/26o	7	7	235.29	0.634794	0.548138	2	1	41134.1	71871	13698.6	72191.4	27007.6	129102
ENSMUSP00000069350;ENSMUSP00000067210	Madd	Madd|MGI Symbol|MAP-kinase activating death domain [Source:MGI Symbol;Acc:MGI:2444672]|2|ENSMUSG00000040687|ENSMUST00000066473	3	0	o296-317i329-349o1347-1365i	2	2	78.08	0.635589	0.806328	2	1	3652.21	1516.64	6681.64	1826.29	3792.33	6375.1
ENSMUSP00000078630;ENSMUSP00000117266;ENSMUSP00000135392	Gss	Gss|MGI Symbol|glutathione synthetase [Source:MGI Symbol;Acc:MGI:95852]|2|ENSMUSG00000027610|ENSMUST00000079691	0	0	i	4	4	126.83	0.636314	1.19745	2	1	6874.45	33998.8	24276.9	21871.7	8867.64	39798.9
ENSMUSP00000030583	Ak2	Ak2|MGI Symbol|adenylate kinase 2 [Source:MGI Symbol;Acc:MGI:87978]|4|ENSMUSG00000028792|ENSMUST00000030583	0	0	i	1	1	41.48	0.636875	1.15223	1	1	383.545	5568.44	5026.03	2345.3	2939	6255.75
ENSMUSP00000077733	Dhps	Dhps|MGI Symbol|deoxyhypusine synthase [Source:MGI Symbol;Acc:MGI:2683592]|8|ENSMUSG00000060038|ENSMUST00000078665	0	0	i	1	1	26.26	0.637849	0.633749	2	1	288.166	712.559	305.031	584.038	389.857	1215.81
ENSMUSP00000025541	Gnaq	Gnaq|MGI Symbol|guanine nucleotide binding protein, alpha q polypeptide [Source:MGI Symbol;Acc:MGI:95776]|19|ENSMUSG00000024639|ENSMUST00000025541	0	0	i	2	2	37.26	0.640239	2.76839	2	1	11453.6	18527.4	2329.57	1035.49	3034.78	4499.18
ENSMUSP00000036288	Cct2	Cct2|MGI Symbol|chaperonin containing Tcp1, subunit 2 (beta) [Source:MGI Symbol;Acc:MGI:107186]|10|ENSMUSG00000034024|ENSMUST00000047672	0	0	i	20	19	972.26	0.640313	0.602184	2;3	2	41880.7	245263	186034	275635	163207	553014
ENSMUSP00000028551	Emc4	Emc4|MGI Symbol|ER membrane protein complex subunit 4 [Source:MGI Symbol;Acc:MGI:1915282]|2|ENSMUSG00000027131|ENSMUST00000028551	2	0	i85-110o130-149i	2	2	58.98	0.641233	0.864469	2;3	2	7497.86	18059.4	7455.87	27.9702	14738	14777.6
ENSMUSP00000093980	Polr2g	Polr2g|MGI Symbol|polymerase (RNA) II (DNA directed) polypeptide G [Source:MGI Symbol;Acc:MGI:1914960]|19|ENSMUSG00000071662|ENSMUST00000096261	0	0	i	1	1	14.1	0.642328	0.575567	2	1	1581.67	612.727	2849.55	2657.27	1128.73	4886.68
ENSMUSP00000040703	Mgarp	Mgarp|MGI Symbol|mitochondria localized glutamic acid rich protein [Source:MGI Symbol;Acc:MGI:1914999]|3|ENSMUSG00000037161|ENSMUST00000038154	1	0	o46-64i	4	4	123.82	0.643811	0.732433	1;2;3	3	571310	1.29269e+06	484734	668022	1.68573e+06	741006
ENSMUSP00000003345	Amph	Amph|MGI Symbol|amphiphysin [Source:MGI Symbol;Acc:MGI:103574]|13|ENSMUSG00000021314|ENSMUST00000003345	0	0	i	1	1	22.61	0.6448	1.50767	3	1	1814.91	3600.21	1033.54	1561.83	432.352	2641.11
ENSMUSP00000069230	3110082I17Rik	3110082I17Rik|MGI Symbol|RIKEN cDNA 3110082I17 gene [Source:MGI Symbol;Acc:MGI:1920462]|5|ENSMUSG00000053553|ENSMUST00000066052	0	0	0 0 i	1	1	41.84	0.645008	0.28658	3	1	101.611	279.196	422.896	1732.34	0	2449.9
ENSMUSP00000002923	Adprh	Adprh|MGI Symbol|ADP-ribosylarginine hydrolase [Source:MGI Symbol;Acc:MGI:1098234]|16|ENSMUSG00000002844|ENSMUST00000002923	0	0	i	1	1	36.99	0.645532	0.881657	2	1	7978.98	13467.9	2183.87	998.471	9582.33	8170.28
ENSMUSP00000021249;ENSMUSP00000116606	Scrn2	Scrn2|MGI Symbol|secernin 2 [Source:MGI Symbol;Acc:MGI:1343092]|11|ENSMUSG00000020877|ENSMUST00000021249	0	0	i	2	2	59.8	0.646022	1.15211	2	1	2769.28	10033	6116.6	7653.41	1596.93	12420.5
ENSMUSP00000027271;ENSMUSP00000123977	Inpp1	Inpp1|MGI Symbol|inositol polyphosphate-1-phosphatase [Source:MGI Symbol;Acc:MGI:104848]|1|ENSMUSG00000026102|ENSMUST00000027271	0	0	i	5	5	251.68	0.648912	1.28507	2	1	37296.9	54018.8	106765	22588	46585.9	78530.1
ENSMUSP00000036924	Ccar2	Ccar2|MGI Symbol|cell cycle activator and apoptosis regulator 2 [Source:MGI Symbol;Acc:MGI:2444228]|14|ENSMUSG00000033712|ENSMUST00000035612	0	0	i	2	2	60.14	0.649886	0.11132	3	1	550.823	544.463	1323.44	11366.3	16427	352.565
ENSMUSP00000047218;ENSMUSP00000120254	Grhpr	Grhpr|MGI Symbol|glyoxylate reductase/hydroxypyruvate reductase [Source:MGI Symbol;Acc:MGI:1923488]|4|ENSMUSG00000035637|ENSMUST00000045078	0	Y	n9-17c26/27o	6	6	270.87	0.651099	0.476124	2;3	2	12123.8	52885.9	35740.3	89637.4	29687.4	156454
ENSMUSP00000058811	Gm9833	Gm9833|MGI Symbol|predicted gene 9833 [Source:MGI Symbol;Acc:MGI:3641855]|3|ENSMUSG00000049230|ENSMUST00000061419	0	0	i	2	2	109.2	0.651121	0.901813	3	1	4704.33	16677	10024.1	632.373	15251.3	14357
ENSMUSP00000065089;ENSMUSP00000127625;ENSMUSP00000133970;ENSMUSP00000134192	Aldh7a1	Aldh7a1|MGI Symbol|aldehyde dehydrogenase family 7, member A1 [Source:MGI Symbol;Acc:MGI:108186]|18|ENSMUSG00000053644|ENSMUST00000066208	0	0	i	11	10	496.82	0.651695	2.13074	2;3	2	452443	786838	146987	25636.9	237260	201004
ENSMUSP00000028241	Stom	Stom|MGI Symbol|stomatin [Source:MGI Symbol;Acc:MGI:95403]|2|ENSMUSG00000026880|ENSMUST00000028241	1	0	o32-54i	2	1	83.96	0.651781	0.864968	2	1	5177.26	10896.5	3574.75	149.873	8259.22	8471.17
ENSMUSP00000029611	Lef1	Lef1|MGI Symbol|lymphoid enhancer binding factor 1 [Source:MGI Symbol;Acc:MGI:96770]|3|ENSMUSG00000027985|ENSMUST00000029611	0	0	i	1	1	19.99	0.651887	1.07551	2;3	2	4613.35	10392.8	16917.1	15067.9	23350.8	2041.61
ENSMUSP00000025050	Nudt3	Nudt3|MGI Symbol|nudix (nucleotide diphosphate linked moiety X)-type motif 3 [Source:MGI Symbol;Acc:MGI:1928484]|17|ENSMUSG00000024213|ENSMUST00000025050	0	0	i	1	1	18.61	0.652522	0.230938	2	1	51.5872	548.828	475.873	2761.87	265.624	4171.5
ENSMUSP00000026273	Slc6a20b	Slc6a20b|MGI Symbol|solute carrier family 6 (neurotransmitter transporter), member 20B [Source:MGI Symbol;Acc:MGI:1336891]|9|ENSMUSG00000025243|ENSMUST00000026273	12	0	0 i55-74o86-106i126-157o211-229i238-263o283-308i320-341o436-458i479-500o506-529i550-569o597-622i	2	2	41.21	0.653046	0.0707603	1	1	121.027	367.623	196.465	5502.9	7877.05	94.7693
ENSMUSP00000102675;ENSMUSP00000021306;ENSMUSP00000133732	Eftud2	Eftud2|MGI Symbol|elongation factor Tu GTP binding domain containing 2 [Source:MGI Symbol;Acc:MGI:1336880]|11|ENSMUSG00000020929|ENSMUST00000107060	0	0	i	6	6	155.36	0.653179	0.454004	2;3	2	160.415	28766.6	28993.4	62951.2	108125	19098.5
ENSMUSP00000026094	Hdgfrp3	Hdgfrp3|MGI Symbol|hepatoma-derived growth factor, related protein 3 [Source:MGI Symbol;Acc:MGI:1352760]|7|ENSMUSG00000025104|ENSMUST00000026094	0	0	i	3	3	95.33	0.653555	0.378434	3	1	10475.8	41894.8	27079.8	99279.1	20930.7	161333
ENSMUSP00000034567	Dlat	Dlat|MGI Symbol|dihydrolipoamide S-acetyltransferase (E2 component of pyruvate dehydrogenase complex) [Source:MGI Symbol;Acc:MGI:2385311]|9|ENSMUSG00000000168|ENSMUST00000034567	0	0	i	1	1	21.34	0.655251	0.785894	2	1	1513.84	3932.49	1791.59	1613.41	2500.91	4782.62
ENSMUSP00000026887;ENSMUSP00000116368;ENSMUSP00000117182	Atp5c1	Atp5c1|MGI Symbol|ATP synthase, H+ transporting, mitochondrial F1 complex, gamma polypeptide 1 [Source:MGI Symbol;Acc:MGI:1261437]|2|ENSMUSG00000025781|ENSMUST00000026887	0	Y	n5-13c17/18o	7	7	257.38	0.655301	0.667593	2;3	2	6833.55	241957	232293	241712	184278	526110
ENSMUSP00000030742;ENSMUSP00000114543	Mecr	Mecr|MGI Symbol|mitochondrial trans-2-enoyl-CoA reductase [Source:MGI Symbol;Acc:MGI:1349441]|4|ENSMUSG00000028910|ENSMUST00000030742	0	0	i	2	2	142.51	0.655492	0.831031	2	1	4932.79	10562.4	3586.42	2541.46	6715.75	10309.9
ENSMUSP00000088041;ENSMUSP00000118676;ENSMUSP00000120879	Sars	Sars|MGI Symbol|seryl-aminoacyl-tRNA synthetase [Source:MGI Symbol;Acc:MGI:102809]|3|ENSMUSG00000068739|ENSMUST00000090553	0	0	i	4	4	93.9	0.659349	0.962335	2	1	1892.46	13471.7	10795.4	15768.4	1458.51	23758.4
ENSMUSP00000002551	Snrpd1	Snrpd1|MGI Symbol|small nuclear ribonucleoprotein D1 [Source:MGI Symbol;Acc:MGI:98344]|18|ENSMUSG00000002477|ENSMUST00000002551	0	0	i	2	2	63.78	0.659415	0.77624	2;3	2	16266.7	51062.2	28057.6	24372.6	68197.5	33729.4
ENSMUSP00000001513	Tubb6	Tubb6|MGI Symbol|tubulin, beta 6 class V [Source:MGI Symbol;Acc:MGI:1915201]|18|ENSMUSG00000001473|ENSMUST00000001513	0	0	i	13	1	507.27	0.662974	0.842524	1;2;3	3	207.011	1136.32	843.557	416.438	880.498	1469.43
ENSMUSP00000079628	Rps17	Rps17|MGI Symbol|ribosomal protein S17 [Source:MGI Symbol;Acc:MGI:1309526]|7|ENSMUSG00000061787|ENSMUST00000080813	0	0	i	1	1	48.12	0.663144	0.87193	2	1	3275.21	4848.15	9479.99	1568.73	7107.07	9325.6
ENSMUSP00000032425	Emc3	Emc3|MGI Symbol|ER membrane protein complex subunit 3 [Source:MGI Symbol;Acc:MGI:1913337]|6|ENSMUSG00000030286|ENSMUST00000032425	3	0	o12-34i115-136o169-188i	2	2	72.33	0.663226	0.890945	2;3	2	7389.17	12811.7	2361.81	1298.06	9433.25	7597.52
ENSMUSP00000046101	Eef2	Eef2|MGI Symbol|eukaryotic translation elongation factor 2 [Source:MGI Symbol;Acc:MGI:95288]|10|ENSMUSG00000034994|ENSMUST00000047864	0	0	i	13	13	484.91	0.664644	0.890081	2;3	2	77240.8	240232	130997	24455.9	225829	191244
ENSMUSP00000034131	Vps35	Vps35|MGI Symbol|vacuolar protein sorting 35 [Source:MGI Symbol;Acc:MGI:1890467]|8|ENSMUSG00000031696|ENSMUST00000034131	0	0	i	4	4	135.07	0.664885	1.65551	2;3	2	29566.9	58294.5	16480.6	3301.82	24918.5	20249
ENSMUSP00000115723	Pitpna	Pitpna|MGI Symbol|phosphatidylinositol transfer protein, alpha [Source:MGI Symbol;Acc:MGI:99887]|11|ENSMUSG00000017781|ENSMUST00000143219	0	0	i	4	1	159.06	0.665292	0.53906	2	1	6366.64	9805.92	802.124	10686.2	2283.07	17395.7
ENSMUSP00000109399;ENSMUSP00000113391;ENSMUSP00000138342	Rpl9	Rpl9|MGI Symbol|ribosomal protein L9 [Source:MGI Symbol;Acc:MGI:1298373]|5|ENSMUSG00000047215|ENSMUST00000057885	0	0	i	4	4	192.8	0.665387	0.707183	2;3	2	61739.7	108370	21056.5	66044.4	44807.8	138209
ENSMUSP00000101727	Fubp1	Fubp1|MGI Symbol|far upstream element (FUSE) binding protein 1 [Source:MGI Symbol;Acc:MGI:1196294]|3|ENSMUSG00000028034|ENSMUST00000106121	0	0	i	1	1	20.95	0.66549	1.89042	2	1	1836.44	352.229	2949.35	1070.59	116.22	1630.26
ENSMUSP00000073541	Dhcr7	Dhcr7|MGI Symbol|7-dehydrocholesterol reductase [Source:MGI Symbol;Acc:MGI:1298378]|7|ENSMUSG00000058454|ENSMUST00000073878	9	0	o33-54i93-110o144-161i173-193o233-251i258-278o298-316i328-347o411-436i	1	1	26.88	0.665647	1.37193	2	1	951.841	2301.69	955.579	501.453	832.531	1541.69
ENSMUSP00000033683	Rps4x	Rps4x|MGI Symbol|ribosomal protein S4, X-linked [Source:MGI Symbol;Acc:MGI:98158]|X|ENSMUSG00000031320|ENSMUST00000033683	0	0	i	4	4	130.6	0.667799	1.16141	2;3	2	6642.23	27685.5	18292	6388.59	15276.5	24311.3
ENSMUSP00000032183	Tmem43	Tmem43|MGI Symbol|transmembrane protein 43 [Source:MGI Symbol;Acc:MGI:1921372]|6|ENSMUSG00000030095|ENSMUST00000032183	4	0	o33-51i309-330o350-370i375-394o	2	2	59.7	0.668016	2.60229	2	1	24412.3	39106.3	4582.08	5558.73	12324.8	4463.61
ENSMUSP00000006181	Napa	Napa|MGI Symbol|N-ethylmaleimide sensitive fusion protein attachment protein alpha [Source:MGI Symbol;Acc:MGI:104563]|7|ENSMUSG00000006024|ENSMUST00000006181	0	0	i	8	7	403.75	0.668395	0.761423	2	1	7016.14	93228.3	83306	61546.4	72404.1	159444
ENSMUSP00000106957	Sdr39u1	Sdr39u1|MGI Symbol|short chain dehydrogenase/reductase family 39U, member 1 [Source:MGI Symbol;Acc:MGI:1916876]|14|ENSMUSG00000022223|ENSMUST00000111325	0	0	i	3	3	87.78	0.669374	0.879889	2	1	14128.8	11736	31717.1	745.967	24164.9	25219.9
ENSMUSP00000068174;ENSMUSP00000113860;ENSMUSP00000116088	Impa1	Impa1|MGI Symbol|inositol (myo)-1(or 4)-monophosphatase 1 [Source:MGI Symbol;Acc:MGI:1933158]|3|ENSMUSG00000027531|ENSMUST00000065938	0	0	i	9	9	381.91	0.671597	0.556463	2;3	2	28964.2	118848	77886.2	154205	67732.3	285811
ENSMUSP00000026406	Rdh5	Rdh5|MGI Symbol|retinol dehydrogenase 5 [Source:MGI Symbol;Acc:MGI:1201412]|10|ENSMUSG00000025350|ENSMUST00000026406	0	Y	n3-18c25/26o	1	1	25.1	0.673838	3.86791	2	1	8923.67	13265.5	645.516	1851.66	3107.58	488.933
ENSMUSP00000031565	Fscn1	Fscn1|MGI Symbol|fascin homolog 1, actin bundling protein (Strongylocentrotus purpuratus) [Source:MGI Symbol;Acc:MGI:1352745]|5|ENSMUSG00000029581|ENSMUST00000031565	0	0	i	2	2	45.62	0.674294	0.950536	2	1	4731.98	6822.6	130.573	3515.21	1171.87	6143.13
ENSMUSP00000035055	Map4	Map4|MGI Symbol|microtubule-associated protein 4 [Source:MGI Symbol;Acc:MGI:97178]|9|ENSMUSG00000032479|ENSMUST00000035055	0	0	i	1	1	33.35	0.67749	0.838829	3	1	1629.56	4511.35	2206.8	1358.15	4964.84	3044.12
ENSMUSP00000038113	Tardbp	Tardbp|MGI Symbol|TAR DNA binding protein [Source:MGI Symbol;Acc:MGI:2387629]|4|ENSMUSG00000041459|ENSMUST00000045180	0	0	i	2	2	61.86	0.678543	0.892605	2;3	2	2749.67	11336.3	7447.67	2228.57	12097.8	8946.15
ENSMUSP00000014913	Psmb1	Psmb1|MGI Symbol|proteasome (prosome, macropain) subunit, beta type 1 [Source:MGI Symbol;Acc:MGI:104884]|17|ENSMUSG00000014769|ENSMUST00000014913	0	0	i	5	5	217.45	0.679076	0.445041	2;3	2	7163.99	49326.9	39195.5	101966	27353.5	171555
ENSMUSP00000073061	Pgrmc1	Pgrmc1|MGI Symbol|progesterone receptor membrane component 1 [Source:MGI Symbol;Acc:MGI:1858305]|X|ENSMUSG00000006373|ENSMUST00000073339	1	0	o25-43i	8	7	256.09	0.68029	1.12657	1;2;3	3	16624	244109	220599	122230	292679	119819
ENSMUSP00000039529;ENSMUSP00000116750	Tmem109	Tmem109|MGI Symbol|transmembrane protein 109 [Source:MGI Symbol;Acc:MGI:1915789]|19|ENSMUSG00000034659|ENSMUST00000038128	4	Y	n17-28c33/34o84-110i131-153o159-179i186-203o	2	1	71.39	0.680298	0.702237	2;3	2	6310.59	13930.3	5005.8	9134.25	19941.6	7023.81
ENSMUSP00000032946;ENSMUSP00000102663	Rab6a	Rab6a|MGI Symbol|RAB6A, member RAS oncogene family [Source:MGI Symbol;Acc:MGI:894313]|7|ENSMUSG00000030704|ENSMUST00000032946	0	0	i	8	2	214.16	0.680931	0.889657	2;3	2	14354.8	27645.6	7344.79	2429.63	17947.1	21383.1
ENSMUSP00000029082;ENSMUSP00000042590	Psma7	Psma7|MGI Symbol|proteasome (prosome, macropain) subunit, alpha type 7 [Source:MGI Symbol;Acc:MGI:1347070]|2|ENSMUSG00000027566|ENSMUST00000029082	0	0	i	3	3	158.16	0.681853	0.525815	2;3	2	2250.23	20911.3	17729	33820.2	12828.8	60657.8
ENSMUSP00000023088	Naga	Naga|MGI Symbol|N-acetyl galactosaminidase, alpha [Source:MGI Symbol;Acc:MGI:1261422]|15|ENSMUSG00000022453|ENSMUST00000023088	0	Y	n5-16c24/25o	3	3	71.12	0.682499	1.51113	2;3	2	16923.2	35577.8	11644.8	111.274	15703.7	15546.3
ENSMUSP00000004057	Fam162a	Fam162a|MGI Symbol|family with sequence similarity 162, member A [Source:MGI Symbol;Acc:MGI:1917436]|16|ENSMUSG00000003955|ENSMUST00000004057	1	0	o104-121i	4	4	169.07	0.683012	1.16709	2;3	2	62108.6	235375	147540	49917.2	199343	128750
ENSMUSP00000032165	Ruvbl1	Ruvbl1|MGI Symbol|RuvB-like protein 1 [Source:MGI Symbol;Acc:MGI:1928760]|6|ENSMUSG00000030079|ENSMUST00000032165	0	0	i	1	1	26.38	0.683257	0.863529	3	1	5568.85	10156.4	2280.9	2496.98	5435.83	8967.09
ENSMUSP00000043061	Mpst	Mpst|MGI Symbol|mercaptopyruvate sulfurtransferase [Source:MGI Symbol;Acc:MGI:2179733]|15|ENSMUSG00000071711|ENSMUST00000043865	0	0	i	4	4	178.82	0.692808	1.75747	2	1	69478	127861	29604.7	18128.8	31980.2	57618.1
ENSMUSP00000130941	Mut	Mut|MGI Symbol|methylmalonyl-Coenzyme A mutase [Source:MGI Symbol;Acc:MGI:97239]|17|ENSMUSG00000023921|ENSMUST00000169611	0	0	i	1	1	15.49	0.69306	1.1155	3	1	70.1073	1372.08	1272.94	756.42	1720.45	650.707
ENSMUSP00000023462;ENSMUSP00000040315;ENSMUSP00000115125	Mapk1	Mapk1|MGI Symbol|mitogen-activated protein kinase 1 [Source:MGI Symbol;Acc:MGI:1346858]|16|ENSMUSG00000063358|ENSMUST00000023462	0	0	i	5	3	90.62	0.69533	0.897126	2;3	2	21227.8	45804.5	15783.9	2864.1	32300.2	36350.6
ENSMUSP00000099436;ENSMUSP00000089519	Psmb3	Psmb3|MGI Symbol|proteasome (prosome, macropain) subunit, beta type 3 [Source:MGI Symbol;Acc:MGI:1347014]|11|ENSMUSG00000069744|ENSMUST00000103147	0	0	i	2	2	68.4	0.69707	0.343509	2	1	2375.4	3066.3	6425.62	16179.7	2375.37	25256.9
ENSMUSP00000027973	Sephs1	Sephs1|MGI Symbol|selenophosphate synthetase 1 [Source:MGI Symbol;Acc:MGI:1923580]|2|ENSMUSG00000026662|ENSMUST00000027973	0	0	i	1	1	41.84	0.701665	0.310526	2	1	29.6727	505.98	464.017	1864.84	243.222	2880.5
ENSMUSP00000005923	Psmb4	Psmb4|MGI Symbol|proteasome (prosome, macropain) subunit, beta type 4 [Source:MGI Symbol;Acc:MGI:1098257]|3|ENSMUSG00000005779|ENSMUST00000005923	0	0	i	3	3	143.31	0.702921	0.447895	2	1	11350	32641.4	16590.1	58081.3	13889.1	96028.4
ENSMUSP00000078589;ENSMUSP00000018698;ENSMUSP00000117225	Ybx1	Ybx1|MGI Symbol|Y box protein 1 [Source:MGI Symbol;Acc:MGI:99146]|4|ENSMUSG00000028639|ENSMUST00000079644	0	0	i	3	3	76.7	0.704067	0.808101	3	1	14894	32949.9	11886.5	13593.4	18129.8	37353.9
ENSMUSP00000033087;ENSMUSP00000118973	Ruvbl2	Ruvbl2|MGI Symbol|RuvB-like protein 2 [Source:MGI Symbol;Acc:MGI:1342299]|7|ENSMUSG00000003868|ENSMUST00000033087	0	0	i	4	4	143.8	0.704896	0.563014	2;3	2	4407.56	13341.4	7108.18	16454	6526.08	29795.6
ENSMUSP00000050689;ENSMUSP00000022429;ENSMUSP00000035918;ENSMUSP00000051814;ENSMUSP00000107937;ENSMUSP00000114739;ENSMUSP00000120473	Arf3	Arf3|MGI Symbol|ADP-ribosylation factor 3 [Source:MGI Symbol;Acc:MGI:99432]|15|ENSMUSG00000051853|ENSMUST00000053183	0	0	i	11	6	402.71	0.70623	0.903941	2;3	2	286363	639487	234509	43816.6	452454	514420
ENSMUSP00000032422	Creld1	Creld1|MGI Symbol|cysteine-rich with EGF-like domains 1 [Source:MGI Symbol;Acc:MGI:2152539]|6|ENSMUSG00000030284|ENSMUST00000032422	2	Y	n9-21c29/30o364-382i387-405o	5	5	203.67	0.706398	0.582157	2	1	4464.15	25786.6	19473.3	33675	62684.4	15060.7
ENSMUSP00000022816	Sub1	Sub1|MGI Symbol|SUB1 homolog (S. cerevisiae) [Source:MGI Symbol;Acc:MGI:104811]|15|ENSMUSG00000022205|ENSMUST00000022816	0	0	i	1	1	32.92	0.707675	1.48261	3	1	4429.57	9235.61	2971.25	1047.43	4857.33	3376.03
ENSMUSP00000056643	Pgrmc2	Pgrmc2|MGI Symbol|progesterone receptor membrane component 2 [Source:MGI Symbol;Acc:MGI:1918054]|3|ENSMUSG00000049940|ENSMUST00000058578	1	0	o48-66i	5	4	300.34	0.709792	1.16421	2;3	2	71876.5	236229	134581	122101	245592	72915.5
ENSMUSP00000023071	Samm50	Samm50|MGI Symbol|sorting and assembly machinery component 50 homolog (S. cerevisiae) [Source:MGI Symbol;Acc:MGI:1915903]|15|ENSMUSG00000022437|ENSMUST00000023071	0	0	i	3	2	114.91	0.718126	0.831133	2	1	1094.57	18926.7	20474.7	10435.4	16324.5	31082.3
ENSMUSP00000087736;ENSMUSP00000034453;ENSMUSP00000048218;ENSMUSP00000074658;ENSMUSP00000120936;ENSMUSP00000121577	Actc1	Actc1|MGI Symbol|actin, alpha, cardiac muscle 1 [Source:MGI Symbol;Acc:MGI:87905]|2|ENSMUSG00000068614|ENSMUST00000090269	0	0	i	25	7	1068.05	0.718476	4.07805	1;2;3	3	3.48732e+06	5.21398e+06	282172	207141	527399	820341
ENSMUSP00000075987	Slc25a3	Slc25a3|MGI Symbol|solute carrier family 25 (mitochondrial carrier, phosphate carrier), member 3 [Source:MGI Symbol;Acc:MGI:1353498]|10|ENSMUSG00000061904|ENSMUST00000076694	2	0	i258-279o310-328i	15	14	409.81	0.720484	0.787683	1;2;3	3	329765	1.79434e+06	1.32798e+06	1.05248e+06	2.72618e+06	1.23775e+06
ENSMUSP00000089459	Akr1e1	Akr1e1|MGI Symbol|aldo-keto reductase family 1, member E1 [Source:MGI Symbol;Acc:MGI:1914758]|13|ENSMUSG00000045410|ENSMUST00000091848	0	0	i	2	1	53.94	0.722558	1.08327	2	1	369.28	7241.88	7764.12	5013.68	3381.05	10471.5
ENSMUSP00000026270	Sacm1l	Sacm1l|MGI Symbol|SAC1 (suppressor of actin mutations 1, homolog)-like (S. cerevisiae) [Source:MGI Symbol;Acc:MGI:1933169]|9|ENSMUSG00000025240|ENSMUST00000026270	3	0	o57-75i521-543o549-569i	1	1	54.39	0.722663	0.957465	2;3	2	7701.72	13140.7	2248.83	2303.88	9665.69	6407.51
ENSMUSP00000072775	Gm8991	Gm8991|MGI Symbol|predicted pseudogene 8991 [Source:MGI Symbol;Acc:MGI:3644227]|5|ENSMUSG00000059179|ENSMUST00000073014	0	0	i	4	4	68.23	0.722864	1.09286	3	1	3215.61	27868.8	23321.2	16093	34799.6	12040.7
ENSMUSP00000099677	Adprhl2	Adprhl2|MGI Symbol|ADP-ribosylhydrolase like 2 [Source:MGI Symbol;Acc:MGI:2140364]|4|ENSMUSG00000042558|ENSMUST00000102617	0	Y	n3-14c22/23o	4	4	168.1	0.724223	0.386347	2	1	9243.44	17130.6	4058.44	32613.6	4361.06	50483.6
ENSMUSP00000030973	Prom1	Prom1|MGI Symbol|prominin 1 [Source:MGI Symbol;Acc:MGI:1100886]|5|ENSMUSG00000029086|ENSMUST00000030973	5	Y	n3-14c19/20o99-128i149-170o400-428i448-474o761-781i	11	2	411.75	0.725076	1.36399	1;2	2	4027.11	3423.86	9119.05	1146.8	3786.96	5408.78
ENSMUSP00000024739;ENSMUSP00000119678;ENSMUSP00000126239;ENSMUSP00000127338	Hsp90ab1	Hsp90ab1|MGI Symbol|heat shock protein 90 alpha (cytosolic), class B member 1 [Source:MGI Symbol;Acc:MGI:96247]|17|ENSMUSG00000023944|ENSMUST00000024739	0	0	0 i	27	11	1287.96	0.72609	1.37219	1;2;3	3	367439	827073	307435	47057.8	446669	380119
ENSMUSP00000030281	Eps15	Eps15|MGI Symbol|epidermal growth factor receptor pathway substrate 15 [Source:MGI Symbol;Acc:MGI:104583]|4|ENSMUSG00000028552|ENSMUST00000030281	0	0	i	1	1	22.59	0.726849	1.04842	2	1	1009.77	190.686	1618.71	152.921	754.784	971.047
ENSMUSP00000022629	Dpysl2	Dpysl2|MGI Symbol|dihydropyrimidinase-like 2 [Source:MGI Symbol;Acc:MGI:1349763]|14|ENSMUSG00000022048|ENSMUST00000022629	0	0	i	31	21	1702.17	0.727647	1.39741	2;3	2	1.01634e+06	2.14139e+06	704071	614646	583503	1.45274e+06
ENSMUSP00000038135	Dhx9	Dhx9|MGI Symbol|DEAH (Asp-Glu-Ala-His) box polypeptide 9 [Source:MGI Symbol;Acc:MGI:108177]|1|ENSMUSG00000042699|ENSMUST00000042141	0	0	i	19	19	492.19	0.728621	0.376915	2;3	2	5698.78	61463.3	69522.6	198613	314201	33320
ENSMUSP00000070993;ENSMUSP00000117877;ENSMUSP00000123504	Ywhae	Ywhae|MGI Symbol|tyrosine 3-monooxygenase/tryptophan 5-monooxygenase activation protein, epsilon polypeptide [Source:MGI Symbol;Acc:MGI:894689]|11|ENSMUSG00000020849|ENSMUST00000067664	0	0	i	18	12	784.4	0.729419	1.18024	2;3	2	746436	2.07808e+06	1.02246e+06	1.01599e+06	595110	2.03194e+06
ENSMUSP00000044188	Ptma	Ptma|MGI Symbol|prothymosin alpha [Source:MGI Symbol;Acc:MGI:97803]|1|ENSMUSG00000026238|ENSMUST00000045897	0	0	i	1	1	50.38	0.729663	2.78744	2	1	3511.28	4979.11	13.416	424.003	1195.36	595.726
ENSMUSP00000030212;ENSMUSP00000003268;ENSMUSP00000102802;ENSMUSP00000102807;ENSMUSP00000117573	Sh3gl2	Sh3gl2|MGI Symbol|SH3-domain GRB2-like 2 [Source:MGI Symbol;Acc:MGI:700009]|4|ENSMUSG00000028488|ENSMUST00000030212	0	0	i	4	2	145.25	0.729738	0.311269	2;3	2	872.887	1407.65	2642.1	7939.66	891.017	12119.4
ENSMUSP00000099509	Snrnp200	Snrnp200|MGI Symbol|small nuclear ribonucleoprotein 200 (U5) [Source:MGI Symbol;Acc:MGI:2444401]|2|ENSMUSG00000003660|ENSMUST00000103220	0	0	0 i	3	3	94.62	0.733419	0.237618	3	1	231.176	2610.19	2937.13	14933.2	22232.1	1113.38
ENSMUSP00000030455;ENSMUSP00000114861	Akr1a1	Akr1a1|MGI Symbol|aldo-keto reductase family 1, member A1 (aldehyde reductase) [Source:MGI Symbol;Acc:MGI:1929955]|4|ENSMUSG00000028692|ENSMUST00000030455	0	0	i	5	5	176.68	0.733699	0.93939	2	1	9777.46	56839.1	43011.7	59732.1	10909.6	95383.6
ENSMUSP00000015829	Acadsb	Acadsb|MGI Symbol|acyl-Coenzyme A dehydrogenase, short/branched chain [Source:MGI Symbol;Acc:MGI:1914135]|7|ENSMUSG00000030861|ENSMUST00000015829	0	0	i	1	1	19.75	0.735134	2.50876	2	1	4961.8	7583.78	566.738	1666.47	446.035	2802.78
ENSMUSP00000033093	Bax	Bax|MGI Symbol|BCL2-associated X protein [Source:MGI Symbol;Acc:MGI:99702]|7|ENSMUSG00000003873|ENSMUST00000033093	1	0	o170-188i	1	1	19.31	0.735557	1.09534	2	1	655.776	3332.71	2405.3	1863.33	3936.85	1301.7
ENSMUSP00000026039;ENSMUSP00000067598	Gyk	Gyk|MGI Symbol|glycerol kinase [Source:MGI Symbol;Acc:MGI:106594]|X|ENSMUSG00000025059|ENSMUST00000026039	0	0	i	4	4	102.33	0.736585	1.55725	2;3	2	34598.5	67393.1	18463.4	5037.05	31128.4	24004.9
ENSMUSP00000036907;ENSMUSP00000091037	H2afz	H2afz|MGI Symbol|H2A histone family, member Z [Source:MGI Symbol;Acc:MGI:1888388]|3|ENSMUSG00000037894|ENSMUST00000041045	0	0	i	5	2	135.23	0.736713	0.532738	1;2;3	3	33927.8	94803.2	46822	130915	40351.4	225493
ENSMUSP00000028592;ENSMUSP00000122339	Eif3m	Eif3m|MGI Symbol|eukaryotic translation initiation factor 3, subunit M [Source:MGI Symbol;Acc:MGI:1351744]|2|ENSMUSG00000027170|ENSMUST00000028592	0	0	i	2	2	52.19	0.737414	0.928886	2	1	6376.06	13541.4	4524.26	1160.72	8903.6	10545.1
ENSMUSP00000060462	Ptplb	Ptplb|MGI Symbol|protein tyrosine phosphatase-like (proline instead of catalytic arginine), member b [Source:MGI Symbol;Acc:MGI:1918007]|16|ENSMUSG00000035376|ENSMUST00000061156	5	0	o42-65i86-109o134-157i169-194o214-234i	1	1	20.66	0.738208	1.41477	2;3	2	4081.73	8734.39	2961.95	72.2516	4184.74	4082.56
ENSMUSP00000003493	Prkcsh	Prkcsh|MGI Symbol|protein kinase C substrate 80K-H [Source:MGI Symbol;Acc:MGI:107877]|9|ENSMUSG00000003402|ENSMUST00000003493	0	Y	n2-9c14/15o	6	6	222.14	0.741127	1.10486	1;2;3	3	16105.8	49366.5	72143.6	12796.1	64037.3	45940.9
ENSMUSP00000046188	Rab24	Rab24|MGI Symbol|RAB24, member RAS oncogene family [Source:MGI Symbol;Acc:MGI:105065]|13|ENSMUSG00000034789|ENSMUST00000035242	0	0	i	2	2	35.26	0.741313	0.933662	2	1	8595.48	19073.5	6917.69	39.0445	13946.6	13891.4
ENSMUSP00000086796	Pdxp	Pdxp|MGI Symbol|pyridoxal (pyridoxine, vitamin B6) phosphatase [Source:MGI Symbol;Acc:MGI:1919282]|15|ENSMUSG00000068221|ENSMUST00000089378	0	0	i	2	2	114.21	0.742027	0.69061	2	1	1945.48	6442.79	9194.11	8332.35	5429.22	17212.9
ENSMUSP00000021662	Entpd5	Entpd5|MGI Symbol|ectonucleoside triphosphate diphosphohydrolase 5 [Source:MGI Symbol;Acc:MGI:1321385]|12|ENSMUSG00000021236|ENSMUST00000021662	0	Y	n2-13c17/18o	1	1	17.01	0.742468	1.34197	2	1	4277.91	9699.18	3649.3	1388.95	5955.59	3991.31
ENSMUSP00000033008	Psma1	Psma1|MGI Symbol|proteasome (prosome, macropain) subunit, alpha type 1 [Source:MGI Symbol;Acc:MGI:1347005]|7|ENSMUSG00000030751|ENSMUST00000033008	0	0	i	5	5	164.95	0.743619	1.13947	2;3	2	14807.4	23798.5	44739.3	23216.9	13657.5	46491.2
ENSMUSP00000103557	Selt	Selt|MGI Symbol|selenoprotein T [Source:MGI Symbol;Acc:MGI:1916477]|3|ENSMUSG00000075700|ENSMUST00000107924	1	Y	n3-14c19/20o81-102i	2	2	89.45	0.743971	0.946093	2	1	7966.33	15401.8	4135.66	1746.82	11560.5	9090.13
ENSMUSP00000002171	Psmc3	Psmc3|MGI Symbol|proteasome (prosome, macropain) 26S subunit, ATPase 3 [Source:MGI Symbol;Acc:MGI:1098754]|2|ENSMUSG00000002102|ENSMUST00000002171	0	0	i	1	1	15.54	0.744207	2.14166	2	1	11785	18715	2048.45	4325.84	7906.34	1788.68
ENSMUSP00000068318	Nadk2	Nadk2|MGI Symbol|NAD kinase 2, mitochondrial [Source:MGI Symbol;Acc:MGI:1915896]|15|ENSMUSG00000022253|ENSMUST00000067760	0	0	i	8	8	293.35	0.74458	0.652242	2	1	21738.5	42947.1	73690	72520.5	38132.8	140692
ENSMUSP00000026425	Pa2g4	Pa2g4|MGI Symbol|proliferation-associated 2G4 [Source:MGI Symbol;Acc:MGI:894684]|10|ENSMUSG00000025364|ENSMUST00000026425	0	0	i	2	2	44.6	0.747282	0.636761	2;3	2	596.325	5096.84	4253.51	6047.23	3066.08	11618.2
ENSMUSP00000018470;ENSMUSP00000117125	Ywhab	Ywhab|MGI Symbol|tyrosine 3-monooxygenase/tryptophan 5-monooxygenase activation protein, beta polypeptide [Source:MGI Symbol;Acc:MGI:1891917]|2|ENSMUSG00000018326|ENSMUST00000018470	0	0	i	13	6	586.5	0.747917	0.873115	1;2;3	3	137601	345666	151070	106802	208941	359982
ENSMUSP00000005292;ENSMUSP00000122694	Prdx2	Prdx2|MGI Symbol|peroxiredoxin 2 [Source:MGI Symbol;Acc:MGI:109486]|8|ENSMUSG00000005161|ENSMUST00000005292	0	0	i	7	7	279.28	0.749473	0.65692	2;3	2	290322	309525	720101	654413	320937	1.24642e+06
ENSMUSP00000071078	Cope	Cope|MGI Symbol|coatomer protein complex, subunit epsilon [Source:MGI Symbol;Acc:MGI:1891702]|8|ENSMUSG00000055681|ENSMUST00000066469	0	0	i	1	1	36.17	0.750889	1.33812	2	1	4493.7	9475.53	3120.48	3242.57	2413.78	6999.46
ENSMUSP00000017904	Ctsa	Ctsa|MGI Symbol|cathepsin A [Source:MGI Symbol;Acc:MGI:97748]|2|ENSMUSG00000017760|ENSMUST00000017904	0	Y	n22-33c41/42o	1	1	66.51	0.753558	0.808584	2	1	3006.92	8175.09	3922.66	4091.95	4587.38	10374.3
ENSMUSP00000022573;ENSMUSP00000134932;ENSMUSP00000135244;ENSMUSP00000135708	Esd	Esd|MGI Symbol|esterase D/formylglutathione hydrolase [Source:MGI Symbol;Acc:MGI:95421]|14|ENSMUSG00000021996|ENSMUST00000022573	0	0	i	5	5	270.26	0.75664	0.649553	2;3	2	36252.2	97293.1	46024.9	93311	44339.6	176301
ENSMUSP00000023432	Nit2	Nit2|MGI Symbol|nitrilase family, member 2 [Source:MGI Symbol;Acc:MGI:1261838]|16|ENSMUSG00000022751|ENSMUST00000023432	0	Y	n6-13c18/19o	3	3	102.96	0.758169	0.599037	2	1	2016.65	15244.9	12392.9	20574.9	8519.91	37617.2
ENSMUSP00000137309	H1f0	H1f0|MGI Symbol|H1 histone family, member 0 [Source:MGI Symbol;Acc:MGI:95893]|15|ENSMUSG00000096210|ENSMUST00000180086	0	0	i	8	8	333.89	0.762351	0.804034	2;3	2	1.74116e+06	5.85755e+06	3.39517e+06	3.18831e+06	8.00841e+06	3.49946e+06
ENSMUSP00000007266	Lsm2	Lsm2|MGI Symbol|LSM2 homolog, U6 small nuclear RNA associated (S. cerevisiae) [Source:MGI Symbol;Acc:MGI:90676]|17|ENSMUSG00000007050|ENSMUST00000007266	0	0	i	2	2	89.28	0.762995	1.11514	2;3	2	8760.68	8628.51	21018	12819.1	4228.27	22357.2
ENSMUSP00000092658;ENSMUSP00000073803	Rab7	Rab7|MGI Symbol|RAB7, member RAS oncogene family [Source:MGI Symbol;Acc:MGI:105068]|6|ENSMUSG00000079477|ENSMUST00000095048	0	Y	n7-15c20/21o	8	8	255.67	0.768336	1.20997	2;3	2	110699	299454	142902	32363.5	205681	159912
ENSMUSP00000090644	Dynlt1c	Dynlt1c|MGI Symbol|dynein light chain Tctex-type 1C [Source:MGI Symbol;Acc:MGI:3807476]|17|ENSMUSG00000000579|ENSMUST00000092966	0	0	i	1	1	43.19	0.768389	0.796627	2	1	757.543	1997.11	3068.43	3907.18	416.572	5942.16
ENSMUSP00000025246	Csnk2b	Csnk2b|MGI Symbol|casein kinase 2, beta polypeptide [Source:MGI Symbol;Acc:MGI:88548]|17|ENSMUSG00000024387|ENSMUST00000025246	0	0	i	1	1	37.15	0.768966	0.691969	2;3	2	3022.15	5180.12	906.153	4205.73	1423.9	7371.7
ENSMUSP00000087073	Htra2	Htra2|MGI Symbol|HtrA serine peptidase 2 [Source:MGI Symbol;Acc:MGI:1928676]|6|ENSMUSG00000068329|ENSMUST00000089645	1	0	i106-125o	1	1	31.57	0.769176	0.490572	3	1	1059.23	183.088	1681.07	2302.39	271.947	3528.02
ENSMUSP00000007980	Hnrnpa0	Hnrnpa0|MGI Symbol|heterogeneous nuclear ribonucleoprotein A0 [Source:MGI Symbol;Acc:MGI:1924384]|13|ENSMUSG00000007836|ENSMUST00000007980	0	0	i	1	1	18.12	0.770175	1.29965	3	1	3534.48	824.355	5822.87	3145.76	4781.69	332.92
ENSMUSP00000029414	Ssr3	Ssr3|MGI Symbol|signal sequence receptor, gamma [Source:MGI Symbol;Acc:MGI:1914687]|3|ENSMUSG00000027828|ENSMUST00000029414	4	0	i30-48o60-77i138-157o163-182i	1	1	47.29	0.770382	0.917603	2;3	2	15453.3	45082.3	23228	9065.7	43632.6	30811.7
ENSMUSP00000096549	Elavl1	Elavl1|MGI Symbol|ELAV (embryonic lethal, abnormal vision)-like 1 (Hu antigen R) [Source:MGI Symbol;Acc:MGI:1100851]|8|ENSMUSG00000040028|ENSMUST00000098950	0	0	i	4	4	84.59	0.772283	0.93715	2;3	2	8400.06	11682.2	23561.7	2592.62	16970.5	20637
ENSMUSP00000019128;ENSMUSP00000125984;ENSMUSP00000131785	Hnrnpd	Hnrnpd|MGI Symbol|heterogeneous nuclear ribonucleoprotein D [Source:MGI Symbol;Acc:MGI:101947]|5|ENSMUSG00000000568|ENSMUST00000019128	0	0	i	3	3	88.09	0.77308	0.709094	2;3	2	16538.1	51377.3	74765.7	65839.6	42391	135502
ENSMUSP00000031617;ENSMUSP00000131802	Rpl6	Rpl6|MGI Symbol|ribosomal protein L6 [Source:MGI Symbol;Acc:MGI:108057]|5|ENSMUSG00000029614|ENSMUST00000031617	0	0	i	4	3	106.69	0.775426	1.11687	2;3	2	12949.3	47028.2	28715.2	602.606	33482.5	34334.7
ENSMUSP00000002925	Timmdc1	Timmdc1|MGI Symbol|translocase of inner mitochondrial membrane domain containing 1 [Source:MGI Symbol;Acc:MGI:1922139]|16|ENSMUSG00000002846|ENSMUST00000002925	4	0	o76-100i138-158o164-181i188-209o	1	1	29.5	0.778777	0.946297	2	1	2286.16	2342.98	5576.1	541.648	3801.24	4567.25
ENSMUSP00000030769	Psmc2	Psmc2|MGI Symbol|proteasome (prosome, macropain) 26S subunit, ATPase 2 [Source:MGI Symbol;Acc:MGI:109555]|5|ENSMUSG00000028932|ENSMUST00000030769	0	0	i	1	1	14.09	0.778888	0.688102	2	1	3251.72	4028.12	8626.75	7487.81	3900.81	14490.2
ENSMUSP00000055254	Luc7l2	Luc7l2|MGI Symbol|LUC7-like 2 (S. cerevisiae) [Source:MGI Symbol;Acc:MGI:2183260]|6|ENSMUSG00000029823|ENSMUST00000057692	0	0	i	1	1	32.38	0.78116	0.790408	3	1	953.532	1701.76	353.258	1742.36	2532.01	67.9343
ENSMUSP00000038061	Fn3krp	Fn3krp|MGI Symbol|fructosamine 3 kinase related protein [Source:MGI Symbol;Acc:MGI:2679256]|11|ENSMUSG00000039253|ENSMUST00000038096	0	0	i	2	2	30.31	0.783466	0.65186	2	1	2066.65	4703.87	1781.18	4481.71	1805.21	8143.31
ENSMUSP00000028509	Gorasp2	Gorasp2|MGI Symbol|golgi reassembly stacking protein 2 [Source:MGI Symbol;Acc:MGI:2135962]|2|ENSMUSG00000014959|ENSMUST00000028509	0	0	i	1	1	21.99	0.786294	1.07484	2	1	1799.46	2012.99	4557.81	2846.81	5069.64	1043.64
ENSMUSP00000076227	Rabac1	Rabac1|MGI Symbol|Rab acceptor 1 (prenylated) [Source:MGI Symbol;Acc:MGI:1201692]|7|ENSMUSG00000003380|ENSMUST00000076961	2	0	i78-111o142-163i	1	1	28.99	0.787107	1.18929	2	1	18507.5	51042.6	24869	4291.64	28880.1	34949.4
ENSMUSP00000000175	Sdhd	Sdhd|MGI Symbol|succinate dehydrogenase complex, subunit D, integral membrane protein [Source:MGI Symbol;Acc:MGI:1914175]|9|ENSMUSG00000000171|ENSMUST00000000175	0	Y	n2-13c18/19o	1	1	32.47	0.789474	0.862783	2	1	1354.25	3841.86	1926.66	1561.63	4447.21	2238.73
ENSMUSP00000065337	Asna1	Asna1|MGI Symbol|arsA arsenite transporter, ATP-binding, homolog 1 (bacterial) [Source:MGI Symbol;Acc:MGI:1928379]|8|ENSMUSG00000052456|ENSMUST00000064314	0	0	i	4	4	108.98	0.791129	0.928031	2	1	15467.7	29583.8	7709.13	9371.83	13465.6	26719.4
ENSMUSP00000004172	Hmox2	Hmox2|MGI Symbol|heme oxygenase (decycling) 2 [Source:MGI Symbol;Acc:MGI:109373]|16|ENSMUSG00000004070|ENSMUST00000004172	1	0	o295-314i	1	1	14.88	0.792666	1.22521	2	1	3785.1	9597.56	4244.62	264.136	5835.66	5462.11
ENSMUSP00000022317;ENSMUSP00000115439;ENSMUSP00000115839;ENSMUSP00000120052;ENSMUSP00000121795	Fam213a	Fam213a|MGI Symbol|family with sequence similarity 213, member A [Source:MGI Symbol;Acc:MGI:1917814]|14|ENSMUSG00000021792|ENSMUST00000022317	0	Y	n8-19c23/24o	8	8	301.52	0.792998	0.929469	2;3	2	154992	384896	165704	82646	354630	237751
ENSMUSP00000029214;ENSMUSP00000031725;ENSMUSP00000114317	Actl6a	Actl6a|MGI Symbol|actin-like 6A [Source:MGI Symbol;Acc:MGI:1861453]|3|ENSMUSG00000027671|ENSMUST00000029214	0	0	i	8	8	298.21	0.802428	0.448516	2	1	3329.34	30165.6	25457.2	69576.3	12809.8	111206
ENSMUSP00000053101;ENSMUSP00000077532	Ppp3ca	Ppp3ca|MGI Symbol|protein phosphatase 3, catalytic subunit, alpha isoform [Source:MGI Symbol;Acc:MGI:107164]|3|ENSMUSG00000028161|ENSMUST00000056758	0	0	i	6	4	181.92	0.804041	0.985201	2;3	2	10992.9	22845.5	7299.19	2273.76	16906.5	13690.9
ENSMUSP00000048111;ENSMUSP00000134379	Spr	Spr|MGI Symbol|sepiapterin reductase [Source:MGI Symbol;Acc:MGI:103078]|6|ENSMUSG00000033735|ENSMUST00000045986	0	Y	n3-14c19/20o	6	6	201.61	0.806148	1.06438	2	1	53418.8	117748	42202.5	75390.9	21828.7	128448
[truncated: 165 more rows]

## Sheet: Protein list Surfaceome
											Normalized abundance
[truncated: 290 more rows]

[truncated: 2 more sheets: Peptide list fractionation, Peptide list Surfaceome]
