# Supplementary material for: The Proteome of Native Adult Müller Glial Cells From Murine Retina
Source: Mol Cell Proteomics. 2015 Aug 31;15(2):462–80. doi: 10.1074/mcp.M115.052183 (PMC4739667; doi:10.1074/mcp.M115.052183)
Supplement: Supplemental Data [file supp_M115.052183_mcp.M115.052183-3.xls]

## Sheet: molecular functions
GO-Term	GO-Term id	P-value	# Genes (observed)	# Genes (expected)	# Genes (total)	List of observed genes	Gene ids	Original gene ids
poly(A) RNA binding	GO:0044822	1.61273e-40	113	27.6054	1151	MRPL10, NPM1, NHP2, MYEF2, CISD2, LRRC59, CDC5L, U2AF2, NHP2L1, SART3, CCAR2, RRP1B, DIDO1, NUDT21, RPS27A, LUC7L3, HTATSF1, SMNDC1, EWSR1, PRPF31, KHDRBS1, YARS2, NOVA2, SRSF11, RALY, GTPBP4, FRG1, PUF60, TRAP1, RBMX, SRP14, HNRNPA3, SSBP1, SFPQ, MTIF2, RNPS1, CRNKL1, PNN, GAR1, TRIM28, DDX17, SUPT16H, THUMPD1, MRPS9, PRPF8, RPS2, MECP2, SF3A3, ERH, HARS2, YBX3, PRPF40A, EIF4B, APEX1, ILF3, DDX3…	124995, 4869, 55651, 50804, 493856, 55379, 988, 11338, 4809, 9733, 57805, 23076, 11083, 11051, 6233, 51747, 27336, 10285, 2130, 26121, 10657, 51067, 4858, 9295, 22913, 23560, 2483, 22827, 10131, 27316, 6727, 220988, 6742, 6421, 4528, 10921, 51340, 5411, 54433, 10155, 10521, 11198, 55623, 64965, 10594, 6187, 4204, 10946, 2079, 23438, 8531, 55660, 1975, 328, 3609, 10212, 51602, 3189, 1655, 170506, …	107732, 18148, 52530, 17876, 67006, 98238, 71702, 22185, 20826, 53890, 219158, 72462, 23856, 68219, 78294, 67684, 72459, 76479, 14030, 68988, 20218, 70120, 384569, 69207, 19383, 69237, 14300, 67959, 68015, 19655, 20813, 229279, 381760, 71514, 76784, 19826, 66877, 18949, 68147, 21849, 67040, 114741, 233802, 69527, 192159, 16898, 17257, 75062, 13877, 70791, 56449, 56194, 75705, 11792, 16201, 68278,…
RNA binding	GO:0003723	8.88039e-38	127	37.079	1546	MRPL10, NPM1, NHP2, MYEF2, CISD2, LRRC59, CDC5L, U2AF2, TRNT1, NHP2L1, RPL9, RNMT, SART3, CCAR2, RRP1B, DIDO1, NUDT21, RPS27A, LUC7L3, HTATSF1, SMNDC1, EWSR1, PRPF31, KHDRBS1, YARS2, NOVA2, SRSF11, RALY, GTPBP4, FRG1, PUF60, TRAP1, RBMX, SRP14, KARS, HNRNPA3, SSBP1, SFPQ, MTIF2, RNPS1, CRNKL1, POLR2D, PNN, GAR1, TRIM28, DDX17, SUPT16H, THOC3, THUMPD1, MRPS9, PRPF8, RPS2, MECP2, SF3A3, RBM17, ERH,…	124995, 4869, 55651, 50804, 493856, 55379, 988, 11338, 51095, 4809, 6133, 8731, 9733, 57805, 23076, 11083, 11051, 6233, 51747, 27336, 10285, 2130, 26121, 10657, 51067, 4858, 9295, 22913, 23560, 2483, 22827, 10131, 27316, 6727, 3735, 220988, 6742, 6421, 4528, 10921, 51340, 5433, 5411, 54433, 10155, 10521, 11198, 84321, 55623, 64965, 10594, 6187, 4204, 10946, 84991, 2079, 5511, 23438, 8531, 55660, …	107732, 18148, 52530, 17876, 67006, 98238, 71702, 22185, 70047, 20826, 20005, 67897, 53890, 219158, 72462, 23856, 68219, 78294, 67684, 72459, 76479, 14030, 68988, 20218, 70120, 384569, 69207, 19383, 69237, 14300, 67959, 68015, 19655, 20813, 85305, 229279, 381760, 71514, 76784, 19826, 66877, 69241, 18949, 68147, 21849, 67040, 114741, 73666, 233802, 69527, 192159, 16898, 17257, 75062, 76938, 13877,…
nucleic acid binding	GO:0003676	2.0646e-19	173	93.465	3897	MRPL10, NPM1, NHP2, SIN3A, MYEF2, USF1, PIAS1, CETN2, PDS5B, CISD2, LRRC59, CDC5L, U2AF2, TRNT1, NHP2L1, RPL9, RNMT, GABPA, SART3, CCAR2, RRP1B, DIDO1, RPA3, PTGES2, NUDT21, RPS27A, LUC7L3, HTATSF1, SMNDC1, EWSR1, PRPF31, KHDRBS1, TOP2B, YARS2, NOVA2, MSH2, SRSF11, RALY, MTA2, GTPBP4, FRG1, ARIH2, PUF60, TRAP1, RBMX, SRP14, KARS, DNMT3A, ZMAT2, HNRNPA3, TERF2IP, PHC2, SSBP1, SFPQ, MTIF2, RNPS1, C…	124995, 4869, 55651, 25942, 50804, 7391, 8554, 1069, 23047, 493856, 55379, 988, 11338, 51095, 4809, 6133, 8731, 2551, 9733, 57805, 23076, 11083, 6119, 80142, 11051, 6233, 51747, 27336, 10285, 2130, 26121, 10657, 7155, 51067, 4858, 4436, 9295, 22913, 9219, 23560, 2483, 10425, 22827, 10131, 27316, 6727, 3735, 1788, 153527, 220988, 54386, 1912, 6742, 6421, 4528, 10921, 51340, 5433, 5411, 54433, 1015…	107732, 18148, 52530, 20466, 17876, 22278, 56469, 26370, 100710, 67006, 98238, 71702, 22185, 70047, 20826, 20005, 67897, 14390, 53890, 219158, 72462, 23856, 68240, 96979, 68219, 78294, 67684, 72459, 76479, 14030, 68988, 20218, 21974, 70120, 384569, 17685, 69207, 19383, 23942, 69237, 14300, 23807, 67959, 68015, 19655, 20813, 85305, 13435, 66492, 229279, 57321, 54383, 381760, 71514, 76784, 19826, 6…
heterocyclic compound binding	GO:1901363	9.20382e-19	222	138.315	5767	MRPL10, NPM1, CAMK1D, NHP2, SIN3A, MYEF2, USF1, PIAS1, CETN2, PDS5B, CISD2, ME1, LRRC59, CDC5L, U2AF2, TRNT1, NHP2L1, RPL9, RNMT, GABPA, SART3, CCAR2, RRP1B, DIDO1, RPA3, PTGES2, ATP8A2, VRK3, PDE6G, NUDT21, RPS27A, LUC7L3, HTATSF1, SMNDC1, EWSR1, PRPF31, KHDRBS1, TOP2B, YARS2, PDE6C, SMC3, NOVA2, MSH2, CNGA1, CYC1, SRSF11, RALY, MTA2, IDH3G, PIP4K2C, GTPBP4, FRG1, ARIH2, PUF60, TRAP1, RBMX, MDH1…	124995, 4869, 57118, 55651, 25942, 50804, 7391, 8554, 1069, 23047, 493856, 4199, 55379, 988, 11338, 51095, 4809, 6133, 8731, 2551, 9733, 57805, 23076, 11083, 6119, 80142, 51761, 51231, 5148, 11051, 6233, 51747, 27336, 10285, 2130, 26121, 10657, 7155, 51067, 5146, 9126, 4858, 4436, 1259, 1537, 9295, 22913, 9219, 3421, 79837, 23560, 2483, 10425, 22827, 10131, 27316, 4190, 27347, 6727, 3735, 1788, 2…	107732, 18148, 227541, 52530, 20466, 17876, 22278, 56469, 26370, 100710, 67006, 17436, 98238, 71702, 22185, 70047, 20826, 20005, 67897, 14390, 53890, 219158, 72462, 23856, 68240, 96979, 50769, 101568, 18588, 68219, 78294, 67684, 72459, 76479, 14030, 68988, 20218, 21974, 70120, 110855, 13006, 384569, 17685, 12788, 66445, 69207, 19383, 23942, 15929, 117150, 69237, 14300, 23807, 67959, 68015, 19655,…
organic cyclic compound binding	GO:0097159	4.50253e-18	222	139.946	5835	MRPL10, NPM1, CAMK1D, NHP2, SIN3A, MYEF2, USF1, PIAS1, CETN2, PDS5B, CISD2, ME1, LRRC59, CDC5L, U2AF2, TRNT1, NHP2L1, RPL9, RNMT, GABPA, SART3, CCAR2, RRP1B, DIDO1, RPA3, PTGES2, ATP8A2, VRK3, PDE6G, NUDT21, RPS27A, LUC7L3, HTATSF1, SMNDC1, EWSR1, PRPF31, KHDRBS1, TOP2B, YARS2, PDE6C, SMC3, NOVA2, MSH2, CNGA1, CYC1, SRSF11, RALY, MTA2, IDH3G, PIP4K2C, GTPBP4, FRG1, ARIH2, PUF60, TRAP1, RBMX, MDH1…	124995, 4869, 57118, 55651, 25942, 50804, 7391, 8554, 1069, 23047, 493856, 4199, 55379, 988, 11338, 51095, 4809, 6133, 8731, 2551, 9733, 57805, 23076, 11083, 6119, 80142, 51761, 51231, 5148, 11051, 6233, 51747, 27336, 10285, 2130, 26121, 10657, 7155, 51067, 5146, 9126, 4858, 4436, 1259, 1537, 9295, 22913, 9219, 3421, 79837, 23560, 2483, 10425, 22827, 10131, 27316, 4190, 27347, 6727, 3735, 1788, 2…	107732, 18148, 227541, 52530, 20466, 17876, 22278, 56469, 26370, 100710, 67006, 17436, 98238, 71702, 22185, 70047, 20826, 20005, 67897, 14390, 53890, 219158, 72462, 23856, 68240, 96979, 50769, 101568, 18588, 68219, 78294, 67684, 72459, 76479, 14030, 68988, 20218, 21974, 70120, 110855, 13006, 384569, 17685, 12788, 66445, 69207, 19383, 23942, 15929, 117150, 69237, 14300, 23807, 67959, 68015, 19655,…
small molecule binding	GO:0036094	1.07258e-09	108	61.7104	2573	CAMK1D, MYEF2, CETN2, PDS5B, ME1, U2AF2, TRNT1, SART3, PTGES2, ATP8A2, VRK3, PDE6G, HTATSF1, EWSR1, TOP2B, YARS2, PDE6C, SMC3, MSH2, CNGA1, SRSF11, RALY, IDH3G, PIP4K2C, GTPBP4, STX3, PUF60, TRAP1, RBMX, MDH1, STK39, KARS, NDUFAB1, HNRNPA3, GSR, SFPQ, AFG3L2, PFKFB2, MTIF2, RNPS1, POLR2D, VDAC2, DDX17, DNAJA3, GNAT1, GRK1, MECP2, RPS6KA5, NEDD4, RBM17, GATC, HARS2, SMCHD1, MSH6, EIF4B, RHOT1, DDX…	57118, 50804, 1069, 23047, 4199, 11338, 51095, 9733, 80142, 51761, 51231, 5148, 27336, 2130, 7155, 51067, 5146, 9126, 4436, 1259, 9295, 22913, 3421, 79837, 23560, 6809, 22827, 10131, 27316, 4190, 27347, 3735, 4706, 220988, 2936, 6421, 10939, 5208, 4528, 10921, 5433, 7417, 10521, 9093, 2779, 6011, 4204, 9252, 4734, 84991, 283459, 23438, 23347, 2956, 1975, 55288, 10212, 3189, 1655, 170506, 2180, 54…	227541, 17876, 26370, 100710, 17436, 22185, 70047, 53890, 96979, 50769, 101568, 18588, 72459, 14030, 21974, 70120, 110855, 13006, 17685, 12788, 69207, 19383, 15929, 117150, 69237, 20908, 67959, 68015, 19655, 17449, 53416, 85305, 70316, 229279, 14782, 71514, 69597, 18640, 76784, 19826, 69241, 22334, 67040, 83945, 14685, 24013, 17257, 73086, 17999, 76938, 384281, 70791, 74355, 17688, 75705, 59040, …
nucleotide binding	GO:0000166	3.74822e-09	98	55.0909	2297	CAMK1D, MYEF2, CETN2, PDS5B, ME1, U2AF2, TRNT1, SART3, ATP8A2, VRK3, PDE6G, HTATSF1, EWSR1, TOP2B, YARS2, PDE6C, SMC3, MSH2, CNGA1, SRSF11, RALY, IDH3G, PIP4K2C, GTPBP4, PUF60, TRAP1, RBMX, MDH1, STK39, KARS, HNRNPA3, GSR, SFPQ, AFG3L2, PFKFB2, MTIF2, RNPS1, POLR2D, VDAC2, DDX17, DNAJA3, GNAT1, GRK1, MECP2, RPS6KA5, RBM17, GATC, HARS2, SMCHD1, MSH6, EIF4B, RHOT1, DDX39A, HNRNPH3, DDX5, DHX36, ACS…	57118, 50804, 1069, 23047, 4199, 11338, 51095, 9733, 51761, 51231, 5148, 27336, 2130, 7155, 51067, 5146, 9126, 4436, 1259, 9295, 22913, 3421, 79837, 23560, 22827, 10131, 27316, 4190, 27347, 3735, 220988, 2936, 6421, 10939, 5208, 4528, 10921, 5433, 7417, 10521, 9093, 2779, 6011, 4204, 9252, 84991, 283459, 23438, 23347, 2956, 1975, 55288, 10212, 3189, 1655, 170506, 2180, 546, 1457, 9775, 23517, 101…	227541, 17876, 26370, 100710, 17436, 22185, 70047, 53890, 50769, 101568, 18588, 72459, 14030, 21974, 70120, 110855, 13006, 17685, 12788, 69207, 19383, 15929, 117150, 69237, 67959, 68015, 19655, 17449, 53416, 85305, 229279, 14782, 71514, 69597, 18640, 76784, 19826, 69241, 22334, 67040, 83945, 14685, 24013, 17257, 73086, 76938, 384281, 70791, 74355, 17688, 75705, 59040, 68278, 432467, 13207, 72162,…
nucleoside phosphate binding	GO:1901265	3.83542e-09	98	55.1149	2298	CAMK1D, MYEF2, CETN2, PDS5B, ME1, U2AF2, TRNT1, SART3, ATP8A2, VRK3, PDE6G, HTATSF1, EWSR1, TOP2B, YARS2, PDE6C, SMC3, MSH2, CNGA1, SRSF11, RALY, IDH3G, PIP4K2C, GTPBP4, PUF60, TRAP1, RBMX, MDH1, STK39, KARS, HNRNPA3, GSR, SFPQ, AFG3L2, PFKFB2, MTIF2, RNPS1, POLR2D, VDAC2, DDX17, DNAJA3, GNAT1, GRK1, MECP2, RPS6KA5, RBM17, GATC, HARS2, SMCHD1, MSH6, EIF4B, RHOT1, DDX39A, HNRNPH3, DDX5, DHX36, ACS…	57118, 50804, 1069, 23047, 4199, 11338, 51095, 9733, 51761, 51231, 5148, 27336, 2130, 7155, 51067, 5146, 9126, 4436, 1259, 9295, 22913, 3421, 79837, 23560, 22827, 10131, 27316, 4190, 27347, 3735, 220988, 2936, 6421, 10939, 5208, 4528, 10921, 5433, 7417, 10521, 9093, 2779, 6011, 4204, 9252, 84991, 283459, 23438, 23347, 2956, 1975, 55288, 10212, 3189, 1655, 170506, 2180, 546, 1457, 9775, 23517, 101…	227541, 17876, 26370, 100710, 17436, 22185, 70047, 53890, 50769, 101568, 18588, 72459, 14030, 21974, 70120, 110855, 13006, 17685, 12788, 69207, 19383, 15929, 117150, 69237, 67959, 68015, 19655, 17449, 53416, 85305, 229279, 14782, 71514, 69597, 18640, 76784, 19826, 69241, 22334, 67040, 83945, 14685, 24013, 17257, 73086, 76938, 384281, 70791, 74355, 17688, 75705, 59040, 68278, 432467, 13207, 72162,…
NADH dehydrogenase (quinone) activity	GO:0050136	1.9135e-08	10	0.93537	39	NDUFB6, NDUFS7, NDUFS4, NDUFA12, NDUFB10, NDUFB5, NDUFAB1, NDUFS6, NDUFA5, NDUFA1	4712, 374291, 4724, 55967, 4716, 4711, 4706, 4726, 4698, 4694	230075, 75406, 17993, 66414, 68342, 66046, 70316, 407785, 68202, 54405
NADH dehydrogenase (ubiquinone) activity	GO:0008137	1.9135e-08	10	0.93537	39	NDUFB6, NDUFS7, NDUFS4, NDUFA12, NDUFB10, NDUFB5, NDUFAB1, NDUFS6, NDUFA5, NDUFA1	4712, 374291, 4724, 55967, 4716, 4711, 4706, 4726, 4698, 4694	230075, 75406, 17993, 66414, 68342, 66046, 70316, 407785, 68202, 54405
NADH dehydrogenase activity	GO:0003954	1.9135e-08	10	0.93537	39	NDUFB6, NDUFS7, NDUFS4, NDUFA12, NDUFB10, NDUFB5, NDUFAB1, NDUFS6, NDUFA5, NDUFA1	4712, 374291, 4724, 55967, 4716, 4711, 4706, 4726, 4698, 4694	230075, 75406, 17993, 66414, 68342, 66046, 70316, 407785, 68202, 54405
protein binding	GO:0005515	5.54715e-08	255	204.15	8512	GNB3, MAPRE3, CSE1L, GNB1, NPM1, CAMK1D, SIN3A, USF1, PIAS1, CETN2, PDS5B, CISD2, DNAJC11, CDC5L, U2AF2, NHP2L1, RNMT, GABPA, SART3, CCAR2, RPA3, VRK3, PDE6G, NUDT21, SLC25A4, TMED10, LUC7L3, SMNDC1, DLAT, EWSR1, PRPF31, KHDRBS1, BBS4, TOP2B, RSF1, BBS9, YARS2, NDUFS7, SMC3, MSH2, LMAN2, CNGA1, SRSF11, HSD17B8, WDR61, RALY, MTA2, PIP4K2C, GTPBP4, GORASP2, PEX5L, SNAP25, FRG1, ARIH2, STX3, NDUFB10…	2784, 22924, 1434, 2782, 4869, 57118, 25942, 7391, 8554, 1069, 23047, 493856, 55735, 988, 11338, 4809, 8731, 2551, 9733, 57805, 6119, 51231, 5148, 11051, 291, 10972, 51747, 10285, 1737, 2130, 26121, 10657, 585, 7155, 51773, 27241, 51067, 374291, 9126, 4436, 10960, 1259, 9295, 7923, 80349, 22913, 9219, 79837, 23560, 26003, 51555, 6616, 2483, 10425, 6809, 4716, 22827, 2801, 10131, 27316, 27347, 513…	14695, 100732, 110750, 14688, 18148, 227541, 20466, 22278, 56469, 26370, 100710, 67006, 230935, 71702, 22185, 20826, 67897, 14390, 53890, 219158, 68240, 101568, 18588, 68219, 11739, 68581, 67684, 76479, 235339, 14030, 68988, 20218, 102774, 21974, 233532, 319845, 70120, 75406, 13006, 17685, 66890, 12788, 69207, 14979, 66317, 19383, 23942, 117150, 69237, 70231, 58869, 20614, 14300, 23807, 20908, 68…
catalytic activity	GO:0003824	2.75897e-07	177	129.801	5412	GNB3, NDUFB6, GNB1, USP39, CAMK1D, SIN3A, CA8, PIAS1, CETN2, ME1, TRNT1, RNMT, ICMT, PTGES2, ATP8A2, VRK3, PDE6G, NUDT21, GDE1, TPP2, UQCRH, DLAT, BBS4, TOP2B, PLCD3, RSF1, COX6C, YARS2, NDUFS7, NDUFS4, PDE6C, SMC3, MSH2, PTDSS2, NDUFA12, PPA1, HSD17B8, LPGAT1, MTA2, IDH3G, PIP4K2C, GTPBP4, ARIH2, NDUFB10, MDH1, STK39, KARS, DNMT3A, ELOVL4, FKBP8, NDUFB5, FTH1, NDUFAB1, CDS1, GSR, ATP6V1G1, AFG3L…	2784, 4712, 2782, 10713, 57118, 25942, 767, 8554, 1069, 4199, 51095, 8731, 23463, 80142, 51761, 51231, 5148, 11051, 51573, 7174, 7388, 1737, 585, 7155, 113026, 51773, 1345, 51067, 374291, 4724, 5146, 9126, 4436, 81490, 55967, 5464, 7923, 9926, 9219, 3421, 79837, 23560, 10425, 4716, 4190, 27347, 3735, 1788, 6785, 23770, 4711, 2495, 4706, 1040, 2936, 9550, 10939, 5208, 4528, 5433, 8452, 10155, 1052…	14695, 230075, 14688, 28035, 227541, 20466, 12319, 56469, 26370, 17436, 70047, 67897, 57295, 96979, 50769, 101568, 18588, 68219, 56209, 22019, 66576, 235339, 102774, 21974, 72469, 233532, 12864, 70120, 75406, 17993, 110855, 13006, 17685, 27388, 66414, 67895, 14979, 226856, 23942, 15929, 117150, 69237, 23807, 68342, 17449, 53416, 85305, 13435, 83603, 14232, 66046, 14319, 70316, 74596, 14782, 66290…
oxidoreductase activity, acting on NAD(P)H, quinone or similar compound as acceptor	GO:0016655	4.35204e-07	10	1.27114	53	NDUFB6, NDUFS7, NDUFS4, NDUFA12, NDUFB10, NDUFB5, NDUFAB1, NDUFS6, NDUFA5, NDUFA1	4712, 374291, 4724, 55967, 4716, 4711, 4706, 4726, 4698, 4694	230075, 75406, 17993, 66414, 68342, 66046, 70316, 407785, 68202, 54405
mRNA binding	GO:0003729	4.68258e-07	14	2.68619	112	NUDT21, LUC7L3, RBMX, RNPS1, RPS2, MECP2, YBX3, EIF4A3, FYTTD1, C1QBP, RPS5, YBX2, AGO2, NXF1	11051, 51747, 27316, 10921, 6187, 4204, 8531, 9775, 84248, 708, 6193, 51087, 27161, 10482	68219, 67684, 19655, 19826, 16898, 17257, 56449, 192170, 69823, 12261, 20103, 53422, 239528, 53319
unfolded protein binding	GO:0051082	8.57674e-07	13	2.42237	101	NPM1, TRAP1, AFG3L2, DNAJA3, DNAJB1, CLPX, RUVBL2, CCT5, DNAJB6, HTRA2, DNAJA4, AIP, HSPD1	4869, 10131, 10939, 9093, 3337, 10845, 10856, 22948, 10049, 27429, 55466, 9049, 3329	18148, 68015, 69597, 83945, 81489, 270166, 20174, 12465, 23950, 64704, 58233, 11632, 15510
hydrolase activity, acting on acid anhydrides	GO:0016817	1.23569e-06	41	18.3476	765	GNB3, GNB1, CETN2, ATP8A2, BBS4, TOP2B, RSF1, SMC3, MSH2, PPA1, GTPBP4, ATP6V1G1, MTIF2, DDX17, GNAT1, MSH6, ATP5L, RHOT1, DDX39A, DDX5, DHX36, ATRX, ATP5J, EIF4A3, SKIV2L2, ARFRP1, SUPV3L1, DDX6, CLPX, RAB28, GFM1, RUVBL2, CHD4, GTPBP1, ATP1B2, WRNIP1, HSPD1, TOP1, DDX21, DDX23, ATP6V1D	2784, 2782, 1069, 51761, 585, 7155, 51773, 9126, 4436, 5464, 23560, 9550, 4528, 10521, 2779, 2956, 10632, 55288, 10212, 1655, 170506, 546, 522, 9775, 23517, 10139, 6832, 1656, 10845, 9364, 85476, 10856, 1108, 9567, 482, 56897, 3329, 7150, 9188, 9416, 51382	14695, 14688, 26370, 50769, 102774, 21974, 233532, 13006, 17685, 67895, 69237, 66290, 76784, 67040, 14685, 17688, 27425, 59040, 68278, 13207, 72162, 22589, 11957, 192170, 72198, 76688, 338359, 13209, 270166, 100972, 28030, 20174, 107932, 14904, 11932, 78903, 15510, 21969, 56200, 74351, 73834
nucleoside-triphosphatase activity	GO:0017111	1.49267e-06	39	17.1484	715	GNB3, GNB1, CETN2, ATP8A2, BBS4, TOP2B, RSF1, SMC3, MSH2, GTPBP4, MTIF2, DDX17, GNAT1, MSH6, ATP5L, RHOT1, DDX39A, DDX5, DHX36, ATRX, ATP5J, EIF4A3, SKIV2L2, ARFRP1, SUPV3L1, DDX6, CLPX, RAB28, GFM1, RUVBL2, CHD4, GTPBP1, ATP1B2, WRNIP1, HSPD1, TOP1, DDX21, DDX23, ATP6V1D	2784, 2782, 1069, 51761, 585, 7155, 51773, 9126, 4436, 23560, 4528, 10521, 2779, 2956, 10632, 55288, 10212, 1655, 170506, 546, 522, 9775, 23517, 10139, 6832, 1656, 10845, 9364, 85476, 10856, 1108, 9567, 482, 56897, 3329, 7150, 9188, 9416, 51382	14695, 14688, 26370, 50769, 102774, 21974, 233532, 13006, 17685, 69237, 76784, 67040, 14685, 17688, 27425, 59040, 68278, 13207, 72162, 22589, 11957, 192170, 72198, 76688, 338359, 13209, 270166, 100972, 28030, 20174, 107932, 14904, 11932, 78903, 15510, 21969, 56200, 74351, 73834
pyrophosphatase activity	GO:0016462	2.46424e-06	40	18.1798	758	GNB3, GNB1, CETN2, ATP8A2, BBS4, TOP2B, RSF1, SMC3, MSH2, PPA1, GTPBP4, MTIF2, DDX17, GNAT1, MSH6, ATP5L, RHOT1, DDX39A, DDX5, DHX36, ATRX, ATP5J, EIF4A3, SKIV2L2, ARFRP1, SUPV3L1, DDX6, CLPX, RAB28, GFM1, RUVBL2, CHD4, GTPBP1, ATP1B2, WRNIP1, HSPD1, TOP1, DDX21, DDX23, ATP6V1D	2784, 2782, 1069, 51761, 585, 7155, 51773, 9126, 4436, 5464, 23560, 4528, 10521, 2779, 2956, 10632, 55288, 10212, 1655, 170506, 546, 522, 9775, 23517, 10139, 6832, 1656, 10845, 9364, 85476, 10856, 1108, 9567, 482, 56897, 3329, 7150, 9188, 9416, 51382	14695, 14688, 26370, 50769, 102774, 21974, 233532, 13006, 17685, 67895, 69237, 76784, 67040, 14685, 17688, 27425, 59040, 68278, 13207, 72162, 22589, 11957, 192170, 72198, 76688, 338359, 13209, 270166, 100972, 28030, 20174, 107932, 14904, 11932, 78903, 15510, 21969, 56200, 74351, 73834
hydrolase activity, acting on acid anhydrides, in phosphorus-containing anhydrides	GO:0016818	2.62839e-06	40	18.2277	760	GNB3, GNB1, CETN2, ATP8A2, BBS4, TOP2B, RSF1, SMC3, MSH2, PPA1, GTPBP4, MTIF2, DDX17, GNAT1, MSH6, ATP5L, RHOT1, DDX39A, DDX5, DHX36, ATRX, ATP5J, EIF4A3, SKIV2L2, ARFRP1, SUPV3L1, DDX6, CLPX, RAB28, GFM1, RUVBL2, CHD4, GTPBP1, ATP1B2, WRNIP1, HSPD1, TOP1, DDX21, DDX23, ATP6V1D	2784, 2782, 1069, 51761, 585, 7155, 51773, 9126, 4436, 5464, 23560, 4528, 10521, 2779, 2956, 10632, 55288, 10212, 1655, 170506, 546, 522, 9775, 23517, 10139, 6832, 1656, 10845, 9364, 85476, 10856, 1108, 9567, 482, 56897, 3329, 7150, 9188, 9416, 51382	14695, 14688, 26370, 50769, 102774, 21974, 233532, 13006, 17685, 67895, 69237, 76784, 67040, 14685, 17688, 27425, 59040, 68278, 13207, 72162, 22589, 11957, 192170, 72198, 76688, 338359, 13209, 270166, 100972, 28030, 20174, 107932, 14904, 11932, 78903, 15510, 21969, 56200, 74351, 73834
ribonucleoprotein complex binding	GO:0043021	4.10616e-06	10	1.60692	67	NPM1, PRPF31, MTIF2, PPIH, TIMM50, C1QBP, PRPF6, PTCD3, YBX2, RPSA	4869, 26121, 4528, 10465, 92609, 708, 24148, 55037, 51087, 3921	18148, 68988, 76784, 66101, 66525, 12261, 68879, 69956, 53422, 16785
RNA helicase activity	GO:0003724	4.27347e-06	7	0.695531	29	DDX17, DDX5, EIF4A3, SUPV3L1, DDX6, DDX21, DDX23	10521, 1655, 9775, 6832, 1656, 9188, 9416	67040, 13207, 192170, 338359, 13209, 56200, 74351
structure-specific DNA binding	GO:0043566	5.54702e-06	19	5.75612	240	USF1, RPA3, MSH2, MTA2, SSBP1, POLR2D, MECP2, YBX3, MSH6, APEX1, DHX36, SMARCB1, PIN4, YBX1, RUVBL2, WBP11, CHD4, POLR2G, HSPD1	7391, 6119, 4436, 9219, 6742, 5433, 4204, 8531, 2956, 328, 170506, 6598, 5303, 4904, 10856, 51729, 1108, 5436, 3329	22278, 68240, 17685, 23942, 381760, 69241, 17257, 56449, 17688, 11792, 72162, 20587, 69713, 22608, 20174, 60321, 107932, 67710, 15510
ATP-dependent helicase activity	GO:0008026	6.38416e-06	11	2.06261	86	CETN2, DDX17, DDX5, DHX36, EIF4A3, SUPV3L1, DDX6, RUVBL2, CHD4, DDX21, DDX23	1069, 10521, 1655, 170506, 9775, 6832, 1656, 10856, 1108, 9188, 9416	26370, 67040, 13207, 72162, 192170, 338359, 13209, 20174, 107932, 56200, 74351
purine NTP-dependent helicase activity	GO:0070035	6.38416e-06	11	2.06261	86	CETN2, DDX17, DDX5, DHX36, EIF4A3, SUPV3L1, DDX6, RUVBL2, CHD4, DDX21, DDX23	1069, 10521, 1655, 170506, 9775, 6832, 1656, 10856, 1108, 9188, 9416	26370, 67040, 13207, 72162, 192170, 338359, 13209, 20174, 107932, 56200, 74351
ATPase activity, coupled	GO:0042623	6.85184e-06	20	6.3797	266	CETN2, ATP8A2, TOP2B, MSH2, DDX17, MSH6, DDX5, DHX36, ATRX, EIF4A3, SUPV3L1, DDX6, CLPX, RUVBL2, CHD4, ATP1B2, TOP1, DDX21, DDX23, ATP6V1D	1069, 51761, 7155, 4436, 10521, 2956, 1655, 170506, 546, 9775, 6832, 1656, 10845, 10856, 1108, 482, 7150, 9188, 9416, 51382	26370, 50769, 21974, 17685, 67040, 17688, 13207, 72162, 22589, 192170, 338359, 13209, 270166, 20174, 107932, 11932, 21969, 56200, 74351, 73834
ATPase activity	GO:0016887	7.11848e-06	25	9.25776	386	CETN2, ATP8A2, TOP2B, RSF1, MSH2, DDX17, MSH6, ATP5L, DDX5, DHX36, ATRX, ATP5J, EIF4A3, SUPV3L1, DDX6, CLPX, RUVBL2, CHD4, ATP1B2, WRNIP1, HSPD1, TOP1, DDX21, DDX23, ATP6V1D	1069, 51761, 7155, 51773, 4436, 10521, 2956, 10632, 1655, 170506, 546, 522, 9775, 6832, 1656, 10845, 10856, 1108, 482, 56897, 3329, 7150, 9188, 9416, 51382	26370, 50769, 21974, 233532, 17685, 67040, 17688, 27425, 13207, 72162, 22589, 11957, 192170, 338359, 13209, 270166, 20174, 107932, 11932, 78903, 15510, 21969, 56200, 74351, 73834
chromatin binding	GO:0003682	7.41734e-06	26	9.88134	412	SIN3A, CDC5L, GABPA, TOP2B, SMC3, MTA2, RBMX, DNMT3A, SSBP1, MECP2, MSH6, APEX1, BRD3, GLI2, ATRX, SMARCB1, PBRM1, BAZ1B, VRK1, CBX1, CRX, RUVBL2, CHD4, HCFC1, YBX2, TOP1	25942, 988, 2551, 7155, 9126, 9219, 27316, 1788, 6742, 4204, 2956, 328, 8019, 2736, 546, 6598, 55193, 9031, 7443, 10951, 1406, 10856, 1108, 3054, 51087, 7150	20466, 71702, 14390, 21974, 13006, 23942, 19655, 13435, 381760, 17257, 17688, 11792, 67382, 14633, 22589, 20587, 66923, 22385, 22367, 12412, 12951, 20174, 107932, 15161, 53422, 21969
RNA-dependent ATPase activity	GO:0008186	1.3069e-05	6	0.551628	23	DDX17, DDX5, EIF4A3, SUPV3L1, DDX21, DDX23	10521, 1655, 9775, 6832, 9188, 9416	67040, 13207, 192170, 338359, 56200, 74351
helicase activity	GO:0004386	1.41957e-05	14	3.57359	149	CETN2, DDX17, DDX39A, DDX5, DHX36, ATRX, EIF4A3, SKIV2L2, SUPV3L1, DDX6, RUVBL2, CHD4, DDX21, DDX23	1069, 10521, 10212, 1655, 170506, 546, 9775, 23517, 6832, 1656, 10856, 1108, 9188, 9416	26370, 67040, 68278, 13207, 72162, 22589, 192170, 72198, 338359, 13209, 20174, 107932, 56200, 74351
oxidoreductase activity, acting on NAD(P)H	GO:0016651	1.68069e-05	11	2.27847	95	NDUFB6, NDUFS7, NDUFS4, NDUFA12, NDUFB10, NDUFB5, NDUFAB1, GSR, NDUFS6, NDUFA5, NDUFA1	4712, 374291, 4724, 55967, 4716, 4711, 4706, 2936, 4726, 4698, 4694	230075, 75406, 17993, 66414, 68342, 66046, 70316, 14782, 407785, 68202, 54405
binding	GO:0005488	1.84074e-05	335	304.499	12696	GNB3, MAPRE3, MRPL10, CSE1L, GNB1, USP39, NPM1, CAMK1D, NHP2, SIN3A, CA8, MYEF2, FABP7, USF1, PIAS1, CETN2, PDS5B, CISD2, ME1, LRRC59, DNAJC11, CDC5L, U2AF2, TRNT1, NHP2L1, RPL9, RNMT, GABPA, SART3, CCAR2, RRP1B, DIDO1, MCFD2, RPA3, PTGES2, ATP8A2, VRK3, PDE6G, NUDT21, SLC25A4, RPS27A, GDE1, TMED10, LUC7L3, TPP2, HTATSF1, SMNDC1, DLAT, EWSR1, PRPF31, KHDRBS1, BBS4, TOP2B, PLCD3, RSF1, BBS9, PITPN…	2784, 22924, 124995, 1434, 2782, 10713, 4869, 57118, 55651, 25942, 767, 50804, 2173, 7391, 8554, 1069, 23047, 493856, 4199, 55379, 55735, 988, 11338, 51095, 4809, 6133, 8731, 2551, 9733, 57805, 23076, 11083, 90411, 6119, 80142, 51761, 51231, 5148, 11051, 291, 6233, 51573, 10972, 51747, 7174, 27336, 10285, 1737, 2130, 26121, 10657, 585, 7155, 113026, 51773, 27241, 9600, 51067, 374291, 5146, 9126, …	14695, 100732, 107732, 110750, 14688, 28035, 18148, 227541, 52530, 20466, 12319, 17876, 12140, 22278, 56469, 26370, 100710, 67006, 17436, 98238, 230935, 71702, 22185, 70047, 20826, 20005, 67897, 14390, 53890, 219158, 72462, 23856, 193813, 68240, 96979, 50769, 101568, 18588, 68219, 11739, 78294, 56209, 68581, 67684, 22019, 72459, 76479, 235339, 14030, 68988, 20218, 102774, 21974, 72469, 233532, 31…
RNA polymerase II repressing transcription factor binding	GO:0001103	3.53302e-05	6	0.647564	27	SIN3A, BBS4, MTA2, TTC8, CHD4, BBS2	25942, 585, 9219, 123016, 1108, 583	20466, 102774, 23942, 76260, 107932, 67378
single-stranded DNA binding	GO:0003697	8.24241e-05	9	1.82277	76	RPA3, MSH2, SSBP1, POLR2D, YBX3, YBX1, WBP11, POLR2G, HSPD1	6119, 4436, 6742, 5433, 8531, 4904, 51729, 5436, 3329	68240, 17685, 381760, 69241, 56449, 22608, 60321, 67710, 15510
ATP-dependent RNA helicase activity	GO:0004004	0.000114543	5	0.503661	21	DDX5, EIF4A3, SUPV3L1, DDX21, DDX23	1655, 9775, 6832, 9188, 9416	13207, 192170, 338359, 56200, 74351
electron carrier activity	GO:0009055	0.000130724	10	2.3744	99	ME1, PTGES2, COX6C, CYC1, NDUFA12, GSR, COX7A2, NDUFS6, COX4I1, IDH3B	4199, 80142, 1345, 1537, 55967, 2936, 1347, 4726, 1327, 3420	17436, 96979, 12864, 66445, 66414, 14782, 12866, 407785, 12857, 170718
calcium sensitive guanylate cyclase activator activity	GO:0008048	0.000132051	3	0.119919	5	GUCA1B, GUCA1A, RCVRN	2979, 2978, 5957	107477, 14913, 19674
heat shock protein binding	GO:0031072	0.000155551	8	1.55895	65	LMAN2, DNAJA3, CSNK2A1, DNAJB1, DNAJB6, DNAJC10, FKBP5, DNAJA4	10960, 9093, 1457, 3337, 10049, 54431, 2289, 55466	66890, 83945, 12995, 81489, 23950, 66861, 14229, 58233
oxidoreductase activity	GO:0016491	0.000172411	33	16.7887	700	NDUFB6, ME1, PTGES2, UQCRH, COX6C, NDUFS7, NDUFS4, NDUFA12, HSD17B8, IDH3G, NDUFB10, MDH1, NDUFB5, FTH1, NDUFAB1, GSR, COIL, COX7A2, APEX1, CHCHD4, WWOX, UQCR10, ALKBH5, RDH8, PDHB, FAM213B, NDUFS6, COX4I1, NDUFA5, DNAJC10, NDUFA1, OGDHL, IDH3B	4712, 4199, 80142, 7388, 1345, 374291, 4724, 55967, 7923, 3421, 4716, 4190, 4711, 2495, 4706, 2936, 8161, 1347, 328, 131474, 51741, 29796, 54890, 50700, 5162, 127281, 4726, 1327, 4698, 54431, 4694, 55753, 3420	230075, 17436, 96979, 66576, 12864, 75406, 17993, 66414, 14979, 15929, 68342, 17449, 66046, 14319, 70316, 14782, 12812, 12866, 11792, 72170, 80707, 66152, 268420, 235033, 68263, 66469, 407785, 12857, 68202, 66861, 54405, 239017, 170718
ATPase activator activity	GO:0001671	0.0002694	4	0.335774	14	DNAJB1, DNAJB6, DNAJC10, ATP1B2	3337, 10049, 54431, 482	81489, 23950, 66861, 11932
peptidyl-prolyl cis-trans isomerase activity	GO:0003755	0.000305523	6	0.93537	39	FKBP8, PPIH, PIN4, PIN1, FKBP5, PPIG	23770, 10465, 5303, 5300, 2289, 9360	14232, 66101, 69713, 23988, 14229, 228005
isomerase activity	GO:0016853	0.000322728	12	3.66953	153	PTGES2, TOP2B, FKBP8, PPIH, ECI1, PIN4, PIN1, DKC1, FKBP5, PPIG, TOP1, PGAM1	80142, 7155, 23770, 10465, 1632, 5303, 5300, 1736, 2289, 9360, 7150, 5223	96979, 21974, 14232, 66101, 13177, 69713, 23988, 245474, 14229, 228005, 21969, 18648
transcription factor binding	GO:0008134	0.000329647	24	11.0566	461	NPM1, SIN3A, USF1, BBS4, MTA2, DNAJA3, TTC8, MECP2, CREB1, APEX1, NFYC, RORB, SMARCB1, C1QBP, PAXBP1, ESRRB, MYBBP1A, UBA2, CHD4, PARP1, TRIP12, AIP, GTF2B, BBS2	4869, 25942, 7391, 585, 9219, 9093, 123016, 4204, 1385, 328, 4802, 6096, 6598, 708, 94104, 2103, 10514, 10054, 1108, 142, 9320, 9049, 2959, 583	18148, 20466, 22278, 102774, 23942, 83945, 76260, 17257, 12912, 11792, 18046, 225998, 20587, 12261, 67367, 26380, 18432, 50995, 107932, 11545, 14897, 11632, 229906, 67378
DNA-dependent ATPase activity	GO:0008094	0.000385301	8	1.7748	74	TOP2B, MSH2, MSH6, DHX36, ATRX, RUVBL2, CHD4, TOP1	7155, 4436, 2956, 170506, 546, 10856, 1108, 7150	21974, 17685, 17688, 72162, 22589, 20174, 107932, 21969
cis-trans isomerase activity	GO:0016859	0.000404405	6	0.983338	41	FKBP8, PPIH, PIN4, PIN1, FKBP5, PPIG	23770, 10465, 5303, 5300, 2289, 9360	14232, 66101, 69713, 23988, 14229, 228005
cyclase activator activity	GO:0010853	0.000445745	3	0.167887	7	GUCA1B, GUCA1A, RCVRN	2979, 2978, 5957	107477, 14913, 19674
guanylate cyclase activator activity	GO:0030250	0.000445745	3	0.167887	7	GUCA1B, GUCA1A, RCVRN	2979, 2978, 5957	107477, 14913, 19674
purine ribonucleotide binding	GO:0032555	0.000446761	66	43.9144	1831	CAMK1D, CETN2, PDS5B, ME1, TRNT1, ATP8A2, VRK3, PDE6G, TOP2B, YARS2, PDE6C, SMC3, MSH2, CNGA1, IDH3G, PIP4K2C, GTPBP4, TRAP1, STK39, KARS, AFG3L2, PFKFB2, MTIF2, DDX17, DNAJA3, GNAT1, GRK1, RPS6KA5, GATC, HARS2, SMCHD1, MSH6, RHOT1, DDX39A, DDX5, DHX36, ACSL1, ATRX, CSNK2A1, EIF4A3, SKIV2L2, ARFRP1, SUPV3L1, TIMM44, ACSL6, IARS2, BAZ1B, VRK1, SEPHS2, DDX6, GUCY2D, SUCLA2, ILF2, CLPX, RAB28, GFM1,…	57118, 1069, 23047, 4199, 51095, 51761, 51231, 5148, 7155, 51067, 5146, 9126, 4436, 1259, 3421, 79837, 23560, 10131, 27347, 3735, 10939, 5208, 4528, 10521, 9093, 2779, 6011, 9252, 283459, 23438, 23347, 2956, 55288, 10212, 1655, 170506, 2180, 546, 1457, 9775, 23517, 10139, 6832, 10469, 23305, 55699, 9031, 7443, 22928, 1656, 3000, 8803, 3608, 10845, 9364, 85476, 10856, 22948, 10054, 1108, 9567, 554…	227541, 26370, 100710, 17436, 70047, 50769, 101568, 18588, 21974, 70120, 110855, 13006, 17685, 12788, 15929, 117150, 69237, 68015, 53416, 85305, 69597, 18640, 76784, 67040, 83945, 14685, 24013, 73086, 384281, 70791, 74355, 17688, 59040, 68278, 13207, 72162, 14081, 22589, 12995, 192170, 72198, 76688, 338359, 21856, 216739, 381314, 22385, 22367, 20768, 13209, 14919, 20916, 67781, 270166, 100972, 28…
ribonucleotide binding	GO:0032553	0.000565571	66	44.2982	1847	CAMK1D, CETN2, PDS5B, ME1, TRNT1, ATP8A2, VRK3, PDE6G, TOP2B, YARS2, PDE6C, SMC3, MSH2, CNGA1, IDH3G, PIP4K2C, GTPBP4, TRAP1, STK39, KARS, AFG3L2, PFKFB2, MTIF2, DDX17, DNAJA3, GNAT1, GRK1, RPS6KA5, GATC, HARS2, SMCHD1, MSH6, RHOT1, DDX39A, DDX5, DHX36, ACSL1, ATRX, CSNK2A1, EIF4A3, SKIV2L2, ARFRP1, SUPV3L1, TIMM44, ACSL6, IARS2, BAZ1B, VRK1, SEPHS2, DDX6, GUCY2D, SUCLA2, ILF2, CLPX, RAB28, GFM1,…	57118, 1069, 23047, 4199, 51095, 51761, 51231, 5148, 7155, 51067, 5146, 9126, 4436, 1259, 3421, 79837, 23560, 10131, 27347, 3735, 10939, 5208, 4528, 10521, 9093, 2779, 6011, 9252, 283459, 23438, 23347, 2956, 55288, 10212, 1655, 170506, 2180, 546, 1457, 9775, 23517, 10139, 6832, 10469, 23305, 55699, 9031, 7443, 22928, 1656, 3000, 8803, 3608, 10845, 9364, 85476, 10856, 22948, 10054, 1108, 9567, 554…	227541, 26370, 100710, 17436, 70047, 50769, 101568, 18588, 21974, 70120, 110855, 13006, 17685, 12788, 15929, 117150, 69237, 68015, 53416, 85305, 69597, 18640, 76784, 67040, 83945, 14685, 24013, 73086, 384281, 70791, 74355, 17688, 59040, 68278, 13207, 72162, 14081, 22589, 12995, 192170, 72198, 76688, 338359, 21856, 216739, 381314, 22385, 22367, 20768, 13209, 14919, 20916, 67781, 270166, 100972, 28…
disulfide oxidoreductase activity	GO:0015036	0.000570998	5	0.695531	29	PTGES2, GSR, COIL, CHCHD4, DNAJC10	80142, 2936, 8161, 131474, 54431	96979, 14782, 12812, 72170, 66861
single thymine insertion binding	GO:0032143	0.000573747	2	0.0479677	2	MSH2, MSH6	4436, 2956	17685, 17688
phosphothreonine binding	GO:0050816	0.000573747	2	0.0479677	2	NEDD4, PIN1	4734, 5300	17999, 23988
purine nucleotide binding	GO:0017076	0.000590785	66	44.3701	1850	CAMK1D, CETN2, PDS5B, ME1, TRNT1, ATP8A2, VRK3, PDE6G, TOP2B, YARS2, PDE6C, SMC3, MSH2, CNGA1, IDH3G, PIP4K2C, GTPBP4, TRAP1, STK39, KARS, AFG3L2, PFKFB2, MTIF2, DDX17, DNAJA3, GNAT1, GRK1, RPS6KA5, GATC, HARS2, SMCHD1, MSH6, RHOT1, DDX39A, DDX5, DHX36, ACSL1, ATRX, CSNK2A1, EIF4A3, SKIV2L2, ARFRP1, SUPV3L1, TIMM44, ACSL6, IARS2, BAZ1B, VRK1, SEPHS2, DDX6, GUCY2D, SUCLA2, ILF2, CLPX, RAB28, GFM1,…	57118, 1069, 23047, 4199, 51095, 51761, 51231, 5148, 7155, 51067, 5146, 9126, 4436, 1259, 3421, 79837, 23560, 10131, 27347, 3735, 10939, 5208, 4528, 10521, 9093, 2779, 6011, 9252, 283459, 23438, 23347, 2956, 55288, 10212, 1655, 170506, 2180, 546, 1457, 9775, 23517, 10139, 6832, 10469, 23305, 55699, 9031, 7443, 22928, 1656, 3000, 8803, 3608, 10845, 9364, 85476, 10856, 22948, 10054, 1108, 9567, 554…	227541, 26370, 100710, 17436, 70047, 50769, 101568, 18588, 21974, 70120, 110855, 13006, 17685, 12788, 15929, 117150, 69237, 68015, 53416, 85305, 69597, 18640, 76784, 67040, 83945, 14685, 24013, 73086, 384281, 70791, 74355, 17688, 59040, 68278, 13207, 72162, 14081, 22589, 12995, 192170, 72198, 76688, 338359, 21856, 216739, 381314, 22385, 22367, 20768, 13209, 14919, 20916, 67781, 270166, 100972, 28…
photoreceptor activity	GO:0009881	0.000604989	4	0.407725	17	OPN1SW, ELOVL4, TULP1, RHO	611, 6785, 7287, 6010	12057, 83603, 22157, 212541
guanylate cyclase regulator activity	GO:0030249	0.000700358	3	0.191871	8	GUCA1B, GUCA1A, RCVRN	2979, 2978, 5957	107477, 14913, 19674
enzyme binding	GO:0019899	0.000760736	52	33.1697	1383	GNB3, CSE1L, GNB1, NPM1, USF1, PIAS1, U2AF2, SART3, CCAR2, VRK3, NUDT21, TOP2B, NDUFS7, MSH2, PEX5L, TRAP1, STK39, RANBP3, SFPQ, ATP6V1G1, PFKFB2, CUL3, TRIM28, DNAJA3, GNAT1, RPS2, NEDD4, CREB1, YBX3, TNFAIP3, CBX3, WWOX, DDX5, DHX36, OPTN, ACSL6, TSG101, KPNA2, HNRNPA0, DNAJB1, C1QBP, CBX1, PIN1, PARP1, AKAP8L, C14orf166, DNAJC10, ATP1B2, CUL5, CTNNBL1, ACAT1, PGAM1	2784, 1434, 2782, 4869, 7391, 8554, 11338, 9733, 57805, 51231, 11051, 7155, 374291, 4436, 51555, 10131, 27347, 8498, 6421, 9550, 5208, 8452, 10155, 9093, 2779, 6187, 4734, 1385, 8531, 7128, 11335, 51741, 1655, 170506, 10133, 23305, 7251, 3838, 10949, 3337, 708, 10951, 5300, 142, 26993, 51637, 54431, 482, 8065, 56259, 38, 5223	14695, 110750, 14688, 18148, 22278, 56469, 22185, 53890, 219158, 101568, 68219, 21974, 75406, 17685, 58869, 68015, 53416, 71810, 71514, 66290, 18640, 26554, 21849, 83945, 14685, 16898, 17999, 12912, 56449, 21929, 12417, 80707, 13207, 72162, 71648, 216739, 22088, 16647, 77134, 81489, 12261, 12412, 23988, 11545, 54194, 68045, 66861, 11932, 75717, 66642, 110446, 18648
ATP binding	GO:0005524	0.000822682	54	34.9205	1456	CAMK1D, CETN2, PDS5B, TRNT1, ATP8A2, VRK3, TOP2B, YARS2, SMC3, MSH2, IDH3G, PIP4K2C, TRAP1, STK39, KARS, AFG3L2, PFKFB2, DDX17, DNAJA3, GRK1, RPS6KA5, GATC, HARS2, SMCHD1, MSH6, DDX39A, DDX5, DHX36, ACSL1, ATRX, CSNK2A1, EIF4A3, SKIV2L2, SUPV3L1, TIMM44, ACSL6, IARS2, BAZ1B, VRK1, SEPHS2, DDX6, GUCY2D, SUCLA2, ILF2, CLPX, RUVBL2, CCT5, UBA2, CHD4, DNAJA4, WRNIP1, HSPD1, DDX21, DDX23	57118, 1069, 23047, 51095, 51761, 51231, 7155, 51067, 9126, 4436, 3421, 79837, 10131, 27347, 3735, 10939, 5208, 10521, 9093, 6011, 9252, 283459, 23438, 23347, 2956, 10212, 1655, 170506, 2180, 546, 1457, 9775, 23517, 6832, 10469, 23305, 55699, 9031, 7443, 22928, 1656, 3000, 8803, 3608, 10845, 10856, 22948, 10054, 1108, 55466, 56897, 3329, 9188, 9416	227541, 26370, 100710, 70047, 50769, 101568, 21974, 70120, 13006, 17685, 15929, 117150, 68015, 53416, 85305, 69597, 18640, 67040, 83945, 24013, 73086, 384281, 70791, 74355, 17688, 68278, 13207, 72162, 14081, 22589, 12995, 192170, 72198, 338359, 21856, 216739, 381314, 22385, 22367, 20768, 13209, 14919, 20916, 67781, 270166, 20174, 12465, 50995, 107932, 58233, 78903, 15510, 56200, 74351
adenyl ribonucleotide binding	GO:0032559	0.000832287	55	35.7599	1491	CAMK1D, CETN2, PDS5B, ME1, TRNT1, ATP8A2, VRK3, TOP2B, YARS2, SMC3, MSH2, IDH3G, PIP4K2C, TRAP1, STK39, KARS, AFG3L2, PFKFB2, DDX17, DNAJA3, GRK1, RPS6KA5, GATC, HARS2, SMCHD1, MSH6, DDX39A, DDX5, DHX36, ACSL1, ATRX, CSNK2A1, EIF4A3, SKIV2L2, SUPV3L1, TIMM44, ACSL6, IARS2, BAZ1B, VRK1, SEPHS2, DDX6, GUCY2D, SUCLA2, ILF2, CLPX, RUVBL2, CCT5, UBA2, CHD4, DNAJA4, WRNIP1, HSPD1, DDX21, DDX23	57118, 1069, 23047, 4199, 51095, 51761, 51231, 7155, 51067, 9126, 4436, 3421, 79837, 10131, 27347, 3735, 10939, 5208, 10521, 9093, 6011, 9252, 283459, 23438, 23347, 2956, 10212, 1655, 170506, 2180, 546, 1457, 9775, 23517, 6832, 10469, 23305, 55699, 9031, 7443, 22928, 1656, 3000, 8803, 3608, 10845, 10856, 22948, 10054, 1108, 55466, 56897, 3329, 9188, 9416	227541, 26370, 100710, 17436, 70047, 50769, 101568, 21974, 70120, 13006, 17685, 15929, 117150, 68015, 53416, 85305, 69597, 18640, 67040, 83945, 24013, 73086, 384281, 70791, 74355, 17688, 68278, 13207, 72162, 14081, 22589, 12995, 192170, 72198, 338359, 21856, 216739, 381314, 22385, 22367, 20768, 13209, 14919, 20916, 67781, 270166, 20174, 12465, 50995, 107932, 58233, 78903, 15510, 56200, 74351
cyclase regulator activity	GO:0010851	0.00103248	3	0.215855	9	GUCA1B, GUCA1A, RCVRN	2979, 2978, 5957	107477, 14913, 19674
adenyl nucleotide binding	GO:0030554	0.00108213	55	36.1676	1508	CAMK1D, CETN2, PDS5B, ME1, TRNT1, ATP8A2, VRK3, TOP2B, YARS2, SMC3, MSH2, IDH3G, PIP4K2C, TRAP1, STK39, KARS, AFG3L2, PFKFB2, DDX17, DNAJA3, GRK1, RPS6KA5, GATC, HARS2, SMCHD1, MSH6, DDX39A, DDX5, DHX36, ACSL1, ATRX, CSNK2A1, EIF4A3, SKIV2L2, SUPV3L1, TIMM44, ACSL6, IARS2, BAZ1B, VRK1, SEPHS2, DDX6, GUCY2D, SUCLA2, ILF2, CLPX, RUVBL2, CCT5, UBA2, CHD4, DNAJA4, WRNIP1, HSPD1, DDX21, DDX23	57118, 1069, 23047, 4199, 51095, 51761, 51231, 7155, 51067, 9126, 4436, 3421, 79837, 10131, 27347, 3735, 10939, 5208, 10521, 9093, 6011, 9252, 283459, 23438, 23347, 2956, 10212, 1655, 170506, 2180, 546, 1457, 9775, 23517, 6832, 10469, 23305, 55699, 9031, 7443, 22928, 1656, 3000, 8803, 3608, 10845, 10856, 22948, 10054, 1108, 55466, 56897, 3329, 9188, 9416	227541, 26370, 100710, 17436, 70047, 50769, 101568, 21974, 70120, 13006, 17685, 15929, 117150, 68015, 53416, 85305, 69597, 18640, 67040, 83945, 24013, 73086, 384281, 70791, 74355, 17688, 68278, 13207, 72162, 14081, 22589, 12995, 192170, 72198, 338359, 21856, 216739, 381314, 22385, 22367, 20768, 13209, 14919, 20916, 67781, 270166, 20174, 12465, 50995, 107932, 58233, 78903, 15510, 56200, 74351
ATPase regulator activity	GO:0060590	0.00116336	4	0.479677	20	DNAJB1, DNAJB6, DNAJC10, ATP1B2	3337, 10049, 54431, 482	81489, 23950, 66861, 11932
purine ribonucleoside binding	GO:0032550	0.0012785	63	43.1469	1799	CAMK1D, CETN2, PDS5B, ME1, TRNT1, ATP8A2, VRK3, TOP2B, YARS2, SMC3, MSH2, IDH3G, PIP4K2C, GTPBP4, TRAP1, STK39, KARS, AFG3L2, PFKFB2, MTIF2, DDX17, DNAJA3, GNAT1, GRK1, RPS6KA5, GATC, HARS2, SMCHD1, MSH6, RHOT1, DDX39A, DDX5, DHX36, ACSL1, ATRX, CSNK2A1, EIF4A3, SKIV2L2, ARFRP1, SUPV3L1, TIMM44, ACSL6, IARS2, BAZ1B, VRK1, SEPHS2, DDX6, GUCY2D, SUCLA2, ILF2, CLPX, RAB28, GFM1, RUVBL2, CCT5, UBA2, …	57118, 1069, 23047, 4199, 51095, 51761, 51231, 7155, 51067, 9126, 4436, 3421, 79837, 23560, 10131, 27347, 3735, 10939, 5208, 4528, 10521, 9093, 2779, 6011, 9252, 283459, 23438, 23347, 2956, 55288, 10212, 1655, 170506, 2180, 546, 1457, 9775, 23517, 10139, 6832, 10469, 23305, 55699, 9031, 7443, 22928, 1656, 3000, 8803, 3608, 10845, 9364, 85476, 10856, 22948, 10054, 1108, 9567, 55466, 56897, 3329, 9…	227541, 26370, 100710, 17436, 70047, 50769, 101568, 21974, 70120, 13006, 17685, 15929, 117150, 69237, 68015, 53416, 85305, 69597, 18640, 76784, 67040, 83945, 14685, 24013, 73086, 384281, 70791, 74355, 17688, 59040, 68278, 13207, 72162, 14081, 22589, 12995, 192170, 72198, 76688, 338359, 21856, 216739, 381314, 22385, 22367, 20768, 13209, 14919, 20916, 67781, 270166, 100972, 28030, 20174, 12465, 509…
purine nucleoside binding	GO:0001883	0.00133226	63	43.2189	1802	CAMK1D, CETN2, PDS5B, ME1, TRNT1, ATP8A2, VRK3, TOP2B, YARS2, SMC3, MSH2, IDH3G, PIP4K2C, GTPBP4, TRAP1, STK39, KARS, AFG3L2, PFKFB2, MTIF2, DDX17, DNAJA3, GNAT1, GRK1, RPS6KA5, GATC, HARS2, SMCHD1, MSH6, RHOT1, DDX39A, DDX5, DHX36, ACSL1, ATRX, CSNK2A1, EIF4A3, SKIV2L2, ARFRP1, SUPV3L1, TIMM44, ACSL6, IARS2, BAZ1B, VRK1, SEPHS2, DDX6, GUCY2D, SUCLA2, ILF2, CLPX, RAB28, GFM1, RUVBL2, CCT5, UBA2, …	57118, 1069, 23047, 4199, 51095, 51761, 51231, 7155, 51067, 9126, 4436, 3421, 79837, 23560, 10131, 27347, 3735, 10939, 5208, 4528, 10521, 9093, 2779, 6011, 9252, 283459, 23438, 23347, 2956, 55288, 10212, 1655, 170506, 2180, 546, 1457, 9775, 23517, 10139, 6832, 10469, 23305, 55699, 9031, 7443, 22928, 1656, 3000, 8803, 3608, 10845, 9364, 85476, 10856, 22948, 10054, 1108, 9567, 55466, 56897, 3329, 9…	227541, 26370, 100710, 17436, 70047, 50769, 101568, 21974, 70120, 13006, 17685, 15929, 117150, 69237, 68015, 53416, 85305, 69597, 18640, 76784, 67040, 83945, 14685, 24013, 73086, 384281, 70791, 74355, 17688, 59040, 68278, 13207, 72162, 14081, 22589, 12995, 192170, 72198, 76688, 338359, 21856, 216739, 381314, 22385, 22367, 20768, 13209, 14919, 20916, 67781, 270166, 100972, 28030, 20174, 12465, 509…
ribonucleoside binding	GO:0032549	0.00135062	63	43.2429	1803	CAMK1D, CETN2, PDS5B, ME1, TRNT1, ATP8A2, VRK3, TOP2B, YARS2, SMC3, MSH2, IDH3G, PIP4K2C, GTPBP4, TRAP1, STK39, KARS, AFG3L2, PFKFB2, MTIF2, DDX17, DNAJA3, GNAT1, GRK1, RPS6KA5, GATC, HARS2, SMCHD1, MSH6, RHOT1, DDX39A, DDX5, DHX36, ACSL1, ATRX, CSNK2A1, EIF4A3, SKIV2L2, ARFRP1, SUPV3L1, TIMM44, ACSL6, IARS2, BAZ1B, VRK1, SEPHS2, DDX6, GUCY2D, SUCLA2, ILF2, CLPX, RAB28, GFM1, RUVBL2, CCT5, UBA2, …	57118, 1069, 23047, 4199, 51095, 51761, 51231, 7155, 51067, 9126, 4436, 3421, 79837, 23560, 10131, 27347, 3735, 10939, 5208, 4528, 10521, 9093, 2779, 6011, 9252, 283459, 23438, 23347, 2956, 55288, 10212, 1655, 170506, 2180, 546, 1457, 9775, 23517, 10139, 6832, 10469, 23305, 55699, 9031, 7443, 22928, 1656, 3000, 8803, 3608, 10845, 9364, 85476, 10856, 22948, 10054, 1108, 9567, 55466, 56897, 3329, 9…	227541, 26370, 100710, 17436, 70047, 50769, 101568, 21974, 70120, 13006, 17685, 15929, 117150, 69237, 68015, 53416, 85305, 69597, 18640, 76784, 67040, 83945, 14685, 24013, 73086, 384281, 70791, 74355, 17688, 59040, 68278, 13207, 72162, 14081, 22589, 12995, 192170, 72198, 76688, 338359, 21856, 216739, 381314, 22385, 22367, 20768, 13209, 14919, 20916, 67781, 270166, 100972, 28030, 20174, 12465, 509…
ribosomal small subunit binding	GO:0043024	0.00144882	3	0.239838	10	NPM1, MTIF2, PTCD3	4869, 4528, 55037	18148, 76784, 69956
histone binding	GO:0042393	0.00146173	10	3.21383	134	NPM1, RSF1, MSH6, BRD3, ATRX, BAZ1B, VRK1, CBX8, ANP32E, SUPT6H	4869, 51773, 2956, 8019, 546, 9031, 7443, 57332, 81611, 6830	18148, 233532, 17688, 67382, 22589, 22385, 22367, 30951, 66471, 20926
nucleoside binding	GO:0001882	0.00154696	63	43.4827	1813	CAMK1D, CETN2, PDS5B, ME1, TRNT1, ATP8A2, VRK3, TOP2B, YARS2, SMC3, MSH2, IDH3G, PIP4K2C, GTPBP4, TRAP1, STK39, KARS, AFG3L2, PFKFB2, MTIF2, DDX17, DNAJA3, GNAT1, GRK1, RPS6KA5, GATC, HARS2, SMCHD1, MSH6, RHOT1, DDX39A, DDX5, DHX36, ACSL1, ATRX, CSNK2A1, EIF4A3, SKIV2L2, ARFRP1, SUPV3L1, TIMM44, ACSL6, IARS2, BAZ1B, VRK1, SEPHS2, DDX6, GUCY2D, SUCLA2, ILF2, CLPX, RAB28, GFM1, RUVBL2, CCT5, UBA2, …	57118, 1069, 23047, 4199, 51095, 51761, 51231, 7155, 51067, 9126, 4436, 3421, 79837, 23560, 10131, 27347, 3735, 10939, 5208, 4528, 10521, 9093, 2779, 6011, 9252, 283459, 23438, 23347, 2956, 55288, 10212, 1655, 170506, 2180, 546, 1457, 9775, 23517, 10139, 6832, 10469, 23305, 55699, 9031, 7443, 22928, 1656, 3000, 8803, 3608, 10845, 9364, 85476, 10856, 22948, 10054, 1108, 9567, 55466, 56897, 3329, 9…	227541, 26370, 100710, 17436, 70047, 50769, 101568, 21974, 70120, 13006, 17685, 15929, 117150, 69237, 68015, 53416, 85305, 69597, 18640, 76784, 67040, 83945, 14685, 24013, 73086, 384281, 70791, 74355, 17688, 59040, 68278, 13207, 72162, 14081, 22589, 12995, 192170, 72198, 76688, 338359, 21856, 216739, 381314, 22385, 22367, 20768, 13209, 14919, 20916, 67781, 270166, 100972, 28030, 20174, 12465, 509…
single-stranded RNA binding	GO:0003727	0.0016219	6	1.27114	53	KHDRBS1, POLR2D, EIF4A3, HNRNPH1, CBX8, POLR2G	10657, 5433, 9775, 3187, 57332, 5436	20218, 69241, 192170, 59013, 30951, 67710
transcription coactivator activity	GO:0003713	0.00164815	16	6.90735	288	NPM1, PIAS1, GABPA, ICMT, TRIM28, DDX17, ZFX, APEX1, NFYC, DDX5, SMARCB1, CCAR1, PRPF6, ESRRB, HCFC1, AIP	4869, 8554, 2551, 23463, 10155, 10521, 7543, 328, 4802, 1655, 6598, 55749, 24148, 2103, 3054, 9049	18148, 56469, 14390, 57295, 21849, 67040, 22764, 11792, 18046, 13207, 20587, 67500, 68879, 26380, 15161, 11632
RNA 7-methylguanosine cap binding	GO:0000340	0.00168017	2	0.0719515	3	AGO2, NCBP2	27161, 22916	239528, 68092
opsin binding	GO:0002046	0.00168017	2	0.0719515	3	ARR3, SAG	407, 6295	170735, 20215
isocitrate dehydrogenase (NAD+) activity	GO:0004449	0.00168017	2	0.0719515	3	IDH3G, IDH3B	3421, 3420	15929, 170718
single guanine insertion binding	GO:0032142	0.00168017	2	0.0719515	3	MSH2, MSH6	4436, 2956	17685, 17688
oxidized purine DNA binding	GO:0032357	0.00168017	2	0.0719515	3	MSH2, MSH6	4436, 2956	17685, 17688
histone methyltransferase binding	GO:1990226	0.00168017	2	0.0719515	3	CBX3, CBX1	11335, 10951	12417, 12412
oxidized DNA binding	GO:0032356	0.00168017	2	0.0719515	3	MSH2, MSH6	4436, 2956	17685, 17688
double-stranded RNA binding	GO:0003725	0.00178839	6	1.29513	54	ILF3, DHX36, SUPV3L1, ILF2, HSPD1, DDX21	3609, 170506, 6832, 3608, 3329, 9188	16201, 72162, 338359, 67781, 15510, 56200
purine ribonucleoside triphosphate binding	GO:0035639	0.00182875	62	42.9311	1790	CAMK1D, CETN2, PDS5B, TRNT1, ATP8A2, VRK3, TOP2B, YARS2, SMC3, MSH2, IDH3G, PIP4K2C, GTPBP4, TRAP1, STK39, KARS, AFG3L2, PFKFB2, MTIF2, DDX17, DNAJA3, GNAT1, GRK1, RPS6KA5, GATC, HARS2, SMCHD1, MSH6, RHOT1, DDX39A, DDX5, DHX36, ACSL1, ATRX, CSNK2A1, EIF4A3, SKIV2L2, ARFRP1, SUPV3L1, TIMM44, ACSL6, IARS2, BAZ1B, VRK1, SEPHS2, DDX6, GUCY2D, SUCLA2, ILF2, CLPX, RAB28, GFM1, RUVBL2, CCT5, UBA2, CHD4,…	57118, 1069, 23047, 51095, 51761, 51231, 7155, 51067, 9126, 4436, 3421, 79837, 23560, 10131, 27347, 3735, 10939, 5208, 4528, 10521, 9093, 2779, 6011, 9252, 283459, 23438, 23347, 2956, 55288, 10212, 1655, 170506, 2180, 546, 1457, 9775, 23517, 10139, 6832, 10469, 23305, 55699, 9031, 7443, 22928, 1656, 3000, 8803, 3608, 10845, 9364, 85476, 10856, 22948, 10054, 1108, 9567, 55466, 56897, 3329, 9188, 9…	227541, 26370, 100710, 70047, 50769, 101568, 21974, 70120, 13006, 17685, 15929, 117150, 69237, 68015, 53416, 85305, 69597, 18640, 76784, 67040, 83945, 14685, 24013, 73086, 384281, 70791, 74355, 17688, 59040, 68278, 13207, 72162, 14081, 22589, 12995, 192170, 72198, 76688, 338359, 21856, 216739, 381314, 22385, 22367, 20768, 13209, 14919, 20916, 67781, 270166, 100972, 28030, 20174, 12465, 50995, 107…
3',5'-cyclic-GMP phosphodiesterase activity	GO:0047555	0.00195683	3	0.263822	11	PDE6G, PDE6C, PDE6A	5148, 5146, 5145	18588, 110855, 225600
repressing transcription factor binding	GO:0070491	0.00196808	6	1.31911	55	SIN3A, BBS4, MTA2, TTC8, CHD4, BBS2	25942, 585, 9219, 123016, 1108, 583	20466, 102774, 23942, 76260, 107932, 67378
RNA polymerase II distal enhancer sequence-specific DNA binding	GO:0000980	0.00196808	6	1.31911	55	MTA2, CREB1, SMARCB1, ESRRB, RUVBL2, CHD4	9219, 1385, 6598, 2103, 10856, 1108	23942, 12912, 20587, 26380, 20174, 107932
hydrolase activity	GO:0016787	0.00228969	77	56.362	2350	GNB3, GNB1, USP39, SIN3A, CETN2, ATP8A2, PDE6G, NUDT21, GDE1, TPP2, BBS4, TOP2B, PLCD3, RSF1, PDE6C, SMC3, MSH2, PPA1, MTA2, GTPBP4, ATP6V1G1, AFG3L2, PFKFB2, MTIF2, DDX17, GNAT1, FAHD2A, INPP1, PPP1R8, MSH6, ATP5L, TNFAIP3, APEX1, RHOT1, DDX39A, DDX5, DHX36, THOP1, ATRX, ATP5J, EIF4A3, PDE6A, TIMM50, SKIV2L2, GDPD1, ARFRP1, SUPV3L1, IARS2, DDX6, NCEH1, NT5E, CLPX, RAB28, GFM1, RUVBL2, RBP3, GLB1…	2784, 2782, 10713, 25942, 1069, 51761, 5148, 11051, 51573, 7174, 585, 7155, 113026, 51773, 5146, 9126, 4436, 5464, 9219, 23560, 9550, 10939, 5208, 4528, 10521, 2779, 51011, 3628, 5511, 2956, 10632, 7128, 328, 55288, 10212, 1655, 170506, 7064, 546, 522, 9775, 5145, 92609, 23517, 284161, 10139, 6832, 55699, 1656, 57552, 4907, 10845, 9364, 85476, 10856, 5949, 89944, 1108, 27429, 9567, 84681, 482, 68…	14695, 14688, 28035, 20466, 26370, 50769, 18588, 68219, 56209, 22019, 102774, 21974, 72469, 233532, 110855, 13006, 17685, 67895, 23942, 69237, 66290, 69597, 18640, 76784, 67040, 14685, 68126, 16329, 100336, 17688, 27425, 21929, 11792, 59040, 68278, 13207, 72162, 50492, 22589, 11957, 192170, 225600, 66525, 72198, 66569, 76688, 338359, 381314, 13209, 320024, 23959, 270166, 100972, 28030, 20174, 196…
transcription cofactor activity	GO:0003712	0.00256428	23	12.1118	505	NPM1, SIN3A, PIAS1, GABPA, ICMT, TRIM28, DDX17, MECP2, ZFX, CREB1, YBX3, APEX1, NFYC, DDX5, SMARCB1, CCAR1, TSG101, HSBP1, C1QBP, PRPF6, ESRRB, HCFC1, AIP	4869, 25942, 8554, 2551, 23463, 10155, 10521, 4204, 7543, 1385, 8531, 328, 4802, 1655, 6598, 55749, 7251, 3281, 708, 24148, 2103, 3054, 9049	18148, 20466, 56469, 14390, 57295, 21849, 67040, 17257, 22764, 12912, 56449, 11792, 18046, 13207, 20587, 67500, 22088, 68196, 12261, 68879, 26380, 15161, 11632
transcription factor binding transcription factor activity	GO:0000989	0.00272515	24	12.9033	538	NPM1, SIN3A, PIAS1, GABPA, ICMT, MTA2, TRIM28, DDX17, MECP2, ZFX, CREB1, YBX3, APEX1, NFYC, DDX5, SMARCB1, CCAR1, TSG101, HSBP1, C1QBP, PRPF6, ESRRB, HCFC1, AIP	4869, 25942, 8554, 2551, 23463, 9219, 10155, 10521, 4204, 7543, 1385, 8531, 328, 4802, 1655, 6598, 55749, 7251, 3281, 708, 24148, 2103, 3054, 9049	18148, 20466, 56469, 14390, 57295, 23942, 21849, 67040, 17257, 22764, 12912, 56449, 11792, 18046, 13207, 20587, 67500, 22088, 68196, 12261, 68879, 26380, 15161, 11632
protein binding transcription factor activity	GO:0000988	0.00292538	24	12.9753	541	NPM1, SIN3A, PIAS1, GABPA, ICMT, MTA2, TRIM28, DDX17, MECP2, ZFX, CREB1, YBX3, APEX1, NFYC, DDX5, SMARCB1, CCAR1, TSG101, HSBP1, C1QBP, PRPF6, ESRRB, HCFC1, AIP	4869, 25942, 8554, 2551, 23463, 9219, 10155, 10521, 4204, 7543, 1385, 8531, 328, 4802, 1655, 6598, 55749, 7251, 3281, 708, 24148, 2103, 3054, 9049	18148, 20466, 56469, 14390, 57295, 23942, 21849, 67040, 17257, 22764, 12912, 56449, 11792, 18046, 13207, 20587, 67500, 22088, 68196, 12261, 68879, 26380, 15161, 11632
phosphoserine binding	GO:0050815	0.00333361	2	0.0959354	4	NEDD4, PIN1	4734, 5300	17999, 23988
DNA topoisomerase II activity	GO:0061505	0.00333361	2	0.0959354	4	TOP2B, TOP1	7155, 7150	21974, 21969
guanine/thymine mispair binding	GO:0032137	0.00333361	2	0.0959354	4	MSH2, MSH6	4436, 2956	17685, 17688
C-acetyltransferase activity	GO:0016453	0.00333361	2	0.0959354	4	GCAT, ACAT1	23464, 38	26912, 110446
DNA topoisomerase type II (ATP-hydrolyzing) activity	GO:0003918	0.00333361	2	0.0959354	4	TOP2B, TOP1	7155, 7150	21974, 21969
malic enzyme activity	GO:0004470	0.00333361	2	0.0959354	4	ME1, MDH1	4199, 4190	17436, 17449
single base insertion or deletion binding	GO:0032138	0.00333361	2	0.0959354	4	MSH2, MSH6	4436, 2956	17685, 17688
structural constituent of ribosome	GO:0003735	0.00351389	10	3.62156	151	MRPL10, RPL9, RPS27A, MRPS9, RPS2, RPL10A, MRPS21, RPS5, MRPS31, RPSA	124995, 6133, 6233, 64965, 6187, 4736, 54460, 6193, 10240, 3921	107732, 20005, 78294, 69527, 16898, 19896, 66292, 20103, 57312, 16785
snoRNA binding	GO:0030515	0.0040919	3	0.335774	14	NHP2, NHP2L1, NOP58	55651, 4809, 51602	52530, 20826, 55989
oxidoreductase activity, acting on a sulfur group of donors	GO:0016667	0.00518539	5	1.12724	47	PTGES2, GSR, COIL, CHCHD4, DNAJC10	80142, 2936, 8161, 131474, 54431	96979, 14782, 12812, 72170, 66861
phosphoric diester hydrolase activity	GO:0008081	0.00519061	7	2.11058	88	PDE6G, GDE1, PLCD3, PDE6C, APEX1, PDE6A, GDPD1	5148, 51573, 113026, 5146, 328, 5145, 284161	18588, 56209, 72469, 110855, 11792, 225600, 66569
protein carboxyl O-methyltransferase activity	GO:0051998	0.00546693	2	0.119919	5	ICMT, PCMTD2	23463, 55251	57295, 245867
isocitrate dehydrogenase activity	GO:0004448	0.00546693	2	0.119919	5	IDH3G, IDH3B	3421, 3420	15929, 170718
protein phosphatase type 1 regulator activity	GO:0008599	0.00546693	2	0.119919	5	PPP1R8, WBP11	5511, 51729	100336, 60321
carboxyl-O-methyltransferase activity	GO:0010340	0.00546693	2	0.119919	5	ICMT, PCMTD2	23463, 55251	57295, 245867
mRNA methyltransferase activity	GO:0008174	0.00546693	2	0.119919	5	RNMT, CMTR1	8731, 23070	67897, 74157
phosphatidylinositol transporter activity	GO:0008526	0.00546693	2	0.119919	5	PITPNM1, PITPNM3	9600, 83394	18739, 327958
RNA polymerase II transcription factor binding	GO:0001085	0.00586622	7	2.15855	90	SIN3A, BBS4, MTA2, TTC8, CREB1, CHD4, BBS2	25942, 585, 9219, 123016, 1385, 1108, 583	20466, 102774, 23942, 76260, 12912, 107932, 67378
O-methyltransferase activity	GO:0008171	0.00607502	3	0.383741	16	ICMT, CMTR1, PCMTD2	23463, 23070, 55251	57295, 74157, 245867
NAD binding	GO:0051287	0.00619998	5	1.17521	49	ME1, IDH3G, MDH1, PARP1, IDH3B	4199, 3421, 4190, 142, 3420	17436, 15929, 17449, 11545, 170718
DNA binding	GO:0003677	0.0065326	76	57.8011	2410	SIN3A, MYEF2, USF1, PIAS1, PDS5B, CDC5L, GABPA, RPA3, PTGES2, LUC7L3, KHDRBS1, TOP2B, MSH2, MTA2, PUF60, RBMX, DNMT3A, ZMAT2, TERF2IP, PHC2, SSBP1, SFPQ, POLR2D, PNN, TRIM28, MECP2, NUCB2, ZFX, PPP1R8, CREB1, YBX3, MSH6, TNFAIP3, APEX1, ILF3, NFYC, DHX36, RORB, GLI2, ATRX, SURF6, SMARCB1, PHF5A, TCEA1, PIN4, PBRM1, SUPV3L1, TSG101, YBX1, ILF2, PAXBP1, PCBP3, ESRRB, MYBBP1A, CRX, POLR2E, RUVBL2, W…	25942, 50804, 7391, 8554, 23047, 988, 2551, 6119, 80142, 51747, 10657, 7155, 4436, 9219, 22827, 27316, 1788, 153527, 54386, 1912, 6742, 6421, 5433, 5411, 10155, 4204, 4925, 7543, 5511, 1385, 8531, 2956, 7128, 328, 3609, 4802, 170506, 6096, 2736, 546, 6838, 6598, 84844, 6917, 5303, 55193, 6832, 7251, 4904, 3608, 94104, 54039, 2103, 10514, 1406, 5434, 10856, 51729, 10002, 10049, 1108, 27339, 142, 2…	20466, 17876, 22278, 56469, 100710, 71702, 14390, 68240, 96979, 67684, 20218, 21974, 17685, 23942, 67959, 19655, 13435, 66492, 57321, 54383, 381760, 71514, 69241, 18949, 21849, 17257, 53322, 22764, 100336, 12912, 56449, 17688, 21929, 11792, 16201, 18046, 72162, 225998, 14633, 22589, 20935, 20587, 68479, 21399, 69713, 66923, 338359, 22088, 22608, 67781, 67367, 59093, 26380, 18432, 12951, 66420, 20…
enhancer sequence-specific DNA binding	GO:0001158	0.00659826	6	1.67887	70	MTA2, CREB1, SMARCB1, ESRRB, RUVBL2, CHD4	9219, 1385, 6598, 2103, 10856, 1108	23942, 12912, 20587, 26380, 20174, 107932
cGMP binding	GO:0030553	0.00724679	3	0.407725	17	PDE6G, PDE6C, CNGA1	5148, 5146, 1259	18588, 110855, 12788
hydrogen ion transmembrane transporter activity	GO:0015078	0.00784355	7	2.27847	95	UQCRH, COX6C, COX7A2, ATP5L, UQCR10, ATP5J, COX4I1	7388, 1345, 1347, 10632, 29796, 522, 1327	66576, 12864, 12866, 27425, 66152, 11957, 12857
siRNA binding	GO:0035197	0.00806838	2	0.143903	6	MECP2, AGO2	4204, 27161	17257, 239528
DNA insertion or deletion binding	GO:0032135	0.00806838	2	0.143903	6	MSH2, MSH6	4436, 2956	17685, 17688
chromo shadow domain binding	GO:0070087	0.00806838	2	0.143903	6	TRIM28, ATRX	10155, 546	21849, 22589
MutLalpha complex binding	GO:0032405	0.00806838	2	0.143903	6	MSH2, MSH6	4436, 2956	17685, 17688
DNA topoisomerase activity	GO:0003916	0.00806838	2	0.143903	6	TOP2B, TOP1	7155, 7150	21974, 21969
Tat protein binding	GO:0030957	0.00806838	2	0.143903	6	NPM1, SMARCB1	4869, 6598	18148, 20587
histone deacetylase binding	GO:0042826	0.00917516	6	1.79879	75	USF1, NUDT21, TOP2B, SFPQ, DHX36, KPNA2	7391, 11051, 7155, 6421, 170506, 3838	22278, 68219, 21974, 71514, 72162, 16647
cofactor binding	GO:0048037	0.00991955	13	6.21182	259	ME1, NDUFS7, IDH3G, MDH1, NDUFAB1, GSR, GCAT, WWOX, GOT1, PARP1, OGDHL, ACAT1, IDH3B	4199, 374291, 3421, 4190, 4706, 2936, 23464, 51741, 2805, 142, 55753, 38, 3420	17436, 75406, 15929, 17449, 70316, 14782, 26912, 80707, 14718, 11545, 239017, 110446, 170718

## Sheet: signal transduction pathways
Pathway	Pathway id	P-value	# Genes (observed)	# Genes (expected)	# Genes (total)	List of observed genes	Gene ids	Original gene ids
GUANYLATE CYCLASE	PW_GUCY_HOMO_SAPIENS	3.794e-05	8	1.29043	53	CNGA1, TULP1, GNAT1, RHO, GUCA1B, GUCY2D, GUCA1A, SAG	1259, 7287, 2779, 6010, 2979, 3000, 2978, 6295	12788, 22157, 14685, 212541, 107477, 14919, 14913, 20215
NUCLEAR RECEPTOR SUBFAMILY 2, GROUP E, MEMBER 3	PW_NR2E3_HOMO_SAPIENS	0.00027011	3	0.146086	6	RHO, CRX, NR2E3	6010, 1406, 10002	212541, 12951, 23958
DNA REPAIR	PW_DNA_REPAIR_HOMO_SAPIENS	0.000284121	26	12.4173	510	NPM1, CETN2, CCAR2, TPP2, RSF1, SMC3, MSH2, PUF60, TRIM28, MSH6, APEX1, ATRX, SMARCB1, HPRT1, VRK1, HNRNPA0, CBX1, UBA2, PIN1, CHD4, PRPF19, PARP1, ENDOG, WRNIP1, TOP1, PSPC1	4869, 1069, 57805, 7174, 51773, 9126, 4436, 22827, 10155, 2956, 328, 546, 6598, 3251, 7443, 10949, 10951, 10054, 5300, 1108, 27339, 142, 2021, 56897, 7150, 55269	18148, 26370, 219158, 22019, 233532, 13006, 17685, 67959, 21849, 17688, 11792, 22589, 20587, 15452, 22367, 77134, 12412, 50995, 23988, 107932, 28000, 11545, 13804, 78903, 21969, 66645
G PROTEIN COUPLED RECEPTOR KINASE	PW_GRK_HOMO_SAPIENS	0.00059935	7	1.46086	60	NPM1, GRK1, ARR3, RHO, RAB28, SAG, RCVRN	4869, 6011, 407, 6010, 9364, 6295, 5957	18148, 24013, 170735, 212541, 100972, 20215, 19674
CELLULAR GROWTH	PW_CELLULAR_GROWTH_HOMO_SAPIENS	0.00134432	18	8.13212	334	FABP7, ICMT, VRK3, SLC25A33, KHDRBS1, ROMO1, AFG3L2, ZFX, WWOX, PSME3, CCAR1, HPRT1, SART1, HCFC1, NCL, RPSA, ATP1B2, CUL5	2173, 23463, 51231, 84275, 10657, 140823, 10939, 7543, 51741, 10197, 55749, 3251, 9092, 3054, 4691, 3921, 482, 8065	12140, 57295, 101568, 70556, 20218, 67067, 69597, 22764, 80707, 19192, 67500, 15452, 20227, 15161, 17975, 16785, 11932, 75717
CASEIN KINASE 2	PW_CK2_HOMO_SAPIENS	0.00169418	18	8.30255	341	NPM1, USF1, STX3, RNPS1, PPP1R8, MSH6, APEX1, CSNK2A1, PIN4, CBX1, RPS5, PIN1, CS, HCFC1, YBX2, NCL, POLD3, MAP1B	4869, 7391, 6809, 10921, 5511, 2956, 328, 1457, 5303, 10951, 6193, 5300, 1431, 3054, 51087, 4691, 10714, 4131	18148, 22278, 20908, 19826, 100336, 17688, 11792, 12995, 69713, 12412, 20103, 23988, 12974, 15161, 53422, 17975, 67967, 17755
SWI/SNF RELATED, MATRIX ASSOCIATED, ACTIN DEPENDENT REGULATOR OF CHROMATIN, SUBFAMILY A, MEMBER 4 (BRG1)	PW_SMARCA4_HOMO_SAPIENS	0.00190436	6	1.31477	54	TRIM28, RPS6KA5, CBX3, SMARCB1, PBRM1, CHD4	10155, 9252, 11335, 6598, 55193, 1108	21849, 73086, 12417, 20587, 66923, 107932
SECOND MESSENGER CGMP	PW_CGMP_HOMO_SAPIENS	0.00245372	12	4.6504	191	RPA3, PDE6G, PDE6C, CNGA1, RGS18, GNAT1, ARR3, PDE6A, RHO, GUCY2D, SAG, BBS2	6119, 5148, 5146, 1259, 64407, 2779, 407, 5145, 6010, 3000, 6295, 583	68240, 18588, 110855, 12788, 64214, 14685, 170735, 225600, 212541, 14919, 20215, 67378
CELL CYCLE	PW_CELL_CYCLE_HOMO_SAPIENS	0.00617617	24	13.8782	570	NPM1, CDC5L, RRP1B, KHDRBS1, MSH2, PUF60, RNPS1, TRIM28, COIL, ZFX, APEX1, NFYC, PSME3, ATRX, SMARCB1, NUP210, CCAR1, VRK1, CBX8, CBX1, SART1, PIN1, WRNIP1, POLD3	4869, 988, 23076, 10657, 4436, 22827, 10921, 10155, 8161, 7543, 328, 4802, 10197, 546, 6598, 23225, 55749, 7443, 57332, 10951, 9092, 5300, 56897, 10714	18148, 71702, 72462, 20218, 17685, 67959, 19826, 21849, 12812, 22764, 11792, 18046, 19192, 22589, 20587, 54563, 67500, 22367, 30951, 12412, 20227, 23988, 78903, 67967
CHK1 CHECKPOINT HOMOLOG	PW_CHEK1_HOMO_SAPIENS	0.00654129	9	3.35998	138	TOP2B, MSH2, CDS1, CUL3, ERH, CBX8, PRPF19, PARP1, TOP1	7155, 4436, 1040, 8452, 2079, 57332, 27339, 142, 7150	21974, 17685, 74596, 26554, 13877, 30951, 28000, 11545, 21969
DNA DEPENDENT PROTEIN KINASE	PW_DNA PK_HOMO_SAPIENS	0.00696083	8	2.79998	115	CSE1L, USF1, MSH6, ATRX, PARP1, GTF2B, TOP1, PSPC1	1434, 7391, 2956, 546, 142, 2959, 7150, 55269	110750, 22278, 17688, 22589, 11545, 229906, 21969, 66645
TELOMERASE REVERSE TRANSCRIPTASE	PW_TERT_HOMO_SAPIENS	0.00913767	6	1.80173	74	DNMT3A, TERF2IP, SFPQ, APEX1, ATRX, VRK1	1788, 54386, 6421, 328, 546, 7443	13435, 57321, 71514, 11792, 22589, 22367

## Sheet: canonical signaling pathways
Canonical pathway	Pathway id	P-value	# Genes (observed)	# Genes (expected)	# Genes (total)	List of observed genes	Gene ids	Original gene ids
Visual signal transduction: Rods	NCI-nature:rhodopsin_pathway	2.63605e-12	11	0.605634	24	GNB1, PDE6G, CNGA1, GNAT1, GRK1, PDE6A, RHO, GUCA1B, GUCY2D, GUCA1A, SAG	2782, 5148, 1259, 2779, 6011, 5145, 6010, 2979, 3000, 2978, 6295	14688, 18588, 12788, 14685, 24013, 225600, 212541, 107477, 14919, 14913, 20215
visual signal transduction	BioCarta:rhodopsinpathway	1.37611e-10	8	0.328052	13	GNB1, PDE6G, GNAT1, GRK1, PDE6A, RHO, GUCA1A, RCVRN	2782, 5148, 2779, 6011, 5145, 6010, 2978, 5957	14688, 18588, 14685, 24013, 225600, 212541, 14913, 19674
Visual signal transduction: Cones	NCI-nature:cone_pathway	9.00861e-07	7	0.580399	23	GNB3, PDE6C, GRK1, ARR3, GUCA1B, GUCY2D, GUCA1A	2784, 5146, 6011, 407, 2979, 3000, 2978	14695, 110855, 24013, 170735, 107477, 14919, 14913
mechanisms of transcriptional repression by dna methylation	BioCarta:mbdpathway	2.24146e-05	5	0.378521	15	SIN3A, MTA2, MECP2, RBBP7, CHD4	25942, 9219, 4204, 5931, 1108	20466, 23942, 17257, 245688, 107932
mechanism of protein import into the nucleus	BioCarta:npcpathway	0.00289504	3	0.302817	12	NUP210, KPNA2, RANGAP1	23225, 3838, 5905	54563, 16647, 19387
Sumoylation by RanBP2 regulates transcriptional repression	NCI-nature:ranbp2pathway	0.00566778	3	0.378521	15	PIAS1, NUP210, RANGAP1	8554, 23225, 5905	56469, 54563, 19387
Hedgehog signaling events mediated by Gli proteins	NCI-nature:hedgehog_glipathway	0.00663903	5	1.21127	48	GNB1, SIN3A, PIAS1, RBBP7, GLI2	2782, 25942, 8554, 5931, 2736	14688, 20466, 56469, 245688, 14633

## Sheet: biological processes
GO-Term	GO-Term id	P-value	# Genes (observed)	# Genes (expected)	# Genes (total)	List of observed genes	Gene ids	Original gene ids
RNA splicing	GO:0008380	1.90419e-31	57	8.31128	351	USP39, CDC5L, U2AF2, NHP2L1, SART3, CCAR2, NUDT21, LUC7L3, SMNDC1, PRPF31, SRSF11, RALY, FRG1, PUF60, RBMX, HNRNPA3, SFPQ, RNPS1, CRNKL1, POLR2D, PNN, THOC3, PRPF8, SF3A3, RBM17, PPP1R8, PRPF40A, DDX39A, SF3B3, HNRNPH3, DDX5, PPIH, SNRPF, PHF5A, EIF4A3, CCAR1, SF3A1, SKIV2L2, PRPF4, HNRNPA0, HNRNPH1, C1QBP, YBX1, PRPF6, SUGP2, POLR2E, WBP11, SART1, XAB2, PRPF19, POLR2G, C14orf166, SUPT6H, CTNNBL1…	10713, 988, 11338, 4809, 9733, 57805, 11051, 51747, 10285, 26121, 9295, 22913, 2483, 22827, 27316, 220988, 6421, 10921, 51340, 5433, 5411, 84321, 10594, 10946, 84991, 5511, 55660, 10212, 23450, 3189, 1655, 10465, 6636, 84844, 9775, 55749, 10291, 23517, 9128, 10949, 3187, 708, 4904, 24148, 10147, 5434, 51729, 9092, 56949, 27339, 5436, 51637, 6830, 56259, 9360, 9416, 22916	28035, 71702, 22185, 20826, 53890, 219158, 68219, 67684, 76479, 68988, 69207, 19383, 14300, 67959, 19655, 229279, 71514, 19826, 66877, 69241, 18949, 73666, 192159, 75062, 76938, 100336, 56194, 68278, 101943, 432467, 13207, 66101, 69878, 68479, 192170, 67500, 67465, 72198, 70052, 77134, 59013, 12261, 22608, 68879, 234373, 66420, 60321, 20227, 67439, 28000, 67710, 68045, 20926, 66642, 228005, 74351…
mRNA metabolic process	GO:0016071	2.84828e-31	75	15.3202	647	USP39, CDC5L, U2AF2, NHP2L1, RPL9, RNMT, SART3, CCAR2, NUDT21, RPS27A, LUC7L3, SMNDC1, PRPF31, KHDRBS1, SRSF11, RALY, FRG1, PUF60, RBMX, HNRNPA3, SFPQ, RNPS1, CRNKL1, POLR2D, PNN, THOC3, PRPF8, RPS2, SF3A3, RBM17, PPP1R8, PRPF40A, EIF4B, DDX39A, SF3B3, HNRNPH3, DDX5, PPIH, PSME3, ALKBH5, SNRPF, PHF5A, EIF4A3, CCAR1, SF3A1, SKIV2L2, RPL10A, SUPV3L1, PRPF4, HNRNPA0, HNRNPH1, C1QBP, DDX6, YBX1, PRPF…	10713, 988, 11338, 4809, 6133, 8731, 9733, 57805, 11051, 6233, 51747, 10285, 26121, 10657, 9295, 22913, 2483, 22827, 27316, 220988, 6421, 10921, 51340, 5433, 5411, 84321, 10594, 6187, 10946, 84991, 5511, 55660, 1975, 10212, 23450, 3189, 1655, 10465, 10197, 54890, 6636, 84844, 9775, 55749, 10291, 23517, 4736, 6832, 9128, 10949, 3187, 708, 1656, 4904, 24148, 54039, 10147, 5434, 51729, 9092, 56949, …	28035, 71702, 22185, 20826, 20005, 67897, 53890, 219158, 68219, 78294, 67684, 76479, 68988, 20218, 69207, 19383, 14300, 67959, 19655, 229279, 71514, 19826, 66877, 69241, 18949, 73666, 192159, 16898, 75062, 76938, 100336, 56194, 75705, 68278, 101943, 432467, 13207, 66101, 19192, 268420, 69878, 68479, 192170, 67500, 67465, 72198, 19896, 338359, 70052, 77134, 59013, 12261, 13209, 22608, 68879, 59093…
mRNA processing	GO:0006397	5.5412e-31	62	10.2529	433	USP39, CDC5L, U2AF2, NHP2L1, RNMT, SART3, CCAR2, NUDT21, LUC7L3, SMNDC1, PRPF31, KHDRBS1, SRSF11, RALY, FRG1, PUF60, RBMX, HNRNPA3, SFPQ, RNPS1, CRNKL1, POLR2D, PNN, THOC3, PRPF8, SF3A3, RBM17, PPP1R8, PRPF40A, EIF4B, DDX39A, SF3B3, HNRNPH3, DDX5, PPIH, ALKBH5, SNRPF, PHF5A, EIF4A3, CCAR1, SF3A1, SKIV2L2, PRPF4, HNRNPA0, HNRNPH1, C1QBP, YBX1, PRPF6, SUGP2, POLR2E, WBP11, SART1, XAB2, CMTR1, PRPF1…	10713, 988, 11338, 4809, 8731, 9733, 57805, 11051, 51747, 10285, 26121, 10657, 9295, 22913, 2483, 22827, 27316, 220988, 6421, 10921, 51340, 5433, 5411, 84321, 10594, 10946, 84991, 5511, 55660, 1975, 10212, 23450, 3189, 1655, 10465, 54890, 6636, 84844, 9775, 55749, 10291, 23517, 9128, 10949, 3187, 708, 4904, 24148, 10147, 5434, 51729, 9092, 56949, 23070, 27339, 5436, 6830, 27161, 56259, 9416, 6406…	28035, 71702, 22185, 20826, 67897, 53890, 219158, 68219, 67684, 76479, 68988, 20218, 69207, 19383, 14300, 67959, 19655, 229279, 71514, 19826, 66877, 69241, 18949, 73666, 192159, 75062, 76938, 100336, 56194, 75705, 68278, 101943, 432467, 13207, 66101, 268420, 69878, 68479, 192170, 67500, 67465, 72198, 70052, 77134, 59013, 12261, 22608, 68879, 234373, 66420, 60321, 20227, 67439, 74157, 28000, 67710…
RNA processing	GO:0006396	2.2264e-29	76	16.812	710	USP39, NHP2, CDC5L, U2AF2, TRNT1, NHP2L1, RNMT, SART3, CCAR2, RRP1B, NUDT21, LUC7L3, SMNDC1, PRPF31, KHDRBS1, SRSF11, RALY, FRG1, PUF60, RBMX, KARS, HNRNPA3, SFPQ, RNPS1, CRNKL1, POLR2D, PNN, GAR1, DDX17, THOC3, PRPF8, SF3A3, RBM17, PPP1R8, PRPF40A, EIF4B, DDX39A, NOP58, SF3B3, HNRNPH3, DDX5, PPIH, ALKBH5, SNRPF, PHF5A, EIF4A3, PIN4, CCAR1, SF3A1, SKIV2L2, SUPV3L1, PRPF4, HNRNPA0, HNRNPH1, C1QBP,…	10713, 55651, 988, 11338, 51095, 4809, 8731, 9733, 57805, 23076, 11051, 51747, 10285, 26121, 10657, 9295, 22913, 2483, 22827, 27316, 3735, 220988, 6421, 10921, 51340, 5433, 5411, 54433, 10521, 84321, 10594, 10946, 84991, 5511, 55660, 1975, 10212, 51602, 23450, 3189, 1655, 10465, 54890, 6636, 84844, 9775, 5303, 55749, 10291, 23517, 6832, 9128, 10949, 3187, 708, 4904, 24148, 10147, 5434, 51729, 909…	28035, 52530, 71702, 22185, 70047, 20826, 67897, 53890, 219158, 72462, 68219, 67684, 76479, 68988, 20218, 69207, 19383, 14300, 67959, 19655, 85305, 229279, 71514, 19826, 66877, 69241, 18949, 68147, 67040, 73666, 192159, 75062, 76938, 100336, 56194, 75705, 68278, 55989, 101943, 432467, 13207, 66101, 268420, 69878, 68479, 192170, 69713, 67500, 67465, 72198, 338359, 70052, 77134, 59013, 12261, 22608…
RNA splicing, via transesterification reactions	GO:0000375	2.69848e-29	46	5.51717	233	USP39, CDC5L, U2AF2, NHP2L1, SART3, NUDT21, LUC7L3, SMNDC1, PRPF31, SRSF11, RALY, FRG1, RBMX, HNRNPA3, SFPQ, RNPS1, CRNKL1, POLR2D, PNN, PRPF8, SF3A3, RBM17, DDX39A, SF3B3, HNRNPH3, DDX5, PPIH, SNRPF, PHF5A, EIF4A3, CCAR1, SF3A1, SKIV2L2, PRPF4, HNRNPA0, HNRNPH1, C1QBP, YBX1, PRPF6, POLR2E, SART1, XAB2, PRPF19, POLR2G, DDX23, NCBP2	10713, 988, 11338, 4809, 9733, 11051, 51747, 10285, 26121, 9295, 22913, 2483, 27316, 220988, 6421, 10921, 51340, 5433, 5411, 10594, 10946, 84991, 10212, 23450, 3189, 1655, 10465, 6636, 84844, 9775, 55749, 10291, 23517, 9128, 10949, 3187, 708, 4904, 24148, 5434, 9092, 56949, 27339, 5436, 9416, 22916	28035, 71702, 22185, 20826, 53890, 68219, 67684, 76479, 68988, 69207, 19383, 14300, 19655, 229279, 71514, 19826, 66877, 69241, 18949, 192159, 75062, 76938, 68278, 101943, 432467, 13207, 66101, 69878, 68479, 192170, 67500, 67465, 72198, 70052, 77134, 59013, 12261, 22608, 68879, 66420, 20227, 67439, 28000, 67710, 74351, 68092
RNA splicing, via transesterification reactions with bulged adenosine as nucleophile	GO:0000377	1.14829e-28	45	5.39878	228	USP39, CDC5L, U2AF2, NHP2L1, SART3, NUDT21, LUC7L3, PRPF31, SRSF11, RALY, FRG1, RBMX, HNRNPA3, SFPQ, RNPS1, CRNKL1, POLR2D, PNN, PRPF8, SF3A3, RBM17, DDX39A, SF3B3, HNRNPH3, DDX5, PPIH, SNRPF, PHF5A, EIF4A3, CCAR1, SF3A1, SKIV2L2, PRPF4, HNRNPA0, HNRNPH1, C1QBP, YBX1, PRPF6, POLR2E, SART1, XAB2, PRPF19, POLR2G, DDX23, NCBP2	10713, 988, 11338, 4809, 9733, 11051, 51747, 26121, 9295, 22913, 2483, 27316, 220988, 6421, 10921, 51340, 5433, 5411, 10594, 10946, 84991, 10212, 23450, 3189, 1655, 10465, 6636, 84844, 9775, 55749, 10291, 23517, 9128, 10949, 3187, 708, 4904, 24148, 5434, 9092, 56949, 27339, 5436, 9416, 22916	28035, 71702, 22185, 20826, 53890, 68219, 67684, 68988, 69207, 19383, 14300, 19655, 229279, 71514, 19826, 66877, 69241, 18949, 192159, 75062, 76938, 68278, 101943, 432467, 13207, 66101, 69878, 68479, 192170, 67500, 67465, 72198, 70052, 77134, 59013, 12261, 22608, 68879, 66420, 20227, 67439, 28000, 67710, 74351, 68092
mRNA splicing, via spliceosome	GO:0000398	1.14829e-28	45	5.39878	228	USP39, CDC5L, U2AF2, NHP2L1, SART3, NUDT21, LUC7L3, PRPF31, SRSF11, RALY, FRG1, RBMX, HNRNPA3, SFPQ, RNPS1, CRNKL1, POLR2D, PNN, PRPF8, SF3A3, RBM17, DDX39A, SF3B3, HNRNPH3, DDX5, PPIH, SNRPF, PHF5A, EIF4A3, CCAR1, SF3A1, SKIV2L2, PRPF4, HNRNPA0, HNRNPH1, C1QBP, YBX1, PRPF6, POLR2E, SART1, XAB2, PRPF19, POLR2G, DDX23, NCBP2	10713, 988, 11338, 4809, 9733, 11051, 51747, 26121, 9295, 22913, 2483, 27316, 220988, 6421, 10921, 51340, 5433, 5411, 10594, 10946, 84991, 10212, 23450, 3189, 1655, 10465, 6636, 84844, 9775, 55749, 10291, 23517, 9128, 10949, 3187, 708, 4904, 24148, 5434, 9092, 56949, 27339, 5436, 9416, 22916	28035, 71702, 22185, 20826, 53890, 68219, 67684, 68988, 69207, 19383, 14300, 19655, 229279, 71514, 19826, 66877, 69241, 18949, 192159, 75062, 76938, 68278, 101943, 432467, 13207, 66101, 69878, 68479, 192170, 67500, 67465, 72198, 70052, 77134, 59013, 12261, 22608, 68879, 66420, 20227, 67439, 28000, 67710, 74351, 68092
cellular respiration	GO:0045333	7.87094e-18	29	3.76494	159	NDUFB6, UQCRH, DLAT, COX6C, NDUFS7, NDUFS4, CYC1, NDUFA12, IDH3G, NDUFB10, TRAP1, MDH1, NDUFB5, NDUFAB1, MECP2, ATP5L, UQCR10, ATP5J, PDHB, NDUFS6, COX4I1, SUCLA2, MYBBP1A, NDUFA5, NDUFB11, CS, NDUFA1, OGDHL, IDH3B	4712, 7388, 1737, 1345, 374291, 4724, 1537, 55967, 3421, 4716, 10131, 4190, 4711, 4706, 4204, 10632, 29796, 522, 5162, 4726, 1327, 8803, 10514, 4698, 54539, 1431, 4694, 55753, 3420	230075, 66576, 235339, 12864, 75406, 17993, 66445, 66414, 15929, 68342, 68015, 17449, 66046, 70316, 17257, 27425, 66152, 11957, 68263, 407785, 12857, 20916, 18432, 68202, 104130, 12974, 54405, 239017, 170718
cellular metabolic process	GO:0044237	2.00502e-17	314	238.446	10070	GNB3, MAPRE3, NDUFB6, MRPL10, GNB1, USP39, NPM1, CAMK1D, NHP2, SIN3A, CA8, MYEF2, ELMOD2, USF1, PIAS1, CETN2, CISD2, ME1, OPN1SW, CDC5L, U2AF2, TRNT1, NHP2L1, RPL9, RNMT, GABPA, SART3, CCAR2, RRP1B, DIDO1, MCFD2, ICMT, RPA3, PTGES2, VRK3, PDE6G, NUDT21, SLC25A4, RPS27A, GDE1, TMED10, LUC7L3, TPP2, HTATSF1, UQCRH, SMNDC1, DLAT, EWSR1, PRPF31, KHDRBS1, TOP2B, PLCD3, RSF1, COX6C, SSR4, YARS2, NDUFS7…	2784, 22924, 4712, 124995, 2782, 10713, 4869, 57118, 55651, 25942, 767, 50804, 255520, 7391, 8554, 1069, 493856, 4199, 611, 988, 11338, 51095, 4809, 6133, 8731, 2551, 9733, 57805, 23076, 11083, 90411, 23463, 6119, 80142, 51231, 5148, 11051, 291, 6233, 51573, 10972, 51747, 7174, 27336, 7388, 10285, 1737, 2130, 26121, 10657, 7155, 113026, 51773, 1345, 6748, 51067, 374291, 4724, 9126, 4858, 4436, 81…	14695, 100732, 230075, 107732, 14688, 28035, 18148, 227541, 52530, 20466, 12319, 17876, 244548, 22278, 56469, 26370, 67006, 17436, 12057, 71702, 22185, 70047, 20826, 20005, 67897, 14390, 53890, 219158, 72462, 23856, 193813, 57295, 68240, 96979, 101568, 18588, 68219, 11739, 78294, 56209, 68581, 67684, 22019, 72459, 66576, 76479, 235339, 14030, 68988, 20218, 21974, 72469, 233532, 12864, 20832, 7012…
nucleobase-containing compound metabolic process	GO:0006139	2.59178e-17	227	146.217	6175	GNB3, MAPRE3, NDUFB6, GNB1, USP39, NPM1, CAMK1D, NHP2, SIN3A, MYEF2, ELMOD2, USF1, PIAS1, CETN2, ME1, CDC5L, U2AF2, TRNT1, NHP2L1, RPL9, RNMT, GABPA, SART3, CCAR2, RRP1B, DIDO1, ICMT, RPA3, PTGES2, NUDT21, RPS27A, LUC7L3, HTATSF1, UQCRH, SMNDC1, EWSR1, PRPF31, KHDRBS1, TOP2B, RSF1, YARS2, NDUFS7, NDUFS4, SMC3, NOVA2, MSH2, PPA1, SRSF11, WDR61, RALY, MTA2, GTPBP4, FRG1, NDUFB10, PUF60, RGS18, RBMX…	2784, 22924, 4712, 2782, 10713, 4869, 57118, 55651, 25942, 50804, 255520, 7391, 8554, 1069, 4199, 988, 11338, 51095, 4809, 6133, 8731, 2551, 9733, 57805, 23076, 11083, 23463, 6119, 80142, 11051, 6233, 51747, 27336, 7388, 10285, 2130, 26121, 10657, 7155, 51773, 51067, 374291, 4724, 9126, 4858, 4436, 5464, 9295, 80349, 22913, 9219, 23560, 2483, 4716, 22827, 64407, 27316, 4190, 3735, 1788, 23770, 47…	14695, 100732, 230075, 14688, 28035, 18148, 227541, 52530, 20466, 17876, 244548, 22278, 56469, 26370, 17436, 71702, 22185, 70047, 20826, 20005, 67897, 14390, 53890, 219158, 72462, 23856, 57295, 68240, 96979, 68219, 78294, 67684, 72459, 66576, 76479, 14030, 68988, 20218, 21974, 233532, 70120, 75406, 17993, 13006, 384569, 17685, 67895, 69207, 66317, 19383, 23942, 69237, 14300, 68342, 67959, 64214, …
cellular nitrogen compound metabolic process	GO:0034641	1.48473e-16	235	155.878	6583	GNB3, MAPRE3, NDUFB6, GNB1, USP39, NPM1, CAMK1D, NHP2, SIN3A, MYEF2, ELMOD2, USF1, PIAS1, CETN2, ME1, CDC5L, U2AF2, TRNT1, NHP2L1, RPL9, RNMT, GABPA, SART3, CCAR2, RRP1B, DIDO1, ICMT, RPA3, PTGES2, NUDT21, RPS27A, TMED10, LUC7L3, HTATSF1, UQCRH, SMNDC1, EWSR1, PRPF31, KHDRBS1, TOP2B, RSF1, YARS2, NDUFS7, NDUFS4, SMC3, NOVA2, MSH2, PPA1, SRSF11, WDR61, RALY, MTA2, GTPBP4, FRG1, NDUFB10, PUF60, RGS…	2784, 22924, 4712, 2782, 10713, 4869, 57118, 55651, 25942, 50804, 255520, 7391, 8554, 1069, 4199, 988, 11338, 51095, 4809, 6133, 8731, 2551, 9733, 57805, 23076, 11083, 23463, 6119, 80142, 11051, 6233, 10972, 51747, 27336, 7388, 10285, 2130, 26121, 10657, 7155, 51773, 51067, 374291, 4724, 9126, 4858, 4436, 5464, 9295, 80349, 22913, 9219, 23560, 2483, 4716, 22827, 64407, 27316, 4190, 3735, 1788, 23…	14695, 100732, 230075, 14688, 28035, 18148, 227541, 52530, 20466, 17876, 244548, 22278, 56469, 26370, 17436, 71702, 22185, 70047, 20826, 20005, 67897, 14390, 53890, 219158, 72462, 23856, 57295, 68240, 96979, 68219, 78294, 68581, 67684, 72459, 66576, 76479, 14030, 68988, 20218, 21974, 233532, 70120, 75406, 17993, 13006, 384569, 17685, 67895, 69207, 66317, 19383, 23942, 69237, 14300, 68342, 67959, …
metabolic process	GO:0008152	3.20793e-16	335	267.903	11314	GNB3, MAPRE3, NDUFB6, MRPL10, GNB1, USP39, NPM1, CAMK1D, NHP2, SIN3A, CA8, MYEF2, ELMOD2, USF1, PIAS1, CETN2, CISD2, ME1, OPN1SW, CDC5L, U2AF2, TRNT1, NHP2L1, RPL9, RNMT, GABPA, SART3, CCAR2, RRP1B, DIDO1, MCFD2, ICMT, RPA3, PTGES2, ATP8A2, VRK3, PDE6G, NUDT21, SLC25A4, RPS27A, GDE1, TMED10, LUC7L3, TPP2, HTATSF1, UQCRH, SMNDC1, DLAT, EWSR1, PRPF31, KHDRBS1, BBS4, TOP2B, PLCD3, RSF1, COX6C, SSR4,…	2784, 22924, 4712, 124995, 2782, 10713, 4869, 57118, 55651, 25942, 767, 50804, 255520, 7391, 8554, 1069, 493856, 4199, 611, 988, 11338, 51095, 4809, 6133, 8731, 2551, 9733, 57805, 23076, 11083, 90411, 23463, 6119, 80142, 51761, 51231, 5148, 11051, 291, 6233, 51573, 10972, 51747, 7174, 27336, 7388, 10285, 1737, 2130, 26121, 10657, 585, 7155, 113026, 51773, 1345, 6748, 9600, 51067, 374291, 4724, 51…	14695, 100732, 230075, 107732, 14688, 28035, 18148, 227541, 52530, 20466, 12319, 17876, 244548, 22278, 56469, 26370, 67006, 17436, 12057, 71702, 22185, 70047, 20826, 20005, 67897, 14390, 53890, 219158, 72462, 23856, 193813, 57295, 68240, 96979, 50769, 101568, 18588, 68219, 11739, 78294, 56209, 68581, 67684, 22019, 72459, 66576, 76479, 235339, 14030, 68988, 20218, 102774, 21974, 72469, 233532, 128…
heterocycle metabolic process	GO:0046483	3.71095e-16	228	150.124	6340	GNB3, MAPRE3, NDUFB6, GNB1, USP39, NPM1, CAMK1D, NHP2, SIN3A, MYEF2, ELMOD2, USF1, PIAS1, CETN2, ME1, CDC5L, U2AF2, TRNT1, NHP2L1, RPL9, RNMT, GABPA, SART3, CCAR2, RRP1B, DIDO1, ICMT, RPA3, PTGES2, NUDT21, RPS27A, LUC7L3, HTATSF1, UQCRH, SMNDC1, EWSR1, PRPF31, KHDRBS1, TOP2B, RSF1, YARS2, NDUFS7, NDUFS4, SMC3, NOVA2, MSH2, PPA1, SRSF11, WDR61, RALY, MTA2, GTPBP4, FRG1, NDUFB10, PUF60, RGS18, RBMX…	2784, 22924, 4712, 2782, 10713, 4869, 57118, 55651, 25942, 50804, 255520, 7391, 8554, 1069, 4199, 988, 11338, 51095, 4809, 6133, 8731, 2551, 9733, 57805, 23076, 11083, 23463, 6119, 80142, 11051, 6233, 51747, 27336, 7388, 10285, 2130, 26121, 10657, 7155, 51773, 51067, 374291, 4724, 9126, 4858, 4436, 5464, 9295, 80349, 22913, 9219, 23560, 2483, 4716, 22827, 64407, 27316, 4190, 3735, 1788, 23770, 47…	14695, 100732, 230075, 14688, 28035, 18148, 227541, 52530, 20466, 17876, 244548, 22278, 56469, 26370, 17436, 71702, 22185, 70047, 20826, 20005, 67897, 14390, 53890, 219158, 72462, 23856, 57295, 68240, 96979, 68219, 78294, 67684, 72459, 66576, 76479, 14030, 68988, 20218, 21974, 233532, 70120, 75406, 17993, 13006, 384569, 17685, 67895, 69207, 66317, 19383, 23942, 69237, 14300, 68342, 67959, 64214, …
cellular aromatic compound metabolic process	GO:0006725	4.86615e-16	228	150.432	6353	GNB3, MAPRE3, NDUFB6, GNB1, USP39, NPM1, CAMK1D, NHP2, SIN3A, MYEF2, ELMOD2, USF1, PIAS1, CETN2, ME1, CDC5L, U2AF2, TRNT1, NHP2L1, RPL9, RNMT, GABPA, SART3, CCAR2, RRP1B, DIDO1, ICMT, RPA3, PTGES2, NUDT21, RPS27A, LUC7L3, HTATSF1, UQCRH, SMNDC1, EWSR1, PRPF31, KHDRBS1, TOP2B, RSF1, YARS2, NDUFS7, NDUFS4, SMC3, NOVA2, MSH2, PPA1, SRSF11, WDR61, RALY, MTA2, GTPBP4, FRG1, NDUFB10, PUF60, RGS18, RBMX…	2784, 22924, 4712, 2782, 10713, 4869, 57118, 55651, 25942, 50804, 255520, 7391, 8554, 1069, 4199, 988, 11338, 51095, 4809, 6133, 8731, 2551, 9733, 57805, 23076, 11083, 23463, 6119, 80142, 11051, 6233, 51747, 27336, 7388, 10285, 2130, 26121, 10657, 7155, 51773, 51067, 374291, 4724, 9126, 4858, 4436, 5464, 9295, 80349, 22913, 9219, 23560, 2483, 4716, 22827, 64407, 27316, 4190, 3735, 1788, 23770, 47…	14695, 100732, 230075, 14688, 28035, 18148, 227541, 52530, 20466, 17876, 244548, 22278, 56469, 26370, 17436, 71702, 22185, 70047, 20826, 20005, 67897, 14390, 53890, 219158, 72462, 23856, 57295, 68240, 96979, 68219, 78294, 67684, 72459, 66576, 76479, 14030, 68988, 20218, 21974, 233532, 70120, 75406, 17993, 13006, 384569, 17685, 67895, 69207, 66317, 19383, 23942, 69237, 14300, 68342, 67959, 64214, …
organic cyclic compound metabolic process	GO:1901360	1.13685e-15	232	155.286	6558	GNB3, MAPRE3, NDUFB6, GNB1, USP39, NPM1, CAMK1D, NHP2, SIN3A, MYEF2, ELMOD2, USF1, PIAS1, CETN2, ME1, CDC5L, U2AF2, TRNT1, NHP2L1, RPL9, RNMT, GABPA, SART3, CCAR2, RRP1B, DIDO1, ICMT, RPA3, PTGES2, NUDT21, RPS27A, LUC7L3, HTATSF1, UQCRH, SMNDC1, EWSR1, PRPF31, KHDRBS1, TOP2B, RSF1, YARS2, NDUFS7, NDUFS4, SMC3, NOVA2, MSH2, PPA1, SRSF11, HSD17B8, WDR61, RALY, MTA2, GTPBP4, FRG1, NDUFB10, PUF60, RG…	2784, 22924, 4712, 2782, 10713, 4869, 57118, 55651, 25942, 50804, 255520, 7391, 8554, 1069, 4199, 988, 11338, 51095, 4809, 6133, 8731, 2551, 9733, 57805, 23076, 11083, 23463, 6119, 80142, 11051, 6233, 51747, 27336, 7388, 10285, 2130, 26121, 10657, 7155, 51773, 51067, 374291, 4724, 9126, 4858, 4436, 5464, 9295, 7923, 80349, 22913, 9219, 23560, 2483, 4716, 22827, 64407, 27316, 4190, 3735, 1788, 237…	14695, 100732, 230075, 14688, 28035, 18148, 227541, 52530, 20466, 17876, 244548, 22278, 56469, 26370, 17436, 71702, 22185, 70047, 20826, 20005, 67897, 14390, 53890, 219158, 72462, 23856, 57295, 68240, 96979, 68219, 78294, 67684, 72459, 66576, 76479, 14030, 68988, 20218, 21974, 233532, 70120, 75406, 17993, 13006, 384569, 17685, 67895, 69207, 14979, 66317, 19383, 23942, 69237, 14300, 68342, 67959, …
nitrogen compound metabolic process	GO:0006807	1.73376e-15	241	164.639	6953	GNB3, MAPRE3, NDUFB6, GNB1, USP39, NPM1, CAMK1D, NHP2, SIN3A, MYEF2, ELMOD2, USF1, PIAS1, CETN2, ME1, CDC5L, U2AF2, TRNT1, NHP2L1, RPL9, RNMT, GABPA, SART3, CCAR2, RRP1B, DIDO1, ICMT, RPA3, PTGES2, NUDT21, RPS27A, TMED10, LUC7L3, HTATSF1, UQCRH, SMNDC1, EWSR1, PRPF31, KHDRBS1, TOP2B, RSF1, YARS2, NDUFS7, NDUFS4, SMC3, NOVA2, MSH2, PTDSS2, PPA1, SRSF11, WDR61, RALY, MTA2, GTPBP4, FRG1, NDUFB10, PU…	2784, 22924, 4712, 2782, 10713, 4869, 57118, 55651, 25942, 50804, 255520, 7391, 8554, 1069, 4199, 988, 11338, 51095, 4809, 6133, 8731, 2551, 9733, 57805, 23076, 11083, 23463, 6119, 80142, 11051, 6233, 10972, 51747, 27336, 7388, 10285, 2130, 26121, 10657, 7155, 51773, 51067, 374291, 4724, 9126, 4858, 4436, 81490, 5464, 9295, 80349, 22913, 9219, 23560, 2483, 4716, 22827, 64407, 27316, 4190, 3735, 1…	14695, 100732, 230075, 14688, 28035, 18148, 227541, 52530, 20466, 17876, 244548, 22278, 56469, 26370, 17436, 71702, 22185, 70047, 20826, 20005, 67897, 14390, 53890, 219158, 72462, 23856, 57295, 68240, 96979, 68219, 78294, 68581, 67684, 72459, 66576, 76479, 14030, 68988, 20218, 21974, 233532, 70120, 75406, 17993, 13006, 384569, 17685, 27388, 67895, 69207, 66317, 19383, 23942, 69237, 14300, 68342, …
ribonucleoprotein complex biogenesis	GO:0022613	3.09274e-15	35	6.96158	294	MRPL10, USP39, NPM1, NHP2, NHP2L1, SART3, RRP1B, LUC7L3, PRPF31, GTPBP4, FRG1, MTIF2, CRNKL1, POLR2D, GAR1, PRPF8, SF3A3, NOP58, SURF6, SNRPF, EIF4A3, PIN4, SF3A1, SKIV2L2, C1QBP, DDX6, PRPF6, WBP11, SART1, PRPF19, DKC1, RPSA, DIS3, DDX23, NCBP2	124995, 10713, 4869, 55651, 4809, 9733, 23076, 51747, 26121, 23560, 2483, 4528, 51340, 5433, 54433, 10594, 10946, 51602, 6838, 6636, 9775, 5303, 10291, 23517, 708, 1656, 24148, 51729, 9092, 27339, 1736, 3921, 22894, 9416, 22916	107732, 28035, 18148, 52530, 20826, 53890, 72462, 67684, 68988, 69237, 14300, 76784, 66877, 69241, 68147, 192159, 75062, 55989, 20935, 69878, 192170, 69713, 67465, 72198, 12261, 13209, 68879, 60321, 20227, 28000, 245474, 16785, 72662, 74351, 68092
primary metabolic process	GO:0044238	3.35232e-15	310	239.843	10129	GNB3, MAPRE3, NDUFB6, MRPL10, GNB1, USP39, NPM1, CAMK1D, NHP2, SIN3A, MYEF2, ELMOD2, USF1, PIAS1, CETN2, ME1, OPN1SW, CDC5L, U2AF2, TRNT1, NHP2L1, RPL9, RNMT, GABPA, SART3, CCAR2, RRP1B, DIDO1, MCFD2, ICMT, RPA3, PTGES2, VRK3, PDE6G, NUDT21, RPS27A, GDE1, TMED10, LUC7L3, TPP2, HTATSF1, UQCRH, SMNDC1, DLAT, EWSR1, PRPF31, KHDRBS1, BBS4, TOP2B, PLCD3, RSF1, SSR4, PITPNM1, YARS2, NDUFS7, NDUFS4, SMC…	2784, 22924, 4712, 124995, 2782, 10713, 4869, 57118, 55651, 25942, 50804, 255520, 7391, 8554, 1069, 4199, 611, 988, 11338, 51095, 4809, 6133, 8731, 2551, 9733, 57805, 23076, 11083, 90411, 23463, 6119, 80142, 51231, 5148, 11051, 6233, 51573, 10972, 51747, 7174, 27336, 7388, 10285, 1737, 2130, 26121, 10657, 585, 7155, 113026, 51773, 6748, 9600, 51067, 374291, 4724, 9126, 4858, 4436, 81490, 5464, 92…	14695, 100732, 230075, 107732, 14688, 28035, 18148, 227541, 52530, 20466, 17876, 244548, 22278, 56469, 26370, 17436, 12057, 71702, 22185, 70047, 20826, 20005, 67897, 14390, 53890, 219158, 72462, 23856, 193813, 57295, 68240, 96979, 101568, 18588, 68219, 78294, 56209, 68581, 67684, 22019, 72459, 66576, 76479, 235339, 14030, 68988, 20218, 102774, 21974, 72469, 233532, 20832, 18739, 70120, 75406, 179…
organic substance metabolic process	GO:0071704	9.29532e-15	315	247.065	10434	GNB3, MAPRE3, NDUFB6, MRPL10, GNB1, USP39, NPM1, CAMK1D, NHP2, SIN3A, MYEF2, ELMOD2, USF1, PIAS1, CETN2, ME1, OPN1SW, CDC5L, U2AF2, TRNT1, NHP2L1, RPL9, RNMT, GABPA, SART3, CCAR2, RRP1B, DIDO1, MCFD2, ICMT, RPA3, PTGES2, VRK3, PDE6G, NUDT21, RPS27A, GDE1, TMED10, LUC7L3, TPP2, HTATSF1, UQCRH, SMNDC1, DLAT, EWSR1, PRPF31, KHDRBS1, BBS4, TOP2B, PLCD3, RSF1, SSR4, PITPNM1, YARS2, NDUFS7, NDUFS4, SMC…	2784, 22924, 4712, 124995, 2782, 10713, 4869, 57118, 55651, 25942, 50804, 255520, 7391, 8554, 1069, 4199, 611, 988, 11338, 51095, 4809, 6133, 8731, 2551, 9733, 57805, 23076, 11083, 90411, 23463, 6119, 80142, 51231, 5148, 11051, 6233, 51573, 10972, 51747, 7174, 27336, 7388, 10285, 1737, 2130, 26121, 10657, 585, 7155, 113026, 51773, 6748, 9600, 51067, 374291, 4724, 9126, 4858, 4436, 81490, 5464, 92…	14695, 100732, 230075, 107732, 14688, 28035, 18148, 227541, 52530, 20466, 17876, 244548, 22278, 56469, 26370, 17436, 12057, 71702, 22185, 70047, 20826, 20005, 67897, 14390, 53890, 219158, 72462, 23856, 193813, 57295, 68240, 96979, 101568, 18588, 68219, 78294, 56209, 68581, 67684, 22019, 72459, 66576, 76479, 235339, 14030, 68988, 20218, 102774, 21974, 72469, 233532, 20832, 18739, 70120, 75406, 179…
detection of light stimulus	GO:0009583	1.76594e-14	23	2.95986	125	GNB1, OPN1SW, ATP8A2, PDE6G, PITPNM1, PDE6C, CNGA1, ELOVL4, TULP1, CDS1, GNAT1, GRK1, RDH8, PDE6A, RHO, GUCA1B, GUCY2D, GUCA1A, RBP3, NR2E3, SAG, RCVRN, UNC119	2782, 611, 51761, 5148, 9600, 5146, 1259, 6785, 7287, 1040, 2779, 6011, 50700, 5145, 6010, 2979, 3000, 2978, 5949, 10002, 6295, 5957, 9094	14688, 12057, 50769, 18588, 18739, 110855, 12788, 83603, 22157, 74596, 14685, 24013, 235033, 225600, 212541, 107477, 14919, 14913, 19661, 23958, 20215, 19674, 22248
nucleic acid metabolic process	GO:0090304	6.20105e-14	182	113.327	4786	MAPRE3, USP39, NPM1, CAMK1D, NHP2, SIN3A, MYEF2, USF1, PIAS1, CETN2, CDC5L, U2AF2, TRNT1, NHP2L1, RPL9, RNMT, GABPA, SART3, CCAR2, RRP1B, DIDO1, ICMT, RPA3, PTGES2, NUDT21, RPS27A, LUC7L3, HTATSF1, SMNDC1, EWSR1, PRPF31, KHDRBS1, TOP2B, RSF1, YARS2, SMC3, NOVA2, MSH2, PPA1, SRSF11, WDR61, RALY, MTA2, GTPBP4, FRG1, PUF60, RBMX, KARS, DNMT3A, FKBP8, HNRNPA3, TERF2IP, SSBP1, SFPQ, RNPS1, CRNKL1, POL…	22924, 10713, 4869, 57118, 55651, 25942, 50804, 7391, 8554, 1069, 988, 11338, 51095, 4809, 6133, 8731, 2551, 9733, 57805, 23076, 11083, 23463, 6119, 80142, 11051, 6233, 51747, 27336, 10285, 2130, 26121, 10657, 7155, 51773, 51067, 9126, 4858, 4436, 5464, 9295, 80349, 22913, 9219, 23560, 2483, 22827, 27316, 3735, 1788, 23770, 220988, 54386, 6742, 6421, 10921, 51340, 5433, 5411, 54433, 10155, 10521,…	100732, 28035, 18148, 227541, 52530, 20466, 17876, 22278, 56469, 26370, 71702, 22185, 70047, 20826, 20005, 67897, 14390, 53890, 219158, 72462, 23856, 57295, 68240, 96979, 68219, 78294, 67684, 72459, 76479, 14030, 68988, 20218, 21974, 233532, 70120, 13006, 384569, 17685, 67895, 69207, 66317, 19383, 23942, 69237, 14300, 67959, 19655, 85305, 13435, 14232, 229279, 57321, 381760, 71514, 19826, 66877, …
phototransduction	GO:0007602	2.02413e-13	21	2.67571	113	GNB1, OPN1SW, PDE6G, PITPNM1, PDE6C, CNGA1, TULP1, CDS1, GNAT1, GRK1, RDH8, PDE6A, RHO, GUCA1B, GUCY2D, GUCA1A, RBP3, NR2E3, SAG, RCVRN, UNC119	2782, 611, 5148, 9600, 5146, 1259, 7287, 1040, 2779, 6011, 50700, 5145, 6010, 2979, 3000, 2978, 5949, 10002, 6295, 5957, 9094	14688, 12057, 18588, 18739, 110855, 12788, 22157, 74596, 14685, 24013, 235033, 225600, 212541, 107477, 14919, 14913, 19661, 23958, 20215, 19674, 22248
visual perception	GO:0007601	2.7392e-13	27	4.75945	201	OPN1SW, ATP8A2, PDE6G, BBS4, BBS9, PDE6C, CNGA1, TULP1, GNAT1, GRK1, PRPH2, RORB, IMPG1, ARR3, RDH8, PDE6A, RHO, GUCA1B, GUCY2D, GUCA1A, CRX, RBP3, NR2E3, SAG, RCVRN, UNC119, BBS2	611, 51761, 5148, 585, 27241, 5146, 1259, 7287, 2779, 6011, 5961, 6096, 3617, 407, 50700, 5145, 6010, 2979, 3000, 2978, 1406, 5949, 10002, 6295, 5957, 9094, 583	12057, 50769, 18588, 102774, 319845, 110855, 12788, 22157, 14685, 24013, 19133, 225998, 63859, 170735, 235033, 225600, 212541, 107477, 14919, 14913, 12951, 19661, 23958, 20215, 19674, 22248, 67378
energy derivation by oxidation of organic compounds	GO:0015980	2.74028e-13	35	8.07449	341	GNB3, NDUFB6, GNB1, SLC25A4, RPS27A, UQCRH, DLAT, COX6C, NDUFS7, NDUFS4, CYC1, NDUFA12, IDH3G, SNAP25, NDUFB10, TRAP1, MDH1, NDUFB5, NDUFAB1, MECP2, ATP5L, UQCR10, ATP5J, PDHB, NDUFS6, COX4I1, SUCLA2, MYBBP1A, NDUFA5, NDUFB11, CS, NDUFA1, GNG13, OGDHL, IDH3B	2784, 4712, 2782, 291, 6233, 7388, 1737, 1345, 374291, 4724, 1537, 55967, 3421, 6616, 4716, 10131, 4190, 4711, 4706, 4204, 10632, 29796, 522, 5162, 4726, 1327, 8803, 10514, 4698, 54539, 1431, 4694, 51764, 55753, 3420	14695, 230075, 14688, 11739, 78294, 66576, 235339, 12864, 75406, 17993, 66445, 66414, 15929, 20614, 68342, 68015, 17449, 66046, 70316, 17257, 27425, 66152, 11957, 68263, 407785, 12857, 20916, 18432, 68202, 104130, 12974, 54405, 64337, 239017, 170718
sensory perception of light stimulus	GO:0050953	4.44008e-13	27	4.85417	205	OPN1SW, ATP8A2, PDE6G, BBS4, BBS9, PDE6C, CNGA1, TULP1, GNAT1, GRK1, PRPH2, RORB, IMPG1, ARR3, RDH8, PDE6A, RHO, GUCA1B, GUCY2D, GUCA1A, CRX, RBP3, NR2E3, SAG, RCVRN, UNC119, BBS2	611, 51761, 5148, 585, 27241, 5146, 1259, 7287, 2779, 6011, 5961, 6096, 3617, 407, 50700, 5145, 6010, 2979, 3000, 2978, 1406, 5949, 10002, 6295, 5957, 9094, 583	12057, 50769, 18588, 102774, 319845, 110855, 12788, 22157, 14685, 24013, 19133, 225998, 63859, 170735, 235033, 225600, 212541, 107477, 14919, 14913, 12951, 19661, 23958, 20215, 19674, 22248, 67378
respiratory electron transport chain	GO:0022904	4.70798e-13	20	2.48628	105	NDUFB6, UQCRH, COX6C, NDUFS7, NDUFS4, CYC1, NDUFA12, NDUFB10, NDUFB5, NDUFAB1, MECP2, ATP5L, UQCR10, ATP5J, NDUFS6, COX4I1, MYBBP1A, NDUFA5, NDUFB11, NDUFA1	4712, 7388, 1345, 374291, 4724, 1537, 55967, 4716, 4711, 4706, 4204, 10632, 29796, 522, 4726, 1327, 10514, 4698, 54539, 4694	230075, 66576, 12864, 75406, 17993, 66445, 66414, 68342, 66046, 70316, 17257, 27425, 66152, 11957, 407785, 12857, 18432, 68202, 104130, 54405
electron transport chain	GO:0022900	6.83446e-13	20	2.53364	107	NDUFB6, UQCRH, COX6C, NDUFS7, NDUFS4, CYC1, NDUFA12, NDUFB10, NDUFB5, NDUFAB1, MECP2, ATP5L, UQCR10, ATP5J, NDUFS6, COX4I1, MYBBP1A, NDUFA5, NDUFB11, NDUFA1	4712, 7388, 1345, 374291, 4724, 1537, 55967, 4716, 4711, 4706, 4204, 10632, 29796, 522, 4726, 1327, 10514, 4698, 54539, 4694	230075, 66576, 12864, 75406, 17993, 66445, 66414, 68342, 66046, 70316, 17257, 27425, 66152, 11957, 407785, 12857, 18432, 68202, 104130, 54405
RNA metabolic process	GO:0016070	1.18135e-12	163	99.9484	4221	MAPRE3, USP39, NPM1, CAMK1D, NHP2, SIN3A, MYEF2, USF1, PIAS1, CDC5L, U2AF2, TRNT1, NHP2L1, RPL9, RNMT, GABPA, SART3, CCAR2, RRP1B, DIDO1, ICMT, PTGES2, NUDT21, RPS27A, LUC7L3, HTATSF1, SMNDC1, EWSR1, PRPF31, KHDRBS1, RSF1, YARS2, NOVA2, PPA1, SRSF11, WDR61, RALY, MTA2, FRG1, PUF60, RBMX, KARS, DNMT3A, FKBP8, HNRNPA3, TERF2IP, SFPQ, RNPS1, CRNKL1, POLR2D, PNN, GAR1, TRIM28, DDX17, SUPT16H, DNAJA3,…	22924, 10713, 4869, 57118, 55651, 25942, 50804, 7391, 8554, 988, 11338, 51095, 4809, 6133, 8731, 2551, 9733, 57805, 23076, 11083, 23463, 80142, 11051, 6233, 51747, 27336, 10285, 2130, 26121, 10657, 51773, 51067, 4858, 5464, 9295, 80349, 22913, 9219, 2483, 22827, 27316, 3735, 1788, 23770, 220988, 54386, 6421, 10921, 51340, 5433, 5411, 54433, 10155, 10521, 11198, 9093, 84321, 10594, 6187, 4204, 109…	100732, 28035, 18148, 227541, 52530, 20466, 17876, 22278, 56469, 71702, 22185, 70047, 20826, 20005, 67897, 14390, 53890, 219158, 72462, 23856, 57295, 96979, 68219, 78294, 67684, 72459, 76479, 14030, 68988, 20218, 233532, 70120, 384569, 67895, 69207, 66317, 19383, 23942, 14300, 67959, 19655, 85305, 13435, 14232, 229279, 57321, 71514, 19826, 66877, 69241, 18949, 68147, 21849, 67040, 114741, 83945, …
purine ribonucleoside monophosphate metabolic process	GO:0009167	1.37962e-12	41	11.4606	484	NDUFB6, CETN2, UQCRH, TOP2B, NDUFS7, NDUFS4, MSH2, NDUFB10, NDUFB5, NDUFAB1, DDX17, MECP2, MSH6, ATP5L, DDX5, DHX36, ATRX, UQCR10, ATP5J, EIF4A3, PDE6A, SUPV3L1, HPRT1, NDUFS6, DNAJB1, DDX6, NT5E, CLPX, RUVBL2, NDUFA5, DNAJB6, CHD4, CHTOP, DNAJC10, NDUFA1, ATP1B2, WRNIP1, HSPD1, TOP1, DDX21, DDX23	4712, 1069, 7388, 7155, 374291, 4724, 4436, 4716, 4711, 4706, 10521, 4204, 2956, 10632, 1655, 170506, 546, 29796, 522, 9775, 5145, 6832, 3251, 4726, 3337, 1656, 4907, 10845, 10856, 4698, 10049, 1108, 26097, 54431, 4694, 482, 56897, 3329, 7150, 9188, 9416	230075, 26370, 66576, 21974, 75406, 17993, 17685, 68342, 66046, 70316, 67040, 17257, 17688, 27425, 13207, 72162, 22589, 66152, 11957, 192170, 225600, 338359, 15452, 407785, 81489, 13209, 23959, 270166, 20174, 68202, 23950, 107932, 66511, 66861, 54405, 11932, 78903, 15510, 21969, 56200, 74351
purine nucleoside monophosphate metabolic process	GO:0009126	1.47519e-12	41	11.4842	485	NDUFB6, CETN2, UQCRH, TOP2B, NDUFS7, NDUFS4, MSH2, NDUFB10, NDUFB5, NDUFAB1, DDX17, MECP2, MSH6, ATP5L, DDX5, DHX36, ATRX, UQCR10, ATP5J, EIF4A3, PDE6A, SUPV3L1, HPRT1, NDUFS6, DNAJB1, DDX6, NT5E, CLPX, RUVBL2, NDUFA5, DNAJB6, CHD4, CHTOP, DNAJC10, NDUFA1, ATP1B2, WRNIP1, HSPD1, TOP1, DDX21, DDX23	4712, 1069, 7388, 7155, 374291, 4724, 4436, 4716, 4711, 4706, 10521, 4204, 2956, 10632, 1655, 170506, 546, 29796, 522, 9775, 5145, 6832, 3251, 4726, 3337, 1656, 4907, 10845, 10856, 4698, 10049, 1108, 26097, 54431, 4694, 482, 56897, 3329, 7150, 9188, 9416	230075, 26370, 66576, 21974, 75406, 17993, 17685, 68342, 66046, 70316, 67040, 17257, 17688, 27425, 13207, 72162, 22589, 66152, 11957, 192170, 225600, 338359, 15452, 407785, 81489, 13209, 23959, 270166, 20174, 68202, 23950, 107932, 66511, 66861, 54405, 11932, 78903, 15510, 21969, 56200, 74351
generation of precursor metabolites and energy	GO:0006091	1.87176e-12	38	10.0635	425	GNB3, NDUFB6, GNB1, SLC25A4, RPS27A, UQCRH, DLAT, COX6C, NDUFS7, NDUFS4, MSH2, CYC1, NDUFA12, IDH3G, SNAP25, NDUFB10, TRAP1, MDH1, NDUFB5, NDUFAB1, PFKFB2, MECP2, ATP5L, UQCR10, ATP5J, PDHB, NDUFS6, COX4I1, SUCLA2, MYBBP1A, NDUFA5, NDUFB11, CS, NDUFA1, GNG13, OGDHL, IDH3B, PGAM1	2784, 4712, 2782, 291, 6233, 7388, 1737, 1345, 374291, 4724, 4436, 1537, 55967, 3421, 6616, 4716, 10131, 4190, 4711, 4706, 5208, 4204, 10632, 29796, 522, 5162, 4726, 1327, 8803, 10514, 4698, 54539, 1431, 4694, 51764, 55753, 3420, 5223	14695, 230075, 14688, 11739, 78294, 66576, 235339, 12864, 75406, 17993, 17685, 66445, 66414, 15929, 20614, 68342, 68015, 17449, 66046, 70316, 18640, 17257, 27425, 66152, 11957, 68263, 407785, 12857, 20916, 18432, 68202, 104130, 12974, 54405, 64337, 239017, 170718, 18648
gene expression	GO:0010467	3.26891e-12	186	121.591	5135	MAPRE3, MRPL10, USP39, NPM1, CAMK1D, NHP2, SIN3A, MYEF2, USF1, PIAS1, CDC5L, U2AF2, TRNT1, NHP2L1, RPL9, RNMT, GABPA, SART3, CCAR2, RRP1B, DIDO1, PTGES2, NUDT21, RPS27A, LUC7L3, HTATSF1, SMNDC1, EWSR1, PRPF31, KHDRBS1, BBS4, RSF1, SSR4, YARS2, PPA1, SRSF11, WDR61, RALY, MTA2, GTPBP4, FRG1, PUF60, RBMX, SRP14, KARS, DNMT3A, FKBP8, HNRNPA3, TERF2IP, SFPQ, AFG3L2, MTIF2, RNPS1, CRNKL1, POLR2D, CUL3,…	22924, 124995, 10713, 4869, 57118, 55651, 25942, 50804, 7391, 8554, 988, 11338, 51095, 4809, 6133, 8731, 2551, 9733, 57805, 23076, 11083, 80142, 11051, 6233, 51747, 27336, 10285, 2130, 26121, 10657, 585, 51773, 6748, 51067, 5464, 9295, 80349, 22913, 9219, 23560, 2483, 22827, 27316, 6727, 3735, 1788, 23770, 220988, 54386, 6421, 10939, 4528, 10921, 51340, 5433, 8452, 5411, 54433, 10155, 10521, 1119…	100732, 107732, 28035, 18148, 227541, 52530, 20466, 17876, 22278, 56469, 71702, 22185, 70047, 20826, 20005, 67897, 14390, 53890, 219158, 72462, 23856, 96979, 68219, 78294, 67684, 72459, 76479, 14030, 68988, 20218, 102774, 233532, 20832, 70120, 67895, 69207, 66317, 19383, 23942, 69237, 14300, 67959, 19655, 20813, 85305, 13435, 14232, 229279, 57321, 71514, 69597, 76784, 19826, 66877, 69241, 26554, …
ribonucleoside monophosphate metabolic process	GO:0009161	3.46411e-12	41	11.7921	498	NDUFB6, CETN2, UQCRH, TOP2B, NDUFS7, NDUFS4, MSH2, NDUFB10, NDUFB5, NDUFAB1, DDX17, MECP2, MSH6, ATP5L, DDX5, DHX36, ATRX, UQCR10, ATP5J, EIF4A3, PDE6A, SUPV3L1, HPRT1, NDUFS6, DNAJB1, DDX6, NT5E, CLPX, RUVBL2, NDUFA5, DNAJB6, CHD4, CHTOP, DNAJC10, NDUFA1, ATP1B2, WRNIP1, HSPD1, TOP1, DDX21, DDX23	4712, 1069, 7388, 7155, 374291, 4724, 4436, 4716, 4711, 4706, 10521, 4204, 2956, 10632, 1655, 170506, 546, 29796, 522, 9775, 5145, 6832, 3251, 4726, 3337, 1656, 4907, 10845, 10856, 4698, 10049, 1108, 26097, 54431, 4694, 482, 56897, 3329, 7150, 9188, 9416	230075, 26370, 66576, 21974, 75406, 17993, 17685, 68342, 66046, 70316, 67040, 17257, 17688, 27425, 13207, 72162, 22589, 66152, 11957, 192170, 225600, 338359, 15452, 407785, 81489, 13209, 23959, 270166, 20174, 68202, 23950, 107932, 66511, 66861, 54405, 11932, 78903, 15510, 21969, 56200, 74351
regulation of rhodopsin mediated signaling pathway	GO:0022400	3.85915e-12	12	0.757723	32	GNB1, PDE6G, CNGA1, GNAT1, GRK1, PDE6A, RHO, GUCA1B, GUCY2D, GUCA1A, SAG, RCVRN	2782, 5148, 1259, 2779, 6011, 5145, 6010, 2979, 3000, 2978, 6295, 5957	14688, 18588, 12788, 14685, 24013, 225600, 212541, 107477, 14919, 14913, 20215, 19674
nucleoside monophosphate metabolic process	GO:0009123	6.96482e-12	41	12.0525	509	NDUFB6, CETN2, UQCRH, TOP2B, NDUFS7, NDUFS4, MSH2, NDUFB10, NDUFB5, NDUFAB1, DDX17, MECP2, MSH6, ATP5L, DDX5, DHX36, ATRX, UQCR10, ATP5J, EIF4A3, PDE6A, SUPV3L1, HPRT1, NDUFS6, DNAJB1, DDX6, NT5E, CLPX, RUVBL2, NDUFA5, DNAJB6, CHD4, CHTOP, DNAJC10, NDUFA1, ATP1B2, WRNIP1, HSPD1, TOP1, DDX21, DDX23	4712, 1069, 7388, 7155, 374291, 4724, 4436, 4716, 4711, 4706, 10521, 4204, 2956, 10632, 1655, 170506, 546, 29796, 522, 9775, 5145, 6832, 3251, 4726, 3337, 1656, 4907, 10845, 10856, 4698, 10049, 1108, 26097, 54431, 4694, 482, 56897, 3329, 7150, 9188, 9416	230075, 26370, 66576, 21974, 75406, 17993, 17685, 68342, 66046, 70316, 67040, 17257, 17688, 27425, 13207, 72162, 22589, 66152, 11957, 192170, 225600, 338359, 15452, 407785, 81489, 13209, 23959, 270166, 20174, 68202, 23950, 107932, 66511, 66861, 54405, 11932, 78903, 15510, 21969, 56200, 74351
detection of visible light	GO:0009584	1.12317e-11	19	2.60467	110	GNB1, OPN1SW, ATP8A2, PDE6G, PDE6C, CNGA1, ELOVL4, TULP1, GNAT1, GRK1, RDH8, PDE6A, RHO, GUCA1B, GUCY2D, GUCA1A, RBP3, SAG, RCVRN	2782, 611, 51761, 5148, 5146, 1259, 6785, 7287, 2779, 6011, 50700, 5145, 6010, 2979, 3000, 2978, 5949, 6295, 5957	14688, 12057, 50769, 18588, 110855, 12788, 83603, 22157, 14685, 24013, 235033, 225600, 212541, 107477, 14919, 14913, 19661, 20215, 19674
ATP metabolic process	GO:0046034	1.91622e-11	38	10.8686	459	NDUFB6, CETN2, UQCRH, TOP2B, NDUFS7, NDUFS4, MSH2, NDUFB10, NDUFB5, NDUFAB1, DDX17, MECP2, MSH6, ATP5L, DDX5, DHX36, ATRX, UQCR10, ATP5J, EIF4A3, SUPV3L1, NDUFS6, DNAJB1, DDX6, CLPX, RUVBL2, NDUFA5, DNAJB6, CHD4, CHTOP, DNAJC10, NDUFA1, ATP1B2, WRNIP1, HSPD1, TOP1, DDX21, DDX23	4712, 1069, 7388, 7155, 374291, 4724, 4436, 4716, 4711, 4706, 10521, 4204, 2956, 10632, 1655, 170506, 546, 29796, 522, 9775, 6832, 4726, 3337, 1656, 10845, 10856, 4698, 10049, 1108, 26097, 54431, 4694, 482, 56897, 3329, 7150, 9188, 9416	230075, 26370, 66576, 21974, 75406, 17993, 17685, 68342, 66046, 70316, 67040, 17257, 17688, 27425, 13207, 72162, 22589, 66152, 11957, 192170, 338359, 407785, 81489, 13209, 270166, 20174, 68202, 23950, 107932, 66511, 66861, 54405, 11932, 78903, 15510, 21969, 56200, 74351
rhodopsin mediated signaling pathway	GO:0016056	2.84506e-11	12	0.876118	37	GNB1, PDE6G, CNGA1, GNAT1, GRK1, PDE6A, RHO, GUCA1B, GUCY2D, GUCA1A, SAG, RCVRN	2782, 5148, 1259, 2779, 6011, 5145, 6010, 2979, 3000, 2978, 6295, 5957	14688, 18588, 12788, 14685, 24013, 225600, 212541, 107477, 14919, 14913, 20215, 19674
detection of external stimulus	GO:0009581	3.31833e-11	23	4.19116	177	GNB1, OPN1SW, ATP8A2, PDE6G, PITPNM1, PDE6C, CNGA1, ELOVL4, TULP1, CDS1, GNAT1, GRK1, RDH8, PDE6A, RHO, GUCA1B, GUCY2D, GUCA1A, RBP3, NR2E3, SAG, RCVRN, UNC119	2782, 611, 51761, 5148, 9600, 5146, 1259, 6785, 7287, 1040, 2779, 6011, 50700, 5145, 6010, 2979, 3000, 2978, 5949, 10002, 6295, 5957, 9094	14688, 12057, 50769, 18588, 18739, 110855, 12788, 83603, 22157, 74596, 14685, 24013, 235033, 225600, 212541, 107477, 14919, 14913, 19661, 23958, 20215, 19674, 22248
detection of abiotic stimulus	GO:0009582	4.6979e-11	23	4.26219	180	GNB1, OPN1SW, ATP8A2, PDE6G, PITPNM1, PDE6C, CNGA1, ELOVL4, TULP1, CDS1, GNAT1, GRK1, RDH8, PDE6A, RHO, GUCA1B, GUCY2D, GUCA1A, RBP3, NR2E3, SAG, RCVRN, UNC119	2782, 611, 51761, 5148, 9600, 5146, 1259, 6785, 7287, 1040, 2779, 6011, 50700, 5145, 6010, 2979, 3000, 2978, 5949, 10002, 6295, 5957, 9094	14688, 12057, 50769, 18588, 18739, 110855, 12788, 83603, 22157, 74596, 14685, 24013, 235033, 225600, 212541, 107477, 14919, 14913, 19661, 23958, 20215, 19674, 22248
response to light stimulus	GO:0009416	4.80731e-11	31	7.71931	326	GNB1, USF1, OPN1SW, CCAR2, ATP8A2, PDE6G, PITPNM1, PDE6C, MSH2, CNGA1, ELOVL4, TULP1, CDS1, GNAT1, GRK1, MECP2, PRPH2, NEDD4, MSH6, RDH8, PDE6A, RHO, GUCA1B, GUCY2D, GUCA1A, RUVBL2, RBP3, NR2E3, SAG, RCVRN, UNC119	2782, 7391, 611, 57805, 51761, 5148, 9600, 5146, 4436, 1259, 6785, 7287, 1040, 2779, 6011, 4204, 5961, 4734, 2956, 50700, 5145, 6010, 2979, 3000, 2978, 10856, 5949, 10002, 6295, 5957, 9094	14688, 22278, 12057, 219158, 50769, 18588, 18739, 110855, 17685, 12788, 83603, 22157, 74596, 14685, 24013, 17257, 19133, 17999, 17688, 235033, 225600, 212541, 107477, 14919, 14913, 20174, 19661, 23958, 20215, 19674, 22248
RNA localization	GO:0006403	1.39555e-10	21	3.71758	157	U2AF2, KHDRBS1, SRSF11, NUP93, RNPS1, POLR2D, THOC3, DDX39A, ALKBH5, NUP210, EIF4A3, FYTTD1, NUP205, PRPF6, NUP133, CHTOP, C14orf166, RPSA, SUPT6H, NXF1, NCBP2	11338, 10657, 9295, 9688, 10921, 5433, 84321, 10212, 54890, 23225, 9775, 84248, 23165, 24148, 55746, 26097, 51637, 3921, 6830, 10482, 22916	22185, 20218, 69207, 71805, 19826, 69241, 73666, 68278, 268420, 54563, 192170, 69823, 70699, 68879, 234865, 66511, 68045, 16785, 20926, 53319, 68092
ribonucleoprotein complex assembly	GO:0022618	1.503e-10	20	3.3624	142	USP39, NPM1, SART3, LUC7L3, PRPF31, MTIF2, CRNKL1, POLR2D, PRPF8, SF3A3, SNRPF, SF3A1, C1QBP, DDX6, PRPF6, SART1, PRPF19, RPSA, DDX23, NCBP2	10713, 4869, 9733, 51747, 26121, 4528, 51340, 5433, 10594, 10946, 6636, 10291, 708, 1656, 24148, 9092, 27339, 3921, 9416, 22916	28035, 18148, 53890, 67684, 68988, 76784, 66877, 69241, 192159, 75062, 69878, 67465, 12261, 13209, 68879, 20227, 28000, 16785, 74351, 68092
ribonucleoprotein complex subunit organization	GO:0071826	3.62358e-10	20	3.52815	149	USP39, NPM1, SART3, LUC7L3, PRPF31, MTIF2, CRNKL1, POLR2D, PRPF8, SF3A3, SNRPF, SF3A1, C1QBP, DDX6, PRPF6, SART1, PRPF19, RPSA, DDX23, NCBP2	10713, 4869, 9733, 51747, 26121, 4528, 51340, 5433, 10594, 10946, 6636, 10291, 708, 1656, 24148, 9092, 27339, 3921, 9416, 22916	28035, 18148, 53890, 67684, 68988, 76784, 66877, 69241, 192159, 75062, 69878, 67465, 12261, 13209, 68879, 20227, 28000, 16785, 74351, 68092
RNA transport	GO:0050658	4.09153e-10	20	3.55183	150	U2AF2, KHDRBS1, SRSF11, NUP93, RNPS1, POLR2D, THOC3, DDX39A, ALKBH5, NUP210, EIF4A3, FYTTD1, NUP205, NUP133, CHTOP, C14orf166, RPSA, SUPT6H, NXF1, NCBP2	11338, 10657, 9295, 9688, 10921, 5433, 84321, 10212, 54890, 23225, 9775, 84248, 23165, 55746, 26097, 51637, 3921, 6830, 10482, 22916	22185, 20218, 69207, 71805, 19826, 69241, 73666, 68278, 268420, 54563, 192170, 69823, 70699, 234865, 66511, 68045, 16785, 20926, 53319, 68092
establishment of RNA localization	GO:0051236	4.09153e-10	20	3.55183	150	U2AF2, KHDRBS1, SRSF11, NUP93, RNPS1, POLR2D, THOC3, DDX39A, ALKBH5, NUP210, EIF4A3, FYTTD1, NUP205, NUP133, CHTOP, C14orf166, RPSA, SUPT6H, NXF1, NCBP2	11338, 10657, 9295, 9688, 10921, 5433, 84321, 10212, 54890, 23225, 9775, 84248, 23165, 55746, 26097, 51637, 3921, 6830, 10482, 22916	22185, 20218, 69207, 71805, 19826, 69241, 73666, 68278, 268420, 54563, 192170, 69823, 70699, 234865, 66511, 68045, 16785, 20926, 53319, 68092
nucleic acid transport	GO:0050657	4.09153e-10	20	3.55183	150	U2AF2, KHDRBS1, SRSF11, NUP93, RNPS1, POLR2D, THOC3, DDX39A, ALKBH5, NUP210, EIF4A3, FYTTD1, NUP205, NUP133, CHTOP, C14orf166, RPSA, SUPT6H, NXF1, NCBP2	11338, 10657, 9295, 9688, 10921, 5433, 84321, 10212, 54890, 23225, 9775, 84248, 23165, 55746, 26097, 51637, 3921, 6830, 10482, 22916	22185, 20218, 69207, 71805, 19826, 69241, 73666, 68278, 268420, 54563, 192170, 69823, 70699, 234865, 66511, 68045, 16785, 20926, 53319, 68092
phototransduction, visible light	GO:0007603	7.18514e-10	16	2.24949	95	GNB1, OPN1SW, PDE6G, PDE6C, CNGA1, GNAT1, GRK1, RDH8, PDE6A, RHO, GUCA1B, GUCY2D, GUCA1A, RBP3, SAG, RCVRN	2782, 611, 5148, 5146, 1259, 2779, 6011, 50700, 5145, 6010, 2979, 3000, 2978, 5949, 6295, 5957	14688, 12057, 18588, 110855, 12788, 14685, 24013, 235033, 225600, 212541, 107477, 14919, 14913, 19661, 20215, 19674
RNA export from nucleus	GO:0006405	7.39897e-10	15	1.94167	82	U2AF2, KHDRBS1, SRSF11, RNPS1, POLR2D, THOC3, DDX39A, ALKBH5, FYTTD1, NUP133, CHTOP, RPSA, SUPT6H, NXF1, NCBP2	11338, 10657, 9295, 10921, 5433, 84321, 10212, 54890, 84248, 55746, 26097, 3921, 6830, 10482, 22916	22185, 20218, 69207, 19826, 69241, 73666, 68278, 268420, 69823, 234865, 66511, 16785, 20926, 53319, 68092
single-organism metabolic process	GO:0044710	7.79671e-10	188	130.731	5521	GNB3, NDUFB6, GNB1, NPM1, CAMK1D, SIN3A, CA8, ELMOD2, USF1, CETN2, ME1, OPN1SW, MCFD2, RPA3, PTGES2, VRK3, PDE6G, SLC25A4, RPS27A, GDE1, UQCRH, DLAT, BBS4, TOP2B, PLCD3, COX6C, PITPNM1, YARS2, NDUFS7, NDUFS4, SMC3, MSH2, PTDSS2, CYC1, NDUFA12, PPA1, HSD17B8, WDR61, LPGAT1, MTA2, IDH3G, PIP4K2C, GTPBP4, SNAP25, NDUFB10, RGS18, TRAP1, NUP93, MDH1, STK39, KARS, DNMT3A, ELOVL4, NDUFB5, FTH1, NDUFAB1,…	2784, 4712, 2782, 4869, 57118, 25942, 767, 255520, 7391, 1069, 4199, 611, 90411, 6119, 80142, 51231, 5148, 291, 6233, 51573, 7388, 1737, 585, 7155, 113026, 1345, 9600, 51067, 374291, 4724, 9126, 4436, 81490, 1537, 55967, 5464, 7923, 80349, 9926, 9219, 3421, 79837, 23560, 6616, 4716, 64407, 10131, 9688, 4190, 27347, 3735, 1788, 6785, 4711, 2495, 4706, 1040, 54386, 2936, 6421, 5208, 4528, 5433, 845…	14695, 230075, 14688, 18148, 227541, 20466, 12319, 244548, 22278, 26370, 17436, 12057, 193813, 68240, 96979, 101568, 18588, 11739, 78294, 56209, 66576, 235339, 102774, 21974, 72469, 12864, 18739, 70120, 75406, 17993, 13006, 17685, 27388, 66445, 66414, 67895, 14979, 66317, 226856, 23942, 15929, 117150, 69237, 20614, 68342, 64214, 68015, 71805, 17449, 53416, 85305, 13435, 83603, 66046, 14319, 70316…
viral process	GO:0016032	1.44076e-09	45	16.7173	706	NPM1, USF1, RPL9, RNMT, SLC25A4, RPS27A, HTATSF1, RSF1, NUP93, KARS, FKBP8, POLR2D, TRIM28, SUPT16H, THOC3, RPS2, NEDD4, CREB1, VPS37A, ILF3, DDX5, PPIH, PSME3, SMARCB1, NUP210, TCEA1, RPL10A, TSG101, KPNA2, C1QBP, NUP205, POLR2E, RPS5, NUP133, HCFC1, POLR2G, C14orf166, RPSA, SUPT6H, NXF1, CUL5, HSPD1, GTF2B, TOP1, NCBP2	4869, 7391, 6133, 8731, 291, 6233, 27336, 51773, 9688, 3735, 23770, 5433, 10155, 11198, 84321, 6187, 4734, 1385, 137492, 3609, 1655, 10465, 10197, 6598, 23225, 6917, 4736, 7251, 3838, 708, 23165, 5434, 6193, 55746, 3054, 5436, 51637, 3921, 6830, 10482, 8065, 3329, 2959, 7150, 22916	18148, 22278, 20005, 67897, 11739, 78294, 72459, 233532, 71805, 85305, 14232, 69241, 21849, 114741, 73666, 16898, 17999, 12912, 52348, 16201, 13207, 66101, 19192, 20587, 54563, 21399, 19896, 22088, 16647, 12261, 70699, 66420, 20103, 234865, 15161, 67710, 68045, 16785, 20926, 53319, 75717, 15510, 229906, 21969, 68092
symbiosis, encompassing mutualism through parasitism	GO:0044403	2.24264e-09	47	18.1854	768	NPM1, USF1, RPL9, RNMT, SLC25A4, RPS27A, HTATSF1, RSF1, NUP93, KARS, FKBP8, ATP6V1G1, POLR2D, TRIM28, SUPT16H, THOC3, RPS2, NEDD4, CREB1, VPS37A, ILF3, DDX5, PPIH, PSME3, SMARCB1, NUP210, TCEA1, RPL10A, TSG101, KPNA2, C1QBP, NUP205, POLR2E, RPS5, NUP133, HCFC1, POLR2G, C14orf166, RPSA, SUPT6H, NXF1, CUL5, HSPD1, GTF2B, TOP1, ATP6V1D, NCBP2	4869, 7391, 6133, 8731, 291, 6233, 27336, 51773, 9688, 3735, 23770, 9550, 5433, 10155, 11198, 84321, 6187, 4734, 1385, 137492, 3609, 1655, 10465, 10197, 6598, 23225, 6917, 4736, 7251, 3838, 708, 23165, 5434, 6193, 55746, 3054, 5436, 51637, 3921, 6830, 10482, 8065, 3329, 2959, 7150, 51382, 22916	18148, 22278, 20005, 67897, 11739, 78294, 72459, 233532, 71805, 85305, 14232, 66290, 69241, 21849, 114741, 73666, 16898, 17999, 12912, 52348, 16201, 13207, 66101, 19192, 20587, 54563, 21399, 19896, 22088, 16647, 12261, 70699, 66420, 20103, 234865, 15161, 67710, 68045, 16785, 20926, 53319, 75717, 15510, 229906, 21969, 73834, 68092
interspecies interaction between organisms	GO:0044419	2.24264e-09	47	18.1854	768	NPM1, USF1, RPL9, RNMT, SLC25A4, RPS27A, HTATSF1, RSF1, NUP93, KARS, FKBP8, ATP6V1G1, POLR2D, TRIM28, SUPT16H, THOC3, RPS2, NEDD4, CREB1, VPS37A, ILF3, DDX5, PPIH, PSME3, SMARCB1, NUP210, TCEA1, RPL10A, TSG101, KPNA2, C1QBP, NUP205, POLR2E, RPS5, NUP133, HCFC1, POLR2G, C14orf166, RPSA, SUPT6H, NXF1, CUL5, HSPD1, GTF2B, TOP1, ATP6V1D, NCBP2	4869, 7391, 6133, 8731, 291, 6233, 27336, 51773, 9688, 3735, 23770, 9550, 5433, 10155, 11198, 84321, 6187, 4734, 1385, 137492, 3609, 1655, 10465, 10197, 6598, 23225, 6917, 4736, 7251, 3838, 708, 23165, 5434, 6193, 55746, 3054, 5436, 51637, 3921, 6830, 10482, 8065, 3329, 2959, 7150, 51382, 22916	18148, 22278, 20005, 67897, 11739, 78294, 72459, 233532, 71805, 85305, 14232, 66290, 69241, 21849, 114741, 73666, 16898, 17999, 12912, 52348, 16201, 13207, 66101, 19192, 20587, 54563, 21399, 19896, 22088, 16647, 12261, 70699, 66420, 20103, 234865, 15161, 67710, 68045, 16785, 20926, 53319, 75717, 15510, 229906, 21969, 73834, 68092
multi-organism cellular process	GO:0044764	2.33538e-09	45	16.9777	717	NPM1, USF1, RPL9, RNMT, SLC25A4, RPS27A, HTATSF1, RSF1, NUP93, KARS, FKBP8, POLR2D, TRIM28, SUPT16H, THOC3, RPS2, NEDD4, CREB1, VPS37A, ILF3, DDX5, PPIH, PSME3, SMARCB1, NUP210, TCEA1, RPL10A, TSG101, KPNA2, C1QBP, NUP205, POLR2E, RPS5, NUP133, HCFC1, POLR2G, C14orf166, RPSA, SUPT6H, NXF1, CUL5, HSPD1, GTF2B, TOP1, NCBP2	4869, 7391, 6133, 8731, 291, 6233, 27336, 51773, 9688, 3735, 23770, 5433, 10155, 11198, 84321, 6187, 4734, 1385, 137492, 3609, 1655, 10465, 10197, 6598, 23225, 6917, 4736, 7251, 3838, 708, 23165, 5434, 6193, 55746, 3054, 5436, 51637, 3921, 6830, 10482, 8065, 3329, 2959, 7150, 22916	18148, 22278, 20005, 67897, 11739, 78294, 72459, 233532, 71805, 85305, 14232, 69241, 21849, 114741, 73666, 16898, 17999, 12912, 52348, 16201, 13207, 66101, 19192, 20587, 54563, 21399, 19896, 22088, 16647, 12261, 70699, 66420, 20103, 234865, 15161, 67710, 68045, 16785, 20926, 53319, 75717, 15510, 229906, 21969, 68092
ATP synthesis coupled electron transport	GO:0042773	2.9112e-09	12	1.25498	53	NDUFB6, UQCRH, NDUFS7, NDUFS4, NDUFB10, NDUFB5, NDUFAB1, MECP2, UQCR10, NDUFS6, NDUFA5, NDUFA1	4712, 7388, 374291, 4724, 4716, 4711, 4706, 4204, 29796, 4726, 4698, 4694	230075, 66576, 75406, 17993, 68342, 66046, 70316, 17257, 66152, 407785, 68202, 54405
mitochondrial ATP synthesis coupled electron transport	GO:0042775	2.9112e-09	12	1.25498	53	NDUFB6, UQCRH, NDUFS7, NDUFS4, NDUFB10, NDUFB5, NDUFAB1, MECP2, UQCR10, NDUFS6, NDUFA5, NDUFA1	4712, 7388, 374291, 4724, 4716, 4711, 4706, 4204, 29796, 4726, 4698, 4694	230075, 66576, 75406, 17993, 68342, 66046, 70316, 17257, 66152, 407785, 68202, 54405
oxidative phosphorylation	GO:0006119	5.80233e-09	13	1.61016	68	NDUFB6, UQCRH, NDUFS7, NDUFS4, MSH2, NDUFB10, NDUFB5, NDUFAB1, MECP2, UQCR10, NDUFS6, NDUFA5, NDUFA1	4712, 7388, 374291, 4724, 4436, 4716, 4711, 4706, 4204, 29796, 4726, 4698, 4694	230075, 66576, 75406, 17993, 17685, 68342, 66046, 70316, 17257, 66152, 407785, 68202, 54405
cellular macromolecule metabolic process	GO:0044260	8.00258e-09	234	178.941	7557	MAPRE3, MRPL10, USP39, NPM1, CAMK1D, NHP2, SIN3A, MYEF2, USF1, PIAS1, CETN2, OPN1SW, CDC5L, U2AF2, TRNT1, NHP2L1, RPL9, RNMT, GABPA, SART3, CCAR2, RRP1B, DIDO1, MCFD2, ICMT, RPA3, PTGES2, VRK3, PDE6G, NUDT21, RPS27A, LUC7L3, TPP2, HTATSF1, SMNDC1, EWSR1, PRPF31, KHDRBS1, TOP2B, RSF1, SSR4, YARS2, NDUFS4, SMC3, NOVA2, MSH2, PPA1, SRSF11, WDR61, RALY, MTA2, GTPBP4, FRG1, ARIH2, PUF60, TRAP1, RBMX, …	22924, 124995, 10713, 4869, 57118, 55651, 25942, 50804, 7391, 8554, 1069, 611, 988, 11338, 51095, 4809, 6133, 8731, 2551, 9733, 57805, 23076, 11083, 90411, 23463, 6119, 80142, 51231, 5148, 11051, 6233, 51747, 7174, 27336, 10285, 2130, 26121, 10657, 7155, 51773, 6748, 51067, 4724, 9126, 4858, 4436, 5464, 9295, 80349, 22913, 9219, 23560, 2483, 10425, 22827, 10131, 27316, 27347, 6727, 3735, 1788, 23…	100732, 107732, 28035, 18148, 227541, 52530, 20466, 17876, 22278, 56469, 26370, 12057, 71702, 22185, 70047, 20826, 20005, 67897, 14390, 53890, 219158, 72462, 23856, 193813, 57295, 68240, 96979, 101568, 18588, 68219, 78294, 67684, 22019, 72459, 76479, 14030, 68988, 20218, 21974, 233532, 20832, 70120, 17993, 13006, 384569, 17685, 67895, 69207, 66317, 19383, 23942, 69237, 14300, 23807, 67959, 68015,…
nucleobase-containing compound transport	GO:0015931	8.50038e-09	20	4.21484	178	U2AF2, KHDRBS1, SRSF11, NUP93, RNPS1, POLR2D, THOC3, DDX39A, ALKBH5, NUP210, EIF4A3, FYTTD1, NUP205, NUP133, CHTOP, C14orf166, RPSA, SUPT6H, NXF1, NCBP2	11338, 10657, 9295, 9688, 10921, 5433, 84321, 10212, 54890, 23225, 9775, 84248, 23165, 55746, 26097, 51637, 3921, 6830, 10482, 22916	22185, 20218, 69207, 71805, 19826, 69241, 73666, 68278, 268420, 54563, 192170, 69823, 70699, 234865, 66511, 68045, 16785, 20926, 53319, 68092
mRNA transport	GO:0051028	1.1543e-08	17	3.07825	130	U2AF2, SRSF11, NUP93, RNPS1, POLR2D, THOC3, DDX39A, ALKBH5, NUP210, EIF4A3, FYTTD1, NUP205, NUP133, CHTOP, SUPT6H, NXF1, NCBP2	11338, 9295, 9688, 10921, 5433, 84321, 10212, 54890, 23225, 9775, 84248, 23165, 55746, 26097, 6830, 10482, 22916	22185, 69207, 71805, 19826, 69241, 73666, 68278, 268420, 54563, 192170, 69823, 70699, 234865, 66511, 20926, 53319, 68092
mRNA export from nucleus	GO:0006406	1.43373e-08	13	1.72856	73	U2AF2, SRSF11, RNPS1, POLR2D, THOC3, DDX39A, ALKBH5, FYTTD1, NUP133, CHTOP, SUPT6H, NXF1, NCBP2	11338, 9295, 10921, 5433, 84321, 10212, 54890, 84248, 55746, 26097, 6830, 10482, 22916	22185, 69207, 19826, 69241, 73666, 68278, 268420, 69823, 234865, 66511, 20926, 53319, 68092
cellular response to light stimulus	GO:0071482	2.09635e-08	14	2.10742	89	GNB1, PDE6G, CNGA1, GNAT1, GRK1, NEDD4, PDE6A, RHO, GUCA1B, GUCY2D, GUCA1A, RUVBL2, SAG, RCVRN	2782, 5148, 1259, 2779, 6011, 4734, 5145, 6010, 2979, 3000, 2978, 10856, 6295, 5957	14688, 18588, 12788, 14685, 24013, 17999, 225600, 212541, 107477, 14919, 14913, 20174, 20215, 19674
small molecule metabolic process	GO:0044281	2.24998e-08	124	78.4244	3312	GNB3, NDUFB6, GNB1, SIN3A, CA8, ELMOD2, CETN2, ME1, PTGES2, SLC25A4, RPS27A, GDE1, UQCRH, DLAT, TOP2B, PLCD3, COX6C, YARS2, NDUFS7, NDUFS4, MSH2, PTDSS2, CYC1, NDUFA12, PPA1, HSD17B8, LPGAT1, IDH3G, GTPBP4, SNAP25, NDUFB10, RGS18, NUP93, MDH1, KARS, DNMT3A, ELOVL4, NDUFB5, NDUFAB1, CDS1, GSR, PFKFB2, MTIF2, DDX17, GNAT1, GCAT, MECP2, INPP1, ERH, OXCT1, GATC, HARS2, MSH6, ATP5L, RHOT1, NFYC, DDX5,…	2784, 4712, 2782, 25942, 767, 255520, 1069, 4199, 80142, 291, 6233, 51573, 7388, 1737, 7155, 113026, 1345, 51067, 374291, 4724, 4436, 81490, 1537, 55967, 5464, 7923, 9926, 3421, 23560, 6616, 4716, 64407, 9688, 4190, 3735, 1788, 6785, 4711, 4706, 1040, 2936, 5208, 4528, 10521, 2779, 23464, 4204, 3628, 2079, 5019, 283459, 23438, 2956, 10632, 55288, 4802, 1655, 5660, 10197, 170506, 2180, 546, 29796,…	14695, 230075, 14688, 20466, 12319, 244548, 26370, 17436, 96979, 11739, 78294, 56209, 66576, 235339, 21974, 72469, 12864, 70120, 75406, 17993, 17685, 27388, 66445, 66414, 67895, 14979, 226856, 15929, 69237, 20614, 68342, 64214, 71805, 17449, 85305, 13435, 83603, 66046, 70316, 74596, 14782, 18640, 76784, 67040, 14685, 26912, 17257, 16329, 13877, 67041, 384281, 70791, 17688, 27425, 59040, 18046, 13…
translation	GO:0006412	2.85154e-08	35	12.313	520	MRPL10, NPM1, RPL9, RPS27A, KHDRBS1, SSR4, YARS2, PPA1, SRP14, KARS, MTIF2, POLR2D, MRPS9, RPS2, GATC, HARS2, YBX3, EIF4B, ILF3, TACO1, EIF4A3, RPL10A, MRPS21, IARS2, C1QBP, GFM1, RPS5, PTCD3, POLR2G, YBX2, RPSA, AGO1, AGO2, SPCS2, NCBP2	124995, 4869, 6133, 6233, 10657, 6748, 51067, 5464, 6727, 3735, 4528, 5433, 64965, 6187, 283459, 23438, 8531, 1975, 3609, 51204, 9775, 4736, 54460, 55699, 708, 85476, 6193, 55037, 5436, 51087, 3921, 26523, 27161, 9789, 22916	107732, 18148, 20005, 78294, 20218, 20832, 70120, 67895, 20813, 85305, 76784, 69241, 69527, 16898, 384281, 70791, 56449, 75705, 16201, 70207, 192170, 19896, 66292, 381314, 12261, 28030, 20103, 69956, 67710, 53422, 16785, 236511, 239528, 66624, 68092
nuclear export	GO:0051168	3.19343e-08	17	3.29136	139	CSE1L, U2AF2, KHDRBS1, SRSF11, RNPS1, POLR2D, THOC3, DDX39A, ALKBH5, FYTTD1, NUP133, CHTOP, RPSA, SUPT6H, NXF1, RANGAP1, NCBP2	1434, 11338, 10657, 9295, 10921, 5433, 84321, 10212, 54890, 84248, 55746, 26097, 3921, 6830, 10482, 5905, 22916	110750, 22185, 20218, 69207, 19826, 69241, 73666, 68278, 268420, 69823, 234865, 66511, 16785, 20926, 53319, 19387, 68092
ribonucleoside monophosphate catabolic process	GO:0009158	3.93367e-08	28	8.54807	361	CETN2, TOP2B, MSH2, DDX17, MSH6, ATP5L, DDX5, DHX36, ATRX, ATP5J, EIF4A3, SUPV3L1, HPRT1, DNAJB1, DDX6, NT5E, CLPX, RUVBL2, DNAJB6, CHD4, CHTOP, DNAJC10, ATP1B2, WRNIP1, HSPD1, TOP1, DDX21, DDX23	1069, 7155, 4436, 10521, 2956, 10632, 1655, 170506, 546, 522, 9775, 6832, 3251, 3337, 1656, 4907, 10845, 10856, 10049, 1108, 26097, 54431, 482, 56897, 3329, 7150, 9188, 9416	26370, 21974, 17685, 67040, 17688, 27425, 13207, 72162, 22589, 11957, 192170, 338359, 15452, 81489, 13209, 23959, 270166, 20174, 23950, 107932, 66511, 66861, 11932, 78903, 15510, 21969, 56200, 74351
purine ribonucleoside monophosphate catabolic process	GO:0009169	3.93367e-08	28	8.54807	361	CETN2, TOP2B, MSH2, DDX17, MSH6, ATP5L, DDX5, DHX36, ATRX, ATP5J, EIF4A3, SUPV3L1, HPRT1, DNAJB1, DDX6, NT5E, CLPX, RUVBL2, DNAJB6, CHD4, CHTOP, DNAJC10, ATP1B2, WRNIP1, HSPD1, TOP1, DDX21, DDX23	1069, 7155, 4436, 10521, 2956, 10632, 1655, 170506, 546, 522, 9775, 6832, 3251, 3337, 1656, 4907, 10845, 10856, 10049, 1108, 26097, 54431, 482, 56897, 3329, 7150, 9188, 9416	26370, 21974, 17685, 67040, 17688, 27425, 13207, 72162, 22589, 11957, 192170, 338359, 15452, 81489, 13209, 23959, 270166, 20174, 23950, 107932, 66511, 66861, 11932, 78903, 15510, 21969, 56200, 74351
purine nucleoside monophosphate catabolic process	GO:0009128	4.17214e-08	28	8.57175	362	CETN2, TOP2B, MSH2, DDX17, MSH6, ATP5L, DDX5, DHX36, ATRX, ATP5J, EIF4A3, SUPV3L1, HPRT1, DNAJB1, DDX6, NT5E, CLPX, RUVBL2, DNAJB6, CHD4, CHTOP, DNAJC10, ATP1B2, WRNIP1, HSPD1, TOP1, DDX21, DDX23	1069, 7155, 4436, 10521, 2956, 10632, 1655, 170506, 546, 522, 9775, 6832, 3251, 3337, 1656, 4907, 10845, 10856, 10049, 1108, 26097, 54431, 482, 56897, 3329, 7150, 9188, 9416	26370, 21974, 17685, 67040, 17688, 27425, 13207, 72162, 22589, 11957, 192170, 338359, 15452, 81489, 13209, 23959, 270166, 20174, 23950, 107932, 66511, 66861, 11932, 78903, 15510, 21969, 56200, 74351
nucleoside monophosphate catabolic process	GO:0009125	4.69008e-08	28	8.6191	364	CETN2, TOP2B, MSH2, DDX17, MSH6, ATP5L, DDX5, DHX36, ATRX, ATP5J, EIF4A3, SUPV3L1, HPRT1, DNAJB1, DDX6, NT5E, CLPX, RUVBL2, DNAJB6, CHD4, CHTOP, DNAJC10, ATP1B2, WRNIP1, HSPD1, TOP1, DDX21, DDX23	1069, 7155, 4436, 10521, 2956, 10632, 1655, 170506, 546, 522, 9775, 6832, 3251, 3337, 1656, 4907, 10845, 10856, 10049, 1108, 26097, 54431, 482, 56897, 3329, 7150, 9188, 9416	26370, 21974, 17685, 67040, 17688, 27425, 13207, 72162, 22589, 11957, 192170, 338359, 15452, 81489, 13209, 23959, 270166, 20174, 23950, 107932, 66511, 66861, 11932, 78903, 15510, 21969, 56200, 74351
cytoplasmic transport	GO:0016482	4.93962e-08	48	20.7427	876	CSE1L, NPM1, U2AF2, TRNT1, RPL9, RPS27A, TMED10, KHDRBS1, SSR4, SRSF11, PEX5L, HOOK1, SRP14, RNPS1, POLR2D, CUL3, TRIM28, THOC3, RPS2, NEDD4, CHCHD4, DDX39A, NOP58, ALKBH5, TIMM50, FYTTD1, ARFRP1, RPL10A, TIMM44, OPTN, KPNA2, NUP205, TOMM22, KPNA6, MYBBP1A, TMEM30A, RPS5, NUP133, CHTOP, PARP1, RPSA, SUPT6H, NXF1, SPCS2, AIP, RANGAP1, BBS2, NCBP2	1434, 4869, 11338, 51095, 6133, 6233, 10972, 10657, 6748, 9295, 51555, 51361, 6727, 10921, 5433, 8452, 10155, 84321, 6187, 4734, 131474, 10212, 51602, 54890, 92609, 84248, 10139, 4736, 10469, 10133, 3838, 23165, 56993, 23633, 10514, 55754, 6193, 55746, 26097, 142, 3921, 6830, 10482, 9789, 9049, 5905, 583, 22916	110750, 18148, 22185, 70047, 20005, 78294, 68581, 20218, 20832, 69207, 58869, 77963, 20813, 19826, 69241, 26554, 21849, 73666, 16898, 17999, 72170, 68278, 55989, 268420, 66525, 69823, 76688, 19896, 21856, 71648, 16647, 70699, 223696, 16650, 18432, 69981, 20103, 234865, 66511, 11545, 16785, 20926, 53319, 66624, 11632, 19387, 67378, 68092
response to radiation	GO:0009314	9.41523e-08	31	10.5844	447	GNB1, USF1, OPN1SW, CCAR2, ATP8A2, PDE6G, PITPNM1, PDE6C, MSH2, CNGA1, ELOVL4, TULP1, CDS1, GNAT1, GRK1, MECP2, PRPH2, NEDD4, MSH6, RDH8, PDE6A, RHO, GUCA1B, GUCY2D, GUCA1A, RUVBL2, RBP3, NR2E3, SAG, RCVRN, UNC119	2782, 7391, 611, 57805, 51761, 5148, 9600, 5146, 4436, 1259, 6785, 7287, 1040, 2779, 6011, 4204, 5961, 4734, 2956, 50700, 5145, 6010, 2979, 3000, 2978, 10856, 5949, 10002, 6295, 5957, 9094	14688, 22278, 12057, 219158, 50769, 18588, 18739, 110855, 17685, 12788, 83603, 22157, 74596, 14685, 24013, 17257, 19133, 17999, 17688, 235033, 225600, 212541, 107477, 14919, 14913, 20174, 19661, 23958, 20215, 19674, 22248
DNA metabolic process	GO:0006259	1.35886e-07	50	22.8027	963	NPM1, SIN3A, CETN2, RPA3, RPS27A, TOP2B, RSF1, SMC3, MSH2, MTA2, GTPBP4, DNMT3A, TERF2IP, SSBP1, SFPQ, POLR2D, TRIM28, SUPT16H, DNAJA3, MSH6, RBBP7, APEX1, DHX36, GLI2, ATRX, SMARCB1, TCEA1, SUPV3L1, BAZ1B, KPNA2, NT5E, MYBBP1A, POLR2E, RUVBL2, XAB2, CHD4, PRPF19, PARP1, POLR2G, DKC1, CENPV, TRIP12, SUPT6H, ENDOG, H1FX, WRNIP1, HSPD1, TOP1, EXOG, POLD3	4869, 25942, 1069, 6119, 6233, 7155, 51773, 9126, 4436, 9219, 23560, 1788, 54386, 6742, 6421, 5433, 10155, 11198, 9093, 2956, 5931, 328, 170506, 2736, 546, 6598, 6917, 6832, 9031, 3838, 4907, 10514, 5434, 10856, 56949, 1108, 27339, 142, 5436, 1736, 201161, 9320, 6830, 2021, 8971, 56897, 3329, 7150, 9941, 10714	18148, 20466, 26370, 68240, 78294, 21974, 233532, 13006, 17685, 23942, 69237, 13435, 57321, 381760, 71514, 69241, 21849, 114741, 83945, 17688, 245688, 11792, 72162, 14633, 22589, 20587, 21399, 338359, 22385, 16647, 23959, 18432, 66420, 20174, 67439, 107932, 28000, 11545, 67710, 245474, 73139, 14897, 20926, 13804, 243529, 78903, 15510, 21969, 208194, 67967
macromolecule metabolic process	GO:0043170	1.80662e-07	246	196.606	8303	MAPRE3, MRPL10, USP39, NPM1, CAMK1D, NHP2, SIN3A, MYEF2, USF1, PIAS1, CETN2, OPN1SW, CDC5L, U2AF2, TRNT1, NHP2L1, RPL9, RNMT, GABPA, SART3, CCAR2, RRP1B, DIDO1, MCFD2, ICMT, RPA3, PTGES2, VRK3, PDE6G, NUDT21, RPS27A, TMED10, LUC7L3, TPP2, HTATSF1, SMNDC1, EWSR1, PRPF31, KHDRBS1, BBS4, TOP2B, RSF1, SSR4, YARS2, NDUFS4, SMC3, NOVA2, MSH2, PPA1, SRSF11, WDR61, RALY, MTA2, GTPBP4, FRG1, ARIH2, PUF60,…	22924, 124995, 10713, 4869, 57118, 55651, 25942, 50804, 7391, 8554, 1069, 611, 988, 11338, 51095, 4809, 6133, 8731, 2551, 9733, 57805, 23076, 11083, 90411, 23463, 6119, 80142, 51231, 5148, 11051, 6233, 10972, 51747, 7174, 27336, 10285, 2130, 26121, 10657, 585, 7155, 51773, 6748, 51067, 4724, 9126, 4858, 4436, 5464, 9295, 80349, 22913, 9219, 23560, 2483, 10425, 22827, 10131, 27316, 27347, 6727, 37…	100732, 107732, 28035, 18148, 227541, 52530, 20466, 17876, 22278, 56469, 26370, 12057, 71702, 22185, 70047, 20826, 20005, 67897, 14390, 53890, 219158, 72462, 23856, 193813, 57295, 68240, 96979, 101568, 18588, 68219, 78294, 68581, 67684, 22019, 72459, 76479, 14030, 68988, 20218, 102774, 21974, 233532, 20832, 70120, 17993, 13006, 384569, 17685, 67895, 69207, 66317, 19383, 23942, 69237, 14300, 23807…
ribosome biogenesis	GO:0042254	1.85356e-07	18	4.1438	175	MRPL10, NPM1, NHP2, NHP2L1, RRP1B, GTPBP4, FRG1, GAR1, NOP58, SURF6, EIF4A3, PIN4, SKIV2L2, C1QBP, WBP11, DKC1, RPSA, DIS3	124995, 4869, 55651, 4809, 23076, 23560, 2483, 54433, 51602, 6838, 9775, 5303, 23517, 708, 51729, 1736, 3921, 22894	107732, 18148, 52530, 20826, 72462, 69237, 14300, 68147, 55989, 20935, 192170, 69713, 72198, 12261, 60321, 245474, 16785, 72662
cellular component organization or biogenesis	GO:0071840	2.03889e-07	168	120.762	5100	MAPRE3, MRPL10, USP39, NPM1, CADM2, CAMK1D, NHP2, SIN3A, PIAS1, CETN2, PDS5B, ME1, TRNT1, NHP2L1, RPL9, SART3, CCAR2, RRP1B, ICMT, RPA3, ATP8A2, NUDT21, SLC25A4, RPS27A, TMED10, LUC7L3, PRPF31, BBS4, TOP2B, RSF1, SSR4, BBS9, YARS2, NDUFS7, NDUFS4, SMC3, MSH2, LMAN2, WDR61, MTA2, GTPBP4, GORASP2, PEX5L, SNAP25, FRG1, STX3, RBMX, NUP93, RUFY3, HOOK1, SRP14, DNMT3A, FTH1, TULP1, TERF2IP, SSBP1, SFPQ…	22924, 124995, 10713, 4869, 253559, 57118, 55651, 25942, 8554, 1069, 23047, 4199, 51095, 4809, 6133, 9733, 57805, 23076, 23463, 6119, 51761, 11051, 291, 6233, 10972, 51747, 26121, 585, 7155, 51773, 6748, 27241, 51067, 374291, 4724, 9126, 4436, 10960, 80349, 9219, 23560, 26003, 51555, 6616, 2483, 6809, 27316, 9688, 22902, 51361, 6727, 1788, 2495, 7287, 54386, 6742, 6421, 9550, 10939, 4528, 51340, …	100732, 107732, 28035, 18148, 239857, 227541, 52530, 20466, 56469, 26370, 100710, 17436, 70047, 20826, 20005, 53890, 219158, 72462, 57295, 68240, 50769, 68219, 11739, 78294, 68581, 67684, 68988, 102774, 21974, 233532, 20832, 319845, 70120, 75406, 17993, 13006, 17685, 66890, 66317, 23942, 69237, 70231, 58869, 20614, 14300, 20908, 19655, 71805, 52822, 77963, 20813, 13435, 14319, 22157, 57321, 38176…
tricarboxylic acid cycle	GO:0006099	2.55141e-07	8	0.686687	29	DLAT, IDH3G, MDH1, PDHB, SUCLA2, CS, OGDHL, IDH3B	1737, 3421, 4190, 5162, 8803, 1431, 55753, 3420	235339, 15929, 17449, 68263, 20916, 12974, 239017, 170718
oxidation-reduction process	GO:0055114	2.85267e-07	51	24.0577	1016	GNB3, NDUFB6, GNB1, ME1, PTGES2, SLC25A4, RPS27A, UQCRH, DLAT, COX6C, NDUFS7, NDUFS4, CYC1, NDUFA12, HSD17B8, IDH3G, SNAP25, NDUFB10, TRAP1, MDH1, NDUFB5, FTH1, NDUFAB1, GSR, COIL, MECP2, ATP5L, APEX1, CHCHD4, WWOX, UQCR10, ALKBH5, ATP5J, ECI1, RDH8, PDHB, FAM213B, NDUFS6, COX4I1, SUCLA2, MYBBP1A, FAM213A, NDUFA5, NDUFB11, CS, DNAJC10, NDUFA1, GNG13, OGDHL, IDH3B, PGAM1	2784, 4712, 2782, 4199, 80142, 291, 6233, 7388, 1737, 1345, 374291, 4724, 1537, 55967, 7923, 3421, 6616, 4716, 10131, 4190, 4711, 2495, 4706, 2936, 8161, 4204, 10632, 328, 131474, 51741, 29796, 54890, 522, 1632, 50700, 5162, 127281, 4726, 1327, 8803, 10514, 84293, 4698, 54539, 1431, 54431, 4694, 51764, 55753, 3420, 5223	14695, 230075, 14688, 17436, 96979, 11739, 78294, 66576, 235339, 12864, 75406, 17993, 66445, 66414, 14979, 15929, 20614, 68342, 68015, 17449, 66046, 14319, 70316, 14782, 12812, 17257, 27425, 11792, 72170, 80707, 66152, 268420, 11957, 13177, 235033, 68263, 66469, 407785, 12857, 20916, 18432, 70564, 68202, 104130, 12974, 66861, 54405, 64337, 239017, 170718, 18648
RNA 3'-end processing	GO:0031123	2.86773e-07	14	2.581	109	U2AF2, TRNT1, NUDT21, SRSF11, RNPS1, POLR2D, EIF4B, SNRPF, EIF4A3, SUPV3L1, POLR2G, RPSA, AGO2, NCBP2	11338, 51095, 11051, 9295, 10921, 5433, 1975, 6636, 9775, 6832, 5436, 3921, 27161, 22916	22185, 70047, 68219, 69207, 19826, 69241, 75705, 69878, 192170, 338359, 67710, 16785, 239528, 68092
nucleobase-containing small molecule metabolic process	GO:0055086	3.46348e-07	71	38.8333	1640	GNB3, NDUFB6, GNB1, ELMOD2, CETN2, ME1, UQCRH, TOP2B, NDUFS7, NDUFS4, MSH2, GTPBP4, NDUFB10, RGS18, MDH1, KARS, DNMT3A, NDUFB5, NDUFAB1, GSR, MTIF2, DDX17, GNAT1, MECP2, ERH, MSH6, ATP5L, RHOT1, DDX5, DHX36, ATRX, UQCR10, ATP5J, EIF4A3, PDE6A, DPM1, ARFRP1, SUPV3L1, HPRT1, NDUFS6, DNAJB1, GUCA1B, DDX6, GUCY2D, GUCA1A, NT5E, CLPX, RAB28, GFM1, RUVBL2, NDUFA5, DNAJB6, PIN1, CHD4, CHTOP, RCVRN, GTPB…	2784, 4712, 2782, 255520, 1069, 4199, 7388, 7155, 374291, 4724, 4436, 23560, 4716, 64407, 4190, 3735, 1788, 4711, 4706, 2936, 4528, 10521, 2779, 4204, 2079, 2956, 10632, 55288, 1655, 170506, 546, 29796, 522, 9775, 5145, 8813, 10139, 6832, 3251, 4726, 3337, 2979, 1656, 3000, 2978, 4907, 10845, 9364, 85476, 10856, 4698, 10049, 5300, 1108, 26097, 5957, 9567, 54431, 4694, 482, 55188, 56897, 22894, 33…	14695, 230075, 14688, 244548, 26370, 17436, 66576, 21974, 75406, 17993, 17685, 69237, 68342, 64214, 17449, 85305, 13435, 66046, 70316, 14782, 76784, 67040, 14685, 17257, 13877, 17688, 27425, 59040, 13207, 72162, 22589, 66152, 11957, 192170, 225600, 13480, 76688, 338359, 15452, 407785, 81489, 107477, 13209, 14919, 14913, 23959, 270166, 100972, 28030, 20174, 68202, 23950, 23988, 107932, 66511, 1967…
ATP catabolic process	GO:0006200	3.9395e-07	26	8.42967	356	CETN2, TOP2B, MSH2, DDX17, MSH6, ATP5L, DDX5, DHX36, ATRX, ATP5J, EIF4A3, SUPV3L1, DNAJB1, DDX6, CLPX, RUVBL2, DNAJB6, CHD4, CHTOP, DNAJC10, ATP1B2, WRNIP1, HSPD1, TOP1, DDX21, DDX23	1069, 7155, 4436, 10521, 2956, 10632, 1655, 170506, 546, 522, 9775, 6832, 3337, 1656, 10845, 10856, 10049, 1108, 26097, 54431, 482, 56897, 3329, 7150, 9188, 9416	26370, 21974, 17685, 67040, 17688, 27425, 13207, 72162, 22589, 11957, 192170, 338359, 81489, 13209, 270166, 20174, 23950, 107932, 66511, 66861, 11932, 78903, 15510, 21969, 56200, 74351
chromatin remodeling	GO:0006338	4.94076e-07	15	3.10193	131	NPM1, RSF1, MTA2, RBBP7, CBX3, ATRX, SMARCB1, PBRM1, BAZ1B, RUVBL2, CHD4, CENPV, ANP32E, SUPT6H, TOP1	4869, 51773, 9219, 5931, 11335, 546, 6598, 55193, 9031, 10856, 1108, 201161, 81611, 6830, 7150	18148, 233532, 23942, 245688, 12417, 22589, 20587, 66923, 22385, 20174, 107932, 73139, 66471, 20926, 21969
mitochondrial electron transport, NADH to ubiquinone	GO:0006120	5.89586e-07	9	1.01819	43	NDUFB6, NDUFS7, NDUFS4, NDUFB10, NDUFB5, NDUFAB1, NDUFS6, NDUFA5, NDUFA1	4712, 374291, 4724, 4716, 4711, 4706, 4726, 4698, 4694	230075, 75406, 17993, 68342, 66046, 70316, 407785, 68202, 54405
viral gene expression	GO:0019080	6.60705e-07	17	4.04908	171	USF1, RPL9, RPS27A, RSF1, POLR2D, SUPT16H, RPS2, VPS37A, SMARCB1, TCEA1, RPL10A, TSG101, POLR2E, RPS5, POLR2G, RPSA, NCBP2	7391, 6133, 6233, 51773, 5433, 11198, 6187, 137492, 6598, 6917, 4736, 7251, 5434, 6193, 5436, 3921, 22916	22278, 20005, 78294, 233532, 69241, 114741, 16898, 52348, 20587, 21399, 19896, 22088, 66420, 20103, 67710, 16785, 68092
chromosome organization	GO:0051276	7.96174e-07	45	20.719	875	NPM1, SIN3A, PDS5B, RPA3, TOP2B, RSF1, SMC3, MSH2, WDR61, MTA2, DNMT3A, TERF2IP, SFPQ, CUL3, SUPT16H, MECP2, RPS6KA5, SMCHD1, MSH6, RBBP7, BRD3, CBX3, DHX36, ATRX, SMARCB1, PBRM1, SUPV3L1, BAZ1B, VRK1, CBX8, CTR9, PAXBP1, RUVBL2, SUV420H2, CHD4, HCFC1, PARP1, DKC1, CENPV, ANP32E, TRIP12, SUPT6H, H1FX, TOP1, POLD3	4869, 25942, 23047, 6119, 7155, 51773, 9126, 4436, 80349, 9219, 1788, 54386, 6421, 8452, 11198, 4204, 9252, 23347, 2956, 5931, 8019, 11335, 170506, 546, 6598, 55193, 6832, 9031, 7443, 57332, 9646, 94104, 10856, 84787, 1108, 3054, 142, 1736, 201161, 81611, 9320, 6830, 8971, 7150, 10714	18148, 20466, 100710, 68240, 21974, 233532, 13006, 17685, 66317, 23942, 13435, 57321, 71514, 26554, 114741, 17257, 73086, 74355, 17688, 245688, 67382, 12417, 72162, 22589, 20587, 66923, 338359, 22385, 22367, 30951, 22083, 67367, 20174, 232811, 107932, 15161, 11545, 245474, 73139, 66471, 14897, 20926, 243529, 21969, 67967
purine ribonucleoside metabolic process	GO:0046128	8.58109e-07	58	30.0011	1267	GNB3, NDUFB6, GNB1, ELMOD2, CETN2, UQCRH, TOP2B, NDUFS7, NDUFS4, MSH2, GTPBP4, NDUFB10, RGS18, DNMT3A, NDUFB5, NDUFAB1, MTIF2, DDX17, GNAT1, MECP2, MSH6, ATP5L, RHOT1, DDX5, DHX36, ATRX, UQCR10, ATP5J, EIF4A3, PDE6A, ARFRP1, SUPV3L1, HPRT1, NDUFS6, DNAJB1, DDX6, NT5E, CLPX, RAB28, GFM1, RUVBL2, NDUFA5, DNAJB6, PIN1, CHD4, CHTOP, GTPBP1, DNAJC10, NDUFA1, ATP1B2, RIC8B, WRNIP1, DIS3, HSPD1, TOP1, D…	2784, 4712, 2782, 255520, 1069, 7388, 7155, 374291, 4724, 4436, 23560, 4716, 64407, 1788, 4711, 4706, 4528, 10521, 2779, 4204, 2956, 10632, 55288, 1655, 170506, 546, 29796, 522, 9775, 5145, 10139, 6832, 3251, 4726, 3337, 1656, 4907, 10845, 9364, 85476, 10856, 4698, 10049, 5300, 1108, 26097, 9567, 54431, 4694, 482, 55188, 56897, 22894, 3329, 7150, 9188, 5905, 9416	14695, 230075, 14688, 244548, 26370, 66576, 21974, 75406, 17993, 17685, 69237, 68342, 64214, 13435, 66046, 70316, 76784, 67040, 14685, 17257, 17688, 27425, 59040, 13207, 72162, 22589, 66152, 11957, 192170, 225600, 76688, 338359, 15452, 407785, 81489, 13209, 23959, 270166, 100972, 28030, 20174, 68202, 23950, 23988, 107932, 66511, 14904, 66861, 54405, 11932, 237422, 78903, 72662, 15510, 21969, 5620…
nucleotide metabolic process	GO:0009117	8.7723e-07	68	37.5073	1584	GNB3, NDUFB6, GNB1, ELMOD2, CETN2, ME1, UQCRH, TOP2B, NDUFS7, NDUFS4, MSH2, GTPBP4, NDUFB10, RGS18, MDH1, KARS, NDUFB5, NDUFAB1, MTIF2, DDX17, GNAT1, MECP2, MSH6, ATP5L, RHOT1, DDX5, DHX36, ATRX, UQCR10, ATP5J, EIF4A3, PDE6A, DPM1, ARFRP1, SUPV3L1, HPRT1, NDUFS6, DNAJB1, GUCA1B, DDX6, GUCY2D, GUCA1A, NT5E, CLPX, RAB28, GFM1, RUVBL2, NDUFA5, DNAJB6, PIN1, CHD4, CHTOP, RCVRN, GTPBP1, DNAJC10, NDUFA…	2784, 4712, 2782, 255520, 1069, 4199, 7388, 7155, 374291, 4724, 4436, 23560, 4716, 64407, 4190, 3735, 4711, 4706, 4528, 10521, 2779, 4204, 2956, 10632, 55288, 1655, 170506, 546, 29796, 522, 9775, 5145, 8813, 10139, 6832, 3251, 4726, 3337, 2979, 1656, 3000, 2978, 4907, 10845, 9364, 85476, 10856, 4698, 10049, 5300, 1108, 26097, 5957, 9567, 54431, 4694, 482, 55188, 56897, 22894, 3329, 7150, 9188, 59…	14695, 230075, 14688, 244548, 26370, 17436, 66576, 21974, 75406, 17993, 17685, 69237, 68342, 64214, 17449, 85305, 66046, 70316, 76784, 67040, 14685, 17257, 17688, 27425, 59040, 13207, 72162, 22589, 66152, 11957, 192170, 225600, 13480, 76688, 338359, 15452, 407785, 81489, 107477, 13209, 14919, 14913, 23959, 270166, 100972, 28030, 20174, 68202, 23950, 23988, 107932, 66511, 19674, 14904, 66861, 5440…
purine nucleoside metabolic process	GO:0042278	9.26179e-07	58	30.0721	1270	GNB3, NDUFB6, GNB1, ELMOD2, CETN2, UQCRH, TOP2B, NDUFS7, NDUFS4, MSH2, GTPBP4, NDUFB10, RGS18, DNMT3A, NDUFB5, NDUFAB1, MTIF2, DDX17, GNAT1, MECP2, MSH6, ATP5L, RHOT1, DDX5, DHX36, ATRX, UQCR10, ATP5J, EIF4A3, PDE6A, ARFRP1, SUPV3L1, HPRT1, NDUFS6, DNAJB1, DDX6, NT5E, CLPX, RAB28, GFM1, RUVBL2, NDUFA5, DNAJB6, PIN1, CHD4, CHTOP, GTPBP1, DNAJC10, NDUFA1, ATP1B2, RIC8B, WRNIP1, DIS3, HSPD1, TOP1, D…	2784, 4712, 2782, 255520, 1069, 7388, 7155, 374291, 4724, 4436, 23560, 4716, 64407, 1788, 4711, 4706, 4528, 10521, 2779, 4204, 2956, 10632, 55288, 1655, 170506, 546, 29796, 522, 9775, 5145, 10139, 6832, 3251, 4726, 3337, 1656, 4907, 10845, 9364, 85476, 10856, 4698, 10049, 5300, 1108, 26097, 9567, 54431, 4694, 482, 55188, 56897, 22894, 3329, 7150, 9188, 5905, 9416	14695, 230075, 14688, 244548, 26370, 66576, 21974, 75406, 17993, 17685, 69237, 68342, 64214, 13435, 66046, 70316, 76784, 67040, 14685, 17257, 17688, 27425, 59040, 13207, 72162, 22589, 66152, 11957, 192170, 225600, 76688, 338359, 15452, 407785, 81489, 13209, 23959, 270166, 100972, 28030, 20174, 68202, 23950, 23988, 107932, 66511, 14904, 66861, 54405, 11932, 237422, 78903, 72662, 15510, 21969, 5620…
protein folding	GO:0006457	9.67769e-07	19	5.11463	216	TRAP1, FKBP8, DNAJA3, CHCHD4, MPDU1, NFYC, PPIH, CSNK2A1, DNAJB1, CLPX, RUVBL2, CCT5, DNAJB6, DNAJC10, FKBP5, DNAJA4, AIP, PPIG, HSPD1	10131, 23770, 9093, 131474, 9526, 4802, 10465, 1457, 3337, 10845, 10856, 22948, 10049, 54431, 2289, 55466, 9049, 9360, 3329	68015, 14232, 83945, 72170, 24070, 18046, 66101, 12995, 81489, 270166, 20174, 12465, 23950, 66861, 14229, 58233, 11632, 228005, 15510
nucleoside phosphate metabolic process	GO:0006753	9.82207e-07	68	37.6257	1589	GNB3, NDUFB6, GNB1, ELMOD2, CETN2, ME1, UQCRH, TOP2B, NDUFS7, NDUFS4, MSH2, GTPBP4, NDUFB10, RGS18, MDH1, KARS, NDUFB5, NDUFAB1, MTIF2, DDX17, GNAT1, MECP2, MSH6, ATP5L, RHOT1, DDX5, DHX36, ATRX, UQCR10, ATP5J, EIF4A3, PDE6A, DPM1, ARFRP1, SUPV3L1, HPRT1, NDUFS6, DNAJB1, GUCA1B, DDX6, GUCY2D, GUCA1A, NT5E, CLPX, RAB28, GFM1, RUVBL2, NDUFA5, DNAJB6, PIN1, CHD4, CHTOP, RCVRN, GTPBP1, DNAJC10, NDUFA…	2784, 4712, 2782, 255520, 1069, 4199, 7388, 7155, 374291, 4724, 4436, 23560, 4716, 64407, 4190, 3735, 4711, 4706, 4528, 10521, 2779, 4204, 2956, 10632, 55288, 1655, 170506, 546, 29796, 522, 9775, 5145, 8813, 10139, 6832, 3251, 4726, 3337, 2979, 1656, 3000, 2978, 4907, 10845, 9364, 85476, 10856, 4698, 10049, 5300, 1108, 26097, 5957, 9567, 54431, 4694, 482, 55188, 56897, 22894, 3329, 7150, 9188, 59…	14695, 230075, 14688, 244548, 26370, 17436, 66576, 21974, 75406, 17993, 17685, 69237, 68342, 64214, 17449, 85305, 66046, 70316, 76784, 67040, 14685, 17257, 17688, 27425, 59040, 13207, 72162, 22589, 66152, 11957, 192170, 225600, 13480, 76688, 338359, 15452, 407785, 81489, 107477, 13209, 14919, 14913, 23959, 270166, 100972, 28030, 20174, 68202, 23950, 23988, 107932, 66511, 19674, 14904, 66861, 5440…
aerobic respiration	GO:0009060	1.08179e-06	9	1.08923	46	UQCRH, DLAT, IDH3G, MDH1, PDHB, SUCLA2, CS, OGDHL, IDH3B	7388, 1737, 3421, 4190, 5162, 8803, 1431, 55753, 3420	66576, 235339, 15929, 17449, 68263, 20916, 12974, 239017, 170718
nucleocytoplasmic transport	GO:0006913	1.17007e-06	26	8.92693	377	CSE1L, NPM1, U2AF2, KHDRBS1, SRSF11, RNPS1, POLR2D, TRIM28, THOC3, NEDD4, DDX39A, NOP58, ALKBH5, FYTTD1, KPNA2, NUP205, KPNA6, MYBBP1A, NUP133, CHTOP, PARP1, RPSA, SUPT6H, NXF1, RANGAP1, NCBP2	1434, 4869, 11338, 10657, 9295, 10921, 5433, 10155, 84321, 4734, 10212, 51602, 54890, 84248, 3838, 23165, 23633, 10514, 55746, 26097, 142, 3921, 6830, 10482, 5905, 22916	110750, 18148, 22185, 20218, 69207, 19826, 69241, 21849, 73666, 17999, 68278, 55989, 268420, 69823, 16647, 70699, 16650, 18432, 234865, 66511, 11545, 16785, 20926, 53319, 19387, 68092
mitochondrion organization	GO:0007005	1.20559e-06	23	7.26941	307	TRNT1, CCAR2, SLC25A4, YARS2, NDUFS7, NDUFS4, SSBP1, AFG3L2, DNAJA3, GATC, CHCHD4, RHOT1, TIMM50, SUPV3L1, TIMM44, NDUFS6, C1QBP, TOMM22, GFM1, PTCD3, HTRA2, AIP, CHCHD6	51095, 57805, 291, 51067, 374291, 4724, 6742, 10939, 9093, 283459, 131474, 55288, 92609, 6832, 10469, 4726, 708, 56993, 85476, 55037, 27429, 9049, 84303	70047, 219158, 11739, 70120, 75406, 17993, 381760, 69597, 83945, 384281, 72170, 59040, 66525, 338359, 21856, 407785, 12261, 223696, 28030, 69956, 64704, 11632, 66098
nucleoside metabolic process	GO:0009116	1.2769e-06	59	31.114	1314	GNB3, NDUFB6, GNB1, ELMOD2, CETN2, UQCRH, TOP2B, NDUFS7, NDUFS4, MSH2, GTPBP4, NDUFB10, RGS18, DNMT3A, NDUFB5, NDUFAB1, MTIF2, DDX17, GNAT1, MECP2, ERH, MSH6, ATP5L, RHOT1, DDX5, DHX36, ATRX, UQCR10, ATP5J, EIF4A3, PDE6A, ARFRP1, SUPV3L1, HPRT1, NDUFS6, DNAJB1, DDX6, NT5E, CLPX, RAB28, GFM1, RUVBL2, NDUFA5, DNAJB6, PIN1, CHD4, CHTOP, GTPBP1, DNAJC10, NDUFA1, ATP1B2, RIC8B, WRNIP1, DIS3, HSPD1, TO…	2784, 4712, 2782, 255520, 1069, 7388, 7155, 374291, 4724, 4436, 23560, 4716, 64407, 1788, 4711, 4706, 4528, 10521, 2779, 4204, 2079, 2956, 10632, 55288, 1655, 170506, 546, 29796, 522, 9775, 5145, 10139, 6832, 3251, 4726, 3337, 1656, 4907, 10845, 9364, 85476, 10856, 4698, 10049, 5300, 1108, 26097, 9567, 54431, 4694, 482, 55188, 56897, 22894, 3329, 7150, 9188, 5905, 9416	14695, 230075, 14688, 244548, 26370, 66576, 21974, 75406, 17993, 17685, 69237, 68342, 64214, 13435, 66046, 70316, 76784, 67040, 14685, 17257, 13877, 17688, 27425, 59040, 13207, 72162, 22589, 66152, 11957, 192170, 225600, 76688, 338359, 15452, 407785, 81489, 13209, 23959, 270166, 100972, 28030, 20174, 68202, 23950, 23988, 107932, 66511, 14904, 66861, 54405, 11932, 237422, 78903, 72662, 15510, 2196…
posttranscriptional regulation of gene expression	GO:0010608	1.28394e-06	29	10.7265	453	NPM1, CCAR2, KHDRBS1, GTPBP4, MTIF2, POLR2D, DNAJA3, GATC, CREB1, YBX3, EIF4B, APEX1, ILF3, TACO1, EIF4A3, IARS2, HNRNPA0, C1QBP, YBX1, RPS5, PTCD3, HCFC1, POLR2G, YBX2, ATP1B2, AGO1, AGO2, HSPD1, NCBP2	4869, 57805, 10657, 23560, 4528, 5433, 9093, 283459, 1385, 8531, 1975, 328, 3609, 51204, 9775, 55699, 10949, 708, 4904, 6193, 55037, 3054, 5436, 51087, 482, 26523, 27161, 3329, 22916	18148, 219158, 20218, 69237, 76784, 69241, 83945, 384281, 12912, 56449, 75705, 11792, 16201, 70207, 192170, 381314, 77134, 12261, 22608, 20103, 69956, 15161, 67710, 53422, 11932, 236511, 239528, 15510, 68092
mRNA catabolic process	GO:0006402	1.44405e-06	18	4.75945	201	RPL9, RPS27A, RNPS1, POLR2D, RPS2, EIF4B, EIF4A3, RPL10A, SUPV3L1, DDX6, RPS5, GTPBP1, POLR2G, RPSA, AGO1, AGO2, DIS3, NCBP2	6133, 6233, 10921, 5433, 6187, 1975, 9775, 4736, 6832, 1656, 6193, 9567, 5436, 3921, 26523, 27161, 22894, 22916	20005, 78294, 19826, 69241, 16898, 75705, 192170, 19896, 338359, 13209, 20103, 14904, 67710, 16785, 236511, 239528, 72662, 68092
multi-organism metabolic process	GO:0044033	1.4669e-06	17	4.28587	181	USF1, RPL9, RPS27A, RSF1, POLR2D, SUPT16H, RPS2, VPS37A, SMARCB1, TCEA1, RPL10A, TSG101, POLR2E, RPS5, POLR2G, RPSA, NCBP2	7391, 6133, 6233, 51773, 5433, 11198, 6187, 137492, 6598, 6917, 4736, 7251, 5434, 6193, 5436, 3921, 22916	22278, 20005, 78294, 233532, 69241, 114741, 16898, 52348, 20587, 21399, 19896, 22088, 66420, 20103, 67710, 16785, 68092
nuclear transport	GO:0051169	1.49648e-06	26	9.04532	382	CSE1L, NPM1, U2AF2, KHDRBS1, SRSF11, RNPS1, POLR2D, TRIM28, THOC3, NEDD4, DDX39A, NOP58, ALKBH5, FYTTD1, KPNA2, NUP205, KPNA6, MYBBP1A, NUP133, CHTOP, PARP1, RPSA, SUPT6H, NXF1, RANGAP1, NCBP2	1434, 4869, 11338, 10657, 9295, 10921, 5433, 10155, 84321, 4734, 10212, 51602, 54890, 84248, 3838, 23165, 23633, 10514, 55746, 26097, 142, 3921, 6830, 10482, 5905, 22916	110750, 18148, 22185, 20218, 69207, 19826, 69241, 21849, 73666, 17999, 68278, 55989, 268420, 69823, 16647, 70699, 16650, 18432, 234865, 66511, 11545, 16785, 20926, 53319, 19387, 68092
ribonucleoside metabolic process	GO:0009119	1.60416e-06	58	30.5931	1292	GNB3, NDUFB6, GNB1, ELMOD2, CETN2, UQCRH, TOP2B, NDUFS7, NDUFS4, MSH2, GTPBP4, NDUFB10, RGS18, DNMT3A, NDUFB5, NDUFAB1, MTIF2, DDX17, GNAT1, MECP2, MSH6, ATP5L, RHOT1, DDX5, DHX36, ATRX, UQCR10, ATP5J, EIF4A3, PDE6A, ARFRP1, SUPV3L1, HPRT1, NDUFS6, DNAJB1, DDX6, NT5E, CLPX, RAB28, GFM1, RUVBL2, NDUFA5, DNAJB6, PIN1, CHD4, CHTOP, GTPBP1, DNAJC10, NDUFA1, ATP1B2, RIC8B, WRNIP1, DIS3, HSPD1, TOP1, D…	2784, 4712, 2782, 255520, 1069, 7388, 7155, 374291, 4724, 4436, 23560, 4716, 64407, 1788, 4711, 4706, 4528, 10521, 2779, 4204, 2956, 10632, 55288, 1655, 170506, 546, 29796, 522, 9775, 5145, 10139, 6832, 3251, 4726, 3337, 1656, 4907, 10845, 9364, 85476, 10856, 4698, 10049, 5300, 1108, 26097, 9567, 54431, 4694, 482, 55188, 56897, 22894, 3329, 7150, 9188, 5905, 9416	14695, 230075, 14688, 244548, 26370, 66576, 21974, 75406, 17993, 17685, 69237, 68342, 64214, 13435, 66046, 70316, 76784, 67040, 14685, 17257, 17688, 27425, 59040, 13207, 72162, 22589, 66152, 11957, 192170, 225600, 76688, 338359, 15452, 407785, 81489, 13209, 23959, 270166, 100972, 28030, 20174, 68202, 23950, 23988, 107932, 66511, 14904, 66861, 54405, 11932, 237422, 78903, 72662, 15510, 21969, 5620…
glycosyl compound metabolic process	GO:1901657	1.97602e-06	59	31.5402	1332	GNB3, NDUFB6, GNB1, ELMOD2, CETN2, UQCRH, TOP2B, NDUFS7, NDUFS4, MSH2, GTPBP4, NDUFB10, RGS18, DNMT3A, NDUFB5, NDUFAB1, MTIF2, DDX17, GNAT1, MECP2, ERH, MSH6, ATP5L, RHOT1, DDX5, DHX36, ATRX, UQCR10, ATP5J, EIF4A3, PDE6A, ARFRP1, SUPV3L1, HPRT1, NDUFS6, DNAJB1, DDX6, NT5E, CLPX, RAB28, GFM1, RUVBL2, NDUFA5, DNAJB6, PIN1, CHD4, CHTOP, GTPBP1, DNAJC10, NDUFA1, ATP1B2, RIC8B, WRNIP1, DIS3, HSPD1, TO…	2784, 4712, 2782, 255520, 1069, 7388, 7155, 374291, 4724, 4436, 23560, 4716, 64407, 1788, 4711, 4706, 4528, 10521, 2779, 4204, 2079, 2956, 10632, 55288, 1655, 170506, 546, 29796, 522, 9775, 5145, 10139, 6832, 3251, 4726, 3337, 1656, 4907, 10845, 9364, 85476, 10856, 4698, 10049, 5300, 1108, 26097, 9567, 54431, 4694, 482, 55188, 56897, 22894, 3329, 7150, 9188, 5905, 9416	14695, 230075, 14688, 244548, 26370, 66576, 21974, 75406, 17993, 17685, 69237, 68342, 64214, 13435, 66046, 70316, 76784, 67040, 14685, 17257, 13877, 17688, 27425, 59040, 13207, 72162, 22589, 66152, 11957, 192170, 225600, 76688, 338359, 15452, 407785, 81489, 13209, 23959, 270166, 100972, 28030, 20174, 68202, 23950, 23988, 107932, 66511, 14904, 66861, 54405, 11932, 237422, 78903, 72662, 15510, 2196…
viral life cycle	GO:0019058	1.97656e-06	23	7.48252	316	USF1, RPL9, RPS27A, HTATSF1, RSF1, POLR2D, TRIM28, SUPT16H, THOC3, RPS2, VPS37A, ILF3, DDX5, PPIH, SMARCB1, TCEA1, RPL10A, TSG101, POLR2E, RPS5, POLR2G, RPSA, NCBP2	7391, 6133, 6233, 27336, 51773, 5433, 10155, 11198, 84321, 6187, 137492, 3609, 1655, 10465, 6598, 6917, 4736, 7251, 5434, 6193, 5436, 3921, 22916	22278, 20005, 78294, 72459, 233532, 69241, 21849, 114741, 73666, 16898, 52348, 16201, 13207, 66101, 20587, 21399, 19896, 22088, 66420, 20103, 67710, 16785, 68092
spliceosomal snRNP assembly	GO:0000387	2.41267e-06	8	0.899797	38	SART3, PRPF31, PRPF8, SNRPF, PRPF6, SART1, PRPF19, NCBP2	9733, 26121, 10594, 6636, 24148, 9092, 27339, 22916	53890, 68988, 192159, 69878, 68879, 20227, 28000, 68092
RNA catabolic process	GO:0006401	2.48223e-06	19	5.44614	230	RPL9, RPS27A, RNPS1, POLR2D, RPS2, PPP1R8, EIF4B, EIF4A3, RPL10A, SUPV3L1, DDX6, RPS5, GTPBP1, POLR2G, RPSA, AGO1, AGO2, DIS3, NCBP2	6133, 6233, 10921, 5433, 6187, 5511, 1975, 9775, 4736, 6832, 1656, 6193, 9567, 5436, 3921, 26523, 27161, 22894, 22916	20005, 78294, 19826, 69241, 16898, 100336, 75705, 192170, 19896, 338359, 13209, 20103, 14904, 67710, 16785, 236511, 239528, 72662, 68092
organophosphate metabolic process	GO:0019637	2.58729e-06	77	45.7475	1932	GNB3, NDUFB6, GNB1, ELMOD2, CETN2, ME1, UQCRH, TOP2B, PLCD3, NDUFS7, NDUFS4, MSH2, PTDSS2, LPGAT1, PIP4K2C, GTPBP4, NDUFB10, RGS18, MDH1, KARS, NDUFB5, NDUFAB1, CDS1, PFKFB2, MTIF2, DDX17, GNAT1, MECP2, INPP1, MSH6, ATP5L, RHOT1, DDX5, DHX36, ATRX, UQCR10, ATP5J, EIF4A3, PDE6A, DPM1, ARFRP1, SUPV3L1, HPRT1, ACSL6, NDUFS6, DNAJB1, GUCA1B, DDX6, GUCY2D, GUCA1A, NT5E, CLPX, RAB28, GFM1, RUVBL2, PITP…	2784, 4712, 2782, 255520, 1069, 4199, 7388, 7155, 113026, 374291, 4724, 4436, 81490, 9926, 79837, 23560, 4716, 64407, 4190, 3735, 4711, 4706, 1040, 5208, 4528, 10521, 2779, 4204, 3628, 2956, 10632, 55288, 1655, 170506, 546, 29796, 522, 9775, 5145, 8813, 10139, 6832, 3251, 23305, 4726, 3337, 2979, 1656, 3000, 2978, 4907, 10845, 9364, 85476, 10856, 83394, 4698, 10049, 5300, 1108, 26097, 5957, 9567,…	14695, 230075, 14688, 244548, 26370, 17436, 66576, 21974, 72469, 75406, 17993, 17685, 27388, 226856, 117150, 69237, 68342, 64214, 17449, 85305, 66046, 70316, 74596, 18640, 76784, 67040, 14685, 17257, 16329, 17688, 27425, 59040, 13207, 72162, 22589, 66152, 11957, 192170, 225600, 13480, 76688, 338359, 15452, 216739, 407785, 81489, 107477, 13209, 14919, 14913, 23959, 270166, 100972, 28030, 20174, 32…
purine ribonucleotide metabolic process	GO:0009150	2.5918e-06	61	33.3161	1407	GNB3, NDUFB6, GNB1, ELMOD2, CETN2, UQCRH, TOP2B, NDUFS7, NDUFS4, MSH2, GTPBP4, NDUFB10, RGS18, NDUFB5, NDUFAB1, MTIF2, DDX17, GNAT1, MECP2, MSH6, ATP5L, RHOT1, DDX5, DHX36, ATRX, UQCR10, ATP5J, EIF4A3, PDE6A, ARFRP1, SUPV3L1, HPRT1, NDUFS6, DNAJB1, GUCA1B, DDX6, GUCY2D, GUCA1A, NT5E, CLPX, RAB28, GFM1, RUVBL2, NDUFA5, DNAJB6, PIN1, CHD4, CHTOP, RCVRN, GTPBP1, DNAJC10, NDUFA1, ATP1B2, RIC8B, WRNIP…	2784, 4712, 2782, 255520, 1069, 7388, 7155, 374291, 4724, 4436, 23560, 4716, 64407, 4711, 4706, 4528, 10521, 2779, 4204, 2956, 10632, 55288, 1655, 170506, 546, 29796, 522, 9775, 5145, 10139, 6832, 3251, 4726, 3337, 2979, 1656, 3000, 2978, 4907, 10845, 9364, 85476, 10856, 4698, 10049, 5300, 1108, 26097, 5957, 9567, 54431, 4694, 482, 55188, 56897, 22894, 3329, 7150, 9188, 5905, 9416	14695, 230075, 14688, 244548, 26370, 66576, 21974, 75406, 17993, 17685, 69237, 68342, 64214, 66046, 70316, 76784, 67040, 14685, 17257, 17688, 27425, 59040, 13207, 72162, 22589, 66152, 11957, 192170, 225600, 76688, 338359, 15452, 407785, 81489, 107477, 13209, 14919, 14913, 23959, 270166, 100972, 28030, 20174, 68202, 23950, 23988, 107932, 66511, 19674, 14904, 66861, 54405, 11932, 237422, 78903, 726…
spliceosomal tri-snRNP complex assembly	GO:0000244	2.97842e-06	5	0.260467	11	SART3, PRPF31, PRPF8, PRPF6, PRPF19	9733, 26121, 10594, 24148, 27339	53890, 68988, 192159, 68879, 28000
cellular response to radiation	GO:0071478	2.99245e-06	14	3.12561	132	GNB1, PDE6G, CNGA1, GNAT1, GRK1, NEDD4, PDE6A, RHO, GUCA1B, GUCY2D, GUCA1A, RUVBL2, SAG, RCVRN	2782, 5148, 1259, 2779, 6011, 4734, 5145, 6010, 2979, 3000, 2978, 10856, 6295, 5957	14688, 18588, 12788, 14685, 24013, 17999, 225600, 212541, 107477, 14919, 14913, 20174, 20215, 19674
purine ribonucleoside triphosphate metabolic process	GO:0009205	3.02595e-06	54	28.2489	1193	GNB3, NDUFB6, GNB1, ELMOD2, CETN2, UQCRH, TOP2B, NDUFS7, NDUFS4, MSH2, GTPBP4, NDUFB10, RGS18, NDUFB5, NDUFAB1, MTIF2, DDX17, GNAT1, MECP2, MSH6, ATP5L, RHOT1, DDX5, DHX36, ATRX, UQCR10, ATP5J, EIF4A3, ARFRP1, SUPV3L1, NDUFS6, DNAJB1, DDX6, CLPX, RAB28, GFM1, RUVBL2, NDUFA5, DNAJB6, PIN1, CHD4, CHTOP, GTPBP1, DNAJC10, NDUFA1, ATP1B2, RIC8B, WRNIP1, DIS3, HSPD1, TOP1, DDX21, RANGAP1, DDX23	2784, 4712, 2782, 255520, 1069, 7388, 7155, 374291, 4724, 4436, 23560, 4716, 64407, 4711, 4706, 4528, 10521, 2779, 4204, 2956, 10632, 55288, 1655, 170506, 546, 29796, 522, 9775, 10139, 6832, 4726, 3337, 1656, 10845, 9364, 85476, 10856, 4698, 10049, 5300, 1108, 26097, 9567, 54431, 4694, 482, 55188, 56897, 22894, 3329, 7150, 9188, 5905, 9416	14695, 230075, 14688, 244548, 26370, 66576, 21974, 75406, 17993, 17685, 69237, 68342, 64214, 66046, 70316, 76784, 67040, 14685, 17257, 17688, 27425, 59040, 13207, 72162, 22589, 66152, 11957, 192170, 76688, 338359, 407785, 81489, 13209, 270166, 100972, 28030, 20174, 68202, 23950, 23988, 107932, 66511, 14904, 66861, 54405, 11932, 237422, 78903, 72662, 15510, 21969, 56200, 19387, 74351
photoreceptor cell differentiation	GO:0046530	3.18677e-06	9	1.2313	52	BBS4, PDE6C, TULP1, GNAT1, GRK1, RORB, CRX, NR2E3, OTX2	585, 5146, 7287, 2779, 6011, 6096, 1406, 10002, 5015	102774, 110855, 22157, 14685, 24013, 225998, 12951, 23958, 18424
ribonucleoside triphosphate metabolic process	GO:0009199	3.51022e-06	54	28.3909	1199	GNB3, NDUFB6, GNB1, ELMOD2, CETN2, UQCRH, TOP2B, NDUFS7, NDUFS4, MSH2, GTPBP4, NDUFB10, RGS18, NDUFB5, NDUFAB1, MTIF2, DDX17, GNAT1, MECP2, MSH6, ATP5L, RHOT1, DDX5, DHX36, ATRX, UQCR10, ATP5J, EIF4A3, ARFRP1, SUPV3L1, NDUFS6, DNAJB1, DDX6, CLPX, RAB28, GFM1, RUVBL2, NDUFA5, DNAJB6, PIN1, CHD4, CHTOP, GTPBP1, DNAJC10, NDUFA1, ATP1B2, RIC8B, WRNIP1, DIS3, HSPD1, TOP1, DDX21, RANGAP1, DDX23	2784, 4712, 2782, 255520, 1069, 7388, 7155, 374291, 4724, 4436, 23560, 4716, 64407, 4711, 4706, 4528, 10521, 2779, 4204, 2956, 10632, 55288, 1655, 170506, 546, 29796, 522, 9775, 10139, 6832, 4726, 3337, 1656, 10845, 9364, 85476, 10856, 4698, 10049, 5300, 1108, 26097, 9567, 54431, 4694, 482, 55188, 56897, 22894, 3329, 7150, 9188, 5905, 9416	14695, 230075, 14688, 244548, 26370, 66576, 21974, 75406, 17993, 17685, 69237, 68342, 64214, 66046, 70316, 76784, 67040, 14685, 17257, 17688, 27425, 59040, 13207, 72162, 22589, 66152, 11957, 192170, 76688, 338359, 407785, 81489, 13209, 270166, 100972, 28030, 20174, 68202, 23950, 23988, 107932, 66511, 14904, 66861, 54405, 11932, 237422, 78903, 72662, 15510, 21969, 56200, 19387, 74351
purine nucleoside triphosphate metabolic process	GO:0009144	3.51022e-06	54	28.3909	1199	GNB3, NDUFB6, GNB1, ELMOD2, CETN2, UQCRH, TOP2B, NDUFS7, NDUFS4, MSH2, GTPBP4, NDUFB10, RGS18, NDUFB5, NDUFAB1, MTIF2, DDX17, GNAT1, MECP2, MSH6, ATP5L, RHOT1, DDX5, DHX36, ATRX, UQCR10, ATP5J, EIF4A3, ARFRP1, SUPV3L1, NDUFS6, DNAJB1, DDX6, CLPX, RAB28, GFM1, RUVBL2, NDUFA5, DNAJB6, PIN1, CHD4, CHTOP, GTPBP1, DNAJC10, NDUFA1, ATP1B2, RIC8B, WRNIP1, DIS3, HSPD1, TOP1, DDX21, RANGAP1, DDX23	2784, 4712, 2782, 255520, 1069, 7388, 7155, 374291, 4724, 4436, 23560, 4716, 64407, 4711, 4706, 4528, 10521, 2779, 4204, 2956, 10632, 55288, 1655, 170506, 546, 29796, 522, 9775, 10139, 6832, 4726, 3337, 1656, 10845, 9364, 85476, 10856, 4698, 10049, 5300, 1108, 26097, 9567, 54431, 4694, 482, 55188, 56897, 22894, 3329, 7150, 9188, 5905, 9416	14695, 230075, 14688, 244548, 26370, 66576, 21974, 75406, 17993, 17685, 69237, 68342, 64214, 66046, 70316, 76784, 67040, 14685, 17257, 17688, 27425, 59040, 13207, 72162, 22589, 66152, 11957, 192170, 76688, 338359, 407785, 81489, 13209, 270166, 100972, 28030, 20174, 68202, 23950, 23988, 107932, 66511, 14904, 66861, 54405, 11932, 237422, 78903, 72662, 15510, 21969, 56200, 19387, 74351
ribonucleotide metabolic process	GO:0009259	3.72726e-06	61	33.695	1423	GNB3, NDUFB6, GNB1, ELMOD2, CETN2, UQCRH, TOP2B, NDUFS7, NDUFS4, MSH2, GTPBP4, NDUFB10, RGS18, NDUFB5, NDUFAB1, MTIF2, DDX17, GNAT1, MECP2, MSH6, ATP5L, RHOT1, DDX5, DHX36, ATRX, UQCR10, ATP5J, EIF4A3, PDE6A, ARFRP1, SUPV3L1, HPRT1, NDUFS6, DNAJB1, GUCA1B, DDX6, GUCY2D, GUCA1A, NT5E, CLPX, RAB28, GFM1, RUVBL2, NDUFA5, DNAJB6, PIN1, CHD4, CHTOP, RCVRN, GTPBP1, DNAJC10, NDUFA1, ATP1B2, RIC8B, WRNIP…	2784, 4712, 2782, 255520, 1069, 7388, 7155, 374291, 4724, 4436, 23560, 4716, 64407, 4711, 4706, 4528, 10521, 2779, 4204, 2956, 10632, 55288, 1655, 170506, 546, 29796, 522, 9775, 5145, 10139, 6832, 3251, 4726, 3337, 2979, 1656, 3000, 2978, 4907, 10845, 9364, 85476, 10856, 4698, 10049, 5300, 1108, 26097, 5957, 9567, 54431, 4694, 482, 55188, 56897, 22894, 3329, 7150, 9188, 5905, 9416	14695, 230075, 14688, 244548, 26370, 66576, 21974, 75406, 17993, 17685, 69237, 68342, 64214, 66046, 70316, 76784, 67040, 14685, 17257, 17688, 27425, 59040, 13207, 72162, 22589, 66152, 11957, 192170, 225600, 76688, 338359, 15452, 407785, 81489, 107477, 13209, 14919, 14913, 23959, 270166, 100972, 28030, 20174, 68202, 23950, 23988, 107932, 66511, 19674, 14904, 66861, 54405, 11932, 237422, 78903, 726…
nucleobase-containing compound catabolic process	GO:0034655	3.7972e-06	62	34.4764	1456	GNB3, GNB1, ELMOD2, CETN2, RPL9, RPA3, RPS27A, TOP2B, MSH2, GTPBP4, RGS18, MTIF2, RNPS1, POLR2D, DDX17, GNAT1, RPS2, PPP1R8, MSH6, ATP5L, EIF4B, APEX1, RHOT1, DDX5, DHX36, ATRX, ATP5J, EIF4A3, ARFRP1, RPL10A, SUPV3L1, HPRT1, DNAJB1, DDX6, NT5E, CLPX, RAB28, GFM1, RUVBL2, RPS5, DNAJB6, PIN1, CHD4, CHTOP, GTPBP1, POLR2G, RPSA, DNAJC10, ATP1B2, AGO1, AGO2, ENDOG, RIC8B, WRNIP1, DIS3, HSPD1, TOP1, DD…	2784, 2782, 255520, 1069, 6133, 6119, 6233, 7155, 4436, 23560, 64407, 4528, 10921, 5433, 10521, 2779, 6187, 5511, 2956, 10632, 1975, 328, 55288, 1655, 170506, 546, 522, 9775, 10139, 4736, 6832, 3251, 3337, 1656, 4907, 10845, 9364, 85476, 10856, 6193, 10049, 5300, 1108, 26097, 9567, 5436, 3921, 54431, 482, 26523, 27161, 2021, 55188, 56897, 22894, 3329, 7150, 9188, 5905, 9941, 9416, 22916	14695, 14688, 244548, 26370, 20005, 68240, 78294, 21974, 17685, 69237, 64214, 76784, 19826, 69241, 67040, 14685, 16898, 100336, 17688, 27425, 75705, 11792, 59040, 13207, 72162, 22589, 11957, 192170, 76688, 19896, 338359, 15452, 81489, 13209, 23959, 270166, 100972, 28030, 20174, 20103, 23950, 23988, 107932, 66511, 14904, 67710, 16785, 66861, 11932, 236511, 239528, 13804, 237422, 78903, 72662, 1551…
ribose phosphate metabolic process	GO:0019693	4.16827e-06	61	33.8134	1428	GNB3, NDUFB6, GNB1, ELMOD2, CETN2, UQCRH, TOP2B, NDUFS7, NDUFS4, MSH2, GTPBP4, NDUFB10, RGS18, NDUFB5, NDUFAB1, MTIF2, DDX17, GNAT1, MECP2, MSH6, ATP5L, RHOT1, DDX5, DHX36, ATRX, UQCR10, ATP5J, EIF4A3, PDE6A, ARFRP1, SUPV3L1, HPRT1, NDUFS6, DNAJB1, GUCA1B, DDX6, GUCY2D, GUCA1A, NT5E, CLPX, RAB28, GFM1, RUVBL2, NDUFA5, DNAJB6, PIN1, CHD4, CHTOP, RCVRN, GTPBP1, DNAJC10, NDUFA1, ATP1B2, RIC8B, WRNIP…	2784, 4712, 2782, 255520, 1069, 7388, 7155, 374291, 4724, 4436, 23560, 4716, 64407, 4711, 4706, 4528, 10521, 2779, 4204, 2956, 10632, 55288, 1655, 170506, 546, 29796, 522, 9775, 5145, 10139, 6832, 3251, 4726, 3337, 2979, 1656, 3000, 2978, 4907, 10845, 9364, 85476, 10856, 4698, 10049, 5300, 1108, 26097, 5957, 9567, 54431, 4694, 482, 55188, 56897, 22894, 3329, 7150, 9188, 5905, 9416	14695, 230075, 14688, 244548, 26370, 66576, 21974, 75406, 17993, 17685, 69237, 68342, 64214, 66046, 70316, 76784, 67040, 14685, 17257, 17688, 27425, 59040, 13207, 72162, 22589, 66152, 11957, 192170, 225600, 76688, 338359, 15452, 407785, 81489, 107477, 13209, 14919, 14913, 23959, 270166, 100972, 28030, 20174, 68202, 23950, 23988, 107932, 66511, 19674, 14904, 66861, 54405, 11932, 237422, 78903, 726…
purine nucleotide metabolic process	GO:0006163	4.26214e-06	61	33.8371	1429	GNB3, NDUFB6, GNB1, ELMOD2, CETN2, UQCRH, TOP2B, NDUFS7, NDUFS4, MSH2, GTPBP4, NDUFB10, RGS18, NDUFB5, NDUFAB1, MTIF2, DDX17, GNAT1, MECP2, MSH6, ATP5L, RHOT1, DDX5, DHX36, ATRX, UQCR10, ATP5J, EIF4A3, PDE6A, ARFRP1, SUPV3L1, HPRT1, NDUFS6, DNAJB1, GUCA1B, DDX6, GUCY2D, GUCA1A, NT5E, CLPX, RAB28, GFM1, RUVBL2, NDUFA5, DNAJB6, PIN1, CHD4, CHTOP, RCVRN, GTPBP1, DNAJC10, NDUFA1, ATP1B2, RIC8B, WRNIP…	2784, 4712, 2782, 255520, 1069, 7388, 7155, 374291, 4724, 4436, 23560, 4716, 64407, 4711, 4706, 4528, 10521, 2779, 4204, 2956, 10632, 55288, 1655, 170506, 546, 29796, 522, 9775, 5145, 10139, 6832, 3251, 4726, 3337, 2979, 1656, 3000, 2978, 4907, 10845, 9364, 85476, 10856, 4698, 10049, 5300, 1108, 26097, 5957, 9567, 54431, 4694, 482, 55188, 56897, 22894, 3329, 7150, 9188, 5905, 9416	14695, 230075, 14688, 244548, 26370, 66576, 21974, 75406, 17993, 17685, 69237, 68342, 64214, 66046, 70316, 76784, 67040, 14685, 17257, 17688, 27425, 59040, 13207, 72162, 22589, 66152, 11957, 192170, 225600, 76688, 338359, 15452, 407785, 81489, 107477, 13209, 14919, 14913, 23959, 270166, 100972, 28030, 20174, 68202, 23950, 23988, 107932, 66511, 19674, 14904, 66861, 54405, 11932, 237422, 78903, 726…
positive regulation of helicase activity	GO:0051096	4.47133e-06	4	0.142073	6	MSH2, SSBP1, MSH6, CHTOP	4436, 6742, 2956, 26097	17685, 381760, 17688, 66511
purine-containing compound metabolic process	GO:0072521	5.05171e-06	62	34.7842	1469	GNB3, NDUFB6, GNB1, ELMOD2, CETN2, UQCRH, TOP2B, NDUFS7, NDUFS4, MSH2, GTPBP4, NDUFB10, RGS18, DNMT3A, NDUFB5, NDUFAB1, MTIF2, DDX17, GNAT1, MECP2, MSH6, ATP5L, RHOT1, DDX5, DHX36, ATRX, UQCR10, ATP5J, EIF4A3, PDE6A, ARFRP1, SUPV3L1, HPRT1, NDUFS6, DNAJB1, GUCA1B, DDX6, GUCY2D, GUCA1A, NT5E, CLPX, RAB28, GFM1, RUVBL2, NDUFA5, DNAJB6, PIN1, CHD4, CHTOP, RCVRN, GTPBP1, DNAJC10, NDUFA1, ATP1B2, RIC8…	2784, 4712, 2782, 255520, 1069, 7388, 7155, 374291, 4724, 4436, 23560, 4716, 64407, 1788, 4711, 4706, 4528, 10521, 2779, 4204, 2956, 10632, 55288, 1655, 170506, 546, 29796, 522, 9775, 5145, 10139, 6832, 3251, 4726, 3337, 2979, 1656, 3000, 2978, 4907, 10845, 9364, 85476, 10856, 4698, 10049, 5300, 1108, 26097, 5957, 9567, 54431, 4694, 482, 55188, 56897, 22894, 3329, 7150, 9188, 5905, 9416	14695, 230075, 14688, 244548, 26370, 66576, 21974, 75406, 17993, 17685, 69237, 68342, 64214, 13435, 66046, 70316, 76784, 67040, 14685, 17257, 17688, 27425, 59040, 13207, 72162, 22589, 66152, 11957, 192170, 225600, 76688, 338359, 15452, 407785, 81489, 107477, 13209, 14919, 14913, 23959, 270166, 100972, 28030, 20174, 68202, 23950, 23988, 107932, 66511, 19674, 14904, 66861, 54405, 11932, 237422, 789…
nucleoside triphosphate metabolic process	GO:0009141	5.69823e-06	54	28.8645	1219	GNB3, NDUFB6, GNB1, ELMOD2, CETN2, UQCRH, TOP2B, NDUFS7, NDUFS4, MSH2, GTPBP4, NDUFB10, RGS18, NDUFB5, NDUFAB1, MTIF2, DDX17, GNAT1, MECP2, MSH6, ATP5L, RHOT1, DDX5, DHX36, ATRX, UQCR10, ATP5J, EIF4A3, ARFRP1, SUPV3L1, NDUFS6, DNAJB1, DDX6, CLPX, RAB28, GFM1, RUVBL2, NDUFA5, DNAJB6, PIN1, CHD4, CHTOP, GTPBP1, DNAJC10, NDUFA1, ATP1B2, RIC8B, WRNIP1, DIS3, HSPD1, TOP1, DDX21, RANGAP1, DDX23	2784, 4712, 2782, 255520, 1069, 7388, 7155, 374291, 4724, 4436, 23560, 4716, 64407, 4711, 4706, 4528, 10521, 2779, 4204, 2956, 10632, 55288, 1655, 170506, 546, 29796, 522, 9775, 10139, 6832, 4726, 3337, 1656, 10845, 9364, 85476, 10856, 4698, 10049, 5300, 1108, 26097, 9567, 54431, 4694, 482, 55188, 56897, 22894, 3329, 7150, 9188, 5905, 9416	14695, 230075, 14688, 244548, 26370, 66576, 21974, 75406, 17993, 17685, 69237, 68342, 64214, 66046, 70316, 76784, 67040, 14685, 17257, 17688, 27425, 59040, 13207, 72162, 22589, 66152, 11957, 192170, 76688, 338359, 407785, 81489, 13209, 270166, 100972, 28030, 20174, 68202, 23950, 23988, 107932, 66511, 14904, 66861, 54405, 11932, 237422, 78903, 72662, 15510, 21969, 56200, 19387, 74351
ncRNA metabolic process	GO:0034660	5.80611e-06	23	7.97977	337	NHP2, TRNT1, RRP1B, YARS2, PPA1, FRG1, KARS, GAR1, GATC, HARS2, NOP58, SNRPF, EIF4A3, PIN4, SKIV2L2, IARS2, WBP11, C14orf166, DKC1, RPSA, AGO2, DIS3, NCBP2	55651, 51095, 23076, 51067, 5464, 2483, 3735, 54433, 283459, 23438, 51602, 6636, 9775, 5303, 23517, 55699, 51729, 51637, 1736, 3921, 27161, 22894, 22916	52530, 70047, 72462, 70120, 67895, 14300, 85305, 68147, 384281, 70791, 55989, 69878, 192170, 69713, 72198, 381314, 60321, 68045, 245474, 16785, 239528, 72662, 68092
viral transcription	GO:0019083	6.71601e-06	15	3.8123	161	USF1, RPL9, RPS27A, RSF1, POLR2D, SUPT16H, RPS2, SMARCB1, TCEA1, RPL10A, POLR2E, RPS5, POLR2G, RPSA, NCBP2	7391, 6133, 6233, 51773, 5433, 11198, 6187, 6598, 6917, 4736, 5434, 6193, 5436, 3921, 22916	22278, 20005, 78294, 233532, 69241, 114741, 16898, 20587, 21399, 19896, 66420, 20103, 67710, 16785, 68092
protein localization to organelle	GO:0033365	7.01421e-06	34	14.9177	630	SIN3A, TRNT1, RPL9, RPS27A, BBS4, SSR4, PEX5L, SRP14, TERF2IP, TRIM28, RPS2, NEDD4, CHCHD4, NOP58, TIMM50, ARFRP1, RPL10A, TIMM44, OPTN, KPNA2, NUP205, TOMM22, KPNA6, TMEM30A, RUVBL2, LZTFL1, RPS5, DNAJB6, PARP1, RPSA, SPCS2, AIP, BBS2, ATP6V1D	25942, 51095, 6133, 6233, 585, 6748, 51555, 6727, 54386, 10155, 6187, 4734, 131474, 51602, 92609, 10139, 4736, 10469, 10133, 3838, 23165, 56993, 23633, 55754, 10856, 54585, 6193, 10049, 142, 3921, 9789, 9049, 583, 51382	20466, 70047, 20005, 78294, 102774, 20832, 58869, 20813, 57321, 21849, 16898, 17999, 72170, 55989, 66525, 76688, 19896, 21856, 71648, 16647, 70699, 223696, 16650, 69981, 20174, 93730, 20103, 23950, 11545, 16785, 66624, 11632, 67378, 73834
DNA repair	GO:0006281	9.11637e-06	26	9.99248	422	NPM1, CETN2, RPA3, RPS27A, SMC3, MSH2, TERF2IP, SFPQ, POLR2D, TRIM28, SUPT16H, MSH6, APEX1, ATRX, SMARCB1, TCEA1, BAZ1B, POLR2E, RUVBL2, XAB2, PRPF19, PARP1, POLR2G, TRIP12, WRNIP1, POLD3	4869, 1069, 6119, 6233, 9126, 4436, 54386, 6421, 5433, 10155, 11198, 2956, 328, 546, 6598, 6917, 9031, 5434, 10856, 56949, 27339, 142, 5436, 9320, 56897, 10714	18148, 26370, 68240, 78294, 13006, 17685, 57321, 71514, 69241, 21849, 114741, 17688, 11792, 22589, 20587, 21399, 22385, 66420, 20174, 67439, 28000, 11545, 67710, 14897, 78903, 67967
spliceosomal complex assembly	GO:0000245	9.20101e-06	8	1.06555	45	USP39, LUC7L3, CRNKL1, SF3A3, SF3A1, PRPF6, PRPF19, DDX23	10713, 51747, 51340, 10946, 10291, 24148, 27339, 9416	28035, 67684, 66877, 75062, 67465, 68879, 28000, 74351
regulation of G-protein coupled receptor protein signaling pathway	GO:0008277	9.76451e-06	14	3.45711	146	GNB1, PDE6G, CNGA1, RGS18, GNAT1, GRK1, PDE6A, RHO, GUCA1B, GUCY2D, GUCA1A, SAG, RCVRN, RIC8B	2782, 5148, 1259, 64407, 2779, 6011, 5145, 6010, 2979, 3000, 2978, 6295, 5957, 55188	14688, 18588, 12788, 64214, 14685, 24013, 225600, 212541, 107477, 14919, 14913, 20215, 19674, 237422
cellular nitrogen compound catabolic process	GO:0044270	9.97742e-06	62	35.542	1501	GNB3, GNB1, ELMOD2, CETN2, RPL9, RPA3, RPS27A, TOP2B, MSH2, GTPBP4, RGS18, MTIF2, RNPS1, POLR2D, DDX17, GNAT1, RPS2, PPP1R8, MSH6, ATP5L, EIF4B, APEX1, RHOT1, DDX5, DHX36, ATRX, ATP5J, EIF4A3, ARFRP1, RPL10A, SUPV3L1, HPRT1, DNAJB1, DDX6, NT5E, CLPX, RAB28, GFM1, RUVBL2, RPS5, DNAJB6, PIN1, CHD4, CHTOP, GTPBP1, POLR2G, RPSA, DNAJC10, ATP1B2, AGO1, AGO2, ENDOG, RIC8B, WRNIP1, DIS3, HSPD1, TOP1, DD…	2784, 2782, 255520, 1069, 6133, 6119, 6233, 7155, 4436, 23560, 64407, 4528, 10921, 5433, 10521, 2779, 6187, 5511, 2956, 10632, 1975, 328, 55288, 1655, 170506, 546, 522, 9775, 10139, 4736, 6832, 3251, 3337, 1656, 4907, 10845, 9364, 85476, 10856, 6193, 10049, 5300, 1108, 26097, 9567, 5436, 3921, 54431, 482, 26523, 27161, 2021, 55188, 56897, 22894, 3329, 7150, 9188, 5905, 9941, 9416, 22916	14695, 14688, 244548, 26370, 20005, 68240, 78294, 21974, 17685, 69237, 64214, 76784, 19826, 69241, 67040, 14685, 16898, 100336, 17688, 27425, 75705, 11792, 59040, 13207, 72162, 22589, 11957, 192170, 76688, 19896, 338359, 15452, 81489, 13209, 23959, 270166, 100972, 28030, 20174, 20103, 23950, 23988, 107932, 66511, 14904, 67710, 16785, 66861, 11932, 236511, 239528, 13804, 237422, 78903, 72662, 1551…
heterocycle catabolic process	GO:0046700	9.97742e-06	62	35.542	1501	GNB3, GNB1, ELMOD2, CETN2, RPL9, RPA3, RPS27A, TOP2B, MSH2, GTPBP4, RGS18, MTIF2, RNPS1, POLR2D, DDX17, GNAT1, RPS2, PPP1R8, MSH6, ATP5L, EIF4B, APEX1, RHOT1, DDX5, DHX36, ATRX, ATP5J, EIF4A3, ARFRP1, RPL10A, SUPV3L1, HPRT1, DNAJB1, DDX6, NT5E, CLPX, RAB28, GFM1, RUVBL2, RPS5, DNAJB6, PIN1, CHD4, CHTOP, GTPBP1, POLR2G, RPSA, DNAJC10, ATP1B2, AGO1, AGO2, ENDOG, RIC8B, WRNIP1, DIS3, HSPD1, TOP1, DD…	2784, 2782, 255520, 1069, 6133, 6119, 6233, 7155, 4436, 23560, 64407, 4528, 10921, 5433, 10521, 2779, 6187, 5511, 2956, 10632, 1975, 328, 55288, 1655, 170506, 546, 522, 9775, 10139, 4736, 6832, 3251, 3337, 1656, 4907, 10845, 9364, 85476, 10856, 6193, 10049, 5300, 1108, 26097, 9567, 5436, 3921, 54431, 482, 26523, 27161, 2021, 55188, 56897, 22894, 3329, 7150, 9188, 5905, 9941, 9416, 22916	14695, 14688, 244548, 26370, 20005, 68240, 78294, 21974, 17685, 69237, 64214, 76784, 19826, 69241, 67040, 14685, 16898, 100336, 17688, 27425, 75705, 11792, 59040, 13207, 72162, 22589, 11957, 192170, 76688, 19896, 338359, 15452, 81489, 13209, 23959, 270166, 100972, 28030, 20174, 20103, 23950, 23988, 107932, 66511, 14904, 67710, 16785, 66861, 11932, 236511, 239528, 13804, 237422, 78903, 72662, 1551…
nuclear-transcribed mRNA catabolic process	GO:0000956	1.06164e-05	16	4.45162	188	RPL9, RPS27A, RNPS1, POLR2D, RPS2, EIF4B, EIF4A3, RPL10A, DDX6, RPS5, POLR2G, RPSA, AGO1, AGO2, DIS3, NCBP2	6133, 6233, 10921, 5433, 6187, 1975, 9775, 4736, 1656, 6193, 5436, 3921, 26523, 27161, 22894, 22916	20005, 78294, 19826, 69241, 16898, 75705, 192170, 19896, 13209, 20103, 67710, 16785, 236511, 239528, 72662, 68092
aromatic compound catabolic process	GO:0019439	1.0618e-05	62	35.613	1504	GNB3, GNB1, ELMOD2, CETN2, RPL9, RPA3, RPS27A, TOP2B, MSH2, GTPBP4, RGS18, MTIF2, RNPS1, POLR2D, DDX17, GNAT1, RPS2, PPP1R8, MSH6, ATP5L, EIF4B, APEX1, RHOT1, DDX5, DHX36, ATRX, ATP5J, EIF4A3, ARFRP1, RPL10A, SUPV3L1, HPRT1, DNAJB1, DDX6, NT5E, CLPX, RAB28, GFM1, RUVBL2, RPS5, DNAJB6, PIN1, CHD4, CHTOP, GTPBP1, POLR2G, RPSA, DNAJC10, ATP1B2, AGO1, AGO2, ENDOG, RIC8B, WRNIP1, DIS3, HSPD1, TOP1, DD…	2784, 2782, 255520, 1069, 6133, 6119, 6233, 7155, 4436, 23560, 64407, 4528, 10921, 5433, 10521, 2779, 6187, 5511, 2956, 10632, 1975, 328, 55288, 1655, 170506, 546, 522, 9775, 10139, 4736, 6832, 3251, 3337, 1656, 4907, 10845, 9364, 85476, 10856, 6193, 10049, 5300, 1108, 26097, 9567, 5436, 3921, 54431, 482, 26523, 27161, 2021, 55188, 56897, 22894, 3329, 7150, 9188, 5905, 9941, 9416, 22916	14695, 14688, 244548, 26370, 20005, 68240, 78294, 21974, 17685, 69237, 64214, 76784, 19826, 69241, 67040, 14685, 16898, 100336, 17688, 27425, 75705, 11792, 59040, 13207, 72162, 22589, 11957, 192170, 76688, 19896, 338359, 15452, 81489, 13209, 23959, 270166, 100972, 28030, 20174, 20103, 23950, 23988, 107932, 66511, 14904, 67710, 16785, 66861, 11932, 236511, 239528, 13804, 237422, 78903, 72662, 1551…
macromolecular complex subunit organization	GO:0043933	1.17744e-05	79	49.2994	2082	USP39, NPM1, SIN3A, PIAS1, ME1, RPL9, SART3, RPA3, NUDT21, RPS27A, TMED10, LUC7L3, PRPF31, RSF1, NDUFS7, NDUFS4, SMC3, WDR61, MTA2, RBMX, NUP93, DNMT3A, SFPQ, MTIF2, CRNKL1, POLR2D, VDAC2, CUL3, TRIM28, SUPT16H, PRPF8, RPS2, MECP2, SF3A3, RPS6KA5, RBBP7, TNFAIP3, BRD3, SF3B3, CBX3, PPIH, ATRX, SNRPF, SMARCB1, SF3A1, PBRM1, RPL10A, SUPV3L1, HPRT1, BAZ1B, VRK1, C1QBP, NUP205, CBX8, DDX6, CTR9, PRPF…	10713, 4869, 25942, 8554, 4199, 6133, 9733, 6119, 11051, 6233, 10972, 51747, 26121, 51773, 374291, 4724, 9126, 80349, 9219, 27316, 9688, 1788, 6421, 4528, 51340, 5433, 7417, 8452, 10155, 11198, 10594, 6187, 4204, 10946, 9252, 5931, 7128, 8019, 23450, 11335, 10465, 546, 6636, 6598, 10291, 55193, 4736, 6832, 3251, 9031, 7443, 708, 23165, 57332, 1656, 9646, 24148, 94104, 10856, 9092, 6193, 84787, 55…	28035, 18148, 20466, 56469, 17436, 20005, 53890, 68240, 68219, 78294, 68581, 67684, 68988, 233532, 75406, 17993, 13006, 66317, 23942, 19655, 71805, 13435, 71514, 76784, 66877, 69241, 22334, 26554, 21849, 114741, 192159, 16898, 17257, 75062, 73086, 245688, 21929, 67382, 101943, 12417, 66101, 22589, 69878, 20587, 67465, 66923, 19896, 338359, 15452, 22385, 22367, 12261, 70699, 30951, 13209, 22083, 6…
intracellular transport	GO:0046907	1.22123e-05	61	34.9973	1478	CSE1L, NPM1, U2AF2, TRNT1, RPL9, ICMT, RPS27A, TMED10, REEP6, KHDRBS1, BBS4, SSR4, LMAN2, SRSF11, PEX5L, STX3, HOOK1, SRP14, FTH1, RANBP3, RNPS1, POLR2D, CUL3, TRIM28, THOC3, RPS2, NEDD4, ATP5L, VPS37A, CHCHD4, RHOT1, DDX39A, NOP58, ALKBH5, ATP5J, TIMM50, FYTTD1, ARFRP1, RPL10A, TIMM44, OPTN, TSG101, KPNA2, NUP205, TOMM22, KPNA6, MYBBP1A, TMEM30A, RPS5, NUP133, CHTOP, PARP1, RPSA, SUPT6H, NXF1, S…	1434, 4869, 11338, 51095, 6133, 23463, 6233, 10972, 92840, 10657, 585, 6748, 10960, 9295, 51555, 6809, 51361, 6727, 2495, 8498, 10921, 5433, 8452, 10155, 84321, 6187, 4734, 10632, 137492, 131474, 55288, 10212, 51602, 54890, 522, 92609, 84248, 10139, 4736, 10469, 10133, 7251, 3838, 23165, 56993, 23633, 10514, 55754, 6193, 55746, 26097, 142, 3921, 6830, 10482, 9789, 9049, 5905, 583, 4131, 22916	110750, 18148, 22185, 70047, 20005, 57295, 78294, 68581, 70335, 20218, 102774, 20832, 66890, 69207, 58869, 20908, 77963, 20813, 14319, 71810, 19826, 69241, 26554, 21849, 73666, 16898, 17999, 27425, 52348, 72170, 59040, 68278, 55989, 268420, 11957, 66525, 69823, 76688, 19896, 21856, 71648, 22088, 16647, 70699, 223696, 16650, 18432, 69981, 20103, 234865, 66511, 11545, 16785, 20926, 53319, 66624, 11…
mRNA 3'-end processing	GO:0031124	1.3506e-05	11	2.22581	94	U2AF2, NUDT21, SRSF11, RNPS1, POLR2D, EIF4B, SNRPF, EIF4A3, POLR2G, AGO2, NCBP2	11338, 11051, 9295, 10921, 5433, 1975, 6636, 9775, 5436, 27161, 22916	22185, 68219, 69207, 19826, 69241, 75705, 69878, 192170, 67710, 239528, 68092
regulation of translation	GO:0006417	1.71644e-05	19	6.22754	263	NPM1, KHDRBS1, MTIF2, POLR2D, GATC, YBX3, EIF4B, ILF3, TACO1, EIF4A3, IARS2, C1QBP, RPS5, PTCD3, POLR2G, YBX2, AGO1, AGO2, NCBP2	4869, 10657, 4528, 5433, 283459, 8531, 1975, 3609, 51204, 9775, 55699, 708, 6193, 55037, 5436, 51087, 26523, 27161, 22916	18148, 20218, 76784, 69241, 384281, 56449, 75705, 16201, 70207, 192170, 381314, 12261, 20103, 69956, 67710, 53422, 236511, 239528, 68092
organic cyclic compound catabolic process	GO:1901361	2.15251e-05	62	36.4418	1539	GNB3, GNB1, ELMOD2, CETN2, RPL9, RPA3, RPS27A, TOP2B, MSH2, GTPBP4, RGS18, MTIF2, RNPS1, POLR2D, DDX17, GNAT1, RPS2, PPP1R8, MSH6, ATP5L, EIF4B, APEX1, RHOT1, DDX5, DHX36, ATRX, ATP5J, EIF4A3, ARFRP1, RPL10A, SUPV3L1, HPRT1, DNAJB1, DDX6, NT5E, CLPX, RAB28, GFM1, RUVBL2, RPS5, DNAJB6, PIN1, CHD4, CHTOP, GTPBP1, POLR2G, RPSA, DNAJC10, ATP1B2, AGO1, AGO2, ENDOG, RIC8B, WRNIP1, DIS3, HSPD1, TOP1, DD…	2784, 2782, 255520, 1069, 6133, 6119, 6233, 7155, 4436, 23560, 64407, 4528, 10921, 5433, 10521, 2779, 6187, 5511, 2956, 10632, 1975, 328, 55288, 1655, 170506, 546, 522, 9775, 10139, 4736, 6832, 3251, 3337, 1656, 4907, 10845, 9364, 85476, 10856, 6193, 10049, 5300, 1108, 26097, 9567, 5436, 3921, 54431, 482, 26523, 27161, 2021, 55188, 56897, 22894, 3329, 7150, 9188, 5905, 9941, 9416, 22916	14695, 14688, 244548, 26370, 20005, 68240, 78294, 21974, 17685, 69237, 64214, 76784, 19826, 69241, 67040, 14685, 16898, 100336, 17688, 27425, 75705, 11792, 59040, 13207, 72162, 22589, 11957, 192170, 76688, 19896, 338359, 15452, 81489, 13209, 23959, 270166, 100972, 28030, 20174, 20103, 23950, 23988, 107932, 66511, 14904, 67710, 16785, 66861, 11932, 236511, 239528, 13804, 237422, 78903, 72662, 1551…
organic substance biosynthetic process	GO:1901576	2.61029e-05	170	131.678	5561	MAPRE3, MRPL10, NPM1, CAMK1D, SIN3A, MYEF2, USF1, PIAS1, ME1, CDC5L, U2AF2, RPL9, RNMT, GABPA, CCAR2, DIDO1, MCFD2, ICMT, RPA3, PTGES2, NUDT21, RPS27A, HTATSF1, DLAT, EWSR1, KHDRBS1, TOP2B, RSF1, SSR4, YARS2, SMC3, PTDSS2, PPA1, SRSF11, HSD17B8, WDR61, LPGAT1, MTA2, GTPBP4, PUF60, RBMX, MDH1, SRP14, KARS, DNMT3A, ELOVL4, FKBP8, NDUFAB1, CDS1, TERF2IP, SSBP1, SFPQ, MTIF2, RNPS1, POLR2D, PNN, TRIM2…	22924, 124995, 4869, 57118, 25942, 50804, 7391, 8554, 4199, 988, 11338, 6133, 8731, 2551, 57805, 11083, 90411, 23463, 6119, 80142, 11051, 6233, 27336, 1737, 2130, 10657, 7155, 51773, 6748, 51067, 9126, 81490, 5464, 9295, 7923, 80349, 9926, 9219, 23560, 22827, 27316, 4190, 6727, 3735, 1788, 6785, 23770, 4706, 1040, 54386, 6742, 6421, 4528, 10921, 5433, 5411, 10155, 10521, 11198, 9093, 64965, 6187,…	100732, 107732, 18148, 227541, 20466, 17876, 22278, 56469, 17436, 71702, 22185, 20005, 67897, 14390, 219158, 23856, 193813, 57295, 68240, 96979, 68219, 78294, 72459, 235339, 14030, 20218, 21974, 233532, 20832, 70120, 13006, 27388, 67895, 69207, 14979, 66317, 226856, 23942, 69237, 67959, 19655, 17449, 20813, 85305, 13435, 83603, 14232, 70316, 74596, 57321, 381760, 71514, 76784, 19826, 69241, 18949…
DNA-templated transcription, elongation	GO:0006354	3.00514e-05	12	2.86514	121	CCAR2, HTATSF1, WDR61, POLR2D, SUPT16H, TCEA1, CTR9, POLR2E, POLR2G, SUPT6H, GTF2B, NCBP2	57805, 27336, 80349, 5433, 11198, 6917, 9646, 5434, 5436, 6830, 2959, 22916	219158, 72459, 66317, 69241, 114741, 21399, 22083, 66420, 67710, 20926, 229906, 68092
positive regulation of RNA metabolic process	GO:0051254	3.03692e-05	52	29.1013	1229	MAPRE3, SIN3A, USF1, PIAS1, U2AF2, GABPA, PTGES2, RPS27A, RSF1, WDR61, MTA2, RBMX, POLR2D, TRIM28, DDX17, SUPT16H, MECP2, RPS6KA5, CREB1, ILF3, WWOX, NFYC, DDX5, DHX36, RORB, GLI2, ATRX, SMARCB1, PHF5A, TCEA1, SUPV3L1, BAZ1B, CTR9, PRPF6, KPNA6, ILF2, PAXBP1, ESRRB, CRX, POLR2E, RUVBL2, NR2E3, HCFC1, GTPBP1, PARP1, POLR2G, NCL, C14orf166, SUPT6H, AGO2, OTX2, NCBP2	22924, 25942, 7391, 8554, 11338, 2551, 80142, 6233, 51773, 80349, 9219, 27316, 5433, 10155, 10521, 11198, 4204, 9252, 1385, 3609, 51741, 4802, 1655, 170506, 6096, 2736, 546, 6598, 84844, 6917, 6832, 9031, 9646, 24148, 23633, 3608, 94104, 2103, 1406, 5434, 10856, 10002, 3054, 9567, 142, 5436, 4691, 51637, 6830, 27161, 5015, 22916	100732, 20466, 22278, 56469, 22185, 14390, 96979, 78294, 233532, 66317, 23942, 19655, 69241, 21849, 67040, 114741, 17257, 73086, 12912, 16201, 80707, 18046, 13207, 72162, 225998, 14633, 22589, 20587, 68479, 21399, 338359, 22385, 22083, 68879, 16650, 67781, 67367, 26380, 12951, 66420, 20174, 23958, 15161, 14904, 11545, 67710, 17975, 68045, 20926, 239528, 18424, 68092
photoreceptor cell development	GO:0042461	3.1603e-05	7	0.923475	39	BBS4, PDE6C, TULP1, GNAT1, GRK1, RORB, NR2E3	585, 5146, 7287, 2779, 6011, 6096, 10002	102774, 110855, 22157, 14685, 24013, 225998, 23958
transcription elongation from RNA polymerase II promoter	GO:0006368	3.17587e-05	10	2.0127	85	WDR61, POLR2D, SUPT16H, TCEA1, CTR9, POLR2E, POLR2G, SUPT6H, GTF2B, NCBP2	80349, 5433, 11198, 6917, 9646, 5434, 5436, 6830, 2959, 22916	66317, 69241, 114741, 21399, 22083, 66420, 67710, 20926, 229906, 68092
organonitrogen compound metabolic process	GO:1901564	3.26506e-05	89	59.1024	2496	GNB3, NDUFB6, GNB1, ELMOD2, CETN2, ME1, TMED10, UQCRH, TOP2B, YARS2, NDUFS7, NDUFS4, MSH2, PTDSS2, PPA1, GTPBP4, NDUFB10, RGS18, MDH1, KARS, DNMT3A, NDUFB5, NDUFAB1, CDS1, GSR, MTIF2, DDX17, GNAT1, GCAT, MECP2, ERH, GATC, HARS2, MSH6, ATP5L, FAM57B, RHOT1, DDX5, PSAP, PSME3, DHX36, THOP1, ATRX, UQCR10, ATP5J, EIF4A3, PDE6A, ARFRP1, SUPV3L1, HPRT1, IARS2, SEPHS2, NDUFS6, DNAJB1, GUCA1B, DDX6, GUCY…	2784, 4712, 2782, 255520, 1069, 4199, 10972, 7388, 7155, 51067, 374291, 4724, 4436, 81490, 5464, 23560, 4716, 64407, 4190, 3735, 1788, 4711, 4706, 1040, 2936, 4528, 10521, 2779, 23464, 4204, 2079, 283459, 23438, 2956, 10632, 83723, 55288, 1655, 5660, 10197, 170506, 7064, 546, 29796, 522, 9775, 5145, 10139, 6832, 3251, 55699, 22928, 4726, 3337, 2979, 1656, 3000, 2978, 4907, 8803, 10845, 9364, 8547…	14695, 230075, 14688, 244548, 26370, 17436, 68581, 66576, 21974, 70120, 75406, 17993, 17685, 27388, 67895, 69237, 68342, 64214, 17449, 85305, 13435, 66046, 70316, 74596, 14782, 76784, 67040, 14685, 26912, 17257, 13877, 384281, 70791, 17688, 27425, 68952, 59040, 13207, 19156, 19192, 72162, 50492, 22589, 66152, 11957, 192170, 225600, 76688, 338359, 15452, 381314, 20768, 407785, 81489, 107477, 13209…
rRNA processing	GO:0006364	3.53998e-05	12	2.9125	123	NHP2, RRP1B, FRG1, GAR1, NOP58, EIF4A3, PIN4, SKIV2L2, WBP11, DKC1, RPSA, DIS3	55651, 23076, 2483, 54433, 51602, 9775, 5303, 23517, 51729, 1736, 3921, 22894	52530, 72462, 14300, 68147, 55989, 192170, 69713, 72198, 60321, 245474, 16785, 72662
regulation of helicase activity	GO:0051095	3.54783e-05	4	0.21311	9	MSH2, SSBP1, MSH6, CHTOP	4436, 6742, 2956, 26097	17685, 381760, 17688, 66511
cellular process	GO:0009987	4.05905e-05	362	338.892	14312	GNB3, MAPRE3, NDUFB6, MRPL10, CSE1L, GNB1, USP39, NPM1, CADM2, CAMK1D, NHP2, SIN3A, CA8, MYEF2, ELMOD2, FABP7, USF1, PIAS1, CETN2, PDS5B, CISD2, ME1, OPN1SW, CDC5L, U2AF2, TRNT1, NHP2L1, RPL9, RNMT, GABPA, SART3, CCAR2, RRP1B, DIDO1, MCFD2, ICMT, RPA3, PTGES2, ATP8A2, VRK3, PDE6G, NUDT21, SLC25A4, RPS27A, GDE1, TMED10, LUC7L3, TPP2, HTATSF1, UQCRH, SMNDC1, DLAT, EWSR1, REEP6, PRPF31, KHDRBS1, BBS…	2784, 22924, 4712, 124995, 1434, 2782, 10713, 4869, 253559, 57118, 55651, 25942, 767, 50804, 255520, 2173, 7391, 8554, 1069, 23047, 493856, 4199, 611, 988, 11338, 51095, 4809, 6133, 8731, 2551, 9733, 57805, 23076, 11083, 90411, 23463, 6119, 80142, 51761, 51231, 5148, 11051, 291, 6233, 51573, 10972, 51747, 7174, 27336, 7388, 10285, 1737, 2130, 92840, 26121, 10657, 585, 7155, 113026, 51773, 1345, 6…	14695, 100732, 230075, 107732, 110750, 14688, 28035, 18148, 239857, 227541, 52530, 20466, 12319, 17876, 244548, 12140, 22278, 56469, 26370, 100710, 67006, 17436, 12057, 71702, 22185, 70047, 20826, 20005, 67897, 14390, 53890, 219158, 72462, 23856, 193813, 57295, 68240, 96979, 50769, 101568, 18588, 68219, 11739, 78294, 56209, 68581, 67684, 22019, 72459, 66576, 76479, 235339, 14030, 70335, 68988, 20…
biosynthetic process	GO:0009058	4.0608e-05	171	133.572	5641	MAPRE3, MRPL10, NPM1, CAMK1D, SIN3A, MYEF2, USF1, PIAS1, ME1, CDC5L, U2AF2, RPL9, RNMT, GABPA, CCAR2, DIDO1, MCFD2, ICMT, RPA3, PTGES2, NUDT21, RPS27A, HTATSF1, DLAT, EWSR1, KHDRBS1, TOP2B, RSF1, SSR4, YARS2, SMC3, PTDSS2, PPA1, SRSF11, HSD17B8, WDR61, LPGAT1, MTA2, GTPBP4, PUF60, RBMX, MDH1, SRP14, KARS, DNMT3A, ELOVL4, FKBP8, NDUFAB1, CDS1, TERF2IP, SSBP1, SFPQ, MTIF2, RNPS1, POLR2D, PNN, TRIM2…	22924, 124995, 4869, 57118, 25942, 50804, 7391, 8554, 4199, 988, 11338, 6133, 8731, 2551, 57805, 11083, 90411, 23463, 6119, 80142, 11051, 6233, 27336, 1737, 2130, 10657, 7155, 51773, 6748, 51067, 9126, 81490, 5464, 9295, 7923, 80349, 9926, 9219, 23560, 22827, 27316, 4190, 6727, 3735, 1788, 6785, 23770, 4706, 1040, 54386, 6742, 6421, 4528, 10921, 5433, 5411, 10155, 10521, 11198, 9093, 64965, 6187,…	100732, 107732, 18148, 227541, 20466, 17876, 22278, 56469, 17436, 71702, 22185, 20005, 67897, 14390, 219158, 23856, 193813, 57295, 68240, 96979, 68219, 78294, 72459, 235339, 14030, 20218, 21974, 233532, 20832, 70120, 13006, 27388, 67895, 69207, 14979, 66317, 226856, 23942, 69237, 67959, 19655, 17449, 20813, 85305, 13435, 83603, 14232, 70316, 74596, 57321, 381760, 71514, 76784, 19826, 69241, 18949…
macromolecule localization	GO:0033036	4.13589e-05	80	51.9041	2192	CSE1L, NPM1, SIN3A, U2AF2, TRNT1, RPL9, MCFD2, ICMT, ATP8A2, RPS27A, TMED10, KHDRBS1, BBS4, SSR4, BBS9, PITPNM1, LMAN2, SRSF11, PEX5L, SNAP25, STX3, NUP93, HOOK1, SRP14, RANBP3, TERF2IP, ATP6V1G1, RNPS1, POLR2D, TRIM28, DNAJA3, THOC3, TTC8, RPS2, MECP2, NEDD4, VPS37A, CHCHD4, DDX39A, NOP58, PSAP, ACSL1, ALKBH5, NUP210, EIF4A3, TIMM50, FYTTD1, ARFRP1, RPL10A, TIMM44, OPTN, ACSL6, TSG101, KPNA2, NU…	1434, 4869, 25942, 11338, 51095, 6133, 90411, 23463, 51761, 6233, 10972, 10657, 585, 6748, 27241, 9600, 10960, 9295, 51555, 6616, 6809, 9688, 51361, 6727, 8498, 54386, 9550, 10921, 5433, 10155, 9093, 84321, 123016, 6187, 4204, 4734, 137492, 131474, 10212, 51602, 5660, 2180, 54890, 23225, 9775, 92609, 84248, 10139, 4736, 10469, 10133, 23305, 7251, 3838, 23165, 56993, 24148, 23633, 55754, 10856, 83…	110750, 18148, 20466, 22185, 70047, 20005, 193813, 57295, 50769, 78294, 68581, 20218, 102774, 20832, 319845, 18739, 66890, 69207, 58869, 20614, 20908, 71805, 77963, 20813, 71810, 57321, 66290, 19826, 69241, 21849, 83945, 73666, 76260, 16898, 17257, 17999, 52348, 72170, 68278, 55989, 19156, 14081, 268420, 54563, 192170, 66525, 69823, 76688, 19896, 21856, 71648, 216739, 22088, 16647, 70699, 223696,…
positive regulation of viral transcription	GO:0050434	4.2279e-05	8	1.30234	55	RSF1, POLR2D, SUPT16H, SMARCB1, TCEA1, POLR2E, POLR2G, NCBP2	51773, 5433, 11198, 6598, 6917, 5434, 5436, 22916	233532, 69241, 114741, 20587, 21399, 66420, 67710, 68092
cellular macromolecular complex assembly	GO:0034622	4.3095e-05	34	16.2911	688	USP39, NPM1, PIAS1, SART3, RPA3, TMED10, LUC7L3, PRPF31, RSF1, NDUFS7, NDUFS4, NUP93, MTIF2, CRNKL1, POLR2D, VDAC2, PRPF8, SF3A3, RBBP7, ATRX, SNRPF, SF3A1, C1QBP, NUP205, DDX6, PRPF6, SART1, PRPF19, CENPV, RPSA, H1FX, HSPD1, DDX23, NCBP2	10713, 4869, 8554, 9733, 6119, 10972, 51747, 26121, 51773, 374291, 4724, 9688, 4528, 51340, 5433, 7417, 10594, 10946, 5931, 546, 6636, 10291, 708, 23165, 1656, 24148, 9092, 27339, 201161, 3921, 8971, 3329, 9416, 22916	28035, 18148, 56469, 53890, 68240, 68581, 67684, 68988, 233532, 75406, 17993, 71805, 76784, 66877, 69241, 22334, 192159, 75062, 245688, 22589, 69878, 67465, 12261, 70699, 13209, 68879, 20227, 28000, 73139, 16785, 243529, 15510, 74351, 68092
chromatin modification	GO:0016568	4.65915e-05	29	12.9523	547	NPM1, SIN3A, RSF1, WDR61, MTA2, DNMT3A, SFPQ, MECP2, RPS6KA5, RBBP7, BRD3, CBX3, ATRX, SMARCB1, PBRM1, BAZ1B, VRK1, CBX8, CTR9, PAXBP1, RUVBL2, SUV420H2, CHD4, HCFC1, CENPV, ANP32E, TRIP12, SUPT6H, TOP1	4869, 25942, 51773, 80349, 9219, 1788, 6421, 4204, 9252, 5931, 8019, 11335, 546, 6598, 55193, 9031, 7443, 57332, 9646, 94104, 10856, 84787, 1108, 3054, 201161, 81611, 9320, 6830, 7150	18148, 20466, 233532, 66317, 23942, 13435, 71514, 17257, 73086, 245688, 67382, 12417, 22589, 20587, 66923, 22385, 22367, 30951, 22083, 67367, 20174, 232811, 107932, 15161, 73139, 66471, 14897, 20926, 21969
cellular biosynthetic process	GO:0044249	4.96069e-05	166	129.263	5459	MAPRE3, MRPL10, NPM1, CAMK1D, SIN3A, MYEF2, USF1, PIAS1, ME1, CDC5L, U2AF2, RPL9, RNMT, GABPA, CCAR2, DIDO1, MCFD2, ICMT, RPA3, PTGES2, NUDT21, RPS27A, HTATSF1, DLAT, EWSR1, KHDRBS1, TOP2B, RSF1, SSR4, YARS2, SMC3, PTDSS2, PPA1, SRSF11, HSD17B8, WDR61, LPGAT1, MTA2, GTPBP4, PUF60, RBMX, SRP14, KARS, DNMT3A, ELOVL4, FKBP8, NDUFAB1, CDS1, TERF2IP, SSBP1, SFPQ, MTIF2, RNPS1, POLR2D, PNN, TRIM28, DDX…	22924, 124995, 4869, 57118, 25942, 50804, 7391, 8554, 4199, 988, 11338, 6133, 8731, 2551, 57805, 11083, 90411, 23463, 6119, 80142, 11051, 6233, 27336, 1737, 2130, 10657, 7155, 51773, 6748, 51067, 9126, 81490, 5464, 9295, 7923, 80349, 9926, 9219, 23560, 22827, 27316, 6727, 3735, 1788, 6785, 23770, 4706, 1040, 54386, 6742, 6421, 4528, 10921, 5433, 5411, 10155, 10521, 11198, 9093, 64965, 6187, 4204,…	100732, 107732, 18148, 227541, 20466, 17876, 22278, 56469, 17436, 71702, 22185, 20005, 67897, 14390, 219158, 23856, 193813, 57295, 68240, 96979, 68219, 78294, 72459, 235339, 14030, 20218, 21974, 233532, 20832, 70120, 13006, 27388, 67895, 69207, 14979, 66317, 226856, 23942, 69237, 67959, 19655, 20813, 85305, 13435, 83603, 14232, 70316, 74596, 57321, 381760, 71514, 76784, 19826, 69241, 18949, 21849…
positive regulation of gene expression	GO:0010628	5.13411e-05	61	36.7259	1551	MAPRE3, NPM1, SIN3A, USF1, PIAS1, U2AF2, GABPA, PTGES2, RPS27A, KHDRBS1, RSF1, WDR61, MTA2, RBMX, POLR2D, CUL3, TRIM28, DDX17, SUPT16H, DNAJA3, MECP2, RPS6KA5, CREB1, YBX3, ILF3, WWOX, NFYC, DDX5, PSME3, DHX36, RORB, GLI2, ATRX, SMARCB1, PHF5A, EIF4A3, TCEA1, BAZ1B, C1QBP, CTR9, PRPF6, KPNA6, ILF2, CLPX, PAXBP1, ESRRB, CRX, POLR2E, RUVBL2, NR2E3, HTRA2, HCFC1, PARP1, POLR2G, NCL, C14orf166, SUPT6…	22924, 4869, 25942, 7391, 8554, 11338, 2551, 80142, 6233, 10657, 51773, 80349, 9219, 27316, 5433, 8452, 10155, 10521, 11198, 9093, 4204, 9252, 1385, 8531, 3609, 51741, 4802, 1655, 10197, 170506, 6096, 2736, 546, 6598, 84844, 9775, 6917, 9031, 708, 9646, 24148, 23633, 3608, 10845, 94104, 2103, 1406, 5434, 10856, 10002, 27429, 3054, 142, 5436, 4691, 51637, 6830, 27161, 5015, 3329, 22916	100732, 18148, 20466, 22278, 56469, 22185, 14390, 96979, 78294, 20218, 233532, 66317, 23942, 19655, 69241, 26554, 21849, 67040, 114741, 83945, 17257, 73086, 12912, 56449, 16201, 80707, 18046, 13207, 19192, 72162, 225998, 14633, 22589, 20587, 68479, 192170, 21399, 22385, 12261, 22083, 68879, 16650, 67781, 270166, 67367, 26380, 12951, 66420, 20174, 23958, 64704, 15161, 11545, 67710, 17975, 68045, 2…
regulation of DNA-templated transcription, elongation	GO:0032784	5.21472e-05	7	0.994512	42	CCAR2, HTATSF1, WDR61, SUPT16H, TCEA1, CTR9, SUPT6H	57805, 27336, 80349, 11198, 6917, 9646, 6830	219158, 72459, 66317, 114741, 21399, 22083, 20926
eye photoreceptor cell differentiation	GO:0001754	5.21472e-05	7	0.994512	42	BBS4, PDE6C, TULP1, GNAT1, RORB, NR2E3, OTX2	585, 5146, 7287, 2779, 6096, 10002, 5015	102774, 110855, 22157, 14685, 225998, 23958, 18424
cellular component organization	GO:0016043	5.52434e-05	154	118.205	4992	MAPRE3, USP39, NPM1, CADM2, CAMK1D, SIN3A, PIAS1, CETN2, PDS5B, ME1, TRNT1, RPL9, SART3, CCAR2, ICMT, RPA3, ATP8A2, NUDT21, SLC25A4, RPS27A, TMED10, LUC7L3, PRPF31, BBS4, TOP2B, RSF1, SSR4, BBS9, YARS2, NDUFS7, NDUFS4, SMC3, MSH2, LMAN2, WDR61, MTA2, GORASP2, PEX5L, SNAP25, STX3, RBMX, NUP93, RUFY3, HOOK1, SRP14, DNMT3A, FTH1, TULP1, TERF2IP, SSBP1, SFPQ, ATP6V1G1, AFG3L2, MTIF2, CRNKL1, POLR2D, …	22924, 10713, 4869, 253559, 57118, 25942, 8554, 1069, 23047, 4199, 51095, 6133, 9733, 57805, 23463, 6119, 51761, 11051, 291, 6233, 10972, 51747, 26121, 585, 7155, 51773, 6748, 27241, 51067, 374291, 4724, 9126, 4436, 10960, 80349, 9219, 26003, 51555, 6616, 6809, 27316, 9688, 22902, 51361, 6727, 1788, 2495, 7287, 54386, 6742, 6421, 9550, 10939, 4528, 51340, 5433, 7417, 8452, 10155, 11198, 9093, 601…	100732, 28035, 18148, 239857, 227541, 20466, 56469, 26370, 100710, 17436, 70047, 20005, 53890, 219158, 57295, 68240, 50769, 68219, 11739, 78294, 68581, 67684, 68988, 102774, 21974, 233532, 20832, 319845, 70120, 75406, 17993, 13006, 17685, 66890, 66317, 23942, 70231, 58869, 20614, 20908, 19655, 71805, 52822, 77963, 20813, 13435, 14319, 22157, 57321, 381760, 71514, 66290, 69597, 76784, 66877, 69241…
rRNA metabolic process	GO:0016072	5.66955e-05	12	3.05457	129	NHP2, RRP1B, FRG1, GAR1, NOP58, EIF4A3, PIN4, SKIV2L2, WBP11, DKC1, RPSA, DIS3	55651, 23076, 2483, 54433, 51602, 9775, 5303, 23517, 51729, 1736, 3921, 22894	52530, 72462, 14300, 68147, 55989, 192170, 69713, 72198, 60321, 245474, 16785, 72662
response to abiotic stimulus	GO:0009628	6.33161e-05	43	23.1106	976	GNB1, USF1, OPN1SW, CCAR2, ATP8A2, PDE6G, RPS27A, PITPNM1, PDE6C, MSH2, CNGA1, STK39, ELOVL4, TULP1, CDS1, POLR2D, DNAJA3, GNAT1, GRK1, MECP2, PRPH2, NEDD4, YBX3, MSH6, RBBP7, GLI2, ALKBH5, RDH8, PDE6A, RHO, ACSL6, GUCA1B, GUCY2D, GUCA1A, RUVBL2, RBP3, NR2E3, SAG, HTRA2, RCVRN, DNAJA4, UNC119, CUL5	2782, 7391, 611, 57805, 51761, 5148, 6233, 9600, 5146, 4436, 1259, 27347, 6785, 7287, 1040, 5433, 9093, 2779, 6011, 4204, 5961, 4734, 8531, 2956, 5931, 2736, 54890, 50700, 5145, 6010, 23305, 2979, 3000, 2978, 10856, 5949, 10002, 6295, 27429, 5957, 55466, 9094, 8065	14688, 22278, 12057, 219158, 50769, 18588, 78294, 18739, 110855, 17685, 12788, 53416, 83603, 22157, 74596, 69241, 83945, 14685, 24013, 17257, 19133, 17999, 56449, 17688, 245688, 14633, 268420, 235033, 225600, 212541, 216739, 107477, 14919, 14913, 20174, 19661, 23958, 20215, 64704, 19674, 58233, 22248, 75717
retina development in camera-type eye	GO:0060041	6.59191e-05	12	3.10193	131	ATP8A2, PDE6C, TULP1, SLC4A7, GNAT1, GRK1, PRPH2, RORB, PDE6A, RHO, CRX, NR2E3	51761, 5146, 7287, 9497, 2779, 6011, 5961, 6096, 5145, 6010, 1406, 10002	50769, 110855, 22157, 218756, 14685, 24013, 19133, 225998, 225600, 212541, 12951, 23958
establishment of protein localization to organelle	GO:0072594	6.62117e-05	26	11.2238	474	TRNT1, RPL9, RPS27A, SSR4, PEX5L, SRP14, TRIM28, RPS2, NEDD4, CHCHD4, NOP58, TIMM50, RPL10A, TIMM44, OPTN, KPNA2, NUP205, TOMM22, KPNA6, RUVBL2, LZTFL1, RPS5, PARP1, RPSA, SPCS2, AIP	51095, 6133, 6233, 6748, 51555, 6727, 10155, 6187, 4734, 131474, 51602, 92609, 4736, 10469, 10133, 3838, 23165, 56993, 23633, 10856, 54585, 6193, 142, 3921, 9789, 9049	70047, 20005, 78294, 20832, 58869, 20813, 21849, 16898, 17999, 72170, 55989, 66525, 19896, 21856, 71648, 16647, 70699, 223696, 16650, 20174, 93730, 20103, 11545, 16785, 66624, 11632
translational initiation	GO:0006413	6.96577e-05	14	4.12012	174	NPM1, RPL9, RPS27A, KHDRBS1, MTIF2, POLR2D, RPS2, EIF4B, RPL10A, RPS5, POLR2G, RPSA, AGO2, NCBP2	4869, 6133, 6233, 10657, 4528, 5433, 6187, 1975, 4736, 6193, 5436, 3921, 27161, 22916	18148, 20005, 78294, 20218, 76784, 69241, 16898, 75705, 19896, 20103, 67710, 16785, 239528, 68092
chromatin organization	GO:0006325	7.16174e-05	32	15.3202	647	NPM1, SIN3A, RSF1, WDR61, MTA2, DNMT3A, SFPQ, SUPT16H, MECP2, RPS6KA5, RBBP7, BRD3, CBX3, ATRX, SMARCB1, PBRM1, SUPV3L1, BAZ1B, VRK1, CBX8, CTR9, PAXBP1, RUVBL2, SUV420H2, CHD4, HCFC1, CENPV, ANP32E, TRIP12, SUPT6H, H1FX, TOP1	4869, 25942, 51773, 80349, 9219, 1788, 6421, 11198, 4204, 9252, 5931, 8019, 11335, 546, 6598, 55193, 6832, 9031, 7443, 57332, 9646, 94104, 10856, 84787, 1108, 3054, 201161, 81611, 9320, 6830, 8971, 7150	18148, 20466, 233532, 66317, 23942, 13435, 71514, 114741, 17257, 73086, 245688, 67382, 12417, 22589, 20587, 66923, 338359, 22385, 22367, 30951, 22083, 67367, 20174, 232811, 107932, 15161, 73139, 66471, 14897, 20926, 243529, 21969
7-methylguanosine mRNA capping	GO:0006370	7.55752e-05	6	0.734045	31	RNMT, POLR2D, POLR2E, CMTR1, POLR2G, NCBP2	8731, 5433, 5434, 23070, 5436, 22916	67897, 69241, 66420, 74157, 67710, 68092
regulation of mRNA metabolic process	GO:1903311	8.30111e-05	9	1.82327	77	U2AF2, RBMX, RNPS1, DDX5, C1QBP, GTPBP1, POLR2G, SUPT6H, AGO2	11338, 27316, 10921, 1655, 708, 9567, 5436, 6830, 27161	22185, 19655, 19826, 13207, 12261, 14904, 67710, 20926, 239528
positive regulation of cellular biosynthetic process	GO:0031328	8.89477e-05	58	35.0447	1480	MAPRE3, NPM1, SIN3A, USF1, PIAS1, GABPA, PTGES2, RPS27A, KHDRBS1, RSF1, WDR61, MTA2, RBMX, POLR2D, TRIM28, DDX17, SUPT16H, MECP2, RPS6KA5, CREB1, YBX3, ILF3, WWOX, NFYC, DDX5, DHX36, RORB, GLI2, ATRX, SMARCB1, PHF5A, EIF4A3, TCEA1, ACSL6, BAZ1B, C1QBP, GUCA1B, CTR9, GUCA1A, PRPF6, KPNA6, ILF2, PAXBP1, ESRRB, CRX, POLR2E, RUVBL2, SMEK1, NR2E3, RCVRN, HCFC1, PARP1, POLR2G, NCL, C14orf166, SUPT6H, O…	22924, 4869, 25942, 7391, 8554, 2551, 80142, 6233, 10657, 51773, 80349, 9219, 27316, 5433, 10155, 10521, 11198, 4204, 9252, 1385, 8531, 3609, 51741, 4802, 1655, 170506, 6096, 2736, 546, 6598, 84844, 9775, 6917, 23305, 9031, 708, 2979, 9646, 2978, 24148, 23633, 3608, 94104, 2103, 1406, 5434, 10856, 55671, 10002, 5957, 3054, 142, 5436, 4691, 51637, 6830, 5015, 22916	100732, 18148, 20466, 22278, 56469, 14390, 96979, 78294, 20218, 233532, 66317, 23942, 19655, 69241, 21849, 67040, 114741, 17257, 73086, 12912, 56449, 16201, 80707, 18046, 13207, 72162, 225998, 14633, 22589, 20587, 68479, 192170, 21399, 216739, 22385, 12261, 107477, 22083, 14913, 68879, 16650, 67781, 67367, 26380, 12951, 66420, 20174, 68734, 23958, 19674, 15161, 11545, 67710, 17975, 68045, 20926, …
eye photoreceptor cell development	GO:0042462	9.11745e-05	6	0.757723	32	BBS4, PDE6C, TULP1, GNAT1, RORB, NR2E3	585, 5146, 7287, 2779, 6096, 10002	102774, 110855, 22157, 14685, 225998, 23958
organelle organization	GO:0006996	0.000101818	94	65.2589	2756	MAPRE3, NPM1, SIN3A, CETN2, PDS5B, TRNT1, CCAR2, RPA3, ATP8A2, SLC25A4, TMED10, BBS4, TOP2B, RSF1, BBS9, YARS2, NDUFS7, NDUFS4, SMC3, MSH2, WDR61, MTA2, GORASP2, PEX5L, NUP93, HOOK1, DNMT3A, TERF2IP, SSBP1, SFPQ, ATP6V1G1, AFG3L2, CUL3, SUPT16H, DNAJA3, TTC8, MECP2, RPS6KA5, GATC, CREB1, SMCHD1, MSH6, PRPF40A, RBBP7, BRD3, CHCHD4, RHOT1, CBX3, DHX36, ATRX, SMARCB1, NUP210, TIMM50, PBRM1, SUPV3L1,…	22924, 4869, 25942, 1069, 23047, 51095, 57805, 6119, 51761, 291, 10972, 585, 7155, 51773, 27241, 51067, 374291, 4724, 9126, 4436, 80349, 9219, 26003, 51555, 9688, 51361, 1788, 54386, 6742, 6421, 9550, 10939, 8452, 11198, 9093, 123016, 4204, 9252, 283459, 1385, 23347, 2956, 55660, 5931, 8019, 131474, 55288, 11335, 170506, 546, 6598, 23225, 92609, 55193, 6832, 10469, 10133, 9031, 7251, 7443, 4726, …	100732, 18148, 20466, 26370, 100710, 70047, 219158, 68240, 50769, 11739, 68581, 102774, 21974, 233532, 319845, 70120, 75406, 17993, 13006, 17685, 66317, 23942, 70231, 58869, 71805, 77963, 13435, 57321, 381760, 71514, 66290, 69597, 26554, 114741, 83945, 76260, 17257, 73086, 384281, 12912, 74355, 17688, 56194, 245688, 67382, 72170, 59040, 12417, 72162, 22589, 20587, 54563, 66525, 66923, 338359, 218…
transcription-coupled nucleotide-excision repair	GO:0006283	0.000109811	7	1.11291	47	RPA3, POLR2D, TCEA1, POLR2E, XAB2, POLR2G, POLD3	6119, 5433, 6917, 5434, 56949, 5436, 10714	68240, 69241, 21399, 66420, 67439, 67710, 67967
regulation of chromosome organization	GO:0033044	0.000119687	14	4.33323	183	SIN3A, WDR61, TERF2IP, CUL3, MECP2, RPS6KA5, DHX36, ATRX, CTR9, PAXBP1, RUVBL2, CENPV, TRIP12, SUPT6H	25942, 80349, 54386, 8452, 4204, 9252, 170506, 546, 9646, 94104, 10856, 201161, 9320, 6830	20466, 66317, 57321, 26554, 17257, 73086, 72162, 22589, 22083, 67367, 20174, 73139, 14897, 20926
mitochondrial electron transport, ubiquinol to cytochrome c	GO:0006122	0.000127146	3	0.118394	5	UQCRH, MECP2, UQCR10	7388, 4204, 29796	66576, 17257, 66152
RNA capping	GO:0036260	0.000130014	6	0.805081	34	RNMT, POLR2D, POLR2E, CMTR1, POLR2G, NCBP2	8731, 5433, 5434, 23070, 5436, 22916	67897, 69241, 66420, 74157, 67710, 68092
7-methylguanosine RNA capping	GO:0009452	0.000130014	6	0.805081	34	RNMT, POLR2D, POLR2E, CMTR1, POLR2G, NCBP2	8731, 5433, 5434, 23070, 5436, 22916	67897, 69241, 66420, 74157, 67710, 68092
cellular macromolecule catabolic process	GO:0044265	0.000134123	39	20.9084	883	USP39, PIAS1, RPL9, CCAR2, RPA3, RPS27A, ARIH2, RNPS1, POLR2D, CUL3, RPS2, NEDD4, PPP1R8, VPS37A, EIF4B, APEX1, PSME3, EIF4A3, RPL10A, SUPV3L1, TSG101, DDX6, CLPX, RPS5, UBA2, HTRA2, PRPF19, GTPBP1, POLR2G, RPSA, DNAJC10, TRIP12, AGO1, AGO2, ENDOG, CUL5, DIS3, EXOG, NCBP2	10713, 8554, 6133, 57805, 6119, 6233, 10425, 10921, 5433, 8452, 6187, 4734, 5511, 137492, 1975, 328, 10197, 9775, 4736, 6832, 7251, 1656, 10845, 6193, 10054, 27429, 27339, 9567, 5436, 3921, 54431, 9320, 26523, 27161, 2021, 8065, 22894, 9941, 22916	28035, 56469, 20005, 219158, 68240, 78294, 23807, 19826, 69241, 26554, 16898, 17999, 100336, 52348, 75705, 11792, 19192, 192170, 19896, 338359, 22088, 13209, 270166, 20103, 50995, 64704, 28000, 14904, 67710, 16785, 66861, 14897, 236511, 239528, 13804, 75717, 72662, 208194, 68092
positive regulation of viral process	GO:0048524	0.000135922	9	1.94167	82	RSF1, POLR2D, SUPT16H, PPIH, SMARCB1, TCEA1, POLR2E, POLR2G, NCBP2	51773, 5433, 11198, 10465, 6598, 6917, 5434, 5436, 22916	233532, 69241, 114741, 66101, 20587, 21399, 66420, 67710, 68092
mitochondrial translation	GO:0032543	0.00013694	5	0.520935	22	YARS2, GATC, C1QBP, GFM1, PTCD3	51067, 283459, 708, 85476, 55037	70120, 384281, 12261, 28030, 69956
positive regulation of biosynthetic process	GO:0009891	0.000139813	58	35.6367	1505	MAPRE3, NPM1, SIN3A, USF1, PIAS1, GABPA, PTGES2, RPS27A, KHDRBS1, RSF1, WDR61, MTA2, RBMX, POLR2D, TRIM28, DDX17, SUPT16H, MECP2, RPS6KA5, CREB1, YBX3, ILF3, WWOX, NFYC, DDX5, DHX36, RORB, GLI2, ATRX, SMARCB1, PHF5A, EIF4A3, TCEA1, ACSL6, BAZ1B, C1QBP, GUCA1B, CTR9, GUCA1A, PRPF6, KPNA6, ILF2, PAXBP1, ESRRB, CRX, POLR2E, RUVBL2, SMEK1, NR2E3, RCVRN, HCFC1, PARP1, POLR2G, NCL, C14orf166, SUPT6H, O…	22924, 4869, 25942, 7391, 8554, 2551, 80142, 6233, 10657, 51773, 80349, 9219, 27316, 5433, 10155, 10521, 11198, 4204, 9252, 1385, 8531, 3609, 51741, 4802, 1655, 170506, 6096, 2736, 546, 6598, 84844, 9775, 6917, 23305, 9031, 708, 2979, 9646, 2978, 24148, 23633, 3608, 94104, 2103, 1406, 5434, 10856, 55671, 10002, 5957, 3054, 142, 5436, 4691, 51637, 6830, 5015, 22916	100732, 18148, 20466, 22278, 56469, 14390, 96979, 78294, 20218, 233532, 66317, 23942, 19655, 69241, 21849, 67040, 114741, 17257, 73086, 12912, 56449, 16201, 80707, 18046, 13207, 72162, 225998, 14633, 22589, 20587, 68479, 192170, 21399, 216739, 22385, 12261, 107477, 22083, 14913, 68879, 16650, 67781, 67367, 26380, 12951, 66420, 20174, 68734, 23958, 19674, 15161, 11545, 67710, 17975, 68045, 20926, …
cellular response to DNA damage stimulus	GO:0006974	0.000152261	33	16.6699	704	NPM1, CETN2, CDC5L, CCAR2, RPA3, RPS27A, SMC3, MSH2, TERF2IP, SFPQ, POLR2D, TRIM28, SUPT16H, MRPS9, MSH6, APEX1, DDX5, PSME3, ATRX, SMARCB1, TCEA1, BAZ1B, POLR2E, RUVBL2, XAB2, HTRA2, PRPF19, PARP1, POLR2G, TRIP12, WRNIP1, POLD3, CHCHD6	4869, 1069, 988, 57805, 6119, 6233, 9126, 4436, 54386, 6421, 5433, 10155, 11198, 64965, 2956, 328, 1655, 10197, 546, 6598, 6917, 9031, 5434, 10856, 56949, 27429, 27339, 142, 5436, 9320, 56897, 10714, 84303	18148, 26370, 71702, 219158, 68240, 78294, 13006, 17685, 57321, 71514, 69241, 21849, 114741, 69527, 17688, 11792, 13207, 19192, 22589, 20587, 21399, 22385, 66420, 20174, 67439, 64704, 28000, 11545, 67710, 14897, 78903, 67967, 66098
acyl-CoA biosynthetic process	GO:0071616	0.000153811	6	0.82876	35	DLAT, ELOVL4, ACSL1, PDHB, ACSL6, PDHX	1737, 6785, 2180, 5162, 23305, 8050	235339, 83603, 14081, 68263, 216739, 27402
thioester biosynthetic process	GO:0035384	0.000153811	6	0.82876	35	DLAT, ELOVL4, ACSL1, PDHB, ACSL6, PDHX	1737, 6785, 2180, 5162, 23305, 8050	235339, 83603, 14081, 68263, 216739, 27402
cellular catabolic process	GO:0044248	0.000178505	87	60.1917	2542	GNB3, GNB1, USP39, NPM1, ELMOD2, PIAS1, CETN2, CISD2, RPL9, CCAR2, RPA3, RPS27A, TOP2B, MSH2, GTPBP4, ARIH2, RGS18, MTIF2, RNPS1, POLR2D, CUL3, DDX17, GNAT1, RPS2, GCAT, NEDD4, OXCT1, PPP1R8, MSH6, ATP5L, VPS37A, EIF4B, APEX1, RHOT1, DDX5, PSME3, DHX36, ACSL1, ATRX, ATP5J, ECI1, EIF4A3, ARFRP1, RPL10A, SUPV3L1, OPTN, HPRT1, TSG101, DNAJB1, DDX6, NT5E, CLPX, RAB28, MAP1LC3A, GFM1, RUVBL2, RPS5, UB…	2784, 2782, 10713, 4869, 255520, 8554, 1069, 493856, 6133, 57805, 6119, 6233, 7155, 4436, 23560, 10425, 64407, 4528, 10921, 5433, 8452, 10521, 2779, 6187, 23464, 4734, 5019, 5511, 2956, 10632, 137492, 1975, 328, 55288, 1655, 10197, 170506, 2180, 546, 522, 1632, 9775, 10139, 4736, 6832, 10133, 3251, 7251, 3337, 1656, 4907, 10845, 9364, 84557, 85476, 10856, 6193, 10054, 10049, 5300, 2805, 1108, 260…	14695, 14688, 28035, 18148, 244548, 56469, 26370, 67006, 20005, 219158, 68240, 78294, 21974, 17685, 69237, 23807, 64214, 76784, 19826, 69241, 26554, 67040, 14685, 16898, 26912, 17999, 67041, 100336, 17688, 27425, 52348, 75705, 11792, 59040, 13207, 19192, 72162, 14081, 22589, 11957, 13177, 192170, 76688, 19896, 338359, 71648, 15452, 22088, 81489, 13209, 23959, 270166, 100972, 66734, 28030, 20174, …
cellular response to abiotic stimulus	GO:0071214	0.000191079	16	5.65925	239	GNB1, PDE6G, CNGA1, STK39, GNAT1, GRK1, NEDD4, YBX3, PDE6A, RHO, GUCA1B, GUCY2D, GUCA1A, RUVBL2, SAG, RCVRN	2782, 5148, 1259, 27347, 2779, 6011, 4734, 8531, 5145, 6010, 2979, 3000, 2978, 10856, 6295, 5957	14688, 18588, 12788, 53416, 14685, 24013, 17999, 56449, 225600, 212541, 107477, 14919, 14913, 20174, 20215, 19674
transcription from RNA polymerase II promoter	GO:0006366	0.000213192	63	40.2777	1701	SIN3A, USF1, PIAS1, U2AF2, RNMT, GABPA, NUDT21, RPS27A, HTATSF1, SRSF11, WDR61, MTA2, RBMX, DNMT3A, FKBP8, SFPQ, RNPS1, POLR2D, TRIM28, DDX17, SUPT16H, DNAJA3, MECP2, RPS6KA5, NEDD4, CREB1, YBX3, RBBP7, BRD3, WWOX, NFYC, DDX5, DHX36, RORB, GLI2, ATRX, SNRPF, SMARCB1, TCEA1, HSBP1, C1QBP, CBX8, BUD31, CTR9, YBX1, PRPF6, KPNA6, PAXBP1, ESRRB, CRX, POLR2E, RUVBL2, NR2E3, CHD4, HCFC1, PARP1, POLR2G, …	25942, 7391, 8554, 11338, 8731, 2551, 11051, 6233, 27336, 9295, 80349, 9219, 27316, 1788, 23770, 6421, 10921, 5433, 10155, 10521, 11198, 9093, 4204, 9252, 4734, 1385, 8531, 5931, 8019, 51741, 4802, 1655, 170506, 6096, 2736, 546, 6636, 6598, 6917, 3281, 708, 57332, 8896, 9646, 4904, 24148, 23633, 94104, 2103, 1406, 5434, 10856, 10002, 1108, 3054, 142, 5436, 51087, 51637, 6830, 5015, 2959, 22916	20466, 22278, 56469, 22185, 67897, 14390, 68219, 78294, 72459, 69207, 66317, 23942, 19655, 13435, 14232, 71514, 19826, 69241, 21849, 67040, 114741, 83945, 17257, 73086, 17999, 12912, 56449, 245688, 67382, 80707, 18046, 13207, 72162, 225998, 14633, 22589, 69878, 20587, 21399, 68196, 12261, 30951, 231889, 22083, 22608, 68879, 16650, 67367, 26380, 12951, 66420, 20174, 23958, 107932, 15161, 11545, 67…
regulation of translational initiation	GO:0006446	0.000217708	8	1.63384	69	NPM1, KHDRBS1, MTIF2, POLR2D, EIF4B, POLR2G, AGO2, NCBP2	4869, 10657, 4528, 5433, 1975, 5436, 27161, 22916	18148, 20218, 76784, 69241, 75705, 67710, 239528, 68092
ncRNA processing	GO:0034470	0.000220211	16	5.73028	242	NHP2, TRNT1, RRP1B, FRG1, KARS, GAR1, NOP58, EIF4A3, PIN4, SKIV2L2, WBP11, C14orf166, DKC1, RPSA, AGO2, DIS3	55651, 51095, 23076, 2483, 3735, 54433, 51602, 9775, 5303, 23517, 51729, 51637, 1736, 3921, 27161, 22894	52530, 70047, 72462, 14300, 85305, 68147, 55989, 192170, 69713, 72198, 60321, 68045, 245474, 16785, 239528, 72662
regulation of mRNA processing	GO:0050684	0.000240804	8	1.65752	70	U2AF2, RBMX, RNPS1, DDX5, C1QBP, POLR2G, SUPT6H, AGO2	11338, 27316, 10921, 1655, 708, 5436, 6830, 27161	22185, 19655, 19826, 13207, 12261, 67710, 20926, 239528
regulation of coenzyme metabolic process	GO:0051196	0.000256618	4	0.331504	14	DLAT, PDHB, PDHX, PGAM1	1737, 5162, 8050, 5223	235339, 68263, 27402, 18648
regulation of cofactor metabolic process	GO:0051193	0.000256618	4	0.331504	14	DLAT, PDHB, PDHX, PGAM1	1737, 5162, 8050, 5223	235339, 68263, 27402, 18648
positive regulation of macromolecule biosynthetic process	GO:0010557	0.000268939	53	32.5111	1373	MAPRE3, NPM1, SIN3A, USF1, PIAS1, GABPA, PTGES2, RPS27A, KHDRBS1, RSF1, WDR61, MTA2, RBMX, POLR2D, TRIM28, DDX17, SUPT16H, MECP2, RPS6KA5, CREB1, YBX3, ILF3, WWOX, NFYC, DDX5, DHX36, RORB, GLI2, ATRX, SMARCB1, PHF5A, EIF4A3, TCEA1, BAZ1B, C1QBP, CTR9, PRPF6, KPNA6, ILF2, PAXBP1, ESRRB, CRX, POLR2E, RUVBL2, NR2E3, HCFC1, PARP1, POLR2G, NCL, C14orf166, SUPT6H, OTX2, NCBP2	22924, 4869, 25942, 7391, 8554, 2551, 80142, 6233, 10657, 51773, 80349, 9219, 27316, 5433, 10155, 10521, 11198, 4204, 9252, 1385, 8531, 3609, 51741, 4802, 1655, 170506, 6096, 2736, 546, 6598, 84844, 9775, 6917, 9031, 708, 9646, 24148, 23633, 3608, 94104, 2103, 1406, 5434, 10856, 10002, 3054, 142, 5436, 4691, 51637, 6830, 5015, 22916	100732, 18148, 20466, 22278, 56469, 14390, 96979, 78294, 20218, 233532, 66317, 23942, 19655, 69241, 21849, 67040, 114741, 17257, 73086, 12912, 56449, 16201, 80707, 18046, 13207, 72162, 225998, 14633, 22589, 20587, 68479, 192170, 21399, 22385, 12261, 22083, 68879, 16650, 67781, 67367, 26380, 12951, 66420, 20174, 23958, 15161, 11545, 67710, 17975, 68045, 20926, 18424, 68092
positive regulation of RNA biosynthetic process	GO:1902680	0.000269416	48	28.5567	1206	MAPRE3, SIN3A, USF1, PIAS1, GABPA, PTGES2, RPS27A, RSF1, WDR61, MTA2, RBMX, POLR2D, TRIM28, DDX17, SUPT16H, MECP2, RPS6KA5, CREB1, ILF3, WWOX, NFYC, DDX5, DHX36, RORB, GLI2, ATRX, SMARCB1, PHF5A, TCEA1, BAZ1B, CTR9, PRPF6, KPNA6, ILF2, PAXBP1, ESRRB, CRX, POLR2E, RUVBL2, NR2E3, HCFC1, PARP1, POLR2G, NCL, C14orf166, SUPT6H, OTX2, NCBP2	22924, 25942, 7391, 8554, 2551, 80142, 6233, 51773, 80349, 9219, 27316, 5433, 10155, 10521, 11198, 4204, 9252, 1385, 3609, 51741, 4802, 1655, 170506, 6096, 2736, 546, 6598, 84844, 6917, 9031, 9646, 24148, 23633, 3608, 94104, 2103, 1406, 5434, 10856, 10002, 3054, 142, 5436, 4691, 51637, 6830, 5015, 22916	100732, 20466, 22278, 56469, 14390, 96979, 78294, 233532, 66317, 23942, 19655, 69241, 21849, 67040, 114741, 17257, 73086, 12912, 16201, 80707, 18046, 13207, 72162, 225998, 14633, 22589, 20587, 68479, 21399, 22385, 22083, 68879, 16650, 67781, 67367, 26380, 12951, 66420, 20174, 23958, 15161, 11545, 67710, 17975, 68045, 20926, 18424, 68092
cellular component biogenesis	GO:0044085	0.000285138	74	49.8913	2107	MRPL10, USP39, NPM1, CADM2, NHP2, PIAS1, CETN2, ME1, NHP2L1, SART3, RRP1B, RPA3, NUDT21, TMED10, LUC7L3, PRPF31, BBS4, RSF1, BBS9, NDUFS7, NDUFS4, GTPBP4, FRG1, RBMX, NUP93, MTIF2, CRNKL1, POLR2D, VDAC2, CUL3, GAR1, TRIM28, TTC8, PRPF8, MECP2, SF3A3, RBBP7, TNFAIP3, NOP58, SF3B3, PPIH, ATRX, SURF6, SNRPF, EIF4A3, PIN4, SF3A1, SKIV2L2, HPRT1, DNAJB1, C1QBP, NUP205, DDX6, PRPF6, MAP1LC3A, WBP11, SA…	124995, 10713, 4869, 253559, 55651, 8554, 1069, 4199, 4809, 9733, 23076, 6119, 11051, 10972, 51747, 26121, 585, 51773, 27241, 374291, 4724, 23560, 2483, 27316, 9688, 4528, 51340, 5433, 7417, 8452, 54433, 10155, 123016, 10594, 4204, 10946, 5931, 7128, 51602, 23450, 10465, 546, 6838, 6636, 9775, 5303, 10291, 23517, 3251, 3337, 708, 23165, 1656, 24148, 84557, 51729, 9092, 10049, 1108, 27339, 3054, 1…	107732, 28035, 18148, 239857, 52530, 56469, 26370, 17436, 20826, 53890, 72462, 68240, 68219, 68581, 67684, 68988, 102774, 233532, 319845, 75406, 17993, 69237, 14300, 19655, 71805, 76784, 66877, 69241, 22334, 26554, 68147, 21849, 76260, 192159, 17257, 75062, 245688, 21929, 55989, 101943, 66101, 22589, 20935, 69878, 192170, 69713, 67465, 72198, 15452, 81489, 12261, 70699, 13209, 68879, 66734, 60321…
protein peptidyl-prolyl isomerization	GO:0000413	0.000285457	6	0.923475	39	FKBP8, PPIH, PIN4, PIN1, FKBP5, PPIG	23770, 10465, 5303, 5300, 2289, 9360	14232, 66101, 69713, 23988, 14229, 228005
positive regulation of chromosome organization	GO:2001252	0.000293027	8	1.70488	72	WDR61, CUL3, RPS6KA5, DHX36, ATRX, CTR9, PAXBP1, RUVBL2	80349, 8452, 9252, 170506, 546, 9646, 94104, 10856	66317, 26554, 73086, 72162, 22589, 22083, 67367, 20174
positive regulation of metabolic process	GO:0009893	0.000299567	99	71.6285	3025	MAPRE3, NPM1, CAMK1D, SIN3A, ELMOD2, USF1, PIAS1, U2AF2, GABPA, PTGES2, VRK3, PDE6G, RPS27A, KHDRBS1, RSF1, MSH2, WDR61, MTA2, RGS18, RBMX, ROMO1, SSBP1, PFKFB2, POLR2D, CUL3, TRIM28, DDX17, SUPT16H, DNAJA3, GNAT1, GRK1, RPS2, MECP2, RPS6KA5, NEDD4, CREB1, YBX3, MSH6, TNFAIP3, APEX1, ILF3, WWOX, NFYC, DDX5, PSAP, PSME3, DHX36, RORB, GLI2, ACSL1, ATRX, CSNK2A1, SMARCB1, PHF5A, EIF4A3, TCEA1, SUPV3…	22924, 4869, 57118, 25942, 255520, 7391, 8554, 11338, 2551, 80142, 51231, 5148, 6233, 10657, 51773, 4436, 80349, 9219, 64407, 27316, 140823, 6742, 5208, 5433, 8452, 10155, 10521, 11198, 9093, 2779, 6011, 6187, 4204, 9252, 4734, 1385, 8531, 2956, 7128, 328, 3609, 51741, 4802, 1655, 5660, 10197, 170506, 6096, 2736, 2180, 546, 1457, 6598, 84844, 9775, 6917, 6832, 3251, 23305, 9031, 3337, 708, 2979, …	100732, 18148, 227541, 20466, 244548, 22278, 56469, 22185, 14390, 96979, 101568, 18588, 78294, 20218, 233532, 17685, 66317, 23942, 64214, 19655, 67067, 381760, 18640, 69241, 26554, 21849, 67040, 114741, 83945, 14685, 24013, 16898, 17257, 73086, 17999, 12912, 56449, 17688, 21929, 11792, 16201, 80707, 18046, 13207, 19156, 19192, 72162, 225998, 14633, 14081, 22589, 12995, 20587, 68479, 192170, 21399…
negative regulation of nucleobase-containing compound metabolic process	GO:0045934	0.000320327	46	27.207	1149	SIN3A, PIAS1, U2AF2, GABPA, RPS27A, KHDRBS1, RSF1, SMC3, MSH2, MTA2, GTPBP4, RBMX, DNMT3A, TERF2IP, SFPQ, RNPS1, TRIM28, DNAJA3, MECP2, RPS6KA5, NEDD4, CREB1, YBX3, MSH6, RBBP7, APEX1, ILF3, CBX3, DDX5, RORB, GLI2, ATRX, TSG101, HSBP1, C1QBP, CBX8, CTR9, YBX1, CBX1, MYBBP1A, NR2E3, DNAJB6, HCFC1, PARP1, TRIP12, PSPC1	25942, 8554, 11338, 2551, 6233, 10657, 51773, 9126, 4436, 9219, 23560, 27316, 1788, 54386, 6421, 10921, 10155, 9093, 4204, 9252, 4734, 1385, 8531, 2956, 5931, 328, 3609, 11335, 1655, 6096, 2736, 546, 7251, 3281, 708, 57332, 9646, 4904, 10951, 10514, 10002, 10049, 3054, 142, 9320, 55269	20466, 56469, 22185, 14390, 78294, 20218, 233532, 13006, 17685, 23942, 69237, 19655, 13435, 57321, 71514, 19826, 21849, 83945, 17257, 73086, 17999, 12912, 56449, 17688, 245688, 11792, 16201, 12417, 13207, 225998, 14633, 22589, 22088, 68196, 12261, 30951, 22083, 22608, 12412, 18432, 23958, 23950, 15161, 11545, 14897, 66645
negative regulation of mRNA splicing, via spliceosome	GO:0048025	0.000343417	4	0.355183	15	U2AF2, RBMX, RNPS1, C1QBP	11338, 27316, 10921, 708	22185, 19655, 19826, 12261
regulation of viral process	GO:0050792	0.000344231	12	3.6939	156	RSF1, POLR2D, TRIM28, SUPT16H, ILF3, DDX5, PPIH, SMARCB1, TCEA1, POLR2E, POLR2G, NCBP2	51773, 5433, 10155, 11198, 3609, 1655, 10465, 6598, 6917, 5434, 5436, 22916	233532, 69241, 21849, 114741, 16201, 13207, 66101, 20587, 21399, 66420, 67710, 68092
organic substance transport	GO:0071702	0.000378776	77	52.9222	2235	CSE1L, NPM1, U2AF2, TRNT1, RPL9, MCFD2, ICMT, ATP8A2, SLC25A4, RPS27A, TMED10, KHDRBS1, BBS4, SSR4, BBS9, PITPNM1, LMAN2, SRSF11, PEX5L, SNAP25, STX3, NUP93, HOOK1, SRP14, RANBP3, ATP6V1G1, PFKFB2, RNPS1, POLR2D, TRIM28, SLC4A7, THOC3, TTC8, RPS2, MECP2, NEDD4, OXCT1, VPS37A, CHCHD4, DDX39A, NOP58, PSAP, ACSL1, ALKBH5, NUP210, EIF4A3, SLC17A7, TIMM50, FYTTD1, ARFRP1, RPL10A, TIMM44, OPTN, ACSL6, …	1434, 4869, 11338, 51095, 6133, 90411, 23463, 51761, 291, 6233, 10972, 10657, 585, 6748, 27241, 9600, 10960, 9295, 51555, 6616, 6809, 9688, 51361, 6727, 8498, 9550, 5208, 10921, 5433, 10155, 9497, 84321, 123016, 6187, 4204, 4734, 5019, 137492, 131474, 10212, 51602, 5660, 2180, 54890, 23225, 9775, 57030, 92609, 84248, 10139, 4736, 10469, 10133, 23305, 7251, 3838, 23165, 56993, 23633, 55754, 83394,…	110750, 18148, 22185, 70047, 20005, 193813, 57295, 50769, 11739, 78294, 68581, 20218, 102774, 20832, 319845, 18739, 66890, 69207, 58869, 20614, 20908, 71805, 77963, 20813, 71810, 66290, 18640, 19826, 69241, 21849, 218756, 73666, 76260, 16898, 17257, 17999, 67041, 52348, 72170, 68278, 55989, 19156, 14081, 268420, 54563, 192170, 72961, 66525, 69823, 76688, 19896, 21856, 71648, 216739, 22088, 16647,…
purine ribonucleoside catabolic process	GO:0046130	0.000387172	44	25.881	1093	GNB3, GNB1, ELMOD2, CETN2, TOP2B, MSH2, GTPBP4, RGS18, MTIF2, DDX17, GNAT1, MSH6, ATP5L, RHOT1, DDX5, DHX36, ATRX, ATP5J, EIF4A3, ARFRP1, SUPV3L1, HPRT1, DNAJB1, DDX6, NT5E, CLPX, RAB28, GFM1, RUVBL2, DNAJB6, PIN1, CHD4, CHTOP, GTPBP1, DNAJC10, ATP1B2, RIC8B, WRNIP1, DIS3, HSPD1, TOP1, DDX21, RANGAP1, DDX23	2784, 2782, 255520, 1069, 7155, 4436, 23560, 64407, 4528, 10521, 2779, 2956, 10632, 55288, 1655, 170506, 546, 522, 9775, 10139, 6832, 3251, 3337, 1656, 4907, 10845, 9364, 85476, 10856, 10049, 5300, 1108, 26097, 9567, 54431, 482, 55188, 56897, 22894, 3329, 7150, 9188, 5905, 9416	14695, 14688, 244548, 26370, 21974, 17685, 69237, 64214, 76784, 67040, 14685, 17688, 27425, 59040, 13207, 72162, 22589, 11957, 192170, 76688, 338359, 15452, 81489, 13209, 23959, 270166, 100972, 28030, 20174, 23950, 23988, 107932, 66511, 14904, 66861, 11932, 237422, 78903, 72662, 15510, 21969, 56200, 19387, 74351
purine nucleoside catabolic process	GO:0006152	0.000387172	44	25.881	1093	GNB3, GNB1, ELMOD2, CETN2, TOP2B, MSH2, GTPBP4, RGS18, MTIF2, DDX17, GNAT1, MSH6, ATP5L, RHOT1, DDX5, DHX36, ATRX, ATP5J, EIF4A3, ARFRP1, SUPV3L1, HPRT1, DNAJB1, DDX6, NT5E, CLPX, RAB28, GFM1, RUVBL2, DNAJB6, PIN1, CHD4, CHTOP, GTPBP1, DNAJC10, ATP1B2, RIC8B, WRNIP1, DIS3, HSPD1, TOP1, DDX21, RANGAP1, DDX23	2784, 2782, 255520, 1069, 7155, 4436, 23560, 64407, 4528, 10521, 2779, 2956, 10632, 55288, 1655, 170506, 546, 522, 9775, 10139, 6832, 3251, 3337, 1656, 4907, 10845, 9364, 85476, 10856, 10049, 5300, 1108, 26097, 9567, 54431, 482, 55188, 56897, 22894, 3329, 7150, 9188, 5905, 9416	14695, 14688, 244548, 26370, 21974, 17685, 69237, 64214, 76784, 67040, 14685, 17688, 27425, 59040, 13207, 72162, 22589, 11957, 192170, 76688, 338359, 15452, 81489, 13209, 23959, 270166, 100972, 28030, 20174, 23950, 23988, 107932, 66511, 14904, 66861, 11932, 237422, 78903, 72662, 15510, 21969, 56200, 19387, 74351
DNA recombination	GO:0006310	0.000397661	15	5.44614	230	RPA3, TOP2B, MSH2, TERF2IP, SFPQ, MSH6, APEX1, ATRX, SUPV3L1, KPNA2, RUVBL2, SUPT6H, ENDOG, HSPD1, POLD3	6119, 7155, 4436, 54386, 6421, 2956, 328, 546, 6832, 3838, 10856, 6830, 2021, 3329, 10714	68240, 21974, 17685, 57321, 71514, 17688, 11792, 22589, 338359, 16647, 20174, 20926, 13804, 15510, 67967
positive regulation of nitrogen compound metabolic process	GO:0051173	0.00044268	68	45.5581	1924	MAPRE3, SIN3A, ELMOD2, USF1, PIAS1, U2AF2, GABPA, PTGES2, RPS27A, RSF1, WDR61, MTA2, RGS18, RBMX, POLR2D, TRIM28, DDX17, SUPT16H, MECP2, RPS6KA5, CREB1, APEX1, ILF3, WWOX, NFYC, DDX5, DHX36, RORB, GLI2, ATRX, SMARCB1, PHF5A, TCEA1, SUPV3L1, HPRT1, BAZ1B, DNAJB1, GUCA1B, CTR9, GUCA1A, PRPF6, KPNA6, ILF2, PAXBP1, ESRRB, CRX, POLR2E, RUVBL2, NR2E3, DNAJB6, PIN1, CHTOP, RCVRN, HCFC1, GTPBP1, PARP1, P…	22924, 25942, 255520, 7391, 8554, 11338, 2551, 80142, 6233, 51773, 80349, 9219, 64407, 27316, 5433, 10155, 10521, 11198, 4204, 9252, 1385, 328, 3609, 51741, 4802, 1655, 170506, 6096, 2736, 546, 6598, 84844, 6917, 6832, 3251, 9031, 3337, 2979, 9646, 2978, 24148, 23633, 3608, 94104, 2103, 1406, 5434, 10856, 10002, 10049, 5300, 26097, 5957, 3054, 9567, 142, 5436, 4691, 51637, 54431, 482, 6830, 27161…	100732, 20466, 244548, 22278, 56469, 22185, 14390, 96979, 78294, 233532, 66317, 23942, 64214, 19655, 69241, 21849, 67040, 114741, 17257, 73086, 12912, 11792, 16201, 80707, 18046, 13207, 72162, 225998, 14633, 22589, 20587, 68479, 21399, 338359, 15452, 22385, 81489, 107477, 22083, 14913, 68879, 16650, 67781, 67367, 26380, 12951, 66420, 20174, 23958, 23950, 23988, 66511, 19674, 15161, 14904, 11545, …
negative regulation of nitrogen compound metabolic process	GO:0051172	0.000458219	46	27.6569	1168	SIN3A, PIAS1, U2AF2, GABPA, RPS27A, KHDRBS1, RSF1, SMC3, MSH2, MTA2, GTPBP4, RBMX, DNMT3A, TERF2IP, SFPQ, RNPS1, TRIM28, DNAJA3, MECP2, RPS6KA5, NEDD4, CREB1, YBX3, MSH6, RBBP7, APEX1, ILF3, CBX3, DDX5, RORB, GLI2, ATRX, TSG101, HSBP1, C1QBP, CBX8, CTR9, YBX1, CBX1, MYBBP1A, NR2E3, DNAJB6, HCFC1, PARP1, TRIP12, PSPC1	25942, 8554, 11338, 2551, 6233, 10657, 51773, 9126, 4436, 9219, 23560, 27316, 1788, 54386, 6421, 10921, 10155, 9093, 4204, 9252, 4734, 1385, 8531, 2956, 5931, 328, 3609, 11335, 1655, 6096, 2736, 546, 7251, 3281, 708, 57332, 9646, 4904, 10951, 10514, 10002, 10049, 3054, 142, 9320, 55269	20466, 56469, 22185, 14390, 78294, 20218, 233532, 13006, 17685, 23942, 69237, 19655, 13435, 57321, 71514, 19826, 21849, 83945, 17257, 73086, 17999, 12912, 56449, 17688, 245688, 11792, 16201, 12417, 13207, 225998, 14633, 22589, 22088, 68196, 12261, 30951, 22083, 22608, 12412, 18432, 23958, 23950, 15161, 11545, 14897, 66645
regulation of viral transcription	GO:0046782	0.00046496	8	1.82327	77	RSF1, POLR2D, SUPT16H, SMARCB1, TCEA1, POLR2E, POLR2G, NCBP2	51773, 5433, 11198, 6598, 6917, 5434, 5436, 22916	233532, 69241, 114741, 20587, 21399, 66420, 67710, 68092
ribonucleoside catabolic process	GO:0042454	0.000469135	44	26.1178	1103	GNB3, GNB1, ELMOD2, CETN2, TOP2B, MSH2, GTPBP4, RGS18, MTIF2, DDX17, GNAT1, MSH6, ATP5L, RHOT1, DDX5, DHX36, ATRX, ATP5J, EIF4A3, ARFRP1, SUPV3L1, HPRT1, DNAJB1, DDX6, NT5E, CLPX, RAB28, GFM1, RUVBL2, DNAJB6, PIN1, CHD4, CHTOP, GTPBP1, DNAJC10, ATP1B2, RIC8B, WRNIP1, DIS3, HSPD1, TOP1, DDX21, RANGAP1, DDX23	2784, 2782, 255520, 1069, 7155, 4436, 23560, 64407, 4528, 10521, 2779, 2956, 10632, 55288, 1655, 170506, 546, 522, 9775, 10139, 6832, 3251, 3337, 1656, 4907, 10845, 9364, 85476, 10856, 10049, 5300, 1108, 26097, 9567, 54431, 482, 55188, 56897, 22894, 3329, 7150, 9188, 5905, 9416	14695, 14688, 244548, 26370, 21974, 17685, 69237, 64214, 76784, 67040, 14685, 17688, 27425, 59040, 13207, 72162, 22589, 11957, 192170, 76688, 338359, 15452, 81489, 13209, 23959, 270166, 100972, 28030, 20174, 23950, 23988, 107932, 66511, 14904, 66861, 11932, 237422, 78903, 72662, 15510, 21969, 56200, 19387, 74351
regulation of histone modification	GO:0031056	0.000485758	9	2.29685	97	SIN3A, WDR61, MECP2, RPS6KA5, CTR9, PAXBP1, RUVBL2, TRIP12, SUPT6H	25942, 80349, 4204, 9252, 9646, 94104, 10856, 9320, 6830	20466, 66317, 17257, 73086, 22083, 67367, 20174, 14897, 20926
positive regulation of nucleobase-containing compound metabolic process	GO:0045935	0.000486134	67	44.8714	1895	MAPRE3, SIN3A, ELMOD2, USF1, PIAS1, U2AF2, GABPA, PTGES2, RPS27A, RSF1, WDR61, MTA2, RGS18, RBMX, POLR2D, TRIM28, DDX17, SUPT16H, MECP2, RPS6KA5, CREB1, APEX1, ILF3, WWOX, NFYC, DDX5, DHX36, RORB, GLI2, ATRX, SMARCB1, PHF5A, TCEA1, SUPV3L1, BAZ1B, DNAJB1, GUCA1B, CTR9, GUCA1A, PRPF6, KPNA6, ILF2, PAXBP1, ESRRB, CRX, POLR2E, RUVBL2, NR2E3, DNAJB6, PIN1, CHTOP, RCVRN, HCFC1, GTPBP1, PARP1, POLR2G, …	22924, 25942, 255520, 7391, 8554, 11338, 2551, 80142, 6233, 51773, 80349, 9219, 64407, 27316, 5433, 10155, 10521, 11198, 4204, 9252, 1385, 328, 3609, 51741, 4802, 1655, 170506, 6096, 2736, 546, 6598, 84844, 6917, 6832, 9031, 3337, 2979, 9646, 2978, 24148, 23633, 3608, 94104, 2103, 1406, 5434, 10856, 10002, 10049, 5300, 26097, 5957, 3054, 9567, 142, 5436, 4691, 51637, 54431, 482, 6830, 27161, 5518…	100732, 20466, 244548, 22278, 56469, 22185, 14390, 96979, 78294, 233532, 66317, 23942, 64214, 19655, 69241, 21849, 67040, 114741, 17257, 73086, 12912, 11792, 16201, 80707, 18046, 13207, 72162, 225998, 14633, 22589, 20587, 68479, 21399, 338359, 22385, 81489, 107477, 22083, 14913, 68879, 16650, 67781, 67367, 26380, 12951, 66420, 20174, 23958, 23950, 23988, 66511, 19674, 15161, 14904, 11545, 67710, …
purine ribonucleotide catabolic process	GO:0009154	0.000525539	44	26.2599	1109	GNB3, GNB1, ELMOD2, CETN2, TOP2B, MSH2, GTPBP4, RGS18, MTIF2, DDX17, GNAT1, MSH6, ATP5L, RHOT1, DDX5, DHX36, ATRX, ATP5J, EIF4A3, ARFRP1, SUPV3L1, HPRT1, DNAJB1, DDX6, NT5E, CLPX, RAB28, GFM1, RUVBL2, DNAJB6, PIN1, CHD4, CHTOP, GTPBP1, DNAJC10, ATP1B2, RIC8B, WRNIP1, DIS3, HSPD1, TOP1, DDX21, RANGAP1, DDX23	2784, 2782, 255520, 1069, 7155, 4436, 23560, 64407, 4528, 10521, 2779, 2956, 10632, 55288, 1655, 170506, 546, 522, 9775, 10139, 6832, 3251, 3337, 1656, 4907, 10845, 9364, 85476, 10856, 10049, 5300, 1108, 26097, 9567, 54431, 482, 55188, 56897, 22894, 3329, 7150, 9188, 5905, 9416	14695, 14688, 244548, 26370, 21974, 17685, 69237, 64214, 76784, 67040, 14685, 17688, 27425, 59040, 13207, 72162, 22589, 11957, 192170, 76688, 338359, 15452, 81489, 13209, 23959, 270166, 100972, 28030, 20174, 23950, 23988, 107932, 66511, 14904, 66861, 11932, 237422, 78903, 72662, 15510, 21969, 56200, 19387, 74351
regulation of DNA metabolic process	GO:0051052	0.000532184	16	6.20386	262	NPM1, SMC3, MSH2, GTPBP4, DNMT3A, TERF2IP, TRIM28, MSH6, APEX1, DHX36, GLI2, ATRX, KPNA2, TRIP12, SUPT6H, WRNIP1	4869, 9126, 4436, 23560, 1788, 54386, 10155, 2956, 328, 170506, 2736, 546, 3838, 9320, 6830, 56897	18148, 13006, 17685, 69237, 13435, 57321, 21849, 17688, 11792, 72162, 14633, 22589, 16647, 14897, 20926, 78903
ribonucleotide catabolic process	GO:0009261	0.000535495	44	26.2835	1110	GNB3, GNB1, ELMOD2, CETN2, TOP2B, MSH2, GTPBP4, RGS18, MTIF2, DDX17, GNAT1, MSH6, ATP5L, RHOT1, DDX5, DHX36, ATRX, ATP5J, EIF4A3, ARFRP1, SUPV3L1, HPRT1, DNAJB1, DDX6, NT5E, CLPX, RAB28, GFM1, RUVBL2, DNAJB6, PIN1, CHD4, CHTOP, GTPBP1, DNAJC10, ATP1B2, RIC8B, WRNIP1, DIS3, HSPD1, TOP1, DDX21, RANGAP1, DDX23	2784, 2782, 255520, 1069, 7155, 4436, 23560, 64407, 4528, 10521, 2779, 2956, 10632, 55288, 1655, 170506, 546, 522, 9775, 10139, 6832, 3251, 3337, 1656, 4907, 10845, 9364, 85476, 10856, 10049, 5300, 1108, 26097, 9567, 54431, 482, 55188, 56897, 22894, 3329, 7150, 9188, 5905, 9416	14695, 14688, 244548, 26370, 21974, 17685, 69237, 64214, 76784, 67040, 14685, 17688, 27425, 59040, 13207, 72162, 22589, 11957, 192170, 76688, 338359, 15452, 81489, 13209, 23959, 270166, 100972, 28030, 20174, 23950, 23988, 107932, 66511, 14904, 66861, 11932, 237422, 78903, 72662, 15510, 21969, 56200, 19387, 74351
positive regulation of ATPase activity	GO:0032781	0.000538972	5	0.686687	29	DNAJB1, DNAJB6, CHTOP, DNAJC10, ATP1B2	3337, 10049, 26097, 54431, 482	81489, 23950, 66511, 66861, 11932
positive regulation of ATP catabolic process	GO:1903291	0.000538972	5	0.686687	29	DNAJB1, DNAJB6, CHTOP, DNAJC10, ATP1B2	3337, 10049, 26097, 54431, 482	81489, 23950, 66511, 66861, 11932
positive regulation of histone H3-K79 methylation	GO:2001162	0.000559263	2	0.0473577	2	WDR61, CTR9	80349, 9646	66317, 22083
histone H3-K79 methylation	GO:0034729	0.000559263	2	0.0473577	2	WDR61, CTR9	80349, 9646	66317, 22083
positive regulation of RNA export from nucleus	GO:0046833	0.000559263	2	0.0473577	2	KHDRBS1, NCBP2	10657, 22916	20218, 68092
regulation of histone H3-K79 methylation	GO:2001160	0.000559263	2	0.0473577	2	WDR61, CTR9	80349, 9646	66317, 22083
negative regulation of mRNA processing	GO:0050686	0.000576701	4	0.402541	17	U2AF2, RBMX, RNPS1, C1QBP	11338, 27316, 10921, 708	22185, 19655, 19826, 12261
nucleoside catabolic process	GO:0009164	0.000598845	44	26.4256	1116	GNB3, GNB1, ELMOD2, CETN2, TOP2B, MSH2, GTPBP4, RGS18, MTIF2, DDX17, GNAT1, MSH6, ATP5L, RHOT1, DDX5, DHX36, ATRX, ATP5J, EIF4A3, ARFRP1, SUPV3L1, HPRT1, DNAJB1, DDX6, NT5E, CLPX, RAB28, GFM1, RUVBL2, DNAJB6, PIN1, CHD4, CHTOP, GTPBP1, DNAJC10, ATP1B2, RIC8B, WRNIP1, DIS3, HSPD1, TOP1, DDX21, RANGAP1, DDX23	2784, 2782, 255520, 1069, 7155, 4436, 23560, 64407, 4528, 10521, 2779, 2956, 10632, 55288, 1655, 170506, 546, 522, 9775, 10139, 6832, 3251, 3337, 1656, 4907, 10845, 9364, 85476, 10856, 10049, 5300, 1108, 26097, 9567, 54431, 482, 55188, 56897, 22894, 3329, 7150, 9188, 5905, 9416	14695, 14688, 244548, 26370, 21974, 17685, 69237, 64214, 76784, 67040, 14685, 17688, 27425, 59040, 13207, 72162, 22589, 11957, 192170, 76688, 338359, 15452, 81489, 13209, 23959, 270166, 100972, 28030, 20174, 23950, 23988, 107932, 66511, 14904, 66861, 11932, 237422, 78903, 72662, 15510, 21969, 56200, 19387, 74351
protein targeting	GO:0006605	0.000615487	25	12.242	517	TRNT1, RPL9, ICMT, RPS27A, SSR4, PEX5L, SRP14, TRIM28, RPS2, NEDD4, CHCHD4, NOP58, TIMM50, RPL10A, TIMM44, OPTN, KPNA2, NUP205, TOMM22, KPNA6, RPS5, PARP1, RPSA, SPCS2, AIP	51095, 6133, 23463, 6233, 6748, 51555, 6727, 10155, 6187, 4734, 131474, 51602, 92609, 4736, 10469, 10133, 3838, 23165, 56993, 23633, 6193, 142, 3921, 9789, 9049	70047, 20005, 57295, 78294, 20832, 58869, 20813, 21849, 16898, 17999, 72170, 55989, 66525, 19896, 21856, 71648, 16647, 70699, 223696, 16650, 20103, 11545, 16785, 66624, 11632
nuclear-transcribed mRNA catabolic process, deadenylation-dependent decay	GO:0000288	0.000633683	7	1.46809	62	POLR2D, EIF4B, EIF4A3, DDX6, POLR2G, AGO2, DIS3	5433, 1975, 9775, 1656, 5436, 27161, 22894	69241, 75705, 192170, 13209, 67710, 239528, 72662
organic substance catabolic process	GO:1901575	0.000636125	88	63.412	2678	GNB3, GNB1, USP39, ELMOD2, PIAS1, CETN2, RPL9, CCAR2, RPA3, RPS27A, TOP2B, PLCD3, MSH2, GTPBP4, ARIH2, RGS18, PFKFB2, MTIF2, RNPS1, POLR2D, CUL3, DDX17, GNAT1, RPS2, GCAT, NEDD4, OXCT1, PPP1R8, MSH6, ATP5L, VPS37A, EIF4B, TNFAIP3, APEX1, RHOT1, DDX5, PSME3, DHX36, ATRX, CSNK2A1, ATP5J, ECI1, EIF4A3, ARFRP1, RPL10A, SUPV3L1, HPRT1, TSG101, DNAJB1, DDX6, NCEH1, NT5E, CLPX, RAB28, GFM1, RUVBL2, RPS5…	2784, 2782, 10713, 255520, 8554, 1069, 6133, 57805, 6119, 6233, 7155, 113026, 4436, 23560, 10425, 64407, 5208, 4528, 10921, 5433, 8452, 10521, 2779, 6187, 23464, 4734, 5019, 5511, 2956, 10632, 137492, 1975, 7128, 328, 55288, 1655, 10197, 170506, 546, 1457, 522, 1632, 9775, 10139, 4736, 6832, 3251, 7251, 3337, 1656, 57552, 4907, 10845, 9364, 85476, 10856, 6193, 10054, 10049, 5300, 2805, 1108, 2609…	14695, 14688, 28035, 244548, 56469, 26370, 20005, 219158, 68240, 78294, 21974, 72469, 17685, 69237, 23807, 64214, 18640, 76784, 19826, 69241, 26554, 67040, 14685, 16898, 26912, 17999, 67041, 100336, 17688, 27425, 52348, 75705, 21929, 11792, 59040, 13207, 19192, 72162, 22589, 12995, 11957, 13177, 192170, 76688, 19896, 338359, 15452, 22088, 81489, 13209, 320024, 23959, 270166, 100972, 28030, 20174,…
purine nucleotide catabolic process	GO:0006195	0.000681134	44	26.5914	1123	GNB3, GNB1, ELMOD2, CETN2, TOP2B, MSH2, GTPBP4, RGS18, MTIF2, DDX17, GNAT1, MSH6, ATP5L, RHOT1, DDX5, DHX36, ATRX, ATP5J, EIF4A3, ARFRP1, SUPV3L1, HPRT1, DNAJB1, DDX6, NT5E, CLPX, RAB28, GFM1, RUVBL2, DNAJB6, PIN1, CHD4, CHTOP, GTPBP1, DNAJC10, ATP1B2, RIC8B, WRNIP1, DIS3, HSPD1, TOP1, DDX21, RANGAP1, DDX23	2784, 2782, 255520, 1069, 7155, 4436, 23560, 64407, 4528, 10521, 2779, 2956, 10632, 55288, 1655, 170506, 546, 522, 9775, 10139, 6832, 3251, 3337, 1656, 4907, 10845, 9364, 85476, 10856, 10049, 5300, 1108, 26097, 9567, 54431, 482, 55188, 56897, 22894, 3329, 7150, 9188, 5905, 9416	14695, 14688, 244548, 26370, 21974, 17685, 69237, 64214, 76784, 67040, 14685, 17688, 27425, 59040, 13207, 72162, 22589, 11957, 192170, 76688, 338359, 15452, 81489, 13209, 23959, 270166, 100972, 28030, 20174, 23950, 23988, 107932, 66511, 14904, 66861, 11932, 237422, 78903, 72662, 15510, 21969, 56200, 19387, 74351
glycosyl compound catabolic process	GO:1901658	0.000681134	44	26.5914	1123	GNB3, GNB1, ELMOD2, CETN2, TOP2B, MSH2, GTPBP4, RGS18, MTIF2, DDX17, GNAT1, MSH6, ATP5L, RHOT1, DDX5, DHX36, ATRX, ATP5J, EIF4A3, ARFRP1, SUPV3L1, HPRT1, DNAJB1, DDX6, NT5E, CLPX, RAB28, GFM1, RUVBL2, DNAJB6, PIN1, CHD4, CHTOP, GTPBP1, DNAJC10, ATP1B2, RIC8B, WRNIP1, DIS3, HSPD1, TOP1, DDX21, RANGAP1, DDX23	2784, 2782, 255520, 1069, 7155, 4436, 23560, 64407, 4528, 10521, 2779, 2956, 10632, 55288, 1655, 170506, 546, 522, 9775, 10139, 6832, 3251, 3337, 1656, 4907, 10845, 9364, 85476, 10856, 10049, 5300, 1108, 26097, 9567, 54431, 482, 55188, 56897, 22894, 3329, 7150, 9188, 5905, 9416	14695, 14688, 244548, 26370, 21974, 17685, 69237, 64214, 76784, 67040, 14685, 17688, 27425, 59040, 13207, 72162, 22589, 11957, 192170, 76688, 338359, 15452, 81489, 13209, 23959, 270166, 100972, 28030, 20174, 23950, 23988, 107932, 66511, 14904, 66861, 11932, 237422, 78903, 72662, 15510, 21969, 56200, 19387, 74351
regulation of chromatin modification	GO:1903308	0.000702035	9	2.41524	102	SIN3A, WDR61, MECP2, RPS6KA5, CTR9, PAXBP1, RUVBL2, TRIP12, SUPT6H	25942, 80349, 4204, 9252, 9646, 94104, 10856, 9320, 6830	20466, 66317, 17257, 73086, 22083, 67367, 20174, 14897, 20926
cellular macromolecule biosynthetic process	GO:0034645	0.000708938	135	106.271	4488	MAPRE3, MRPL10, NPM1, CAMK1D, SIN3A, MYEF2, USF1, PIAS1, CDC5L, U2AF2, RPL9, RNMT, GABPA, CCAR2, DIDO1, MCFD2, RPA3, PTGES2, NUDT21, RPS27A, HTATSF1, EWSR1, KHDRBS1, TOP2B, RSF1, SSR4, YARS2, SMC3, PPA1, SRSF11, WDR61, MTA2, GTPBP4, PUF60, RBMX, SRP14, KARS, DNMT3A, FKBP8, TERF2IP, SSBP1, SFPQ, MTIF2, RNPS1, POLR2D, PNN, TRIM28, DDX17, SUPT16H, DNAJA3, MRPS9, RPS2, MECP2, RPS6KA5, NEDD4, ZFX, GAT…	22924, 124995, 4869, 57118, 25942, 50804, 7391, 8554, 988, 11338, 6133, 8731, 2551, 57805, 11083, 90411, 6119, 80142, 11051, 6233, 27336, 2130, 10657, 7155, 51773, 6748, 51067, 9126, 5464, 9295, 80349, 9219, 23560, 22827, 27316, 6727, 3735, 1788, 23770, 54386, 6742, 6421, 4528, 10921, 5433, 5411, 10155, 10521, 11198, 9093, 64965, 6187, 4204, 9252, 4734, 7543, 283459, 5511, 23438, 1385, 8531, 1975…	100732, 107732, 18148, 227541, 20466, 17876, 22278, 56469, 71702, 22185, 20005, 67897, 14390, 219158, 23856, 193813, 68240, 96979, 68219, 78294, 72459, 14030, 20218, 21974, 233532, 20832, 70120, 13006, 67895, 69207, 66317, 23942, 69237, 67959, 19655, 20813, 85305, 13435, 14232, 57321, 381760, 71514, 76784, 19826, 69241, 18949, 21849, 67040, 114741, 83945, 69527, 16898, 17257, 73086, 17999, 22764,…
termination of RNA polymerase II transcription	GO:0006369	0.000712947	6	1.08923	46	U2AF2, NUDT21, SRSF11, RNPS1, SNRPF, NCBP2	11338, 11051, 9295, 10921, 6636, 22916	22185, 68219, 69207, 19826, 69878, 68092
multi-organism process	GO:0051704	0.000737474	72	49.8203	2104	NPM1, SIN3A, ELMOD2, USF1, PIAS1, CETN2, RPL9, RNMT, SLC25A4, RPS27A, HTATSF1, BBS4, RSF1, MSH2, NUP93, HOOK1, KARS, DNMT3A, ROMO1, FKBP8, PHC2, ATP6V1G1, POLR2D, TRIM28, SUPT16H, THOC3, RPS2, MECP2, NEDD4, CREB1, YBX3, VPS37A, TNFAIP3, ILF3, DDX5, PPIH, PSME3, DHX36, GLI2, ATRX, ALKBH5, SMARCB1, NUP210, TCEA1, RPL10A, OPTN, TSG101, KPNA2, HNRNPA0, C1QBP, NUP205, CTR9, KPNA6, POLR2E, RPS5, CCT5, …	4869, 25942, 255520, 7391, 8554, 1069, 6133, 8731, 291, 6233, 27336, 585, 51773, 4436, 9688, 51361, 3735, 1788, 140823, 23770, 1912, 9550, 5433, 10155, 11198, 84321, 6187, 4204, 4734, 1385, 8531, 137492, 7128, 3609, 1655, 10465, 10197, 170506, 2736, 546, 54890, 6598, 23225, 6917, 4736, 10133, 7251, 3838, 10949, 708, 23165, 9646, 23633, 5434, 6193, 22948, 55746, 3054, 5436, 51087, 51637, 3921, 683…	18148, 20466, 244548, 22278, 56469, 26370, 20005, 67897, 11739, 78294, 72459, 102774, 233532, 17685, 71805, 77963, 85305, 13435, 67067, 14232, 54383, 66290, 69241, 21849, 114741, 73666, 16898, 17257, 17999, 12912, 56449, 52348, 21929, 16201, 13207, 66101, 19192, 72162, 14633, 22589, 268420, 20587, 54563, 21399, 19896, 71648, 22088, 16647, 77134, 12261, 70699, 22083, 16650, 66420, 20103, 12465, 23…
purine-containing compound catabolic process	GO:0072523	0.000745927	44	26.7097	1128	GNB3, GNB1, ELMOD2, CETN2, TOP2B, MSH2, GTPBP4, RGS18, MTIF2, DDX17, GNAT1, MSH6, ATP5L, RHOT1, DDX5, DHX36, ATRX, ATP5J, EIF4A3, ARFRP1, SUPV3L1, HPRT1, DNAJB1, DDX6, NT5E, CLPX, RAB28, GFM1, RUVBL2, DNAJB6, PIN1, CHD4, CHTOP, GTPBP1, DNAJC10, ATP1B2, RIC8B, WRNIP1, DIS3, HSPD1, TOP1, DDX21, RANGAP1, DDX23	2784, 2782, 255520, 1069, 7155, 4436, 23560, 64407, 4528, 10521, 2779, 2956, 10632, 55288, 1655, 170506, 546, 522, 9775, 10139, 6832, 3251, 3337, 1656, 4907, 10845, 9364, 85476, 10856, 10049, 5300, 1108, 26097, 9567, 54431, 482, 55188, 56897, 22894, 3329, 7150, 9188, 5905, 9416	14695, 14688, 244548, 26370, 21974, 17685, 69237, 64214, 76784, 67040, 14685, 17688, 27425, 59040, 13207, 72162, 22589, 11957, 192170, 76688, 338359, 15452, 81489, 13209, 23959, 270166, 100972, 28030, 20174, 23950, 23988, 107932, 66511, 14904, 66861, 11932, 237422, 78903, 72662, 15510, 21969, 56200, 19387, 74351
positive regulation of multi-organism process	GO:0043902	0.000780507	10	2.95986	125	RSF1, POLR2D, SUPT16H, PPIH, SMARCB1, TCEA1, C1QBP, POLR2E, POLR2G, NCBP2	51773, 5433, 11198, 10465, 6598, 6917, 708, 5434, 5436, 22916	233532, 69241, 114741, 66101, 20587, 21399, 12261, 66420, 67710, 68092
negative regulation of cellular macromolecule biosynthetic process	GO:2000113	0.000811019	42	25.2417	1066	SIN3A, PIAS1, GABPA, RPS27A, KHDRBS1, RSF1, SMC3, MTA2, GTPBP4, DNMT3A, SFPQ, TRIM28, DNAJA3, MECP2, RPS6KA5, NEDD4, CREB1, YBX3, RBBP7, ILF3, CBX3, DDX5, RORB, GLI2, ATRX, EIF4A3, TSG101, HSBP1, C1QBP, CBX8, CTR9, YBX1, CBX1, MYBBP1A, NR2E3, DNAJB6, HCFC1, PARP1, YBX2, AGO1, AGO2, PSPC1	25942, 8554, 2551, 6233, 10657, 51773, 9126, 9219, 23560, 1788, 6421, 10155, 9093, 4204, 9252, 4734, 1385, 8531, 5931, 3609, 11335, 1655, 6096, 2736, 546, 9775, 7251, 3281, 708, 57332, 9646, 4904, 10951, 10514, 10002, 10049, 3054, 142, 51087, 26523, 27161, 55269	20466, 56469, 14390, 78294, 20218, 233532, 13006, 23942, 69237, 13435, 71514, 21849, 83945, 17257, 73086, 17999, 12912, 56449, 245688, 16201, 12417, 13207, 225998, 14633, 22589, 192170, 22088, 68196, 12261, 30951, 22083, 22608, 12412, 18432, 23958, 23950, 15161, 11545, 53422, 236511, 239528, 66645
nucleotide-excision repair	GO:0006289	0.000834714	8	1.98902	84	CETN2, RPA3, POLR2D, TCEA1, POLR2E, XAB2, POLR2G, POLD3	1069, 6119, 5433, 6917, 5434, 56949, 5436, 10714	26370, 68240, 69241, 21399, 66420, 67439, 67710, 67967
ATP-dependent chromatin remodeling	GO:0043044	0.000844301	7	1.53913	65	NPM1, RSF1, MTA2, RBBP7, SMARCB1, CHD4, ANP32E	4869, 51773, 9219, 5931, 6598, 1108, 81611	18148, 233532, 23942, 245688, 20587, 107932, 66471
negative regulation of RNA splicing	GO:0033119	0.000904609	4	0.449898	19	U2AF2, RBMX, RNPS1, C1QBP	11338, 27316, 10921, 708	22185, 19655, 19826, 12261
nucleotide catabolic process	GO:0009166	0.000924284	44	26.9939	1140	GNB3, GNB1, ELMOD2, CETN2, TOP2B, MSH2, GTPBP4, RGS18, MTIF2, DDX17, GNAT1, MSH6, ATP5L, RHOT1, DDX5, DHX36, ATRX, ATP5J, EIF4A3, ARFRP1, SUPV3L1, HPRT1, DNAJB1, DDX6, NT5E, CLPX, RAB28, GFM1, RUVBL2, DNAJB6, PIN1, CHD4, CHTOP, GTPBP1, DNAJC10, ATP1B2, RIC8B, WRNIP1, DIS3, HSPD1, TOP1, DDX21, RANGAP1, DDX23	2784, 2782, 255520, 1069, 7155, 4436, 23560, 64407, 4528, 10521, 2779, 2956, 10632, 55288, 1655, 170506, 546, 522, 9775, 10139, 6832, 3251, 3337, 1656, 4907, 10845, 9364, 85476, 10856, 10049, 5300, 1108, 26097, 9567, 54431, 482, 55188, 56897, 22894, 3329, 7150, 9188, 5905, 9416	14695, 14688, 244548, 26370, 21974, 17685, 69237, 64214, 76784, 67040, 14685, 17688, 27425, 59040, 13207, 72162, 22589, 11957, 192170, 76688, 338359, 15452, 81489, 13209, 23959, 270166, 100972, 28030, 20174, 23950, 23988, 107932, 66511, 14904, 66861, 11932, 237422, 78903, 72662, 15510, 21969, 56200, 19387, 74351
positive regulation of translation	GO:0045727	0.000925598	7	1.5628	66	NPM1, KHDRBS1, POLR2D, YBX3, EIF4A3, C1QBP, POLR2G	4869, 10657, 5433, 8531, 9775, 708, 5436	18148, 20218, 69241, 56449, 192170, 12261, 67710
macromolecule methylation	GO:0043414	0.000939621	13	4.71209	199	RNMT, ICMT, WDR61, MTA2, DNMT3A, MECP2, ATRX, CTR9, PAXBP1, SUV420H2, CMTR1, SUPT6H, PCMTD2	8731, 23463, 80349, 9219, 1788, 4204, 546, 9646, 94104, 84787, 23070, 6830, 55251	67897, 57295, 66317, 23942, 13435, 17257, 22589, 22083, 67367, 232811, 74157, 20926, 245867
SRP-dependent cotranslational protein targeting to membrane	GO:0006614	0.000991343	9	2.53364	107	RPL9, RPS27A, SSR4, SRP14, RPS2, RPL10A, RPS5, RPSA, SPCS2	6133, 6233, 6748, 6727, 6187, 4736, 6193, 3921, 9789	20005, 78294, 20832, 20813, 16898, 19896, 20103, 16785, 66624
regulation of chromatin organization	GO:1902275	0.000991343	9	2.53364	107	SIN3A, WDR61, MECP2, RPS6KA5, CTR9, PAXBP1, RUVBL2, TRIP12, SUPT6H	25942, 80349, 4204, 9252, 9646, 94104, 10856, 9320, 6830	20466, 66317, 17257, 73086, 22083, 67367, 20174, 14897, 20926
tRNA aminoacylation	GO:0043039	0.00100279	6	1.16026	49	YARS2, PPA1, KARS, GATC, HARS2, IARS2	51067, 5464, 3735, 283459, 23438, 55699	70120, 67895, 85305, 384281, 70791, 381314
amino acid activation	GO:0043038	0.00100279	6	1.16026	49	YARS2, PPA1, KARS, GATC, HARS2, IARS2	51067, 5464, 3735, 283459, 23438, 55699	70120, 67895, 85305, 384281, 70791, 381314
nucleoside phosphate catabolic process	GO:1901292	0.00102689	44	27.136	1146	GNB3, GNB1, ELMOD2, CETN2, TOP2B, MSH2, GTPBP4, RGS18, MTIF2, DDX17, GNAT1, MSH6, ATP5L, RHOT1, DDX5, DHX36, ATRX, ATP5J, EIF4A3, ARFRP1, SUPV3L1, HPRT1, DNAJB1, DDX6, NT5E, CLPX, RAB28, GFM1, RUVBL2, DNAJB6, PIN1, CHD4, CHTOP, GTPBP1, DNAJC10, ATP1B2, RIC8B, WRNIP1, DIS3, HSPD1, TOP1, DDX21, RANGAP1, DDX23	2784, 2782, 255520, 1069, 7155, 4436, 23560, 64407, 4528, 10521, 2779, 2956, 10632, 55288, 1655, 170506, 546, 522, 9775, 10139, 6832, 3251, 3337, 1656, 4907, 10845, 9364, 85476, 10856, 10049, 5300, 1108, 26097, 9567, 54431, 482, 55188, 56897, 22894, 3329, 7150, 9188, 5905, 9416	14695, 14688, 244548, 26370, 21974, 17685, 69237, 64214, 76784, 67040, 14685, 17688, 27425, 59040, 13207, 72162, 22589, 11957, 192170, 76688, 338359, 15452, 81489, 13209, 23959, 270166, 100972, 28030, 20174, 23950, 23988, 107932, 66511, 14904, 66861, 11932, 237422, 78903, 72662, 15510, 21969, 56200, 19387, 74351
ribonucleoside triphosphate catabolic process	GO:0009203	0.00106553	42	25.5968	1081	GNB3, GNB1, ELMOD2, CETN2, TOP2B, MSH2, GTPBP4, RGS18, MTIF2, DDX17, GNAT1, MSH6, ATP5L, RHOT1, DDX5, DHX36, ATRX, ATP5J, EIF4A3, ARFRP1, SUPV3L1, DNAJB1, DDX6, CLPX, RAB28, GFM1, RUVBL2, DNAJB6, PIN1, CHD4, CHTOP, GTPBP1, DNAJC10, ATP1B2, RIC8B, WRNIP1, DIS3, HSPD1, TOP1, DDX21, RANGAP1, DDX23	2784, 2782, 255520, 1069, 7155, 4436, 23560, 64407, 4528, 10521, 2779, 2956, 10632, 55288, 1655, 170506, 546, 522, 9775, 10139, 6832, 3337, 1656, 10845, 9364, 85476, 10856, 10049, 5300, 1108, 26097, 9567, 54431, 482, 55188, 56897, 22894, 3329, 7150, 9188, 5905, 9416	14695, 14688, 244548, 26370, 21974, 17685, 69237, 64214, 76784, 67040, 14685, 17688, 27425, 59040, 13207, 72162, 22589, 11957, 192170, 76688, 338359, 81489, 13209, 270166, 100972, 28030, 20174, 23950, 23988, 107932, 66511, 14904, 66861, 11932, 237422, 78903, 72662, 15510, 21969, 56200, 19387, 74351
purine ribonucleoside triphosphate catabolic process	GO:0009207	0.00106553	42	25.5968	1081	GNB3, GNB1, ELMOD2, CETN2, TOP2B, MSH2, GTPBP4, RGS18, MTIF2, DDX17, GNAT1, MSH6, ATP5L, RHOT1, DDX5, DHX36, ATRX, ATP5J, EIF4A3, ARFRP1, SUPV3L1, DNAJB1, DDX6, CLPX, RAB28, GFM1, RUVBL2, DNAJB6, PIN1, CHD4, CHTOP, GTPBP1, DNAJC10, ATP1B2, RIC8B, WRNIP1, DIS3, HSPD1, TOP1, DDX21, RANGAP1, DDX23	2784, 2782, 255520, 1069, 7155, 4436, 23560, 64407, 4528, 10521, 2779, 2956, 10632, 55288, 1655, 170506, 546, 522, 9775, 10139, 6832, 3337, 1656, 10845, 9364, 85476, 10856, 10049, 5300, 1108, 26097, 9567, 54431, 482, 55188, 56897, 22894, 3329, 7150, 9188, 5905, 9416	14695, 14688, 244548, 26370, 21974, 17685, 69237, 64214, 76784, 67040, 14685, 17688, 27425, 59040, 13207, 72162, 22589, 11957, 192170, 76688, 338359, 81489, 13209, 270166, 100972, 28030, 20174, 23950, 23988, 107932, 66511, 14904, 66861, 11932, 237422, 78903, 72662, 15510, 21969, 56200, 19387, 74351
nucleobase-containing compound biosynthetic process	GO:0034654	0.00107709	119	92.4659	3905	MAPRE3, NPM1, CAMK1D, SIN3A, MYEF2, USF1, PIAS1, ME1, CDC5L, U2AF2, RPL9, RNMT, GABPA, CCAR2, DIDO1, ICMT, PTGES2, NUDT21, RPS27A, HTATSF1, EWSR1, KHDRBS1, RSF1, SRSF11, WDR61, MTA2, PUF60, RBMX, KARS, DNMT3A, FKBP8, TERF2IP, SFPQ, RNPS1, POLR2D, PNN, TRIM28, DDX17, SUPT16H, DNAJA3, RPS2, MECP2, RPS6KA5, NEDD4, ZFX, PPP1R8, CREB1, YBX3, ATP5L, RBBP7, TNFAIP3, APEX1, BRD3, ILF3, CBX3, WWOX, NFYC, …	22924, 4869, 57118, 25942, 50804, 7391, 8554, 4199, 988, 11338, 6133, 8731, 2551, 57805, 11083, 23463, 80142, 11051, 6233, 27336, 2130, 10657, 51773, 9295, 80349, 9219, 22827, 27316, 3735, 1788, 23770, 54386, 6421, 10921, 5433, 5411, 10155, 10521, 11198, 9093, 6187, 4204, 9252, 4734, 7543, 5511, 1385, 8531, 10632, 5931, 7128, 328, 8019, 3609, 11335, 51741, 4802, 1655, 170506, 6096, 2736, 546, 145…	100732, 18148, 227541, 20466, 17876, 22278, 56469, 17436, 71702, 22185, 20005, 67897, 14390, 219158, 23856, 57295, 96979, 68219, 78294, 72459, 14030, 20218, 233532, 69207, 66317, 23942, 67959, 19655, 85305, 13435, 14232, 57321, 71514, 19826, 69241, 18949, 21849, 67040, 114741, 83945, 16898, 17257, 73086, 17999, 22764, 100336, 12912, 56449, 27425, 245688, 21929, 11792, 67382, 16201, 12417, 80707, …
regulation of symbiosis, encompassing mutualism through parasitism	GO:0043903	0.0011143	12	4.21484	178	RSF1, POLR2D, TRIM28, SUPT16H, ILF3, DDX5, PPIH, SMARCB1, TCEA1, POLR2E, POLR2G, NCBP2	51773, 5433, 10155, 11198, 3609, 1655, 10465, 6598, 6917, 5434, 5436, 22916	233532, 69241, 21849, 114741, 16201, 13207, 66101, 20587, 21399, 66420, 67710, 68092
purine nucleoside triphosphate catabolic process	GO:0009146	0.00112416	42	25.6679	1084	GNB3, GNB1, ELMOD2, CETN2, TOP2B, MSH2, GTPBP4, RGS18, MTIF2, DDX17, GNAT1, MSH6, ATP5L, RHOT1, DDX5, DHX36, ATRX, ATP5J, EIF4A3, ARFRP1, SUPV3L1, DNAJB1, DDX6, CLPX, RAB28, GFM1, RUVBL2, DNAJB6, PIN1, CHD4, CHTOP, GTPBP1, DNAJC10, ATP1B2, RIC8B, WRNIP1, DIS3, HSPD1, TOP1, DDX21, RANGAP1, DDX23	2784, 2782, 255520, 1069, 7155, 4436, 23560, 64407, 4528, 10521, 2779, 2956, 10632, 55288, 1655, 170506, 546, 522, 9775, 10139, 6832, 3337, 1656, 10845, 9364, 85476, 10856, 10049, 5300, 1108, 26097, 9567, 54431, 482, 55188, 56897, 22894, 3329, 7150, 9188, 5905, 9416	14695, 14688, 244548, 26370, 21974, 17685, 69237, 64214, 76784, 67040, 14685, 17688, 27425, 59040, 13207, 72162, 22589, 11957, 192170, 76688, 338359, 81489, 13209, 270166, 100972, 28030, 20174, 23950, 23988, 107932, 66511, 14904, 66861, 11932, 237422, 78903, 72662, 15510, 21969, 56200, 19387, 74351
cotranslational protein targeting to membrane	GO:0006613	0.00113116	9	2.581	109	RPL9, RPS27A, SSR4, SRP14, RPS2, RPL10A, RPS5, RPSA, SPCS2	6133, 6233, 6748, 6727, 6187, 4736, 6193, 3921, 9789	20005, 78294, 20832, 20813, 16898, 19896, 20103, 16785, 66624
catabolic process	GO:0009056	0.00117382	93	69.0949	2918	GNB3, GNB1, USP39, NPM1, ELMOD2, PIAS1, CETN2, CISD2, RPL9, CCAR2, RPA3, RPS27A, TOP2B, PLCD3, MSH2, GTPBP4, ARIH2, RGS18, PFKFB2, MTIF2, RNPS1, POLR2D, CUL3, DDX17, GNAT1, RPS2, GCAT, NEDD4, OXCT1, PPP1R8, MSH6, ATP5L, VPS37A, EIF4B, TNFAIP3, APEX1, RHOT1, DDX5, PSME3, DHX36, ACSL1, ATRX, CSNK2A1, ATP5J, ECI1, EIF4A3, ARFRP1, RPL10A, SUPV3L1, OPTN, HPRT1, TSG101, DNAJB1, DDX6, NCEH1, NT5E, CLPX,…	2784, 2782, 10713, 4869, 255520, 8554, 1069, 493856, 6133, 57805, 6119, 6233, 7155, 113026, 4436, 23560, 10425, 64407, 5208, 4528, 10921, 5433, 8452, 10521, 2779, 6187, 23464, 4734, 5019, 5511, 2956, 10632, 137492, 1975, 7128, 328, 55288, 1655, 10197, 170506, 2180, 546, 1457, 522, 1632, 9775, 10139, 4736, 6832, 10133, 3251, 7251, 3337, 1656, 57552, 4907, 10845, 9364, 84557, 85476, 10856, 6193, 10…	14695, 14688, 28035, 18148, 244548, 56469, 26370, 67006, 20005, 219158, 68240, 78294, 21974, 72469, 17685, 69237, 23807, 64214, 18640, 76784, 19826, 69241, 26554, 67040, 14685, 16898, 26912, 17999, 67041, 100336, 17688, 27425, 52348, 75705, 21929, 11792, 59040, 13207, 19192, 72162, 14081, 22589, 12995, 11957, 13177, 192170, 76688, 19896, 338359, 71648, 15452, 22088, 81489, 13209, 320024, 23959, 2…
negative regulation of metabolic process	GO:0009892	0.00118549	73	51.5489	2177	NPM1, SIN3A, PIAS1, U2AF2, GABPA, CCAR2, RRP1B, VRK3, PDE6G, RPS27A, KHDRBS1, BBS4, RSF1, SMC3, MSH2, MTA2, GTPBP4, TRAP1, RBMX, DNMT3A, TERF2IP, SFPQ, RNPS1, TRIM28, DNAJA3, GNAT1, MECP2, RPS6KA5, NEDD4, PPP1R8, CREB1, YBX3, MSH6, RBBP7, TNFAIP3, APEX1, ILF3, CBX3, DDX5, PSME3, RORB, GLI2, ATRX, CSNK2A1, EIF4A3, OPTN, TSG101, HSBP1, C1QBP, CBX8, CTR9, YBX1, CBX1, MYBBP1A, NR2E3, SAG, DNAJB6, PIN…	4869, 25942, 8554, 11338, 2551, 57805, 23076, 51231, 5148, 6233, 10657, 585, 51773, 9126, 4436, 9219, 23560, 10131, 27316, 1788, 54386, 6421, 10921, 10155, 9093, 2779, 4204, 9252, 4734, 5511, 1385, 8531, 2956, 5931, 7128, 328, 3609, 11335, 1655, 10197, 6096, 2736, 546, 1457, 9775, 10133, 7251, 3281, 708, 57332, 9646, 4904, 10951, 10514, 10002, 6295, 10049, 5300, 3054, 142, 51087, 54431, 81611, 93…	18148, 20466, 56469, 22185, 14390, 219158, 72462, 101568, 18588, 78294, 20218, 102774, 233532, 13006, 17685, 23942, 69237, 68015, 19655, 13435, 57321, 71514, 19826, 21849, 83945, 14685, 17257, 73086, 17999, 100336, 12912, 56449, 17688, 245688, 21929, 11792, 16201, 12417, 13207, 19192, 225998, 14633, 22589, 12995, 192170, 71648, 22088, 68196, 12261, 30951, 22083, 22608, 12412, 18432, 23958, 20215,…
nucleoside triphosphate catabolic process	GO:0009143	0.00118562	42	25.7389	1087	GNB3, GNB1, ELMOD2, CETN2, TOP2B, MSH2, GTPBP4, RGS18, MTIF2, DDX17, GNAT1, MSH6, ATP5L, RHOT1, DDX5, DHX36, ATRX, ATP5J, EIF4A3, ARFRP1, SUPV3L1, DNAJB1, DDX6, CLPX, RAB28, GFM1, RUVBL2, DNAJB6, PIN1, CHD4, CHTOP, GTPBP1, DNAJC10, ATP1B2, RIC8B, WRNIP1, DIS3, HSPD1, TOP1, DDX21, RANGAP1, DDX23	2784, 2782, 255520, 1069, 7155, 4436, 23560, 64407, 4528, 10521, 2779, 2956, 10632, 55288, 1655, 170506, 546, 522, 9775, 10139, 6832, 3337, 1656, 10845, 9364, 85476, 10856, 10049, 5300, 1108, 26097, 9567, 54431, 482, 55188, 56897, 22894, 3329, 7150, 9188, 5905, 9416	14695, 14688, 244548, 26370, 21974, 17685, 69237, 64214, 76784, 67040, 14685, 17688, 27425, 59040, 13207, 72162, 22589, 11957, 192170, 76688, 338359, 81489, 13209, 270166, 100972, 28030, 20174, 23950, 23988, 107932, 66511, 14904, 66861, 11932, 237422, 78903, 72662, 15510, 21969, 56200, 19387, 74351
single-organism cellular localization	GO:1902580	0.00119524	34	19.5114	824	TRNT1, RPL9, ICMT, RPS27A, TMED10, BBS4, SSR4, PEX5L, STX3, SRP14, CUL3, TRIM28, DNAJA3, RPS2, NEDD4, CHCHD4, RHOT1, NOP58, TIMM50, ARFRP1, RPL10A, TIMM44, OPTN, KPNA2, NUP205, TOMM22, KPNA6, RPS5, PARP1, RPSA, SPCS2, AIP, BBS2, MAP1B	51095, 6133, 23463, 6233, 10972, 585, 6748, 51555, 6809, 6727, 8452, 10155, 9093, 6187, 4734, 131474, 55288, 51602, 92609, 10139, 4736, 10469, 10133, 3838, 23165, 56993, 23633, 6193, 142, 3921, 9789, 9049, 583, 4131	70047, 20005, 57295, 78294, 68581, 102774, 20832, 58869, 20908, 20813, 26554, 21849, 83945, 16898, 17999, 72170, 59040, 55989, 66525, 76688, 19896, 21856, 71648, 16647, 70699, 223696, 16650, 20103, 11545, 16785, 66624, 11632, 67378, 17755
negative regulation of RNA metabolic process	GO:0051253	0.0012023	40	24.1761	1021	SIN3A, PIAS1, U2AF2, GABPA, RPS27A, KHDRBS1, RSF1, MTA2, RBMX, DNMT3A, SFPQ, RNPS1, TRIM28, DNAJA3, MECP2, RPS6KA5, NEDD4, CREB1, YBX3, RBBP7, APEX1, ILF3, CBX3, DDX5, RORB, GLI2, ATRX, TSG101, HSBP1, C1QBP, CBX8, CTR9, YBX1, CBX1, MYBBP1A, NR2E3, DNAJB6, HCFC1, PARP1, PSPC1	25942, 8554, 11338, 2551, 6233, 10657, 51773, 9219, 27316, 1788, 6421, 10921, 10155, 9093, 4204, 9252, 4734, 1385, 8531, 5931, 328, 3609, 11335, 1655, 6096, 2736, 546, 7251, 3281, 708, 57332, 9646, 4904, 10951, 10514, 10002, 10049, 3054, 142, 55269	20466, 56469, 22185, 14390, 78294, 20218, 233532, 23942, 19655, 13435, 71514, 19826, 21849, 83945, 17257, 73086, 17999, 12912, 56449, 245688, 11792, 16201, 12417, 13207, 225998, 14633, 22589, 22088, 68196, 12261, 30951, 22083, 22608, 12412, 18432, 23958, 23950, 15161, 11545, 66645
macromolecule biosynthetic process	GO:0009059	0.0012263	137	109.515	4625	MAPRE3, MRPL10, NPM1, CAMK1D, SIN3A, MYEF2, USF1, PIAS1, CDC5L, U2AF2, RPL9, RNMT, GABPA, CCAR2, DIDO1, MCFD2, ICMT, RPA3, PTGES2, NUDT21, RPS27A, HTATSF1, EWSR1, KHDRBS1, TOP2B, RSF1, SSR4, YARS2, SMC3, PPA1, SRSF11, WDR61, MTA2, GTPBP4, PUF60, RBMX, SRP14, KARS, DNMT3A, FKBP8, TERF2IP, SSBP1, SFPQ, MTIF2, RNPS1, POLR2D, PNN, TRIM28, DDX17, SUPT16H, DNAJA3, MRPS9, RPS2, MECP2, RPS6KA5, NEDD4, ZF…	22924, 124995, 4869, 57118, 25942, 50804, 7391, 8554, 988, 11338, 6133, 8731, 2551, 57805, 11083, 90411, 23463, 6119, 80142, 11051, 6233, 27336, 2130, 10657, 7155, 51773, 6748, 51067, 9126, 5464, 9295, 80349, 9219, 23560, 22827, 27316, 6727, 3735, 1788, 23770, 54386, 6742, 6421, 4528, 10921, 5433, 5411, 10155, 10521, 11198, 9093, 64965, 6187, 4204, 9252, 4734, 7543, 283459, 5511, 23438, 1385, 853…	100732, 107732, 18148, 227541, 20466, 17876, 22278, 56469, 71702, 22185, 20005, 67897, 14390, 219158, 23856, 193813, 57295, 68240, 96979, 68219, 78294, 72459, 14030, 20218, 21974, 233532, 20832, 70120, 13006, 67895, 69207, 66317, 23942, 69237, 67959, 19655, 20813, 85305, 13435, 14232, 57321, 381760, 71514, 76784, 19826, 69241, 18949, 21849, 67040, 114741, 83945, 69527, 16898, 17257, 73086, 17999,…
intracellular protein transport	GO:0006886	0.00125087	33	18.801	794	CSE1L, NPM1, TRNT1, RPL9, ICMT, RPS27A, TMED10, SSR4, PEX5L, STX3, SRP14, TRIM28, RPS2, NEDD4, CHCHD4, NOP58, TIMM50, ARFRP1, RPL10A, TIMM44, OPTN, KPNA2, NUP205, TOMM22, KPNA6, TMEM30A, RPS5, PARP1, RPSA, SPCS2, AIP, RANGAP1, BBS2	1434, 4869, 51095, 6133, 23463, 6233, 10972, 6748, 51555, 6809, 6727, 10155, 6187, 4734, 131474, 51602, 92609, 10139, 4736, 10469, 10133, 3838, 23165, 56993, 23633, 55754, 6193, 142, 3921, 9789, 9049, 5905, 583	110750, 18148, 70047, 20005, 57295, 78294, 68581, 20832, 58869, 20908, 20813, 21849, 16898, 17999, 72170, 55989, 66525, 76688, 19896, 21856, 71648, 16647, 70699, 223696, 16650, 69981, 20103, 11545, 16785, 66624, 11632, 19387, 67378
protein targeting to ER	GO:0045047	0.0012865	9	2.62835	111	RPL9, RPS27A, SSR4, SRP14, RPS2, RPL10A, RPS5, RPSA, SPCS2	6133, 6233, 6748, 6727, 6187, 4736, 6193, 3921, 9789	20005, 78294, 20832, 20813, 16898, 19896, 20103, 16785, 66624
negative regulation of mRNA metabolic process	GO:1903312	0.00134543	4	0.497256	21	U2AF2, RBMX, RNPS1, C1QBP	11338, 27316, 10921, 708	22185, 19655, 19826, 12261
regulation of cytokinesis	GO:0032465	0.00137557	6	1.2313	52	CETN2, BBS4, CUL3, PRPF40A, PIN1, CENPV	1069, 585, 8452, 55660, 5300, 201161	26370, 102774, 26554, 56194, 23988, 73139
regulation of RNA export from nucleus	GO:0046831	0.00139659	3	0.236789	10	KHDRBS1, SUPT6H, NCBP2	10657, 6830, 22916	20218, 20926, 68092
nuclear pore organization	GO:0006999	0.00139659	3	0.236789	10	NUP93, NUP205, NUP133	9688, 23165, 55746	71805, 70699, 234865
negative regulation of inclusion body assembly	GO:0090084	0.00139659	3	0.236789	10	DNAJB1, DNAJB6, DNAJA4	3337, 10049, 55466	81489, 23950, 58233
heterocycle biosynthetic process	GO:0018130	0.00141496	120	94.0524	3972	MAPRE3, NPM1, CAMK1D, SIN3A, MYEF2, USF1, PIAS1, ME1, CDC5L, U2AF2, RPL9, RNMT, GABPA, CCAR2, DIDO1, ICMT, PTGES2, NUDT21, RPS27A, HTATSF1, EWSR1, KHDRBS1, RSF1, SRSF11, WDR61, MTA2, PUF60, RBMX, KARS, DNMT3A, FKBP8, TERF2IP, SFPQ, RNPS1, POLR2D, PNN, TRIM28, DDX17, SUPT16H, DNAJA3, RPS2, MECP2, RPS6KA5, NEDD4, ZFX, PPP1R8, CREB1, YBX3, ATP5L, RBBP7, TNFAIP3, APEX1, BRD3, ILF3, CBX3, WWOX, NFYC, …	22924, 4869, 57118, 25942, 50804, 7391, 8554, 4199, 988, 11338, 6133, 8731, 2551, 57805, 11083, 23463, 80142, 11051, 6233, 27336, 2130, 10657, 51773, 9295, 80349, 9219, 22827, 27316, 3735, 1788, 23770, 54386, 6421, 10921, 5433, 5411, 10155, 10521, 11198, 9093, 6187, 4204, 9252, 4734, 7543, 5511, 1385, 8531, 10632, 5931, 7128, 328, 8019, 3609, 11335, 51741, 4802, 1655, 170506, 6096, 2736, 546, 145…	100732, 18148, 227541, 20466, 17876, 22278, 56469, 17436, 71702, 22185, 20005, 67897, 14390, 219158, 23856, 57295, 96979, 68219, 78294, 72459, 14030, 20218, 233532, 69207, 66317, 23942, 67959, 19655, 85305, 13435, 14232, 57321, 71514, 19826, 69241, 18949, 21849, 67040, 114741, 83945, 16898, 17257, 73086, 17999, 22764, 100336, 12912, 56449, 27425, 245688, 21929, 11792, 67382, 16201, 12417, 80707, …
acyl-CoA metabolic process	GO:0006637	0.001429	7	1.6812	71	DLAT, ELOVL4, ACSL1, PDHB, ACSL6, SUCLA2, PDHX	1737, 6785, 2180, 5162, 23305, 8803, 8050	235339, 83603, 14081, 68263, 216739, 20916, 27402
thioester metabolic process	GO:0035383	0.001429	7	1.6812	71	DLAT, ELOVL4, ACSL1, PDHB, ACSL6, SUCLA2, PDHX	1737, 6785, 2180, 5162, 23305, 8803, 8050	235339, 83603, 14081, 68263, 216739, 20916, 27402
organic cyclic compound biosynthetic process	GO:1901362	0.00145314	123	96.8939	4092	MAPRE3, NPM1, CAMK1D, SIN3A, MYEF2, USF1, PIAS1, ME1, CDC5L, U2AF2, RPL9, RNMT, GABPA, CCAR2, DIDO1, ICMT, PTGES2, NUDT21, RPS27A, HTATSF1, EWSR1, KHDRBS1, RSF1, SRSF11, HSD17B8, WDR61, MTA2, PUF60, RBMX, KARS, DNMT3A, FKBP8, TERF2IP, SFPQ, RNPS1, POLR2D, PNN, TRIM28, DDX17, SUPT16H, DNAJA3, RPS2, MECP2, RPS6KA5, NEDD4, ZFX, PPP1R8, CREB1, YBX3, ATP5L, RBBP7, TNFAIP3, APEX1, BRD3, ILF3, CBX3, WWO…	22924, 4869, 57118, 25942, 50804, 7391, 8554, 4199, 988, 11338, 6133, 8731, 2551, 57805, 11083, 23463, 80142, 11051, 6233, 27336, 2130, 10657, 51773, 9295, 7923, 80349, 9219, 22827, 27316, 3735, 1788, 23770, 54386, 6421, 10921, 5433, 5411, 10155, 10521, 11198, 9093, 6187, 4204, 9252, 4734, 7543, 5511, 1385, 8531, 10632, 5931, 7128, 328, 8019, 3609, 11335, 51741, 4802, 1655, 170506, 6096, 2736, 54…	100732, 18148, 227541, 20466, 17876, 22278, 56469, 17436, 71702, 22185, 20005, 67897, 14390, 219158, 23856, 57295, 96979, 68219, 78294, 72459, 14030, 20218, 233532, 69207, 14979, 66317, 23942, 67959, 19655, 85305, 13435, 14232, 57321, 71514, 19826, 69241, 18949, 21849, 67040, 114741, 83945, 16898, 17257, 73086, 17999, 22764, 100336, 12912, 56449, 27425, 245688, 21929, 11792, 67382, 16201, 12417, …
aromatic compound biosynthetic process	GO:0019438	0.00147008	120	94.1471	3976	MAPRE3, NPM1, CAMK1D, SIN3A, MYEF2, USF1, PIAS1, ME1, CDC5L, U2AF2, RPL9, RNMT, GABPA, CCAR2, DIDO1, ICMT, PTGES2, NUDT21, RPS27A, HTATSF1, EWSR1, KHDRBS1, RSF1, SRSF11, WDR61, MTA2, PUF60, RBMX, KARS, DNMT3A, FKBP8, TERF2IP, SFPQ, RNPS1, POLR2D, PNN, TRIM28, DDX17, SUPT16H, DNAJA3, RPS2, MECP2, RPS6KA5, NEDD4, ZFX, PPP1R8, CREB1, YBX3, ATP5L, RBBP7, TNFAIP3, APEX1, BRD3, ILF3, CBX3, WWOX, NFYC, …	22924, 4869, 57118, 25942, 50804, 7391, 8554, 4199, 988, 11338, 6133, 8731, 2551, 57805, 11083, 23463, 80142, 11051, 6233, 27336, 2130, 10657, 51773, 9295, 80349, 9219, 22827, 27316, 3735, 1788, 23770, 54386, 6421, 10921, 5433, 5411, 10155, 10521, 11198, 9093, 6187, 4204, 9252, 4734, 7543, 5511, 1385, 8531, 10632, 5931, 7128, 328, 8019, 3609, 11335, 51741, 4802, 1655, 170506, 6096, 2736, 546, 145…	100732, 18148, 227541, 20466, 17876, 22278, 56469, 17436, 71702, 22185, 20005, 67897, 14390, 219158, 23856, 57295, 96979, 68219, 78294, 72459, 14030, 20218, 233532, 69207, 66317, 23942, 67959, 19655, 85305, 13435, 14232, 57321, 71514, 19826, 69241, 18949, 21849, 67040, 114741, 83945, 16898, 17257, 73086, 17999, 22764, 100336, 12912, 56449, 27425, 245688, 21929, 11792, 67382, 16201, 12417, 80707, …
macromolecular complex assembly	GO:0065003	0.00148208	47	30.0721	1270	USP39, NPM1, PIAS1, ME1, SART3, RPA3, NUDT21, TMED10, LUC7L3, PRPF31, RSF1, NDUFS7, NDUFS4, RBMX, NUP93, MTIF2, CRNKL1, POLR2D, VDAC2, CUL3, TRIM28, PRPF8, SF3A3, RBBP7, TNFAIP3, SF3B3, PPIH, ATRX, SNRPF, SF3A1, HPRT1, C1QBP, NUP205, DDX6, PRPF6, SART1, CHD4, PRPF19, HCFC1, CENPV, RPSA, OTX2, H1FX, HSPD1, DDX23, ACAT1, NCBP2	10713, 4869, 8554, 4199, 9733, 6119, 11051, 10972, 51747, 26121, 51773, 374291, 4724, 27316, 9688, 4528, 51340, 5433, 7417, 8452, 10155, 10594, 10946, 5931, 7128, 23450, 10465, 546, 6636, 10291, 3251, 708, 23165, 1656, 24148, 9092, 1108, 27339, 3054, 201161, 3921, 5015, 8971, 3329, 9416, 38, 22916	28035, 18148, 56469, 17436, 53890, 68240, 68219, 68581, 67684, 68988, 233532, 75406, 17993, 19655, 71805, 76784, 66877, 69241, 22334, 26554, 21849, 192159, 75062, 245688, 21929, 101943, 66101, 22589, 69878, 67465, 15452, 12261, 70699, 13209, 68879, 20227, 107932, 28000, 15161, 73139, 16785, 18424, 243529, 15510, 74351, 110446, 68092
alternative mRNA splicing, via spliceosome	GO:0000380	0.00149385	5	0.852439	36	RBMX, SFPQ, RNPS1, RBM17, DDX5	27316, 6421, 10921, 84991, 1655	19655, 71514, 19826, 76938, 13207
peptidyl-proline modification	GO:0018208	0.00152073	6	1.25498	53	FKBP8, PPIH, PIN4, PIN1, FKBP5, PPIG	23770, 10465, 5303, 5300, 2289, 9360	14232, 66101, 69713, 23988, 14229, 228005
carbohydrate derivative metabolic process	GO:1901135	0.00154023	71	50.3176	2125	GNB3, NDUFB6, GNB1, ELMOD2, CETN2, MCFD2, UQCRH, TOP2B, NDUFS7, NDUFS4, MSH2, PTDSS2, GTPBP4, NDUFB10, RGS18, DNMT3A, NDUFB5, NDUFAB1, PFKFB2, MTIF2, DDX17, GNAT1, MECP2, ERH, MSH6, ATP5L, RHOT1, MPDU1, DDX5, PSAP, DHX36, ATRX, UQCR10, ATP5J, EIF4A3, PDE6A, DPM1, ARFRP1, SUPV3L1, HPRT1, NDUFS6, DNAJB1, GUCA1B, DDX6, GUCY2D, GUCA1A, NT5E, CLPX, RAB28, GFM1, RUVBL2, NDUFA5, DNAJB6, PIN1, CHD4, CHTO…	2784, 4712, 2782, 255520, 1069, 90411, 7388, 7155, 374291, 4724, 4436, 81490, 23560, 4716, 64407, 1788, 4711, 4706, 5208, 4528, 10521, 2779, 4204, 2079, 2956, 10632, 55288, 9526, 1655, 5660, 170506, 546, 29796, 522, 9775, 5145, 8813, 10139, 6832, 3251, 4726, 3337, 2979, 1656, 3000, 2978, 4907, 10845, 9364, 85476, 10856, 4698, 10049, 5300, 1108, 26097, 5957, 9567, 142, 54431, 4694, 482, 55188, 568…	14695, 230075, 14688, 244548, 26370, 193813, 66576, 21974, 75406, 17993, 17685, 27388, 69237, 68342, 64214, 13435, 66046, 70316, 18640, 76784, 67040, 14685, 17257, 13877, 17688, 27425, 59040, 24070, 13207, 19156, 72162, 22589, 66152, 11957, 192170, 225600, 13480, 76688, 338359, 15452, 407785, 81489, 107477, 13209, 14919, 14913, 23959, 270166, 100972, 28030, 20174, 68202, 23950, 23988, 107932, 665…
negative regulation of macromolecule biosynthetic process	GO:0010558	0.00159684	43	26.9465	1138	SIN3A, PIAS1, GABPA, RPS27A, KHDRBS1, RSF1, SMC3, MTA2, GTPBP4, DNMT3A, SFPQ, TRIM28, DNAJA3, MECP2, RPS6KA5, NEDD4, CREB1, YBX3, RBBP7, APEX1, ILF3, CBX3, DDX5, RORB, GLI2, ATRX, EIF4A3, TSG101, HSBP1, C1QBP, CBX8, CTR9, YBX1, CBX1, MYBBP1A, NR2E3, DNAJB6, HCFC1, PARP1, YBX2, AGO1, AGO2, PSPC1	25942, 8554, 2551, 6233, 10657, 51773, 9126, 9219, 23560, 1788, 6421, 10155, 9093, 4204, 9252, 4734, 1385, 8531, 5931, 328, 3609, 11335, 1655, 6096, 2736, 546, 9775, 7251, 3281, 708, 57332, 9646, 4904, 10951, 10514, 10002, 10049, 3054, 142, 51087, 26523, 27161, 55269	20466, 56469, 14390, 78294, 20218, 233532, 13006, 23942, 69237, 13435, 71514, 21849, 83945, 17257, 73086, 17999, 12912, 56449, 245688, 11792, 16201, 12417, 13207, 225998, 14633, 22589, 192170, 22088, 68196, 12261, 30951, 22083, 22608, 12412, 18432, 23958, 23950, 15161, 11545, 53422, 236511, 239528, 66645
sensory processing	GO:0050893	0.00163826	2	0.0710366	3	BBS4, TTC8	585, 123016	102774, 76260
trophectodermal cellular morphogenesis	GO:0001831	0.00163826	2	0.0710366	3	CUL3, ESRRB	8452, 2103	26554, 26380
histone H3-S10 phosphorylation	GO:0043987	0.00163826	2	0.0710366	3	RPS6KA5, VRK1	9252, 7443	73086, 22367
negative regulation of appetite by leptin-mediated signaling pathway	GO:0038108	0.00163826	2	0.0710366	3	BBS4, BBS2	585, 583	102774, 67378
positive regulation of nucleobase-containing compound transport	GO:0032241	0.00163826	2	0.0710366	3	KHDRBS1, NCBP2	10657, 22916	20218, 68092
establishment of protein localization to endoplasmic reticulum	GO:0072599	0.00164875	9	2.72307	115	RPL9, RPS27A, SSR4, SRP14, RPS2, RPL10A, RPS5, RPSA, SPCS2	6133, 6233, 6748, 6727, 6187, 4736, 6193, 3921, 9789	20005, 78294, 20832, 20813, 16898, 19896, 20103, 16785, 66624
mitotic nuclear envelope disassembly	GO:0007077	0.00169418	5	0.876118	37	NUP93, NUP210, VRK1, NUP205, NUP133	9688, 23225, 7443, 23165, 55746	71805, 54563, 22367, 70699, 234865
positive regulation of nucleic acid-templated transcription	GO:1903508	0.00170601	44	27.8463	1176	MAPRE3, SIN3A, USF1, PIAS1, GABPA, PTGES2, RPS27A, RSF1, WDR61, MTA2, RBMX, TRIM28, DDX17, SUPT16H, MECP2, RPS6KA5, CREB1, ILF3, WWOX, NFYC, DDX5, DHX36, RORB, GLI2, ATRX, SMARCB1, PHF5A, TCEA1, BAZ1B, CTR9, PRPF6, KPNA6, ILF2, PAXBP1, ESRRB, CRX, RUVBL2, NR2E3, HCFC1, PARP1, NCL, C14orf166, SUPT6H, OTX2	22924, 25942, 7391, 8554, 2551, 80142, 6233, 51773, 80349, 9219, 27316, 10155, 10521, 11198, 4204, 9252, 1385, 3609, 51741, 4802, 1655, 170506, 6096, 2736, 546, 6598, 84844, 6917, 9031, 9646, 24148, 23633, 3608, 94104, 2103, 1406, 10856, 10002, 3054, 142, 4691, 51637, 6830, 5015	100732, 20466, 22278, 56469, 14390, 96979, 78294, 233532, 66317, 23942, 19655, 21849, 67040, 114741, 17257, 73086, 12912, 16201, 80707, 18046, 13207, 72162, 225998, 14633, 22589, 20587, 68479, 21399, 22385, 22083, 68879, 16650, 67781, 67367, 26380, 12951, 20174, 23958, 15161, 11545, 17975, 68045, 20926, 18424
positive regulation of transcription, DNA-templated	GO:0045893	0.00170601	44	27.8463	1176	MAPRE3, SIN3A, USF1, PIAS1, GABPA, PTGES2, RPS27A, RSF1, WDR61, MTA2, RBMX, TRIM28, DDX17, SUPT16H, MECP2, RPS6KA5, CREB1, ILF3, WWOX, NFYC, DDX5, DHX36, RORB, GLI2, ATRX, SMARCB1, PHF5A, TCEA1, BAZ1B, CTR9, PRPF6, KPNA6, ILF2, PAXBP1, ESRRB, CRX, RUVBL2, NR2E3, HCFC1, PARP1, NCL, C14orf166, SUPT6H, OTX2	22924, 25942, 7391, 8554, 2551, 80142, 6233, 51773, 80349, 9219, 27316, 10155, 10521, 11198, 4204, 9252, 1385, 3609, 51741, 4802, 1655, 170506, 6096, 2736, 546, 6598, 84844, 6917, 9031, 9646, 24148, 23633, 3608, 94104, 2103, 1406, 10856, 10002, 3054, 142, 4691, 51637, 6830, 5015	100732, 20466, 22278, 56469, 14390, 96979, 78294, 233532, 66317, 23942, 19655, 21849, 67040, 114741, 17257, 73086, 12912, 16201, 80707, 18046, 13207, 72162, 225998, 14633, 22589, 20587, 68479, 21399, 22385, 22083, 68879, 16650, 67781, 67367, 26380, 12951, 20174, 23958, 15161, 11545, 17975, 68045, 20926, 18424
single-organism membrane organization	GO:0044802	0.0017083	29	16.1253	681	RPL9, ICMT, ATP8A2, RPS27A, TMED10, SSR4, STX3, NUP93, SRP14, AFG3L2, CUL3, DNAJA3, RPS2, RHOT1, NUP210, TIMM50, ARFRP1, RPL10A, OPTN, VRK1, NUP205, TOMM22, TMEM30A, RPS5, NUP133, RPSA, SPCS2, BBS2, CHCHD6	6133, 23463, 51761, 6233, 10972, 6748, 6809, 9688, 6727, 10939, 8452, 9093, 6187, 55288, 23225, 92609, 10139, 4736, 10133, 7443, 23165, 56993, 55754, 6193, 55746, 3921, 9789, 583, 84303	20005, 57295, 50769, 78294, 68581, 20832, 20908, 71805, 20813, 69597, 26554, 83945, 16898, 59040, 54563, 66525, 76688, 19896, 71648, 22367, 70699, 223696, 69981, 20103, 234865, 16785, 66624, 67378, 66098
DNA replication	GO:0006260	0.00172931	16	6.9379	293	SIN3A, RPA3, TOP2B, SMC3, GTPBP4, TERF2IP, SSBP1, SUPT16H, DNAJA3, RBBP7, GLI2, ATRX, DKC1, WRNIP1, TOP1, POLD3	25942, 6119, 7155, 9126, 23560, 54386, 6742, 11198, 9093, 5931, 2736, 546, 1736, 56897, 7150, 10714	20466, 68240, 21974, 13006, 69237, 57321, 381760, 114741, 83945, 245688, 14633, 22589, 245474, 78903, 21969, 67967
cellular nitrogen compound biosynthetic process	GO:0044271	0.00177442	121	95.5442	4035	MAPRE3, NPM1, CAMK1D, SIN3A, MYEF2, USF1, PIAS1, ME1, CDC5L, U2AF2, RPL9, RNMT, GABPA, CCAR2, DIDO1, ICMT, PTGES2, NUDT21, RPS27A, HTATSF1, EWSR1, KHDRBS1, RSF1, SRSF11, WDR61, MTA2, PUF60, RBMX, KARS, DNMT3A, FKBP8, TERF2IP, SFPQ, RNPS1, POLR2D, PNN, TRIM28, DDX17, SUPT16H, DNAJA3, RPS2, MECP2, RPS6KA5, NEDD4, ZFX, PPP1R8, CREB1, YBX3, ATP5L, RBBP7, TNFAIP3, APEX1, BRD3, ILF3, CBX3, WWOX, NFYC, …	22924, 4869, 57118, 25942, 50804, 7391, 8554, 4199, 988, 11338, 6133, 8731, 2551, 57805, 11083, 23463, 80142, 11051, 6233, 27336, 2130, 10657, 51773, 9295, 80349, 9219, 22827, 27316, 3735, 1788, 23770, 54386, 6421, 10921, 5433, 5411, 10155, 10521, 11198, 9093, 6187, 4204, 9252, 4734, 7543, 5511, 1385, 8531, 10632, 5931, 7128, 328, 8019, 3609, 11335, 51741, 4802, 1655, 170506, 6096, 2736, 546, 145…	100732, 18148, 227541, 20466, 17876, 22278, 56469, 17436, 71702, 22185, 20005, 67897, 14390, 219158, 23856, 57295, 96979, 68219, 78294, 72459, 14030, 20218, 233532, 69207, 66317, 23942, 67959, 19655, 85305, 13435, 14232, 57321, 71514, 19826, 69241, 18949, 21849, 67040, 114741, 83945, 16898, 17257, 73086, 17999, 22764, 100336, 12912, 56449, 27425, 245688, 21929, 11792, 67382, 16201, 12417, 80707, …
positive regulation of guanylate cyclase activity	GO:0031284	0.00188671	3	0.260467	11	GUCA1B, GUCA1A, RCVRN	2979, 2978, 5957	107477, 14913, 19674
regulation of translational fidelity	GO:0006450	0.00188671	3	0.260467	11	GATC, IARS2, RPS5	283459, 55699, 6193	384281, 381314, 20103
positive regulation of DNA-templated transcription, elongation	GO:0032786	0.00191745	4	0.544614	23	WDR61, SUPT16H, CTR9, SUPT6H	80349, 11198, 9646, 6830	66317, 114741, 22083, 20926
intrinsic apoptotic signaling pathway	GO:0097193	0.00194752	15	6.36961	269	CCAR2, MSH2, TRAP1, SFPQ, VDAC2, CUL3, YBX3, MSH6, WWOX, DDX5, MYBBP1A, SART1, HTRA2, DNAJC10, CUL5	57805, 4436, 10131, 6421, 7417, 8452, 8531, 2956, 51741, 1655, 10514, 9092, 27429, 54431, 8065	219158, 17685, 68015, 71514, 22334, 26554, 56449, 17688, 80707, 13207, 18432, 20227, 64704, 66861, 75717
phosphorus metabolic process	GO:0006793	0.00195299	110	85.6464	3617	GNB3, MAPRE3, NDUFB6, GNB1, NPM1, CAMK1D, ELMOD2, CETN2, ME1, RRP1B, VRK3, PDE6G, RPS27A, UQCRH, DLAT, TOP2B, PLCD3, NDUFS7, NDUFS4, MSH2, PTDSS2, PPA1, LPGAT1, PIP4K2C, GTPBP4, NDUFB10, RGS18, MDH1, STK39, KARS, ELOVL4, NDUFB5, NDUFAB1, CDS1, PFKFB2, MTIF2, TRIM28, DDX17, DNAJA3, GNAT1, GRK1, MECP2, RPS6KA5, INPP1, CREB1, MSH6, ATP5L, ILF3, RHOT1, DDX5, PSAP, DHX36, ACSL1, ATRX, UQCR10, ARR3, CS…	2784, 22924, 4712, 2782, 4869, 57118, 255520, 1069, 4199, 23076, 51231, 5148, 6233, 7388, 1737, 7155, 113026, 374291, 4724, 4436, 81490, 5464, 9926, 79837, 23560, 4716, 64407, 4190, 27347, 3735, 6785, 4711, 4706, 1040, 5208, 4528, 10155, 10521, 9093, 2779, 6011, 4204, 9252, 3628, 1385, 2956, 10632, 3609, 55288, 1655, 5660, 170506, 2180, 546, 29796, 407, 1457, 522, 9775, 5145, 6010, 92609, 8813, 1…	14695, 100732, 230075, 14688, 18148, 227541, 244548, 26370, 17436, 72462, 101568, 18588, 78294, 66576, 235339, 21974, 72469, 75406, 17993, 17685, 27388, 67895, 226856, 117150, 69237, 68342, 64214, 17449, 53416, 85305, 83603, 66046, 70316, 74596, 18640, 76784, 21849, 67040, 83945, 14685, 24013, 17257, 73086, 16329, 12912, 17688, 27425, 16201, 59040, 13207, 19156, 72162, 14081, 22589, 66152, 170735…
nuclear-transcribed mRNA catabolic process, nonsense-mediated decay	GO:0000184	0.00197074	9	2.7941	118	RPL9, RPS27A, RNPS1, RPS2, EIF4A3, RPL10A, RPS5, RPSA, NCBP2	6133, 6233, 10921, 6187, 9775, 4736, 6193, 3921, 22916	20005, 78294, 19826, 16898, 192170, 19896, 20103, 16785, 68092
establishment of protein localization	GO:0045184	0.00212957	53	35.5893	1503	CSE1L, NPM1, TRNT1, RPL9, MCFD2, ICMT, RPS27A, TMED10, BBS4, SSR4, BBS9, PITPNM1, LMAN2, PEX5L, SNAP25, STX3, NUP93, HOOK1, SRP14, RANBP3, ATP6V1G1, TRIM28, TTC8, RPS2, NEDD4, VPS37A, CHCHD4, NOP58, NUP210, TIMM50, ARFRP1, RPL10A, TIMM44, OPTN, TSG101, KPNA2, NUP205, TOMM22, KPNA6, TMEM30A, RUVBL2, LZTFL1, RPS5, NUP133, PARP1, RPSA, SPCS2, AIP, UNC119, RANGAP1, BBS2, ATP6V1D, SCAMP5	1434, 4869, 51095, 6133, 90411, 23463, 6233, 10972, 585, 6748, 27241, 9600, 10960, 51555, 6616, 6809, 9688, 51361, 6727, 8498, 9550, 10155, 123016, 6187, 4734, 137492, 131474, 51602, 23225, 92609, 10139, 4736, 10469, 10133, 7251, 3838, 23165, 56993, 23633, 55754, 10856, 54585, 6193, 55746, 142, 3921, 9789, 9049, 9094, 5905, 583, 51382, 192683	110750, 18148, 70047, 20005, 193813, 57295, 78294, 68581, 102774, 20832, 319845, 18739, 66890, 58869, 20614, 20908, 71805, 77963, 20813, 71810, 66290, 21849, 76260, 16898, 17999, 52348, 72170, 55989, 54563, 66525, 76688, 19896, 21856, 71648, 22088, 16647, 70699, 223696, 16650, 69981, 20174, 93730, 20103, 234865, 11545, 16785, 66624, 11632, 22248, 19387, 67378, 73834, 56807
organophosphate catabolic process	GO:0046434	0.00213975	44	28.1778	1190	GNB3, GNB1, ELMOD2, CETN2, TOP2B, MSH2, GTPBP4, RGS18, MTIF2, DDX17, GNAT1, MSH6, ATP5L, RHOT1, DDX5, DHX36, ATRX, ATP5J, EIF4A3, ARFRP1, SUPV3L1, HPRT1, DNAJB1, DDX6, NT5E, CLPX, RAB28, GFM1, RUVBL2, DNAJB6, PIN1, CHD4, CHTOP, GTPBP1, DNAJC10, ATP1B2, RIC8B, WRNIP1, DIS3, HSPD1, TOP1, DDX21, RANGAP1, DDX23	2784, 2782, 255520, 1069, 7155, 4436, 23560, 64407, 4528, 10521, 2779, 2956, 10632, 55288, 1655, 170506, 546, 522, 9775, 10139, 6832, 3251, 3337, 1656, 4907, 10845, 9364, 85476, 10856, 10049, 5300, 1108, 26097, 9567, 54431, 482, 55188, 56897, 22894, 3329, 7150, 9188, 5905, 9416	14695, 14688, 244548, 26370, 21974, 17685, 69237, 64214, 76784, 67040, 14685, 17688, 27425, 59040, 13207, 72162, 22589, 11957, 192170, 76688, 338359, 15452, 81489, 13209, 23959, 270166, 100972, 28030, 20174, 23950, 23988, 107932, 66511, 14904, 66861, 11932, 237422, 78903, 72662, 15510, 21969, 56200, 19387, 74351
protein transport	GO:0015031	0.00214176	50	33.103	1398	CSE1L, NPM1, TRNT1, RPL9, MCFD2, ICMT, RPS27A, TMED10, BBS4, SSR4, BBS9, PITPNM1, LMAN2, PEX5L, STX3, NUP93, HOOK1, SRP14, RANBP3, ATP6V1G1, TRIM28, TTC8, RPS2, NEDD4, VPS37A, CHCHD4, NOP58, NUP210, TIMM50, ARFRP1, RPL10A, TIMM44, OPTN, TSG101, KPNA2, NUP205, TOMM22, KPNA6, TMEM30A, RPS5, NUP133, PARP1, RPSA, SPCS2, AIP, UNC119, RANGAP1, BBS2, ATP6V1D, SCAMP5	1434, 4869, 51095, 6133, 90411, 23463, 6233, 10972, 585, 6748, 27241, 9600, 10960, 51555, 6809, 9688, 51361, 6727, 8498, 9550, 10155, 123016, 6187, 4734, 137492, 131474, 51602, 23225, 92609, 10139, 4736, 10469, 10133, 7251, 3838, 23165, 56993, 23633, 55754, 6193, 55746, 142, 3921, 9789, 9049, 9094, 5905, 583, 51382, 192683	110750, 18148, 70047, 20005, 193813, 57295, 78294, 68581, 102774, 20832, 319845, 18739, 66890, 58869, 20908, 71805, 77963, 20813, 71810, 66290, 21849, 76260, 16898, 17999, 52348, 72170, 55989, 54563, 66525, 76688, 19896, 21856, 71648, 22088, 16647, 70699, 223696, 16650, 69981, 20103, 234865, 11545, 16785, 66624, 11632, 22248, 19387, 67378, 73834, 56807
nuclear envelope disassembly	GO:0051081	0.00215291	5	0.923475	39	NUP93, NUP210, VRK1, NUP205, NUP133	9688, 23225, 7443, 23165, 55746	71805, 54563, 22367, 70699, 234865
membrane disassembly	GO:0030397	0.00215291	5	0.923475	39	NUP93, NUP210, VRK1, NUP205, NUP133	9688, 23225, 7443, 23165, 55746	71805, 54563, 22367, 70699, 234865
eye morphogenesis	GO:0048592	0.00216231	10	3.38608	143	ATP8A2, BBS4, PDE6C, TULP1, SLC4A7, GNAT1, GRK1, RORB, NR2E3, OTX2	51761, 585, 5146, 7287, 9497, 2779, 6011, 6096, 10002, 5015	50769, 102774, 110855, 22157, 218756, 14685, 24013, 225998, 23958, 18424
macromolecule catabolic process	GO:0009057	0.00218968	41	25.7863	1089	USP39, PIAS1, RPL9, CCAR2, RPA3, RPS27A, ARIH2, RNPS1, POLR2D, CUL3, RPS2, NEDD4, PPP1R8, VPS37A, EIF4B, TNFAIP3, APEX1, PSME3, CSNK2A1, EIF4A3, RPL10A, SUPV3L1, TSG101, DDX6, CLPX, RPS5, UBA2, HTRA2, PRPF19, GTPBP1, POLR2G, RPSA, DNAJC10, TRIP12, AGO1, AGO2, ENDOG, CUL5, DIS3, EXOG, NCBP2	10713, 8554, 6133, 57805, 6119, 6233, 10425, 10921, 5433, 8452, 6187, 4734, 5511, 137492, 1975, 7128, 328, 10197, 1457, 9775, 4736, 6832, 7251, 1656, 10845, 6193, 10054, 27429, 27339, 9567, 5436, 3921, 54431, 9320, 26523, 27161, 2021, 8065, 22894, 9941, 22916	28035, 56469, 20005, 219158, 68240, 78294, 23807, 19826, 69241, 26554, 16898, 17999, 100336, 52348, 75705, 21929, 11792, 19192, 12995, 192170, 19896, 338359, 22088, 13209, 270166, 20103, 50995, 64704, 28000, 14904, 67710, 16785, 66861, 14897, 236511, 239528, 13804, 75717, 72662, 208194, 68092
protein targeting to mitochondrion	GO:0006626	0.00222141	6	1.34969	57	TRNT1, CHCHD4, TIMM50, TIMM44, TOMM22, AIP	51095, 131474, 92609, 10469, 56993, 9049	70047, 72170, 66525, 21856, 223696, 11632
regulation of histone methylation	GO:0031060	0.0024134	5	0.947154	40	WDR61, MECP2, CTR9, PAXBP1, SUPT6H	80349, 4204, 9646, 94104, 6830	66317, 17257, 22083, 67367, 20926
regulation of acetyl-CoA biosynthetic process from pyruvate	GO:0010510	0.00247165	3	0.284146	12	DLAT, PDHB, PDHX	1737, 5162, 8050	235339, 68263, 27402
acetyl-CoA biosynthetic process from pyruvate	GO:0006086	0.00247165	3	0.284146	12	DLAT, PDHB, PDHX	1737, 5162, 8050	235339, 68263, 27402
regulation of guanylate cyclase activity	GO:0031282	0.00247165	3	0.284146	12	GUCA1B, GUCA1A, RCVRN	2979, 2978, 5957	107477, 14913, 19674
regulation of nucleobase-containing compound transport	GO:0032239	0.00247165	3	0.284146	12	KHDRBS1, SUPT6H, NCBP2	10657, 6830, 22916	20218, 20926, 68092
nonmotile primary cilium assembly	GO:0035058	0.00247165	3	0.284146	12	BBS4, TTC8, BBS2	585, 123016, 583	102774, 76260, 67378
viral protein processing	GO:0019082	0.00247165	3	0.284146	12	RPS27A, VPS37A, TSG101	6233, 137492, 7251	78294, 52348, 22088
translational elongation	GO:0006414	0.00247609	9	2.88882	122	RPL9, RPS27A, RPS2, GATC, RPL10A, IARS2, GFM1, RPS5, RPSA	6133, 6233, 6187, 283459, 4736, 55699, 85476, 6193, 3921	20005, 78294, 16898, 384281, 19896, 381314, 28030, 20103, 16785
regulation of ATP catabolic process	GO:1903289	0.00269605	5	0.970833	41	DNAJB1, DNAJB6, CHTOP, DNAJC10, ATP1B2	3337, 10049, 26097, 54431, 482	81489, 23950, 66511, 66861, 11932
regulation of ATPase activity	GO:0043462	0.00269605	5	0.970833	41	DNAJB1, DNAJB6, CHTOP, DNAJC10, ATP1B2	3337, 10049, 26097, 54431, 482	81489, 23950, 66511, 66861, 11932
positive regulation of cellular metabolic process	GO:0031325	0.00278318	88	66.5376	2810	MAPRE3, NPM1, SIN3A, ELMOD2, USF1, PIAS1, U2AF2, GABPA, PTGES2, VRK3, PDE6G, RPS27A, KHDRBS1, RSF1, WDR61, MTA2, RGS18, RBMX, ROMO1, PFKFB2, POLR2D, CUL3, TRIM28, DDX17, SUPT16H, DNAJA3, GRK1, MECP2, RPS6KA5, CREB1, YBX3, APEX1, ILF3, WWOX, NFYC, DDX5, PSME3, DHX36, RORB, GLI2, ACSL1, ATRX, SMARCB1, PHF5A, EIF4A3, TCEA1, SUPV3L1, HPRT1, ACSL6, BAZ1B, DNAJB1, C1QBP, GUCA1B, CTR9, GUCA1A, PRPF6, KP…	22924, 4869, 25942, 255520, 7391, 8554, 11338, 2551, 80142, 51231, 5148, 6233, 10657, 51773, 80349, 9219, 64407, 27316, 140823, 5208, 5433, 8452, 10155, 10521, 11198, 9093, 6011, 4204, 9252, 1385, 8531, 328, 3609, 51741, 4802, 1655, 10197, 170506, 6096, 2736, 2180, 546, 6598, 84844, 9775, 6917, 6832, 3251, 23305, 9031, 3337, 708, 2979, 9646, 2978, 24148, 23633, 3608, 10845, 94104, 2103, 1406, 543…	100732, 18148, 20466, 244548, 22278, 56469, 22185, 14390, 96979, 101568, 18588, 78294, 20218, 233532, 66317, 23942, 64214, 19655, 67067, 18640, 69241, 26554, 21849, 67040, 114741, 83945, 24013, 17257, 73086, 12912, 56449, 11792, 16201, 80707, 18046, 13207, 19192, 72162, 225998, 14633, 14081, 22589, 20587, 68479, 192170, 21399, 338359, 15452, 216739, 22385, 81489, 12261, 107477, 22083, 14913, 6887…
establishment of localization in cell	GO:0051649	0.002838	71	51.5252	2176	CSE1L, NPM1, U2AF2, TRNT1, RPL9, ICMT, SLC25A4, RPS27A, TMED10, REEP6, KHDRBS1, BBS4, SSR4, LMAN2, SRSF11, PEX5L, SNAP25, STX3, HOOK1, SRP14, FTH1, RANBP3, PFKFB2, RNPS1, POLR2D, CUL3, TRIM28, THOC3, RPS2, MECP2, NEDD4, OXCT1, CREB1, ATP5L, VPS37A, CHCHD4, RHOT1, DDX39A, NOP58, PSAP, ALKBH5, ATP5J, SLC17A7, TIMM50, FYTTD1, CPLX4, ARFRP1, RPL10A, TIMM44, OPTN, TSG101, KPNA2, NUP205, TOMM22, KPNA6,…	1434, 4869, 11338, 51095, 6133, 23463, 291, 6233, 10972, 92840, 10657, 585, 6748, 10960, 9295, 51555, 6616, 6809, 51361, 6727, 2495, 8498, 5208, 10921, 5433, 8452, 10155, 84321, 6187, 4204, 4734, 5019, 1385, 10632, 137492, 131474, 55288, 10212, 51602, 5660, 54890, 522, 57030, 92609, 84248, 339302, 10139, 4736, 10469, 10133, 7251, 3838, 23165, 56993, 23633, 10514, 55754, 6193, 55746, 26097, 142, 3…	110750, 18148, 22185, 70047, 20005, 57295, 11739, 78294, 68581, 70335, 20218, 102774, 20832, 66890, 69207, 58869, 20614, 20908, 77963, 20813, 14319, 71810, 18640, 19826, 69241, 26554, 21849, 73666, 16898, 17257, 17999, 67041, 12912, 27425, 52348, 72170, 59040, 68278, 55989, 19156, 268420, 11957, 72961, 66525, 69823, 225644, 76688, 19896, 21856, 71648, 22088, 16647, 70699, 223696, 16650, 18432, 69…
multicellular organismal aging	GO:0010259	0.00306229	4	0.61565	26	CISD2, MSH2, MSH6, NDUFS6	493856, 4436, 2956, 4726	67006, 17685, 17688, 407785
positive regulation of mRNA metabolic process	GO:1903313	0.00306229	4	0.61565	26	RBMX, GTPBP1, POLR2G, AGO2	27316, 9567, 5436, 27161	19655, 14904, 67710, 239528
RNA biosynthetic process	GO:0032774	0.00314078	107	84.0836	3551	MAPRE3, NPM1, CAMK1D, SIN3A, MYEF2, USF1, PIAS1, CDC5L, U2AF2, RPL9, RNMT, GABPA, CCAR2, DIDO1, ICMT, PTGES2, NUDT21, RPS27A, HTATSF1, EWSR1, KHDRBS1, RSF1, SRSF11, WDR61, MTA2, PUF60, RBMX, DNMT3A, FKBP8, TERF2IP, SFPQ, RNPS1, POLR2D, PNN, TRIM28, DDX17, SUPT16H, DNAJA3, RPS2, MECP2, RPS6KA5, NEDD4, ZFX, PPP1R8, CREB1, YBX3, RBBP7, TNFAIP3, APEX1, BRD3, ILF3, CBX3, WWOX, NFYC, DDX5, DHX36, RORB,…	22924, 4869, 57118, 25942, 50804, 7391, 8554, 988, 11338, 6133, 8731, 2551, 57805, 11083, 23463, 80142, 11051, 6233, 27336, 2130, 10657, 51773, 9295, 80349, 9219, 22827, 27316, 1788, 23770, 54386, 6421, 10921, 5433, 5411, 10155, 10521, 11198, 9093, 6187, 4204, 9252, 4734, 7543, 5511, 1385, 8531, 5931, 7128, 328, 8019, 3609, 11335, 51741, 4802, 1655, 170506, 6096, 2736, 546, 1457, 6636, 6598, 8484…	100732, 18148, 227541, 20466, 17876, 22278, 56469, 71702, 22185, 20005, 67897, 14390, 219158, 23856, 57295, 96979, 68219, 78294, 72459, 14030, 20218, 233532, 69207, 66317, 23942, 67959, 19655, 13435, 14232, 57321, 71514, 19826, 69241, 18949, 21849, 67040, 114741, 83945, 16898, 17257, 73086, 17999, 22764, 100336, 12912, 56449, 245688, 21929, 11792, 67382, 16201, 12417, 80707, 18046, 13207, 72162, …
positive regulation of transcription elongation from RNA polymerase II promoter	GO:0032968	0.00315703	3	0.307825	13	WDR61, CTR9, SUPT6H	80349, 9646, 6830	66317, 22083, 20926
regulation of acyl-CoA biosynthetic process	GO:0050812	0.00315703	3	0.307825	13	DLAT, PDHB, PDHX	1737, 5162, 8050	235339, 68263, 27402
positive regulation of translational initiation	GO:0045948	0.00315703	3	0.307825	13	KHDRBS1, POLR2D, POLR2G	10657, 5433, 5436	20218, 69241, 67710
regulation of multi-organism process	GO:0043900	0.0032367	16	7.3878	312	SIN3A, ELMOD2, RSF1, POLR2D, TRIM28, SUPT16H, TNFAIP3, ILF3, DDX5, PPIH, SMARCB1, TCEA1, C1QBP, POLR2E, POLR2G, NCBP2	25942, 255520, 51773, 5433, 10155, 11198, 7128, 3609, 1655, 10465, 6598, 6917, 708, 5434, 5436, 22916	20466, 244548, 233532, 69241, 21849, 114741, 21929, 16201, 13207, 66101, 20587, 21399, 12261, 66420, 67710, 68092
negative regulation of nucleic acid-templated transcription	GO:1903507	0.00324775	37	23.1342	977	SIN3A, PIAS1, GABPA, RPS27A, KHDRBS1, RSF1, MTA2, DNMT3A, SFPQ, TRIM28, DNAJA3, MECP2, RPS6KA5, NEDD4, CREB1, YBX3, RBBP7, APEX1, ILF3, CBX3, DDX5, RORB, GLI2, ATRX, TSG101, HSBP1, C1QBP, CBX8, CTR9, YBX1, CBX1, MYBBP1A, NR2E3, DNAJB6, HCFC1, PARP1, PSPC1	25942, 8554, 2551, 6233, 10657, 51773, 9219, 1788, 6421, 10155, 9093, 4204, 9252, 4734, 1385, 8531, 5931, 328, 3609, 11335, 1655, 6096, 2736, 546, 7251, 3281, 708, 57332, 9646, 4904, 10951, 10514, 10002, 10049, 3054, 142, 55269	20466, 56469, 14390, 78294, 20218, 233532, 23942, 13435, 71514, 21849, 83945, 17257, 73086, 17999, 12912, 56449, 245688, 11792, 16201, 12417, 13207, 225998, 14633, 22589, 22088, 68196, 12261, 30951, 22083, 22608, 12412, 18432, 23958, 23950, 15161, 11545, 66645
ketone body catabolic process	GO:0046952	0.00325079	2	0.0947154	4	OXCT1, ACAT1	5019, 38	67041, 110446
negative regulation of cyclic-nucleotide phosphodiesterase activity	GO:0051344	0.00325079	2	0.0947154	4	GNAT1, AIP	2779, 9049	14685, 11632
negative regulation of macromolecule metabolic process	GO:0010605	0.00330436	62	44.019	1859	NPM1, SIN3A, PIAS1, U2AF2, GABPA, CCAR2, RPS27A, KHDRBS1, BBS4, RSF1, SMC3, MSH2, MTA2, GTPBP4, RBMX, DNMT3A, TERF2IP, SFPQ, RNPS1, TRIM28, DNAJA3, MECP2, RPS6KA5, NEDD4, CREB1, YBX3, MSH6, RBBP7, TNFAIP3, APEX1, ILF3, CBX3, DDX5, PSME3, RORB, GLI2, ATRX, CSNK2A1, EIF4A3, OPTN, TSG101, HSBP1, C1QBP, CBX8, CTR9, YBX1, CBX1, MYBBP1A, NR2E3, DNAJB6, HCFC1, PARP1, YBX2, DNAJC10, TRIP12, SUPT6H, AGO1,…	4869, 25942, 8554, 11338, 2551, 57805, 6233, 10657, 585, 51773, 9126, 4436, 9219, 23560, 27316, 1788, 54386, 6421, 10921, 10155, 9093, 4204, 9252, 4734, 1385, 8531, 2956, 5931, 7128, 328, 3609, 11335, 1655, 10197, 6096, 2736, 546, 1457, 9775, 10133, 7251, 3281, 708, 57332, 9646, 4904, 10951, 10514, 10002, 10049, 3054, 142, 51087, 54431, 9320, 6830, 26523, 27161, 55269, 583, 2734, 22916	18148, 20466, 56469, 22185, 14390, 219158, 78294, 20218, 102774, 233532, 13006, 17685, 23942, 69237, 19655, 13435, 57321, 71514, 19826, 21849, 83945, 17257, 73086, 17999, 12912, 56449, 17688, 245688, 21929, 11792, 16201, 12417, 13207, 19192, 225998, 14633, 22589, 12995, 192170, 71648, 22088, 68196, 12261, 30951, 22083, 22608, 12412, 18432, 23958, 23950, 15161, 11545, 53422, 66861, 14897, 20926, 2…
negative regulation of transcription, DNA-templated	GO:0045892	0.00334535	36	22.3765	945	SIN3A, PIAS1, GABPA, RPS27A, KHDRBS1, RSF1, MTA2, DNMT3A, SFPQ, TRIM28, DNAJA3, MECP2, RPS6KA5, NEDD4, CREB1, YBX3, RBBP7, ILF3, CBX3, DDX5, RORB, GLI2, ATRX, TSG101, HSBP1, C1QBP, CBX8, CTR9, YBX1, CBX1, MYBBP1A, NR2E3, DNAJB6, HCFC1, PARP1, PSPC1	25942, 8554, 2551, 6233, 10657, 51773, 9219, 1788, 6421, 10155, 9093, 4204, 9252, 4734, 1385, 8531, 5931, 3609, 11335, 1655, 6096, 2736, 546, 7251, 3281, 708, 57332, 9646, 4904, 10951, 10514, 10002, 10049, 3054, 142, 55269	20466, 56469, 14390, 78294, 20218, 233532, 23942, 13435, 71514, 21849, 83945, 17257, 73086, 17999, 12912, 56449, 245688, 16201, 12417, 13207, 225998, 14633, 22589, 22088, 68196, 12261, 30951, 22083, 22608, 12412, 18432, 23958, 23950, 15161, 11545, 66645
cellular localization	GO:0051641	0.00343945	79	58.984	2491	CSE1L, NPM1, SIN3A, U2AF2, TRNT1, RPL9, ICMT, SLC25A4, RPS27A, TMED10, REEP6, KHDRBS1, BBS4, SSR4, LMAN2, SRSF11, PEX5L, SNAP25, STX3, HOOK1, SRP14, FTH1, RANBP3, TERF2IP, PFKFB2, RNPS1, POLR2D, CUL3, TRIM28, DNAJA3, THOC3, RPS2, MECP2, NEDD4, OXCT1, CREB1, ATP5L, VPS37A, CHCHD4, RHOT1, DDX39A, NOP58, PSAP, ALKBH5, ATP5J, SLC17A7, TIMM50, FYTTD1, CPLX4, ARFRP1, RPL10A, TIMM44, OPTN, TSG101, KPNA2…	1434, 4869, 25942, 11338, 51095, 6133, 23463, 291, 6233, 10972, 92840, 10657, 585, 6748, 10960, 9295, 51555, 6616, 6809, 51361, 6727, 2495, 8498, 54386, 5208, 10921, 5433, 8452, 10155, 9093, 84321, 6187, 4204, 4734, 5019, 1385, 10632, 137492, 131474, 55288, 10212, 51602, 5660, 54890, 522, 57030, 92609, 84248, 339302, 10139, 4736, 10469, 10133, 7251, 3838, 23165, 56993, 23633, 10514, 55754, 10856,…	110750, 18148, 20466, 22185, 70047, 20005, 57295, 11739, 78294, 68581, 70335, 20218, 102774, 20832, 66890, 69207, 58869, 20614, 20908, 77963, 20813, 14319, 71810, 57321, 18640, 19826, 69241, 26554, 21849, 83945, 73666, 16898, 17257, 17999, 67041, 12912, 27425, 52348, 72170, 59040, 68278, 55989, 19156, 268420, 11957, 72961, 66525, 69823, 225644, 76688, 19896, 21856, 71648, 22088, 16647, 70699, 223…
protein-DNA complex subunit organization	GO:0071824	0.00348873	11	4.21484	178	NPM1, PIAS1, RPA3, RSF1, SUPT16H, RBBP7, ATRX, SMARCB1, CENPV, ANP32E, H1FX	4869, 8554, 6119, 51773, 11198, 5931, 546, 6598, 201161, 81611, 8971	18148, 56469, 68240, 233532, 114741, 245688, 22589, 20587, 73139, 66471, 243529
telomere maintenance	GO:0000723	0.00350511	7	1.96535	83	RPA3, TERF2IP, DHX36, ATRX, PARP1, DKC1, POLD3	6119, 54386, 170506, 546, 142, 1736, 10714	68240, 57321, 72162, 22589, 11545, 245474, 67967
mismatch repair	GO:0006298	0.00352859	4	0.639329	27	RPA3, MSH2, MSH6, POLD3	6119, 4436, 2956, 10714	68240, 17685, 17688, 67967
single-organism biosynthetic process	GO:0044711	0.00372563	50	34.0265	1437	ME1, RPA3, PTGES2, RPS27A, DLAT, YARS2, SMC3, PTDSS2, HSD17B8, LPGAT1, MDH1, KARS, ELOVL4, NDUFAB1, CDS1, TERF2IP, GATC, CREB1, ATP5L, FAM57B, MPDU1, ACSL1, ATRX, ATP5J, RDH8, DPM1, PDHB, HPRT1, ACSL6, SEPHS2, FAM213B, C1QBP, GUCA1B, GUCY2D, GUCA1A, NT5E, SUCLA2, GFM1, SMEK1, PTCD3, GOT1, RCVRN, HINT2, DKC1, PDHX, HAGH, POLD3, ACAT1, PGAM1, EXTL2	4199, 6119, 80142, 6233, 1737, 51067, 9126, 81490, 7923, 9926, 4190, 3735, 6785, 4706, 1040, 54386, 283459, 1385, 10632, 83723, 9526, 2180, 546, 522, 50700, 8813, 5162, 3251, 23305, 22928, 127281, 708, 2979, 3000, 2978, 4907, 8803, 85476, 55671, 55037, 2805, 5957, 84681, 1736, 8050, 3029, 10714, 38, 5223, 2135	17436, 68240, 96979, 78294, 235339, 70120, 13006, 27388, 14979, 226856, 17449, 85305, 83603, 70316, 74596, 57321, 384281, 12912, 27425, 68952, 24070, 14081, 22589, 11957, 235033, 13480, 68263, 15452, 216739, 20768, 66469, 12261, 107477, 14919, 14913, 23959, 20916, 28030, 68734, 69956, 14718, 19674, 68917, 245474, 27402, 14651, 67967, 110446, 18648, 58193
telomere organization	GO:0032200	0.00374784	7	1.98902	84	RPA3, TERF2IP, DHX36, ATRX, PARP1, DKC1, POLD3	6119, 54386, 170506, 546, 142, 1736, 10714	68240, 57321, 72162, 22589, 11545, 245474, 67967
negative regulation of cellular biosynthetic process	GO:0031327	0.00382354	43	28.2489	1193	SIN3A, PIAS1, GABPA, RPS27A, KHDRBS1, RSF1, SMC3, MTA2, GTPBP4, DNMT3A, SFPQ, TRIM28, DNAJA3, MECP2, RPS6KA5, NEDD4, CREB1, YBX3, RBBP7, APEX1, ILF3, CBX3, DDX5, RORB, GLI2, ATRX, EIF4A3, TSG101, HSBP1, C1QBP, CBX8, CTR9, YBX1, CBX1, MYBBP1A, NR2E3, DNAJB6, HCFC1, PARP1, YBX2, AGO1, AGO2, PSPC1	25942, 8554, 2551, 6233, 10657, 51773, 9126, 9219, 23560, 1788, 6421, 10155, 9093, 4204, 9252, 4734, 1385, 8531, 5931, 328, 3609, 11335, 1655, 6096, 2736, 546, 9775, 7251, 3281, 708, 57332, 9646, 4904, 10951, 10514, 10002, 10049, 3054, 142, 51087, 26523, 27161, 55269	20466, 56469, 14390, 78294, 20218, 233532, 13006, 23942, 69237, 13435, 71514, 21849, 83945, 17257, 73086, 17999, 12912, 56449, 245688, 11792, 16201, 12417, 13207, 225998, 14633, 22589, 192170, 22088, 68196, 12261, 30951, 22083, 22608, 12412, 18432, 23958, 23950, 15161, 11545, 53422, 236511, 239528, 66645
negative regulation of DNA recombination	GO:0045910	0.00394794	3	0.331504	14	MSH2, TERF2IP, MSH6	4436, 54386, 2956	17685, 57321, 17688
regulation of mRNA splicing, via spliceosome	GO:0048024	0.00406928	5	1.06555	45	U2AF2, RBMX, RNPS1, DDX5, C1QBP	11338, 27316, 10921, 1655, 708	22185, 19655, 19826, 13207, 12261
negative regulation of RNA biosynthetic process	GO:1902679	0.00409797	37	23.4657	991	SIN3A, PIAS1, GABPA, RPS27A, KHDRBS1, RSF1, MTA2, DNMT3A, SFPQ, TRIM28, DNAJA3, MECP2, RPS6KA5, NEDD4, CREB1, YBX3, RBBP7, APEX1, ILF3, CBX3, DDX5, RORB, GLI2, ATRX, TSG101, HSBP1, C1QBP, CBX8, CTR9, YBX1, CBX1, MYBBP1A, NR2E3, DNAJB6, HCFC1, PARP1, PSPC1	25942, 8554, 2551, 6233, 10657, 51773, 9219, 1788, 6421, 10155, 9093, 4204, 9252, 4734, 1385, 8531, 5931, 328, 3609, 11335, 1655, 6096, 2736, 546, 7251, 3281, 708, 57332, 9646, 4904, 10951, 10514, 10002, 10049, 3054, 142, 55269	20466, 56469, 14390, 78294, 20218, 233532, 23942, 13435, 71514, 21849, 83945, 17257, 73086, 17999, 12912, 56449, 245688, 11792, 16201, 12417, 13207, 225998, 14633, 22589, 22088, 68196, 12261, 30951, 22083, 22608, 12412, 18432, 23958, 23950, 15161, 11545, 66645
membrane organization	GO:0061024	0.00412356	32	19.4877	823	RPL9, ICMT, ATP8A2, RPS27A, TMED10, SSR4, STX3, NUP93, SRP14, FTH1, AFG3L2, CUL3, DNAJA3, RPS2, VPS37A, RHOT1, NUP210, TIMM50, ARFRP1, RPL10A, OPTN, TSG101, VRK1, NUP205, TOMM22, TMEM30A, RPS5, NUP133, RPSA, SPCS2, BBS2, CHCHD6	6133, 23463, 51761, 6233, 10972, 6748, 6809, 9688, 6727, 2495, 10939, 8452, 9093, 6187, 137492, 55288, 23225, 92609, 10139, 4736, 10133, 7251, 7443, 23165, 56993, 55754, 6193, 55746, 3921, 9789, 583, 84303	20005, 57295, 50769, 78294, 68581, 20832, 20908, 71805, 20813, 14319, 69597, 26554, 83945, 16898, 52348, 59040, 54563, 66525, 76688, 19896, 71648, 22088, 22367, 70699, 223696, 69981, 20103, 234865, 16785, 66624, 67378, 66098
protein localization to endoplasmic reticulum	GO:0070972	0.00419483	9	3.12561	132	RPL9, RPS27A, SSR4, SRP14, RPS2, RPL10A, RPS5, RPSA, SPCS2	6133, 6233, 6748, 6727, 6187, 4736, 6193, 3921, 9789	20005, 78294, 20832, 20813, 16898, 19896, 20103, 16785, 66624
regulation of gene expression, epigenetic	GO:0040029	0.00424133	10	3.71758	157	SIN3A, MTA2, DNMT3A, MECP2, SMCHD1, APEX1, ATRX, BAZ1B, AGO1, AGO2	25942, 9219, 1788, 4204, 23347, 328, 546, 9031, 26523, 27161	20466, 23942, 13435, 17257, 74355, 11792, 22589, 22385, 236511, 239528
single-organism intracellular transport	GO:1902582	0.004311	44	29.2671	1236	CSE1L, TRNT1, RPL9, ICMT, RPS27A, TMED10, SSR4, LMAN2, PEX5L, HOOK1, SRP14, FTH1, POLR2D, CUL3, TRIM28, RPS2, NEDD4, ATP5L, VPS37A, CHCHD4, RHOT1, NOP58, ATP5J, TIMM50, ARFRP1, RPL10A, TIMM44, OPTN, TSG101, KPNA2, NUP205, TOMM22, KPNA6, TMEM30A, RPS5, PARP1, RPSA, NXF1, SPCS2, AIP, RANGAP1, BBS2, MAP1B, NCBP2	1434, 51095, 6133, 23463, 6233, 10972, 6748, 10960, 51555, 51361, 6727, 2495, 5433, 8452, 10155, 6187, 4734, 10632, 137492, 131474, 55288, 51602, 522, 92609, 10139, 4736, 10469, 10133, 7251, 3838, 23165, 56993, 23633, 55754, 6193, 142, 3921, 10482, 9789, 9049, 5905, 583, 4131, 22916	110750, 70047, 20005, 57295, 78294, 68581, 20832, 66890, 58869, 77963, 20813, 14319, 69241, 26554, 21849, 16898, 17999, 27425, 52348, 72170, 59040, 55989, 11957, 66525, 76688, 19896, 21856, 71648, 22088, 16647, 70699, 223696, 16650, 69981, 20103, 11545, 16785, 53319, 66624, 11632, 19387, 67378, 17755, 68092
carboxylic acid metabolic process	GO:0019752	0.00437667	36	22.7554	961	ME1, PTGES2, DLAT, YARS2, PTDSS2, PPA1, HSD17B8, IDH3G, MDH1, KARS, DNMT3A, ELOVL4, NDUFAB1, GSR, PFKFB2, GCAT, MECP2, GATC, HARS2, PSME3, ACSL1, ECI1, PDHB, ACSL6, IARS2, SEPHS2, FAM213B, NDUFS6, SUCLA2, GOT1, PDHX, OGDHL, HAGH, ACAT1, IDH3B, PGAM1	4199, 80142, 1737, 51067, 81490, 5464, 7923, 3421, 4190, 3735, 1788, 6785, 4706, 2936, 5208, 23464, 4204, 283459, 23438, 10197, 2180, 1632, 5162, 23305, 55699, 22928, 127281, 4726, 8803, 2805, 8050, 55753, 3029, 38, 3420, 5223	17436, 96979, 235339, 70120, 27388, 67895, 14979, 15929, 17449, 85305, 13435, 83603, 70316, 14782, 18640, 26912, 17257, 384281, 70791, 19192, 14081, 13177, 68263, 216739, 381314, 20768, 66469, 407785, 20916, 14718, 27402, 239017, 14651, 110446, 170718, 18648
proton transport	GO:0015992	0.00440801	9	3.14929	133	UQCRH, COX6C, ATP6V1G1, COX7A2, ATP5L, UQCR10, ATP5J, COX4I1, ATP6V1D	7388, 1345, 9550, 1347, 10632, 29796, 522, 1327, 51382	66576, 12864, 66290, 12866, 27425, 66152, 11957, 12857, 73834
tRNA aminoacylation for protein translation	GO:0006418	0.00447849	5	1.08923	46	YARS2, PPA1, KARS, HARS2, IARS2	51067, 5464, 3735, 23438, 55699	70120, 67895, 85305, 70791, 381314
somatic diversification of immunoglobulins	GO:0016445	0.00447849	5	1.08923	46	MSH2, MSH6, SUPT6H, CTNNBL1, HSPD1	4436, 2956, 6830, 56259, 3329	17685, 17688, 20926, 66642, 15510
chaperone-mediated protein folding	GO:0061077	0.00447849	5	1.08923	46	TRAP1, FKBP8, CSNK2A1, DNAJB1, FKBP5	10131, 23770, 1457, 3337, 2289	68015, 14232, 12995, 81489, 14229
DNA-templated transcription, termination	GO:0006353	0.00455299	7	2.06006	87	U2AF2, NUDT21, SRSF11, RNPS1, SNRPF, POLR2E, NCBP2	11338, 11051, 9295, 10921, 6636, 5434, 22916	22185, 68219, 69207, 19826, 69878, 66420, 68092
mRNA stabilization	GO:0048255	0.00460112	4	0.686687	29	YBX3, HNRNPA0, YBX1, YBX2	8531, 10949, 4904, 51087	56449, 77134, 22608, 53422
RNA stabilization	GO:0043489	0.00460112	4	0.686687	29	YBX3, HNRNPA0, YBX1, YBX2	8531, 10949, 4904, 51087	56449, 77134, 22608, 53422
cGMP biosynthetic process	GO:0006182	0.00460112	4	0.686687	29	GUCA1B, GUCY2D, GUCA1A, RCVRN	2979, 3000, 2978, 5957	107477, 14919, 14913, 19674
negative regulation of biosynthetic process	GO:0009890	0.00483969	43	28.6277	1209	SIN3A, PIAS1, GABPA, RPS27A, KHDRBS1, RSF1, SMC3, MTA2, GTPBP4, DNMT3A, SFPQ, TRIM28, DNAJA3, MECP2, RPS6KA5, NEDD4, CREB1, YBX3, RBBP7, APEX1, ILF3, CBX3, DDX5, RORB, GLI2, ATRX, EIF4A3, TSG101, HSBP1, C1QBP, CBX8, CTR9, YBX1, CBX1, MYBBP1A, NR2E3, DNAJB6, HCFC1, PARP1, YBX2, AGO1, AGO2, PSPC1	25942, 8554, 2551, 6233, 10657, 51773, 9126, 9219, 23560, 1788, 6421, 10155, 9093, 4204, 9252, 4734, 1385, 8531, 5931, 328, 3609, 11335, 1655, 6096, 2736, 546, 9775, 7251, 3281, 708, 57332, 9646, 4904, 10951, 10514, 10002, 10049, 3054, 142, 51087, 26523, 27161, 55269	20466, 56469, 14390, 78294, 20218, 233532, 13006, 23942, 69237, 13435, 71514, 21849, 83945, 17257, 73086, 17999, 12912, 56449, 245688, 11792, 16201, 12417, 13207, 225998, 14633, 22589, 192170, 22088, 68196, 12261, 30951, 22083, 22608, 12412, 18432, 23958, 23950, 15161, 11545, 53422, 236511, 239528, 66645
chromatin assembly or disassembly	GO:0006333	0.00484426	10	3.78862	160	NPM1, RSF1, MTA2, SUPT16H, RBBP7, ATRX, SMARCB1, BAZ1B, CENPV, H1FX	4869, 51773, 9219, 11198, 5931, 546, 6598, 9031, 201161, 8971	18148, 233532, 23942, 114741, 245688, 22589, 20587, 22385, 73139, 243529
acetyl-CoA biosynthetic process	GO:0006085	0.0048489	3	0.355183	15	DLAT, PDHB, PDHX	1737, 5162, 8050	235339, 68263, 27402
positive regulation of mRNA catabolic process	GO:0061014	0.0048489	3	0.355183	15	GTPBP1, POLR2G, AGO2	9567, 5436, 27161	14904, 67710, 239528
striatum development	GO:0021756	0.0048489	3	0.355183	15	BBS4, HPRT1, BBS2	585, 3251, 583	102774, 15452, 67378
hydrogen transport	GO:0006818	0.00485965	9	3.19665	135	UQCRH, COX6C, ATP6V1G1, COX7A2, ATP5L, UQCR10, ATP5J, COX4I1, ATP6V1D	7388, 1345, 9550, 1347, 10632, 29796, 522, 1327, 51382	66576, 12864, 66290, 12866, 27425, 66152, 11957, 12857, 73834
regulation of mRNA stability	GO:0043488	0.00491615	5	1.11291	47	YBX3, APEX1, HNRNPA0, YBX1, YBX2	8531, 328, 10949, 4904, 51087	56449, 11792, 77134, 22608, 53422
carbohydrate derivative catabolic process	GO:1901136	0.0051203	44	29.5512	1248	GNB3, GNB1, ELMOD2, CETN2, TOP2B, MSH2, GTPBP4, RGS18, MTIF2, DDX17, GNAT1, MSH6, ATP5L, RHOT1, DDX5, DHX36, ATRX, ATP5J, EIF4A3, ARFRP1, SUPV3L1, HPRT1, DNAJB1, DDX6, NT5E, CLPX, RAB28, GFM1, RUVBL2, DNAJB6, PIN1, CHD4, CHTOP, GTPBP1, DNAJC10, ATP1B2, RIC8B, WRNIP1, DIS3, HSPD1, TOP1, DDX21, RANGAP1, DDX23	2784, 2782, 255520, 1069, 7155, 4436, 23560, 64407, 4528, 10521, 2779, 2956, 10632, 55288, 1655, 170506, 546, 522, 9775, 10139, 6832, 3251, 3337, 1656, 4907, 10845, 9364, 85476, 10856, 10049, 5300, 1108, 26097, 9567, 54431, 482, 55188, 56897, 22894, 3329, 7150, 9188, 5905, 9416	14695, 14688, 244548, 26370, 21974, 17685, 69237, 64214, 76784, 67040, 14685, 17688, 27425, 59040, 13207, 72162, 22589, 11957, 192170, 76688, 338359, 15452, 81489, 13209, 23959, 270166, 100972, 28030, 20174, 23950, 23988, 107932, 66511, 14904, 66861, 11932, 237422, 78903, 72662, 15510, 21969, 56200, 19387, 74351
cristae formation	GO:0042407	0.00533221	2	0.118394	5	AFG3L2, CHCHD6	10939, 84303	69597, 66098
meiotic mismatch repair	GO:0000710	0.00533221	2	0.118394	5	MSH2, MSH6	4436, 2956	17685, 17688
maintenance of DNA repeat elements	GO:0043570	0.00533221	2	0.118394	5	MSH2, MSH6	4436, 2956	17685, 17688
isocitrate metabolic process	GO:0006102	0.00533221	2	0.118394	5	IDH3G, IDH3B	3421, 3420	15929, 170718
mRNA 3'-splice site recognition	GO:0000389	0.00533221	2	0.118394	5	SF3A3, SF3A1	10946, 10291	75062, 67465
multicellular organism growth	GO:0035264	0.00560358	9	3.26768	138	ICMT, ATP8A2, BBS4, FKBP8, AFG3L2, CREB1, NDUFS6, HTRA2, BBS2	23463, 51761, 585, 23770, 10939, 1385, 4726, 27429, 583	57295, 50769, 102774, 14232, 69597, 12912, 407785, 64704, 67378
regulation of multicellular organism growth	GO:0040014	0.00579282	6	1.63384	69	ATP8A2, BBS4, AFG3L2, CREB1, HTRA2, BBS2	51761, 585, 10939, 1385, 27429, 583	50769, 102774, 69597, 12912, 64704, 67378
cellular protein localization	GO:0034613	0.00583663	42	28.1068	1187	CSE1L, NPM1, SIN3A, TRNT1, RPL9, ICMT, RPS27A, TMED10, BBS4, SSR4, PEX5L, STX3, SRP14, TERF2IP, TRIM28, DNAJA3, RPS2, NEDD4, CHCHD4, NOP58, TIMM50, ARFRP1, RPL10A, TIMM44, OPTN, KPNA2, NUP205, TOMM22, KPNA6, TMEM30A, RUVBL2, LZTFL1, RPS5, DNAJB6, PRPF19, PARP1, RPSA, SPCS2, AIP, RANGAP1, BBS2, ATP6V1D	1434, 4869, 25942, 51095, 6133, 23463, 6233, 10972, 585, 6748, 51555, 6809, 6727, 54386, 10155, 9093, 6187, 4734, 131474, 51602, 92609, 10139, 4736, 10469, 10133, 3838, 23165, 56993, 23633, 55754, 10856, 54585, 6193, 10049, 27339, 142, 3921, 9789, 9049, 5905, 583, 51382	110750, 18148, 20466, 70047, 20005, 57295, 78294, 68581, 102774, 20832, 58869, 20908, 20813, 57321, 21849, 83945, 16898, 17999, 72170, 55989, 66525, 76688, 19896, 21856, 71648, 16647, 70699, 223696, 16650, 69981, 20174, 93730, 20103, 23950, 28000, 11545, 16785, 66624, 11632, 19387, 67378, 73834
ubiquitin-dependent protein catabolic process via the multivesicular body sorting pathway	GO:0043162	0.00586393	3	0.378862	16	NEDD4, VPS37A, TSG101	4734, 137492, 7251	17999, 52348, 22088
regulation of telomere maintenance	GO:0032204	0.00586393	3	0.378862	16	TERF2IP, DHX36, ATRX	54386, 170506, 546	57321, 72162, 22589
detection of light stimulus involved in visual perception	GO:0050908	0.00586393	3	0.378862	16	ATP8A2, TULP1, GNAT1	51761, 7287, 2779	50769, 22157, 14685
detection of light stimulus involved in sensory perception	GO:0050962	0.00586393	3	0.378862	16	ATP8A2, TULP1, GNAT1	51761, 7287, 2779	50769, 22157, 14685
regulation of inclusion body assembly	GO:0090083	0.00586393	3	0.378862	16	DNAJB1, DNAJB6, DNAJA4	3337, 10049, 55466	81489, 23950, 58233
negative regulation of histone modification	GO:0031057	0.00587344	4	0.734045	31	SIN3A, MECP2, TRIP12, SUPT6H	25942, 4204, 9320, 6830	20466, 17257, 14897, 20926
response to glucagon	GO:0033762	0.00588091	5	1.16026	49	GNB3, GNB1, CYC1, CREB1, GNG13	2784, 2782, 1537, 1385, 51764	14695, 14688, 66445, 12912, 64337
cellular macromolecule localization	GO:0070727	0.00626661	42	28.2252	1192	CSE1L, NPM1, SIN3A, TRNT1, RPL9, ICMT, RPS27A, TMED10, BBS4, SSR4, PEX5L, STX3, SRP14, TERF2IP, TRIM28, DNAJA3, RPS2, NEDD4, CHCHD4, NOP58, TIMM50, ARFRP1, RPL10A, TIMM44, OPTN, KPNA2, NUP205, TOMM22, KPNA6, TMEM30A, RUVBL2, LZTFL1, RPS5, DNAJB6, PRPF19, PARP1, RPSA, SPCS2, AIP, RANGAP1, BBS2, ATP6V1D	1434, 4869, 25942, 51095, 6133, 23463, 6233, 10972, 585, 6748, 51555, 6809, 6727, 54386, 10155, 9093, 6187, 4734, 131474, 51602, 92609, 10139, 4736, 10469, 10133, 3838, 23165, 56993, 23633, 55754, 10856, 54585, 6193, 10049, 27339, 142, 3921, 9789, 9049, 5905, 583, 51382	110750, 18148, 20466, 70047, 20005, 57295, 78294, 68581, 102774, 20832, 58869, 20908, 20813, 57321, 21849, 83945, 16898, 17999, 72170, 55989, 66525, 76688, 19896, 21856, 71648, 16647, 70699, 223696, 16650, 69981, 20174, 93730, 20103, 23950, 28000, 11545, 16785, 66624, 11632, 19387, 67378, 73834
negative regulation of gene expression	GO:0010629	0.00630783	49	34.1212	1441	SIN3A, PIAS1, U2AF2, GABPA, CCAR2, RPS27A, KHDRBS1, BBS4, RSF1, MTA2, RBMX, DNMT3A, SFPQ, RNPS1, TRIM28, DNAJA3, MECP2, RPS6KA5, NEDD4, CREB1, YBX3, RBBP7, ILF3, CBX3, DDX5, RORB, GLI2, ATRX, CSNK2A1, EIF4A3, TSG101, HSBP1, C1QBP, CBX8, CTR9, YBX1, CBX1, MYBBP1A, NR2E3, DNAJB6, HCFC1, PARP1, YBX2, AGO1, AGO2, PSPC1, BBS2, GLG1, NCBP2	25942, 8554, 11338, 2551, 57805, 6233, 10657, 585, 51773, 9219, 27316, 1788, 6421, 10921, 10155, 9093, 4204, 9252, 4734, 1385, 8531, 5931, 3609, 11335, 1655, 6096, 2736, 546, 1457, 9775, 7251, 3281, 708, 57332, 9646, 4904, 10951, 10514, 10002, 10049, 3054, 142, 51087, 26523, 27161, 55269, 583, 2734, 22916	20466, 56469, 22185, 14390, 219158, 78294, 20218, 102774, 233532, 23942, 19655, 13435, 71514, 19826, 21849, 83945, 17257, 73086, 17999, 12912, 56449, 245688, 16201, 12417, 13207, 225998, 14633, 22589, 12995, 192170, 22088, 68196, 12261, 30951, 22083, 22608, 12412, 18432, 23958, 23950, 15161, 11545, 53422, 236511, 239528, 66645, 67378, 20340, 68092
regulation of RNA stability	GO:0043487	0.00641208	5	1.18394	50	YBX3, APEX1, HNRNPA0, YBX1, YBX2	8531, 328, 10949, 4904, 51087	56449, 11792, 77134, 22608, 53422
negative regulation of cellular metabolic process	GO:0031324	0.00651857	63	46.2685	1954	NPM1, SIN3A, PIAS1, U2AF2, GABPA, CCAR2, RRP1B, VRK3, RPS27A, KHDRBS1, RSF1, SMC3, MSH2, MTA2, GTPBP4, TRAP1, RBMX, DNMT3A, TERF2IP, SFPQ, RNPS1, TRIM28, DNAJA3, MECP2, RPS6KA5, NEDD4, CREB1, YBX3, MSH6, RBBP7, TNFAIP3, APEX1, ILF3, CBX3, DDX5, PSME3, RORB, GLI2, ATRX, CSNK2A1, EIF4A3, OPTN, TSG101, HSBP1, C1QBP, CBX8, CTR9, YBX1, CBX1, MYBBP1A, NR2E3, DNAJB6, PIN1, HCFC1, PARP1, YBX2, DNAJC10, T…	4869, 25942, 8554, 11338, 2551, 57805, 23076, 51231, 6233, 10657, 51773, 9126, 4436, 9219, 23560, 10131, 27316, 1788, 54386, 6421, 10921, 10155, 9093, 4204, 9252, 4734, 1385, 8531, 2956, 5931, 7128, 328, 3609, 11335, 1655, 10197, 6096, 2736, 546, 1457, 9775, 10133, 7251, 3281, 708, 57332, 9646, 4904, 10951, 10514, 10002, 10049, 5300, 3054, 142, 51087, 54431, 9320, 6830, 26523, 27161, 55269, 64062	18148, 20466, 56469, 22185, 14390, 219158, 72462, 101568, 78294, 20218, 233532, 13006, 17685, 23942, 69237, 68015, 19655, 13435, 57321, 71514, 19826, 21849, 83945, 17257, 73086, 17999, 12912, 56449, 17688, 245688, 21929, 11792, 16201, 12417, 13207, 19192, 225998, 14633, 22589, 12995, 192170, 71648, 22088, 68196, 12261, 30951, 22083, 22608, 12412, 18432, 23958, 23950, 23988, 15161, 11545, 53422, 6…
nuclear-transcribed mRNA poly(A) tail shortening	GO:0000289	0.00658925	4	0.757723	32	EIF4B, EIF4A3, POLR2G, AGO2	1975, 9775, 5436, 27161	75705, 192170, 67710, 239528
positive regulation of multicellular organism growth	GO:0040018	0.00658925	4	0.757723	32	ATP8A2, BBS4, CREB1, BBS2	51761, 585, 1385, 583	50769, 102774, 12912, 67378
regulation of metabolic process	GO:0019222	0.00683095	168	144.204	6090	MAPRE3, NPM1, CAMK1D, SIN3A, ELMOD2, USF1, PIAS1, CISD2, CDC5L, U2AF2, GABPA, SART3, CCAR2, RRP1B, ICMT, PTGES2, VRK3, PDE6G, RPS27A, TMED10, HTATSF1, DLAT, EWSR1, KHDRBS1, BBS4, RSF1, NDUFS4, SMC3, NOVA2, MSH2, WDR61, MTA2, GTPBP4, PUF60, RGS18, TRAP1, RBMX, DNMT3A, ROMO1, FKBP8, TERF2IP, SSBP1, SFPQ, PFKFB2, MTIF2, RNPS1, POLR2D, CUL3, PNN, TRIM28, DDX17, SUPT16H, DNAJA3, GNAT1, GRK1, RPS2, MEC…	22924, 4869, 57118, 25942, 255520, 7391, 8554, 493856, 988, 11338, 2551, 9733, 57805, 23076, 23463, 80142, 51231, 5148, 6233, 10972, 27336, 1737, 2130, 10657, 585, 51773, 4724, 9126, 4858, 4436, 80349, 9219, 23560, 22827, 64407, 10131, 27316, 1788, 140823, 23770, 54386, 6742, 6421, 5208, 4528, 10921, 5433, 8452, 5411, 10155, 10521, 11198, 9093, 2779, 6011, 6187, 4204, 9252, 4734, 7543, 283459, 55…	100732, 18148, 227541, 20466, 244548, 22278, 56469, 67006, 71702, 22185, 14390, 53890, 219158, 72462, 57295, 96979, 101568, 18588, 78294, 68581, 72459, 235339, 14030, 20218, 102774, 233532, 17993, 13006, 384569, 17685, 66317, 23942, 69237, 67959, 64214, 68015, 19655, 13435, 67067, 14232, 57321, 381760, 71514, 18640, 76784, 19826, 69241, 26554, 18949, 21849, 67040, 114741, 83945, 14685, 24013, 168…
regulation of DNA recombination	GO:0000018	0.00697407	5	1.20762	51	MSH2, TERF2IP, MSH6, KPNA2, SUPT6H	4436, 54386, 2956, 3838, 6830	17685, 57321, 17688, 16647, 20926
regulation of response to external stimulus	GO:0032101	0.00697538	24	13.9232	588	GNB1, CAMK1D, SIN3A, ELMOD2, FABP7, USF1, PDE6G, BBS4, CNGA1, STX3, STK39, GNAT1, GRK1, TNFAIP3, PDE6A, RHO, C1QBP, GUCA1B, GUCY2D, GUCA1A, NT5E, SAG, RCVRN, BBS2	2782, 57118, 25942, 255520, 2173, 7391, 5148, 585, 1259, 6809, 27347, 2779, 6011, 7128, 5145, 6010, 708, 2979, 3000, 2978, 4907, 6295, 5957, 583	14688, 227541, 20466, 244548, 12140, 22278, 18588, 102774, 12788, 20908, 53416, 14685, 24013, 21929, 225600, 212541, 12261, 107477, 14919, 14913, 23959, 20215, 19674, 67378
pseudouridine synthesis	GO:0001522	0.00699656	3	0.402541	17	NHP2, GAR1, DKC1	55651, 54433, 1736	52530, 68147, 245474
long-chain fatty-acyl-CoA biosynthetic process	GO:0035338	0.00699656	3	0.402541	17	ELOVL4, ACSL1, ACSL6	6785, 2180, 23305	83603, 14081, 216739
regulation of mRNA catabolic process	GO:0061013	0.00699656	3	0.402541	17	GTPBP1, POLR2G, AGO2	9567, 5436, 27161	14904, 67710, 239528
nucleic acid-templated transcription	GO:0097659	0.0075293	102	81.8104	3455	MAPRE3, NPM1, CAMK1D, SIN3A, MYEF2, USF1, PIAS1, CDC5L, U2AF2, RNMT, GABPA, CCAR2, DIDO1, ICMT, PTGES2, NUDT21, RPS27A, HTATSF1, EWSR1, KHDRBS1, RSF1, SRSF11, WDR61, MTA2, PUF60, RBMX, DNMT3A, FKBP8, TERF2IP, SFPQ, RNPS1, POLR2D, PNN, TRIM28, DDX17, SUPT16H, DNAJA3, MECP2, RPS6KA5, NEDD4, ZFX, PPP1R8, CREB1, YBX3, RBBP7, TNFAIP3, APEX1, BRD3, ILF3, CBX3, WWOX, NFYC, DDX5, DHX36, RORB, GLI2, ATRX,…	22924, 4869, 57118, 25942, 50804, 7391, 8554, 988, 11338, 8731, 2551, 57805, 11083, 23463, 80142, 11051, 6233, 27336, 2130, 10657, 51773, 9295, 80349, 9219, 22827, 27316, 1788, 23770, 54386, 6421, 10921, 5433, 5411, 10155, 10521, 11198, 9093, 4204, 9252, 4734, 7543, 5511, 1385, 8531, 5931, 7128, 328, 8019, 3609, 11335, 51741, 4802, 1655, 170506, 6096, 2736, 546, 1457, 6636, 6598, 84844, 6917, 557…	100732, 18148, 227541, 20466, 17876, 22278, 56469, 71702, 22185, 67897, 14390, 219158, 23856, 57295, 96979, 68219, 78294, 72459, 14030, 20218, 233532, 69207, 66317, 23942, 67959, 19655, 13435, 14232, 57321, 71514, 19826, 69241, 18949, 21849, 67040, 114741, 83945, 17257, 73086, 17999, 22764, 100336, 12912, 56449, 245688, 21929, 11792, 67382, 16201, 12417, 80707, 18046, 13207, 72162, 225998, 14633,…
phosphate-containing compound metabolic process	GO:0006796	0.00757712	105	84.6046	3573	GNB3, MAPRE3, NDUFB6, GNB1, NPM1, CAMK1D, ELMOD2, CETN2, ME1, RRP1B, VRK3, PDE6G, RPS27A, UQCRH, TOP2B, PLCD3, NDUFS7, NDUFS4, MSH2, PTDSS2, PPA1, LPGAT1, PIP4K2C, GTPBP4, NDUFB10, RGS18, MDH1, STK39, KARS, NDUFB5, NDUFAB1, CDS1, PFKFB2, MTIF2, TRIM28, DDX17, DNAJA3, GNAT1, GRK1, MECP2, RPS6KA5, INPP1, CREB1, MSH6, ATP5L, ILF3, RHOT1, DDX5, PSAP, DHX36, ACSL1, ATRX, UQCR10, ARR3, CSNK2A1, ATP5J, …	2784, 22924, 4712, 2782, 4869, 57118, 255520, 1069, 4199, 23076, 51231, 5148, 6233, 7388, 7155, 113026, 374291, 4724, 4436, 81490, 5464, 9926, 79837, 23560, 4716, 64407, 4190, 27347, 3735, 4711, 4706, 1040, 5208, 4528, 10155, 10521, 9093, 2779, 6011, 4204, 9252, 3628, 1385, 2956, 10632, 3609, 55288, 1655, 5660, 170506, 2180, 546, 29796, 407, 1457, 522, 9775, 5145, 6010, 92609, 8813, 10139, 6832, …	14695, 100732, 230075, 14688, 18148, 227541, 244548, 26370, 17436, 72462, 101568, 18588, 78294, 66576, 21974, 72469, 75406, 17993, 17685, 27388, 67895, 226856, 117150, 69237, 68342, 64214, 17449, 53416, 85305, 66046, 70316, 74596, 18640, 76784, 21849, 67040, 83945, 14685, 24013, 17257, 73086, 16329, 12912, 17688, 27425, 16201, 59040, 13207, 19156, 72162, 14081, 22589, 66152, 170735, 12995, 11957,…
leptin-mediated signaling pathway	GO:0033210	0.00787121	2	0.142073	6	BBS4, BBS2	585, 583	102774, 67378
regulation of cilium-dependent cell motility	GO:1902019	0.00787121	2	0.142073	6	BBS4, BBS2	585, 583	102774, 67378
cilium movement involved in cell motility	GO:0060294	0.00787121	2	0.142073	6	BBS4, BBS2	585, 583	102774, 67378
regulation of cilium movement involved in cell motility	GO:0060295	0.00787121	2	0.142073	6	BBS4, BBS2	585, 583	102774, 67378
regulation of cilium beat frequency involved in ciliary motility	GO:0060296	0.00787121	2	0.142073	6	BBS4, BBS2	585, 583	102774, 67378
multi-organism intracellular transport	GO:1902583	0.008189	4	0.805081	34	RPS27A, THOC3, VPS37A, TSG101	6233, 84321, 137492, 7251	78294, 73666, 52348, 22088
multi-organism transport	GO:0044766	0.008189	4	0.805081	34	RPS27A, THOC3, VPS37A, TSG101	6233, 84321, 137492, 7251	78294, 73666, 52348, 22088
multi-organism localization	GO:1902579	0.008189	4	0.805081	34	RPS27A, THOC3, VPS37A, TSG101	6233, 84321, 137492, 7251	78294, 73666, 52348, 22088
intracellular transport of virus	GO:0075733	0.008189	4	0.805081	34	RPS27A, THOC3, VPS37A, TSG101	6233, 84321, 137492, 7251	78294, 73666, 52348, 22088
transport of virus	GO:0046794	0.008189	4	0.805081	34	RPS27A, THOC3, VPS37A, TSG101	6233, 84321, 137492, 7251	78294, 73666, 52348, 22088
negative regulation of chromatin modification	GO:1903309	0.008189	4	0.805081	34	SIN3A, MECP2, TRIP12, SUPT6H	25942, 4204, 9320, 6830	20466, 17257, 14897, 20926
regulation of translational elongation	GO:0006448	0.00824986	3	0.426219	18	GATC, IARS2, RPS5	283459, 55699, 6193	384281, 381314, 20103
positive regulation of cGMP biosynthetic process	GO:0030828	0.00824986	3	0.426219	18	GUCA1B, GUCA1A, RCVRN	2979, 2978, 5957	107477, 14913, 19674
regulation of sulfur metabolic process	GO:0042762	0.00824986	3	0.426219	18	DLAT, PDHB, PDHX	1737, 5162, 8050	235339, 68263, 27402
positive regulation of macromolecule metabolic process	GO:0010604	0.00858709	71	53.9641	2279	MAPRE3, NPM1, SIN3A, USF1, PIAS1, U2AF2, GABPA, PTGES2, PDE6G, RPS27A, KHDRBS1, RSF1, WDR61, MTA2, RBMX, POLR2D, CUL3, TRIM28, DDX17, SUPT16H, DNAJA3, MECP2, RPS6KA5, NEDD4, CREB1, YBX3, TNFAIP3, APEX1, ILF3, WWOX, NFYC, DDX5, PSME3, DHX36, RORB, GLI2, ACSL1, ATRX, CSNK2A1, SMARCB1, PHF5A, EIF4A3, TCEA1, SUPV3L1, BAZ1B, C1QBP, CTR9, PRPF6, KPNA6, ILF2, CLPX, PAXBP1, ESRRB, CRX, POLR2E, RUVBL2, NR…	22924, 4869, 25942, 7391, 8554, 11338, 2551, 80142, 5148, 6233, 10657, 51773, 80349, 9219, 27316, 5433, 8452, 10155, 10521, 11198, 9093, 4204, 9252, 4734, 1385, 8531, 7128, 328, 3609, 51741, 4802, 1655, 10197, 170506, 6096, 2736, 2180, 546, 1457, 6598, 84844, 9775, 6917, 6832, 9031, 708, 9646, 24148, 23633, 3608, 10845, 94104, 2103, 1406, 5434, 10856, 10002, 5300, 27429, 3054, 9567, 142, 5436, 46…	100732, 18148, 20466, 22278, 56469, 22185, 14390, 96979, 18588, 78294, 20218, 233532, 66317, 23942, 19655, 69241, 26554, 21849, 67040, 114741, 83945, 17257, 73086, 17999, 12912, 56449, 21929, 11792, 16201, 80707, 18046, 13207, 19192, 72162, 225998, 14633, 14081, 22589, 12995, 20587, 68479, 192170, 21399, 338359, 22385, 12261, 22083, 68879, 16650, 67781, 270166, 67367, 26380, 12951, 66420, 20174, …
regulation of RNA splicing	GO:0043484	0.0086495	6	1.77591	75	U2AF2, RBMX, RNPS1, DDX5, HNRNPH1, C1QBP	11338, 27316, 10921, 1655, 3187, 708	22185, 19655, 19826, 13207, 59013, 12261
DNA duplex unwinding	GO:0032508	0.00886508	5	1.27866	54	TOP2B, ATRX, SUPV3L1, RUVBL2, CHD4	7155, 546, 6832, 10856, 1108	21974, 22589, 338359, 20174, 107932
nitrogen compound transport	GO:0071705	0.0089796	27	16.5752	700	U2AF2, SLC25A4, KHDRBS1, SRSF11, SNAP25, NUP93, PFKFB2, RNPS1, POLR2D, THOC3, MECP2, OXCT1, DDX39A, ALKBH5, NUP210, EIF4A3, SLC17A7, FYTTD1, NUP205, NUP133, CHTOP, C14orf166, RPSA, SUPT6H, NXF1, SPCS2, NCBP2	11338, 291, 10657, 9295, 6616, 9688, 5208, 10921, 5433, 84321, 4204, 5019, 10212, 54890, 23225, 9775, 57030, 84248, 23165, 55746, 26097, 51637, 3921, 6830, 10482, 9789, 22916	22185, 11739, 20218, 69207, 20614, 71805, 18640, 19826, 69241, 73666, 17257, 67041, 68278, 268420, 54563, 192170, 72961, 69823, 70699, 234865, 66511, 68045, 16785, 20926, 53319, 66624, 68092
hydrogen ion transmembrane transport	GO:1902600	0.00912961	7	2.34421	99	UQCRH, COX6C, COX7A2, ATP5L, UQCR10, ATP5J, COX4I1	7388, 1345, 1347, 10632, 29796, 522, 1327	66576, 12864, 12866, 27425, 66152, 11957, 12857
regulation of cellular biosynthetic process	GO:0031326	0.00918801	112	91.6845	3872	MAPRE3, NPM1, CAMK1D, SIN3A, USF1, PIAS1, CDC5L, GABPA, CCAR2, ICMT, PTGES2, RPS27A, HTATSF1, DLAT, EWSR1, KHDRBS1, RSF1, SMC3, WDR61, MTA2, GTPBP4, PUF60, RBMX, DNMT3A, FKBP8, TERF2IP, SFPQ, MTIF2, POLR2D, PNN, TRIM28, DDX17, SUPT16H, DNAJA3, MECP2, RPS6KA5, NEDD4, ZFX, GATC, PPP1R8, CREB1, YBX3, EIF4B, RBBP7, TNFAIP3, APEX1, BRD3, ILF3, CBX3, WWOX, NFYC, DDX5, DHX36, RORB, GLI2, TACO1, ATRX, CS…	22924, 4869, 57118, 25942, 7391, 8554, 988, 2551, 57805, 23463, 80142, 6233, 27336, 1737, 2130, 10657, 51773, 9126, 80349, 9219, 23560, 22827, 27316, 1788, 23770, 54386, 6421, 4528, 5433, 5411, 10155, 10521, 11198, 9093, 4204, 9252, 4734, 7543, 283459, 5511, 1385, 8531, 1975, 5931, 7128, 328, 8019, 3609, 11335, 51741, 4802, 1655, 170506, 6096, 2736, 51204, 546, 1457, 6598, 84844, 9775, 6917, 5574…	100732, 18148, 227541, 20466, 22278, 56469, 71702, 14390, 219158, 57295, 96979, 78294, 72459, 235339, 14030, 20218, 233532, 13006, 66317, 23942, 69237, 67959, 19655, 13435, 14232, 57321, 71514, 76784, 69241, 18949, 21849, 67040, 114741, 83945, 17257, 73086, 17999, 22764, 384281, 100336, 12912, 56449, 75705, 245688, 21929, 11792, 67382, 16201, 12417, 80707, 18046, 13207, 72162, 225998, 14633, 7020…
protein targeting to membrane	GO:0006612	0.00927929	10	4.16748	176	RPL9, ICMT, RPS27A, SSR4, SRP14, RPS2, RPL10A, RPS5, RPSA, SPCS2	6133, 23463, 6233, 6748, 6727, 6187, 4736, 6193, 3921, 9789	20005, 57295, 78294, 20832, 20813, 16898, 19896, 20103, 16785, 66624
organonitrogen compound catabolic process	GO:1901565	0.00932021	47	33.1504	1400	GNB3, GNB1, ELMOD2, CETN2, TOP2B, MSH2, GTPBP4, RGS18, MTIF2, DDX17, GNAT1, GCAT, MSH6, ATP5L, RHOT1, DDX5, DHX36, ATRX, ATP5J, EIF4A3, ARFRP1, SUPV3L1, HPRT1, DNAJB1, DDX6, NT5E, CLPX, RAB28, GFM1, RUVBL2, DNAJB6, PIN1, GOT1, CHD4, CHTOP, GTPBP1, DNAJC10, ATP1B2, RIC8B, WRNIP1, DIS3, HSPD1, TOP1, DDX21, RANGAP1, DDX23, ACAT1	2784, 2782, 255520, 1069, 7155, 4436, 23560, 64407, 4528, 10521, 2779, 23464, 2956, 10632, 55288, 1655, 170506, 546, 522, 9775, 10139, 6832, 3251, 3337, 1656, 4907, 10845, 9364, 85476, 10856, 10049, 5300, 2805, 1108, 26097, 9567, 54431, 482, 55188, 56897, 22894, 3329, 7150, 9188, 5905, 9416, 38	14695, 14688, 244548, 26370, 21974, 17685, 69237, 64214, 76784, 67040, 14685, 26912, 17688, 27425, 59040, 13207, 72162, 22589, 11957, 192170, 76688, 338359, 15452, 81489, 13209, 23959, 270166, 100972, 28030, 20174, 23950, 23988, 14718, 107932, 66511, 14904, 66861, 11932, 237422, 78903, 72662, 15510, 21969, 56200, 19387, 74351, 110446
single-organism organelle organization	GO:1902589	0.00942644	62	46.1974	1951	MAPRE3, NPM1, SIN3A, CETN2, PDS5B, RPA3, ATP8A2, TMED10, BBS4, TOP2B, BBS9, YARS2, SMC3, MSH2, WDR61, MTA2, PEX5L, DNMT3A, TERF2IP, SSBP1, SFPQ, AFG3L2, CUL3, SUPT16H, TTC8, MECP2, RPS6KA5, GATC, MSH6, RHOT1, DHX36, ATRX, SMARCB1, TIMM50, PBRM1, SUPV3L1, BAZ1B, VRK1, NDUFS6, C1QBP, CBX8, CTR9, TOMM22, PAXBP1, GFM1, RUVBL2, SUV420H2, DNAJB6, PIN1, PTCD3, CHD4, HCFC1, PARP1, DKC1, CENPV, TRIP12, SU…	22924, 4869, 25942, 1069, 23047, 6119, 51761, 10972, 585, 7155, 27241, 51067, 9126, 4436, 80349, 9219, 51555, 1788, 54386, 6742, 6421, 10939, 8452, 11198, 123016, 4204, 9252, 283459, 2956, 55288, 170506, 546, 6598, 92609, 55193, 6832, 9031, 7443, 4726, 708, 57332, 9646, 56993, 94104, 85476, 10856, 84787, 10049, 5300, 55037, 1108, 3054, 142, 1736, 201161, 9320, 6830, 583, 10714, 84303, 4131, 51382	100732, 18148, 20466, 26370, 100710, 68240, 50769, 68581, 102774, 21974, 319845, 70120, 13006, 17685, 66317, 23942, 58869, 13435, 57321, 381760, 71514, 69597, 26554, 114741, 76260, 17257, 73086, 384281, 17688, 59040, 72162, 22589, 20587, 66525, 66923, 338359, 22385, 22367, 407785, 12261, 30951, 22083, 223696, 67367, 28030, 20174, 232811, 23950, 23988, 69956, 107932, 15161, 11545, 245474, 73139, 1…
positive regulation of histone modification	GO:0031058	0.00956691	5	1.30234	55	WDR61, RPS6KA5, CTR9, PAXBP1, RUVBL2	80349, 9252, 9646, 94104, 10856	66317, 73086, 22083, 67367, 20174
regulation of cGMP biosynthetic process	GO:0030826	0.00962646	3	0.449898	19	GUCA1B, GUCA1A, RCVRN	2979, 2978, 5957	107477, 14913, 19674
fatty-acyl-CoA biosynthetic process	GO:0046949	0.00962646	3	0.449898	19	ELOVL4, ACSL1, ACSL6	6785, 2180, 23305	83603, 14081, 216739
mitochondrion morphogenesis	GO:0070584	0.00962646	3	0.449898	19	SSBP1, SUPV3L1, NDUFS6	6742, 6832, 4726	381760, 338359, 407785
covalent chromatin modification	GO:0016569	0.00982587	17	9.04532	382	SIN3A, WDR61, MTA2, DNMT3A, SFPQ, MECP2, RPS6KA5, BAZ1B, VRK1, CBX8, CTR9, PAXBP1, RUVBL2, SUV420H2, HCFC1, TRIP12, SUPT6H	25942, 80349, 9219, 1788, 6421, 4204, 9252, 9031, 7443, 57332, 9646, 94104, 10856, 84787, 3054, 9320, 6830	20466, 66317, 23942, 13435, 71514, 17257, 73086, 22385, 22367, 30951, 22083, 67367, 20174, 232811, 15161, 14897, 20926
circadian rhythm	GO:0007623	0.00989174	9	3.57551	151	SIN3A, CCAR2, SFPQ, CREB1, DDX5, RORB, CRX, TOP1, PSPC1	25942, 57805, 6421, 1385, 1655, 6096, 1406, 7150, 55269	20466, 219158, 71514, 12912, 13207, 225998, 12951, 21969, 66645

## Sheet: cellular components
GO-Term	GO-Term id	P-value	# Genes (observed)	# Genes (expected)	# Genes (total)	List of observed genes	Gene ids	Original gene ids
organelle part	GO:0044422	2.17154e-42	300	167.311	7290	MAPRE3, NDUFB6, TMEM35, MRPL10, CSE1L, GNB1, USP39, NPM1, NHP2, SIN3A, MYEF2, USF1, PIAS1, CETN2, PDS5B, CISD2, LRRC59, OPN1SW, DNAJC11, CDC5L, U2AF2, NHP2L1, RPL9, RNMT, GABPA, SART3, CCAR2, RRP1B, DIDO1, MCFD2, ICMT, RPA3, PTGES2, PDE6G, NUDT21, SLC25A4, RPS27A, TMED10, LUC7L3, HTATSF1, UQCRH, SMNDC1, SLC25A33, DLAT, FAM169A, REEP6, PRPF31, KHDRBS1, BBS4, TOP2B, RSF1, COX6C, SSR4, BBS9, PITPNM1…	22924, 4712, 59353, 124995, 1434, 2782, 10713, 4869, 55651, 25942, 50804, 7391, 8554, 1069, 23047, 493856, 55379, 611, 55735, 988, 11338, 4809, 6133, 8731, 2551, 9733, 57805, 23076, 11083, 90411, 23463, 6119, 80142, 5148, 11051, 291, 6233, 10972, 51747, 27336, 7388, 10285, 84275, 1737, 26049, 92840, 26121, 10657, 585, 7155, 51773, 1345, 6748, 27241, 9600, 51067, 374291, 4724, 9126, 4436, 81490, 1…	100732, 230075, 67564, 107732, 110750, 14688, 28035, 18148, 52530, 20466, 17876, 22278, 56469, 26370, 100710, 67006, 98238, 12057, 230935, 71702, 22185, 20826, 20005, 67897, 14390, 53890, 219158, 72462, 23856, 193813, 57295, 68240, 96979, 18588, 68219, 11739, 78294, 68581, 67684, 72459, 66576, 76479, 70556, 235339, 320557, 70335, 68988, 20218, 102774, 21974, 233532, 12864, 20832, 319845, 18739, 7…
intracellular organelle part	GO:0044446	2.00598e-39	291	162.951	7100	MAPRE3, NDUFB6, TMEM35, MRPL10, CSE1L, GNB1, USP39, NPM1, NHP2, SIN3A, MYEF2, USF1, PIAS1, CETN2, PDS5B, CISD2, LRRC59, DNAJC11, CDC5L, U2AF2, NHP2L1, RPL9, RNMT, GABPA, SART3, CCAR2, RRP1B, DIDO1, MCFD2, ICMT, RPA3, PTGES2, NUDT21, SLC25A4, RPS27A, TMED10, LUC7L3, HTATSF1, UQCRH, SMNDC1, SLC25A33, DLAT, FAM169A, REEP6, PRPF31, KHDRBS1, BBS4, TOP2B, RSF1, COX6C, SSR4, BBS9, PITPNM1, YARS2, NDUFS7…	22924, 4712, 59353, 124995, 1434, 2782, 10713, 4869, 55651, 25942, 50804, 7391, 8554, 1069, 23047, 493856, 55379, 55735, 988, 11338, 4809, 6133, 8731, 2551, 9733, 57805, 23076, 11083, 90411, 23463, 6119, 80142, 11051, 291, 6233, 10972, 51747, 27336, 7388, 10285, 84275, 1737, 26049, 92840, 26121, 10657, 585, 7155, 51773, 1345, 6748, 27241, 9600, 51067, 374291, 4724, 9126, 4436, 81490, 10960, 1537,…	100732, 230075, 67564, 107732, 110750, 14688, 28035, 18148, 52530, 20466, 17876, 22278, 56469, 26370, 100710, 67006, 98238, 230935, 71702, 22185, 20826, 20005, 67897, 14390, 53890, 219158, 72462, 23856, 193813, 57295, 68240, 96979, 68219, 11739, 78294, 68581, 67684, 72459, 66576, 76479, 70556, 235339, 320557, 70335, 68988, 20218, 102774, 21974, 233532, 12864, 20832, 319845, 18739, 70120, 75406, 1…
intracellular organelle lumen	GO:0070013	3.05021e-36	189	78.882	3437	MRPL10, CSE1L, NPM1, NHP2, SIN3A, MYEF2, USF1, PIAS1, PDS5B, LRRC59, CDC5L, U2AF2, NHP2L1, RPL9, RNMT, GABPA, SART3, CCAR2, RRP1B, RPA3, NUDT21, RPS27A, LUC7L3, HTATSF1, SMNDC1, DLAT, PRPF31, KHDRBS1, TOP2B, RSF1, YARS2, SMC3, MSH2, SRSF11, HSD17B8, WDR61, MTA2, IDH3G, GTPBP4, FRG1, TRAP1, RBMX, NUP93, SRP14, KARS, DNMT3A, NDUFB5, NDUFAB1, RANBP3, HNRNPA3, TERF2IP, PHC2, GSR, SSBP1, SFPQ, RNPS1, …	124995, 1434, 4869, 55651, 25942, 50804, 7391, 8554, 23047, 55379, 988, 11338, 4809, 6133, 8731, 2551, 9733, 57805, 23076, 6119, 11051, 6233, 51747, 27336, 10285, 1737, 26121, 10657, 7155, 51773, 51067, 9126, 4436, 9295, 7923, 80349, 9219, 3421, 23560, 2483, 10131, 27316, 9688, 6727, 3735, 1788, 4711, 4706, 8498, 220988, 54386, 1912, 2936, 6742, 6421, 10921, 51340, 5433, 7417, 5411, 54433, 10155,…	107732, 110750, 18148, 52530, 20466, 17876, 22278, 56469, 100710, 98238, 71702, 22185, 20826, 20005, 67897, 14390, 53890, 219158, 72462, 68240, 68219, 78294, 67684, 72459, 76479, 235339, 68988, 20218, 21974, 233532, 70120, 13006, 17685, 69207, 14979, 66317, 23942, 15929, 69237, 14300, 68015, 19655, 71805, 20813, 85305, 13435, 66046, 70316, 71810, 229279, 57321, 54383, 14782, 381760, 71514, 19826,…
membrane-enclosed lumen	GO:0031974	2.35021e-35	191	81.5213	3552	MRPL10, CSE1L, NPM1, NHP2, SIN3A, MYEF2, USF1, PIAS1, PDS5B, LRRC59, CDC5L, U2AF2, NHP2L1, RPL9, RNMT, GABPA, SART3, CCAR2, RRP1B, RPA3, NUDT21, RPS27A, LUC7L3, HTATSF1, SMNDC1, DLAT, PRPF31, KHDRBS1, TOP2B, RSF1, YARS2, SMC3, MSH2, SRSF11, HSD17B8, WDR61, MTA2, IDH3G, GTPBP4, FRG1, TRAP1, RBMX, NUP93, SRP14, KARS, DNMT3A, NDUFB5, NDUFAB1, RANBP3, HNRNPA3, TERF2IP, PHC2, GSR, SSBP1, SFPQ, RNPS1, …	124995, 1434, 4869, 55651, 25942, 50804, 7391, 8554, 23047, 55379, 988, 11338, 4809, 6133, 8731, 2551, 9733, 57805, 23076, 6119, 11051, 6233, 51747, 27336, 10285, 1737, 26121, 10657, 7155, 51773, 51067, 9126, 4436, 9295, 7923, 80349, 9219, 3421, 23560, 2483, 10131, 27316, 9688, 6727, 3735, 1788, 4711, 4706, 8498, 220988, 54386, 1912, 2936, 6742, 6421, 10921, 51340, 5433, 7417, 5411, 54433, 10155,…	107732, 110750, 18148, 52530, 20466, 17876, 22278, 56469, 100710, 98238, 71702, 22185, 20826, 20005, 67897, 14390, 53890, 219158, 72462, 68240, 68219, 78294, 67684, 72459, 76479, 235339, 68988, 20218, 21974, 233532, 70120, 13006, 17685, 69207, 14979, 66317, 23942, 15929, 69237, 14300, 68015, 19655, 71805, 20813, 85305, 13435, 66046, 70316, 71810, 229279, 57321, 54383, 14782, 381760, 71514, 19826,…
organelle lumen	GO:0043233	3.15831e-35	189	80.1902	3494	MRPL10, CSE1L, NPM1, NHP2, SIN3A, MYEF2, USF1, PIAS1, PDS5B, LRRC59, CDC5L, U2AF2, NHP2L1, RPL9, RNMT, GABPA, SART3, CCAR2, RRP1B, RPA3, NUDT21, RPS27A, LUC7L3, HTATSF1, SMNDC1, DLAT, PRPF31, KHDRBS1, TOP2B, RSF1, YARS2, SMC3, MSH2, SRSF11, HSD17B8, WDR61, MTA2, IDH3G, GTPBP4, FRG1, TRAP1, RBMX, NUP93, SRP14, KARS, DNMT3A, NDUFB5, NDUFAB1, RANBP3, HNRNPA3, TERF2IP, PHC2, GSR, SSBP1, SFPQ, RNPS1, …	124995, 1434, 4869, 55651, 25942, 50804, 7391, 8554, 23047, 55379, 988, 11338, 4809, 6133, 8731, 2551, 9733, 57805, 23076, 6119, 11051, 6233, 51747, 27336, 10285, 1737, 26121, 10657, 7155, 51773, 51067, 9126, 4436, 9295, 7923, 80349, 9219, 3421, 23560, 2483, 10131, 27316, 9688, 6727, 3735, 1788, 4711, 4706, 8498, 220988, 54386, 1912, 2936, 6742, 6421, 10921, 51340, 5433, 7417, 5411, 54433, 10155,…	107732, 110750, 18148, 52530, 20466, 17876, 22278, 56469, 100710, 98238, 71702, 22185, 20826, 20005, 67897, 14390, 53890, 219158, 72462, 68240, 68219, 78294, 67684, 72459, 76479, 235339, 68988, 20218, 21974, 233532, 70120, 13006, 17685, 69207, 14979, 66317, 23942, 15929, 69237, 14300, 68015, 19655, 71805, 20813, 85305, 13435, 66046, 70316, 71810, 229279, 57321, 54383, 14782, 381760, 71514, 19826,…
nuclear part	GO:0044428	1.83817e-30	171	73.1902	3189	CSE1L, USP39, NPM1, NHP2, SIN3A, MYEF2, USF1, PIAS1, CETN2, PDS5B, LRRC59, CDC5L, U2AF2, NHP2L1, RPL9, RNMT, GABPA, SART3, CCAR2, RRP1B, RPA3, NUDT21, RPS27A, LUC7L3, HTATSF1, SMNDC1, FAM169A, PRPF31, KHDRBS1, TOP2B, RSF1, SMC3, MSH2, SRSF11, WDR61, RALY, MTA2, IDH3G, GTPBP4, FRG1, PUF60, TRAP1, RBMX, NUP93, SRP14, DNMT3A, NDUFB5, RANBP3, HNRNPA3, TERF2IP, PHC2, SFPQ, RNPS1, CRNKL1, POLR2D, PNN, …	1434, 10713, 4869, 55651, 25942, 50804, 7391, 8554, 1069, 23047, 55379, 988, 11338, 4809, 6133, 8731, 2551, 9733, 57805, 23076, 6119, 11051, 6233, 51747, 27336, 10285, 26049, 26121, 10657, 7155, 51773, 9126, 4436, 9295, 80349, 22913, 9219, 3421, 23560, 2483, 22827, 10131, 27316, 9688, 6727, 1788, 4711, 8498, 220988, 54386, 1912, 6421, 10921, 51340, 5433, 5411, 54433, 10155, 10521, 11198, 8161, 84…	110750, 28035, 18148, 52530, 20466, 17876, 22278, 56469, 26370, 100710, 98238, 71702, 22185, 20826, 20005, 67897, 14390, 53890, 219158, 72462, 68240, 68219, 78294, 67684, 72459, 76479, 320557, 68988, 20218, 21974, 233532, 13006, 17685, 69207, 66317, 19383, 23942, 15929, 69237, 14300, 67959, 68015, 19655, 71805, 20813, 13435, 66046, 71810, 229279, 57321, 54383, 71514, 19826, 66877, 69241, 18949, 6…
ribonucleoprotein complex	GO:0030529	2.41559e-30	72	14.459	630	MRPL10, USP39, NPM1, NHP2, CDC5L, U2AF2, NHP2L1, RPL9, CCAR2, RRP1B, RPS27A, LUC7L3, SMNDC1, PRPF31, RALY, FRG1, PUF60, RBMX, SRP14, HNRNPA3, CRNKL1, POLR2D, PNN, GAR1, MRPS9, PRPF8, RPS2, SF3A3, RBM17, PPP1R8, YBX3, APEX1, ILF3, MRPS10, NOP58, SF3B3, HNRNPH3, DDX5, PPIH, SNRPF, PHF5A, EIF4A3, PIN4, SF3A1, SKIV2L2, RPL10A, MRPS21, PRPF4, HNRNPA0, HNRNPH1, DDX6, YBX1, PRPF6, ILF2, NAA38, PCBP3, RU…	124995, 10713, 4869, 55651, 988, 11338, 4809, 6133, 57805, 23076, 6233, 51747, 10285, 26121, 22913, 2483, 22827, 27316, 6727, 220988, 51340, 5433, 5411, 54433, 64965, 10594, 6187, 10946, 84991, 5511, 8531, 328, 3609, 55173, 51602, 23450, 3189, 1655, 10465, 6636, 84844, 9775, 5303, 10291, 23517, 4736, 54460, 9128, 10949, 3187, 1656, 4904, 24148, 3608, 84316, 54039, 10856, 9092, 56949, 6193, 10240,…	107732, 28035, 18148, 52530, 71702, 22185, 20826, 20005, 219158, 72462, 78294, 67684, 76479, 68988, 19383, 14300, 67959, 19655, 20813, 229279, 66877, 69241, 18949, 68147, 69527, 192159, 16898, 75062, 76938, 100336, 56449, 11792, 16201, 64657, 55989, 101943, 432467, 13207, 66101, 69878, 68479, 192170, 69713, 67465, 72198, 19896, 66292, 70052, 77134, 59013, 13209, 22608, 68879, 67781, 78304, 59093,…
nuclear lumen	GO:0031981	6.32635e-30	159	65.2492	2843	CSE1L, NPM1, NHP2, SIN3A, MYEF2, USF1, PIAS1, PDS5B, CDC5L, U2AF2, NHP2L1, RPL9, RNMT, GABPA, SART3, CCAR2, RRP1B, RPA3, NUDT21, RPS27A, LUC7L3, HTATSF1, SMNDC1, PRPF31, KHDRBS1, TOP2B, RSF1, SMC3, MSH2, SRSF11, WDR61, MTA2, IDH3G, GTPBP4, FRG1, TRAP1, RBMX, NUP93, SRP14, DNMT3A, NDUFB5, RANBP3, HNRNPA3, TERF2IP, PHC2, SFPQ, RNPS1, CRNKL1, POLR2D, PNN, GAR1, TRIM28, DDX17, SUPT16H, COIL, THOC3, M…	1434, 4869, 55651, 25942, 50804, 7391, 8554, 23047, 988, 11338, 4809, 6133, 8731, 2551, 9733, 57805, 23076, 6119, 11051, 6233, 51747, 27336, 10285, 26121, 10657, 7155, 51773, 9126, 4436, 9295, 80349, 9219, 3421, 23560, 2483, 10131, 27316, 9688, 6727, 1788, 4711, 8498, 220988, 54386, 1912, 6421, 10921, 51340, 5433, 5411, 54433, 10155, 10521, 11198, 8161, 84321, 64965, 10594, 6187, 23464, 10946, 92…	110750, 18148, 52530, 20466, 17876, 22278, 56469, 100710, 71702, 22185, 20826, 20005, 67897, 14390, 53890, 219158, 72462, 68240, 68219, 78294, 67684, 72459, 76479, 68988, 20218, 21974, 233532, 13006, 17685, 69207, 66317, 23942, 15929, 69237, 14300, 68015, 19655, 71805, 20813, 13435, 66046, 71810, 229279, 57321, 54383, 71514, 19826, 66877, 69241, 18949, 68147, 21849, 67040, 114741, 12812, 73666, 6…
membrane-bounded organelle	GO:0043227	3.92955e-27	353	259.895	11324	GNB3, NDUFB6, TMEM35, MRPL10, CSE1L, GNB1, USP39, NPM1, CAMK1D, NHP2, SIN3A, MYEF2, FABP7, USF1, PIAS1, CETN2, PDS5B, CISD2, ME1, LRRC59, OPN1SW, DNAJC11, CDC5L, U2AF2, TRNT1, NHP2L1, RPL9, RNMT, GABPA, SART3, CCAR2, RRP1B, DIDO1, MCFD2, ICMT, RPA3, PTGES2, ATP8A2, VRK3, PDE6G, NUDT21, SLC25A4, RPS27A, TMED10, LUC7L3, TPP2, HTATSF1, UQCRH, SMNDC1, SLC25A33, DLAT, EWSR1, FAM169A, REEP6, PRPF31, KH…	2784, 4712, 59353, 124995, 1434, 2782, 10713, 4869, 57118, 55651, 25942, 50804, 2173, 7391, 8554, 1069, 23047, 493856, 4199, 55379, 611, 55735, 988, 11338, 51095, 4809, 6133, 8731, 2551, 9733, 57805, 23076, 11083, 90411, 23463, 6119, 80142, 51761, 51231, 5148, 11051, 291, 6233, 10972, 51747, 7174, 27336, 7388, 10285, 84275, 1737, 2130, 26049, 92840, 26121, 10657, 585, 7155, 51773, 1345, 6748, 272…	14695, 230075, 67564, 107732, 110750, 14688, 28035, 18148, 227541, 52530, 20466, 17876, 12140, 22278, 56469, 26370, 100710, 67006, 17436, 98238, 12057, 230935, 71702, 22185, 70047, 20826, 20005, 67897, 14390, 53890, 219158, 72462, 23856, 193813, 57295, 68240, 96979, 50769, 101568, 18588, 68219, 11739, 78294, 68581, 67684, 22019, 72459, 66576, 76479, 70556, 235339, 14030, 320557, 70335, 68988, 202…
intracellular membrane-bounded organelle	GO:0043231	5.54961e-27	331	231.872	10103	NDUFB6, TMEM35, MRPL10, CSE1L, GNB1, USP39, NPM1, CAMK1D, NHP2, SIN3A, MYEF2, FABP7, USF1, PIAS1, CETN2, PDS5B, CISD2, ME1, LRRC59, DNAJC11, CDC5L, U2AF2, TRNT1, NHP2L1, RPL9, RNMT, GABPA, SART3, CCAR2, RRP1B, DIDO1, MCFD2, ICMT, RPA3, PTGES2, ATP8A2, VRK3, NUDT21, SLC25A4, RPS27A, TMED10, LUC7L3, TPP2, HTATSF1, UQCRH, SMNDC1, SLC25A33, DLAT, EWSR1, FAM169A, REEP6, PRPF31, KHDRBS1, TOP2B, RSF1, C…	4712, 59353, 124995, 1434, 2782, 10713, 4869, 57118, 55651, 25942, 50804, 2173, 7391, 8554, 1069, 23047, 493856, 4199, 55379, 55735, 988, 11338, 51095, 4809, 6133, 8731, 2551, 9733, 57805, 23076, 11083, 90411, 23463, 6119, 80142, 51761, 51231, 11051, 291, 6233, 10972, 51747, 7174, 27336, 7388, 10285, 84275, 1737, 2130, 26049, 92840, 26121, 10657, 7155, 51773, 1345, 6748, 9600, 51067, 374291, 4724…	230075, 67564, 107732, 110750, 14688, 28035, 18148, 227541, 52530, 20466, 17876, 12140, 22278, 56469, 26370, 100710, 67006, 17436, 98238, 230935, 71702, 22185, 70047, 20826, 20005, 67897, 14390, 53890, 219158, 72462, 23856, 193813, 57295, 68240, 96979, 50769, 101568, 68219, 11739, 78294, 68581, 67684, 22019, 72459, 66576, 76479, 70556, 235339, 14030, 320557, 70335, 68988, 20218, 21974, 233532, 12…
nucleoplasm	GO:0005654	1.93394e-26	105	34.1279	1487	NPM1, NHP2, SIN3A, PIAS1, PDS5B, CDC5L, U2AF2, NHP2L1, RNMT, SART3, RPA3, NUDT21, RPS27A, LUC7L3, SMNDC1, PRPF31, TOP2B, RSF1, SMC3, SRSF11, WDR61, MTA2, FRG1, RBMX, HNRNPA3, TERF2IP, PHC2, SFPQ, RNPS1, CRNKL1, POLR2D, PNN, GAR1, TRIM28, SUPT16H, COIL, THOC3, PRPF8, RPS2, SF3A3, RPS6KA5, PPP1R8, CREB1, PRPF40A, RBBP7, APEX1, NOP58, SF3B3, NFYC, PPIH, PSME3, RORB, GLI2, ATRX, ALKBH5, CSNK2A1, SURF…	4869, 55651, 25942, 8554, 23047, 988, 11338, 4809, 8731, 9733, 6119, 11051, 6233, 51747, 10285, 26121, 7155, 51773, 9126, 9295, 80349, 9219, 2483, 27316, 220988, 54386, 1912, 6421, 10921, 51340, 5433, 5411, 54433, 10155, 11198, 8161, 84321, 10594, 6187, 10946, 9252, 5511, 1385, 55660, 5931, 328, 51602, 23450, 4802, 10465, 10197, 6096, 2736, 546, 54890, 1457, 6838, 6636, 6598, 84844, 9775, 6917, 5…	18148, 52530, 20466, 56469, 100710, 71702, 22185, 20826, 67897, 53890, 68240, 68219, 78294, 67684, 76479, 68988, 21974, 233532, 13006, 69207, 66317, 23942, 14300, 19655, 229279, 57321, 54383, 71514, 19826, 66877, 69241, 18949, 68147, 21849, 114741, 12812, 73666, 192159, 16898, 75062, 73086, 100336, 12912, 56194, 245688, 11792, 55989, 101943, 18046, 66101, 19192, 225998, 14633, 22589, 268420, 1299…
organelle	GO:0043226	4.96168e-26	366	280.826	12236	GNB3, MAPRE3, NDUFB6, TMEM35, MRPL10, CSE1L, GNB1, USP39, NPM1, CAMK1D, NHP2, SIN3A, MYEF2, ELMOD2, FABP7, USF1, PIAS1, CETN2, PDS5B, CISD2, ME1, LRRC59, OPN1SW, DNAJC11, CDC5L, U2AF2, TRNT1, NHP2L1, RPL9, RNMT, GABPA, SART3, CCAR2, RRP1B, DIDO1, MCFD2, ICMT, RPA3, PTGES2, ATP8A2, VRK3, PDE6G, NUDT21, SLC25A4, RPS27A, TMED10, LUC7L3, TPP2, HTATSF1, UQCRH, SMNDC1, SLC25A33, DLAT, EWSR1, FAM169A, R…	2784, 22924, 4712, 59353, 124995, 1434, 2782, 10713, 4869, 57118, 55651, 25942, 50804, 255520, 2173, 7391, 8554, 1069, 23047, 493856, 4199, 55379, 611, 55735, 988, 11338, 51095, 4809, 6133, 8731, 2551, 9733, 57805, 23076, 11083, 90411, 23463, 6119, 80142, 51761, 51231, 5148, 11051, 291, 6233, 10972, 51747, 7174, 27336, 7388, 10285, 84275, 1737, 2130, 26049, 92840, 26121, 10657, 585, 7155, 51773, …	14695, 100732, 230075, 67564, 107732, 110750, 14688, 28035, 18148, 227541, 52530, 20466, 17876, 244548, 12140, 22278, 56469, 26370, 100710, 67006, 17436, 98238, 12057, 230935, 71702, 22185, 70047, 20826, 20005, 67897, 14390, 53890, 219158, 72462, 23856, 193813, 57295, 68240, 96979, 50769, 101568, 18588, 68219, 11739, 78294, 68581, 67684, 22019, 72459, 66576, 76479, 70556, 235339, 14030, 320557, 7…
spliceosomal complex	GO:0005681	1.66189e-25	35	3.44262	150	USP39, CDC5L, U2AF2, NHP2L1, CCAR2, SMNDC1, PRPF31, RALY, FRG1, RBMX, HNRNPA3, CRNKL1, PNN, PRPF8, SF3A3, RBM17, PPP1R8, SF3B3, HNRNPH3, DDX5, PPIH, SNRPF, PHF5A, EIF4A3, SF3A1, SKIV2L2, PRPF4, HNRNPH1, YBX1, PRPF6, SART1, XAB2, PRPF19, CTNNBL1, DDX23	10713, 988, 11338, 4809, 57805, 10285, 26121, 22913, 2483, 27316, 220988, 51340, 5411, 10594, 10946, 84991, 5511, 23450, 3189, 1655, 10465, 6636, 84844, 9775, 10291, 23517, 9128, 3187, 4904, 24148, 9092, 56949, 27339, 56259, 9416	28035, 71702, 22185, 20826, 219158, 76479, 68988, 19383, 14300, 19655, 229279, 66877, 18949, 192159, 75062, 76938, 100336, 101943, 432467, 13207, 66101, 69878, 68479, 192170, 67465, 72198, 70052, 59013, 22608, 68879, 20227, 67439, 28000, 66642, 74351
macromolecular complex	GO:0032991	6.5119e-25	198	103.072	4491	MAPRE3, NDUFB6, MRPL10, GNB1, USP39, NPM1, NHP2, SIN3A, USF1, CETN2, PDS5B, CISD2, CDC5L, U2AF2, NHP2L1, RPL9, RNMT, GABPA, CCAR2, RRP1B, RPA3, NUDT21, RPS27A, TMED10, LUC7L3, SMNDC1, DLAT, PRPF31, KHDRBS1, BBS4, TOP2B, RSF1, SSR4, BBS9, NDUFS7, NDUFS4, SMC3, MSH2, NDUFA12, C14orf2, WDR61, RALY, MTA2, PEX5L, SNAP25, FRG1, STX3, NDUFB10, PUF60, RBMX, NUP93, HOOK1, SRP14, KARS, DNMT3A, NDUFB5, FTH1…	22924, 4712, 124995, 2782, 10713, 4869, 55651, 25942, 7391, 1069, 23047, 493856, 988, 11338, 4809, 6133, 8731, 2551, 57805, 23076, 6119, 11051, 6233, 10972, 51747, 10285, 1737, 26121, 10657, 585, 7155, 51773, 6748, 27241, 374291, 4724, 9126, 4436, 55967, 9556, 80349, 22913, 9219, 51555, 6616, 2483, 6809, 4716, 22827, 27316, 9688, 51361, 6727, 3735, 1788, 4711, 2495, 4706, 220988, 54386, 1912, 642…	100732, 230075, 107732, 14688, 28035, 18148, 52530, 20466, 22278, 26370, 100710, 67006, 71702, 22185, 20826, 20005, 67897, 14390, 219158, 72462, 68240, 68219, 78294, 68581, 67684, 76479, 235339, 68988, 20218, 102774, 21974, 233532, 20832, 319845, 75406, 17993, 13006, 17685, 66414, 70257, 66317, 19383, 23942, 58869, 20614, 14300, 20908, 68342, 67959, 19655, 71805, 77963, 20813, 85305, 13435, 66046…
intracellular	GO:0005622	2.10366e-24	374	296.754	12930	MAPRE3, NDUFB6, TMEM35, MRPL10, CSE1L, GNB1, USP39, NPM1, CADM2, CAMK1D, NHP2, SIN3A, CA8, MYEF2, ELMOD2, FABP7, USF1, PIAS1, CETN2, PDS5B, CISD2, ME1, LRRC59, DNAJC11, CDC5L, U2AF2, TRNT1, NHP2L1, RPL9, RNMT, GABPA, SART3, CCAR2, RRP1B, DIDO1, MCFD2, ICMT, RPA3, PTGES2, ATP8A2, VRK3, NUDT21, SLC25A4, RPS27A, GDE1, TMED10, LUC7L3, TPP2, HTATSF1, UQCRH, SMNDC1, SLC25A33, DLAT, EWSR1, FAM169A, REEP…	22924, 4712, 59353, 124995, 1434, 2782, 10713, 4869, 253559, 57118, 55651, 25942, 767, 50804, 255520, 2173, 7391, 8554, 1069, 23047, 493856, 4199, 55379, 55735, 988, 11338, 51095, 4809, 6133, 8731, 2551, 9733, 57805, 23076, 11083, 90411, 23463, 6119, 80142, 51761, 51231, 11051, 291, 6233, 51573, 10972, 51747, 7174, 27336, 7388, 10285, 84275, 1737, 2130, 26049, 92840, 26121, 10657, 585, 7155, 1130…	100732, 230075, 67564, 107732, 110750, 14688, 28035, 18148, 239857, 227541, 52530, 20466, 12319, 17876, 244548, 12140, 22278, 56469, 26370, 100710, 67006, 17436, 98238, 230935, 71702, 22185, 70047, 20826, 20005, 67897, 14390, 53890, 219158, 72462, 23856, 193813, 57295, 68240, 96979, 50769, 101568, 68219, 11739, 78294, 56209, 68581, 67684, 22019, 72459, 66576, 76479, 70556, 235339, 14030, 320557, …
mitochondrial part	GO:0044429	2.7907e-24	73	18.5902	810	NDUFB6, MRPL10, CISD2, LRRC59, DNAJC11, CCAR2, SLC25A4, UQCRH, SLC25A33, DLAT, COX6C, YARS2, NDUFS7, NDUFS4, CYC1, NDUFA12, C14orf2, HSD17B8, IDH3G, NDUFB10, TRAP1, KARS, ROMO1, FKBP8, NDUFB5, NDUFAB1, GSR, SSBP1, AFG3L2, VDAC2, DNAJA3, MRPS9, COX7A2, SLC25A36, OXCT1, HARS2, ATP5L, CHCHD4, RHOT1, ACSL1, UQCR10, ATP5J, ECI1, PIN4, TIMM50, PDHB, SUPV3L1, TIMM44, MRPS21, ACSL6, IARS2, NDUFS6, COX4I1…	4712, 124995, 493856, 55379, 55735, 57805, 291, 7388, 84275, 1737, 1345, 51067, 374291, 4724, 1537, 55967, 9556, 7923, 3421, 4716, 10131, 3735, 140823, 23770, 4711, 4706, 2936, 6742, 10939, 7417, 9093, 64965, 1347, 55186, 5019, 23438, 10632, 131474, 55288, 2180, 29796, 522, 1632, 5303, 92609, 5162, 6832, 10469, 54460, 23305, 55699, 4726, 1327, 708, 56993, 8803, 10845, 4698, 84833, 54539, 10240, 1…	230075, 107732, 67006, 98238, 230935, 219158, 11739, 66576, 70556, 235339, 12864, 70120, 75406, 17993, 66445, 66414, 70257, 14979, 15929, 68342, 68015, 85305, 67067, 14232, 66046, 70316, 14782, 381760, 69597, 22334, 83945, 69527, 12866, 192287, 67041, 70791, 27425, 72170, 59040, 14081, 66152, 11957, 13177, 69713, 66525, 68263, 338359, 21856, 66292, 216739, 381314, 407785, 12857, 12261, 223696, 20…
intracellular part	GO:0044424	3.27769e-24	372	294.023	12811	MAPRE3, NDUFB6, TMEM35, MRPL10, CSE1L, GNB1, USP39, NPM1, CADM2, CAMK1D, NHP2, SIN3A, CA8, MYEF2, ELMOD2, FABP7, USF1, PIAS1, CETN2, PDS5B, CISD2, ME1, LRRC59, DNAJC11, CDC5L, U2AF2, TRNT1, NHP2L1, RPL9, RNMT, GABPA, SART3, CCAR2, RRP1B, DIDO1, MCFD2, ICMT, RPA3, PTGES2, ATP8A2, VRK3, NUDT21, SLC25A4, RPS27A, GDE1, TMED10, LUC7L3, TPP2, HTATSF1, UQCRH, SMNDC1, SLC25A33, DLAT, EWSR1, FAM169A, REEP…	22924, 4712, 59353, 124995, 1434, 2782, 10713, 4869, 253559, 57118, 55651, 25942, 767, 50804, 255520, 2173, 7391, 8554, 1069, 23047, 493856, 4199, 55379, 55735, 988, 11338, 51095, 4809, 6133, 8731, 2551, 9733, 57805, 23076, 11083, 90411, 23463, 6119, 80142, 51761, 51231, 11051, 291, 6233, 51573, 10972, 51747, 7174, 27336, 7388, 10285, 84275, 1737, 2130, 26049, 92840, 26121, 10657, 585, 7155, 1130…	100732, 230075, 67564, 107732, 110750, 14688, 28035, 18148, 239857, 227541, 52530, 20466, 12319, 17876, 244548, 12140, 22278, 56469, 26370, 100710, 67006, 17436, 98238, 230935, 71702, 22185, 70047, 20826, 20005, 67897, 14390, 53890, 219158, 72462, 23856, 193813, 57295, 68240, 96979, 50769, 101568, 68219, 11739, 78294, 56209, 68581, 67684, 22019, 72459, 66576, 76479, 70556, 235339, 14030, 320557, …
intracellular organelle	GO:0043229	5.21108e-24	345	256.269	11166	MAPRE3, NDUFB6, TMEM35, MRPL10, CSE1L, GNB1, USP39, NPM1, CAMK1D, NHP2, SIN3A, MYEF2, ELMOD2, FABP7, USF1, PIAS1, CETN2, PDS5B, CISD2, ME1, LRRC59, DNAJC11, CDC5L, U2AF2, TRNT1, NHP2L1, RPL9, RNMT, GABPA, SART3, CCAR2, RRP1B, DIDO1, MCFD2, ICMT, RPA3, PTGES2, ATP8A2, VRK3, NUDT21, SLC25A4, RPS27A, TMED10, LUC7L3, TPP2, HTATSF1, UQCRH, SMNDC1, SLC25A33, DLAT, EWSR1, FAM169A, REEP6, PRPF31, KHDRBS1…	22924, 4712, 59353, 124995, 1434, 2782, 10713, 4869, 57118, 55651, 25942, 50804, 255520, 2173, 7391, 8554, 1069, 23047, 493856, 4199, 55379, 55735, 988, 11338, 51095, 4809, 6133, 8731, 2551, 9733, 57805, 23076, 11083, 90411, 23463, 6119, 80142, 51761, 51231, 11051, 291, 6233, 10972, 51747, 7174, 27336, 7388, 10285, 84275, 1737, 2130, 26049, 92840, 26121, 10657, 585, 7155, 51773, 1345, 6748, 27241…	100732, 230075, 67564, 107732, 110750, 14688, 28035, 18148, 227541, 52530, 20466, 17876, 244548, 12140, 22278, 56469, 26370, 100710, 67006, 17436, 98238, 230935, 71702, 22185, 70047, 20826, 20005, 67897, 14390, 53890, 219158, 72462, 23856, 193813, 57295, 68240, 96979, 50769, 101568, 68219, 11739, 78294, 68581, 67684, 22019, 72459, 66576, 76479, 70556, 235339, 14030, 320557, 70335, 68988, 20218, 1…
mitochondrion	GO:0005739	3.17579e-22	100	35.459	1545	NDUFB6, MRPL10, CISD2, ME1, LRRC59, DNAJC11, TRNT1, CCAR2, PTGES2, SLC25A4, UQCRH, SLC25A33, DLAT, COX6C, YARS2, NDUFS7, NDUFS4, CYC1, NDUFA12, C14orf2, HSD17B8, IDH3G, NDUFB10, TRAP1, MDH1, KARS, ROMO1, FKBP8, NDUFB5, FTH1, NDUFAB1, GSR, SSBP1, AFG3L2, MTIF2, VDAC2, DNAJA3, MRPS9, GCAT, COX7A2, SLC25A36, OXCT1, GATC, HARS2, ATP5L, APEX1, CHCHD4, ILF3, MRPS10, RHOT1, MPDU1, WWOX, PSAP, ACSL1, TAC…	4712, 124995, 493856, 4199, 55379, 55735, 51095, 57805, 80142, 291, 7388, 84275, 1737, 1345, 51067, 374291, 4724, 1537, 55967, 9556, 7923, 3421, 4716, 10131, 4190, 3735, 140823, 23770, 4711, 2495, 4706, 2936, 6742, 10939, 4528, 7417, 9093, 64965, 23464, 1347, 55186, 5019, 283459, 23438, 10632, 328, 131474, 3609, 55173, 55288, 9526, 51741, 5660, 2180, 51204, 546, 29796, 522, 1632, 5303, 92609, 473…	230075, 107732, 67006, 17436, 98238, 230935, 70047, 219158, 96979, 11739, 66576, 70556, 235339, 12864, 70120, 75406, 17993, 66445, 66414, 70257, 14979, 15929, 68342, 68015, 17449, 85305, 67067, 14232, 66046, 14319, 70316, 14782, 381760, 69597, 76784, 22334, 83945, 69527, 26912, 12866, 192287, 67041, 384281, 70791, 27425, 11792, 72170, 16201, 64657, 59040, 24070, 80707, 19156, 14081, 70207, 22589,…
nuclear speck	GO:0016607	5.3852e-21	33	4.01639	175	PIAS1, CDC5L, U2AF2, SART3, LUC7L3, SMNDC1, PRPF31, RNPS1, CRNKL1, PNN, THOC3, PRPF8, SF3A3, PPP1R8, PRPF40A, APEX1, PPIH, GLI2, ALKBH5, PHF5A, EIF4A3, TIMM50, FYTTD1, PRPF4, CTR9, PRPF6, WBP11, PIN1, CHTOP, PRPF19, NXF1, PPIG, PSPC1	8554, 988, 11338, 9733, 51747, 10285, 26121, 10921, 51340, 5411, 84321, 10594, 10946, 5511, 55660, 328, 10465, 2736, 54890, 84844, 9775, 92609, 84248, 9128, 9646, 24148, 51729, 5300, 26097, 27339, 10482, 9360, 55269	56469, 71702, 22185, 53890, 67684, 76479, 68988, 19826, 66877, 18949, 73666, 192159, 75062, 100336, 56194, 11792, 66101, 14633, 268420, 68479, 192170, 66525, 69823, 70052, 22083, 68879, 60321, 23988, 66511, 28000, 53319, 228005, 66645
nuclear body	GO:0016604	1.23301e-20	43	7.50492	327	NHP2, PIAS1, CDC5L, U2AF2, SART3, NUDT21, LUC7L3, SMNDC1, PRPF31, FRG1, SFPQ, RNPS1, CRNKL1, PNN, GAR1, COIL, THOC3, PRPF8, SF3A3, PPP1R8, PRPF40A, APEX1, NOP58, PPIH, GLI2, ATRX, ALKBH5, PHF5A, EIF4A3, TIMM50, FYTTD1, PRPF4, CTR9, PRPF6, WBP11, SART1, PIN1, CHTOP, PRPF19, DKC1, NXF1, PPIG, PSPC1	55651, 8554, 988, 11338, 9733, 11051, 51747, 10285, 26121, 2483, 6421, 10921, 51340, 5411, 54433, 8161, 84321, 10594, 10946, 5511, 55660, 328, 51602, 10465, 2736, 546, 54890, 84844, 9775, 92609, 84248, 9128, 9646, 24148, 51729, 9092, 5300, 26097, 27339, 1736, 10482, 9360, 55269	52530, 56469, 71702, 22185, 53890, 68219, 67684, 76479, 68988, 14300, 71514, 19826, 66877, 18949, 68147, 12812, 73666, 192159, 75062, 100336, 56194, 11792, 55989, 66101, 14633, 22589, 268420, 68479, 192170, 66525, 69823, 70052, 22083, 68879, 60321, 20227, 23988, 66511, 28000, 245474, 53319, 228005, 66645
nucleolus	GO:0005730	4.20609e-20	104	40.4852	1764	CSE1L, NPM1, NHP2, SIN3A, MYEF2, USF1, PDS5B, CDC5L, U2AF2, NHP2L1, RPL9, RNMT, GABPA, RRP1B, LUC7L3, HTATSF1, KHDRBS1, TOP2B, SMC3, SRSF11, WDR61, MTA2, IDH3G, GTPBP4, FRG1, TRAP1, SRP14, DNMT3A, NDUFB5, RANBP3, PHC2, PNN, GAR1, DDX17, COIL, MRPS9, RPS2, GCAT, SF3A3, RBM17, PPP1R8, CREB1, MSH6, PRPF40A, VPS37A, APEX1, ILF3, NOP58, HNRNPH3, NFYC, DDX5, PSME3, ATRX, SURF6, SMARCB1, EIF4A3, TCEA1, …	1434, 4869, 55651, 25942, 50804, 7391, 23047, 988, 11338, 4809, 6133, 8731, 2551, 23076, 51747, 27336, 10657, 7155, 9126, 9295, 80349, 9219, 3421, 23560, 2483, 10131, 6727, 1788, 4711, 8498, 1912, 5411, 54433, 10521, 8161, 64965, 6187, 23464, 10946, 84991, 5511, 1385, 2956, 55660, 137492, 328, 3609, 51602, 3189, 4802, 1655, 10197, 546, 6838, 6598, 9775, 6917, 5303, 10291, 84248, 23517, 4736, 7251…	110750, 18148, 52530, 20466, 17876, 22278, 100710, 71702, 22185, 20826, 20005, 67897, 14390, 72462, 67684, 72459, 20218, 21974, 13006, 69207, 66317, 23942, 15929, 69237, 14300, 68015, 20813, 13435, 66046, 71810, 54383, 18949, 68147, 67040, 12812, 69527, 16898, 26912, 75062, 76938, 100336, 12912, 17688, 56194, 52348, 11792, 16201, 55989, 432467, 18046, 13207, 19192, 22589, 20935, 20587, 192170, 21…
nucleus	GO:0005634	3.42714e-17	229	147.207	6414	CSE1L, USP39, NPM1, CAMK1D, NHP2, SIN3A, MYEF2, FABP7, USF1, PIAS1, CETN2, PDS5B, LRRC59, CDC5L, U2AF2, NHP2L1, RPL9, RNMT, GABPA, SART3, CCAR2, RRP1B, DIDO1, RPA3, PTGES2, VRK3, NUDT21, SLC25A4, RPS27A, LUC7L3, TPP2, HTATSF1, SMNDC1, EWSR1, FAM169A, REEP6, PRPF31, KHDRBS1, TOP2B, RSF1, SMC3, NOVA2, MSH2, CYC1, SRSF11, WDR61, RALY, MTA2, IDH3G, GTPBP4, FRG1, ARIH2, PUF60, TRAP1, RBMX, NUP93, STK3…	1434, 10713, 4869, 57118, 55651, 25942, 50804, 2173, 7391, 8554, 1069, 23047, 55379, 988, 11338, 4809, 6133, 8731, 2551, 9733, 57805, 23076, 11083, 6119, 80142, 51231, 11051, 291, 6233, 51747, 7174, 27336, 10285, 2130, 26049, 92840, 26121, 10657, 7155, 51773, 9126, 4858, 4436, 1537, 9295, 80349, 22913, 9219, 3421, 23560, 2483, 10425, 22827, 10131, 27316, 9688, 27347, 6727, 8079, 3735, 1788, 4711,…	110750, 28035, 18148, 227541, 52530, 20466, 17876, 12140, 22278, 56469, 26370, 100710, 98238, 71702, 22185, 20826, 20005, 67897, 14390, 53890, 219158, 72462, 23856, 68240, 96979, 101568, 68219, 11739, 78294, 67684, 22019, 72459, 76479, 14030, 320557, 70335, 68988, 20218, 21974, 233532, 13006, 384569, 17685, 66445, 69207, 66317, 19383, 23942, 15929, 69237, 14300, 23807, 67959, 68015, 19655, 71805,…
catalytic step 2 spliceosome	GO:0071013	6.53985e-17	21	1.83607	80	CDC5L, RALY, FRG1, RBMX, HNRNPA3, CRNKL1, PNN, PRPF8, SF3A3, SF3B3, DDX5, SNRPF, EIF4A3, SF3A1, SKIV2L2, HNRNPH1, PRPF6, SART1, XAB2, PRPF19, DDX23	988, 22913, 2483, 27316, 220988, 51340, 5411, 10594, 10946, 23450, 1655, 6636, 9775, 10291, 23517, 3187, 24148, 9092, 56949, 27339, 9416	71702, 19383, 14300, 19655, 229279, 66877, 18949, 192159, 75062, 101943, 13207, 69878, 192170, 67465, 72198, 59013, 68879, 20227, 67439, 28000, 74351
nucleoplasm part	GO:0044451	1.78552e-16	54	14.918	650	NHP2, SIN3A, PIAS1, CDC5L, U2AF2, SART3, NUDT21, LUC7L3, SMNDC1, PRPF31, WDR61, MTA2, FRG1, SFPQ, RNPS1, CRNKL1, POLR2D, PNN, GAR1, COIL, THOC3, PRPF8, SF3A3, PPP1R8, PRPF40A, RBBP7, APEX1, NOP58, PPIH, GLI2, ATRX, ALKBH5, CSNK2A1, PHF5A, EIF4A3, TIMM50, FYTTD1, PRPF4, CTR9, PRPF6, POLR2E, RUVBL2, WBP11, SART1, PIN1, CHD4, CHTOP, PRPF19, HCFC1, POLR2G, DKC1, NXF1, PPIG, PSPC1	55651, 25942, 8554, 988, 11338, 9733, 11051, 51747, 10285, 26121, 80349, 9219, 2483, 6421, 10921, 51340, 5433, 5411, 54433, 8161, 84321, 10594, 10946, 5511, 55660, 5931, 328, 51602, 10465, 2736, 546, 54890, 1457, 84844, 9775, 92609, 84248, 9128, 9646, 24148, 5434, 10856, 51729, 9092, 5300, 1108, 26097, 27339, 3054, 5436, 1736, 10482, 9360, 55269	52530, 20466, 56469, 71702, 22185, 53890, 68219, 67684, 76479, 68988, 66317, 23942, 14300, 71514, 19826, 66877, 69241, 18949, 68147, 12812, 73666, 192159, 75062, 100336, 56194, 245688, 11792, 55989, 66101, 14633, 22589, 268420, 12995, 68479, 192170, 66525, 69823, 70052, 22083, 68879, 66420, 20174, 60321, 20227, 23988, 107932, 66511, 28000, 15161, 67710, 245474, 53319, 228005, 66645
non-membrane-bounded organelle	GO:0043228	1.95074e-16	171	97.2197	4236	MAPRE3, MRPL10, CSE1L, NPM1, NHP2, SIN3A, MYEF2, ELMOD2, USF1, CETN2, PDS5B, LRRC59, CDC5L, U2AF2, NHP2L1, RPL9, RNMT, GABPA, CCAR2, RRP1B, DIDO1, RPA3, NUDT21, RPS27A, LUC7L3, HTATSF1, SMNDC1, KHDRBS1, BBS4, TOP2B, BBS9, PITPNM1, SMC3, MSH2, SRSF11, WDR61, MTA2, IDH3G, GTPBP4, FRG1, TRAP1, RBMX, MDH1, STK39, HOOK1, SRP14, KARS, DNMT3A, NDUFB5, RANBP3, TERF2IP, PHC2, SSBP1, SFPQ, POLR2D, VDAC2, C…	22924, 124995, 1434, 4869, 55651, 25942, 50804, 255520, 7391, 1069, 23047, 55379, 988, 11338, 4809, 6133, 8731, 2551, 57805, 23076, 11083, 6119, 11051, 6233, 51747, 27336, 10285, 10657, 585, 7155, 27241, 9600, 9126, 4436, 9295, 80349, 9219, 3421, 23560, 2483, 10131, 27316, 4190, 27347, 51361, 6727, 3735, 1788, 4711, 8498, 54386, 1912, 6742, 6421, 5433, 7417, 8452, 5411, 54433, 10155, 10521, 11198…	100732, 107732, 110750, 18148, 52530, 20466, 17876, 244548, 22278, 26370, 100710, 98238, 71702, 22185, 20826, 20005, 67897, 14390, 219158, 72462, 23856, 68240, 68219, 78294, 67684, 72459, 76479, 20218, 102774, 21974, 319845, 18739, 13006, 17685, 69207, 66317, 23942, 15929, 69237, 14300, 68015, 19655, 17449, 53416, 77963, 20813, 85305, 13435, 66046, 71810, 57321, 54383, 381760, 71514, 69241, 22334…
intracellular non-membrane-bounded organelle	GO:0043232	1.95074e-16	171	97.2197	4236	MAPRE3, MRPL10, CSE1L, NPM1, NHP2, SIN3A, MYEF2, ELMOD2, USF1, CETN2, PDS5B, LRRC59, CDC5L, U2AF2, NHP2L1, RPL9, RNMT, GABPA, CCAR2, RRP1B, DIDO1, RPA3, NUDT21, RPS27A, LUC7L3, HTATSF1, SMNDC1, KHDRBS1, BBS4, TOP2B, BBS9, PITPNM1, SMC3, MSH2, SRSF11, WDR61, MTA2, IDH3G, GTPBP4, FRG1, TRAP1, RBMX, MDH1, STK39, HOOK1, SRP14, KARS, DNMT3A, NDUFB5, RANBP3, TERF2IP, PHC2, SSBP1, SFPQ, POLR2D, VDAC2, C…	22924, 124995, 1434, 4869, 55651, 25942, 50804, 255520, 7391, 1069, 23047, 55379, 988, 11338, 4809, 6133, 8731, 2551, 57805, 23076, 11083, 6119, 11051, 6233, 51747, 27336, 10285, 10657, 585, 7155, 27241, 9600, 9126, 4436, 9295, 80349, 9219, 3421, 23560, 2483, 10131, 27316, 4190, 27347, 51361, 6727, 3735, 1788, 4711, 8498, 54386, 1912, 6742, 6421, 5433, 7417, 8452, 5411, 54433, 10155, 10521, 11198…	100732, 107732, 110750, 18148, 52530, 20466, 17876, 244548, 22278, 26370, 100710, 98238, 71702, 22185, 20826, 20005, 67897, 14390, 219158, 72462, 23856, 68240, 68219, 78294, 67684, 72459, 76479, 20218, 102774, 21974, 319845, 18739, 13006, 17685, 69207, 66317, 23942, 15929, 69237, 14300, 68015, 19655, 17449, 53416, 77963, 20813, 85305, 13435, 66046, 71810, 57321, 54383, 381760, 71514, 69241, 22334…
mitochondrial inner membrane	GO:0005743	1.46695e-15	39	8.4459	368	NDUFB6, DNAJC11, SLC25A4, UQCRH, SLC25A33, COX6C, NDUFS7, NDUFS4, CYC1, NDUFA12, C14orf2, NDUFB10, TRAP1, ROMO1, NDUFB5, NDUFAB1, AFG3L2, VDAC2, COX7A2, SLC25A36, ATP5L, UQCR10, ATP5J, ECI1, TIMM50, TIMM44, NDUFS6, COX4I1, TOMM22, CLPX, NDUFA5, USMG5, NDUFB11, APOOL, NDUFA1, HSPD1, EXOG, CHCHD6, ACAT1	4712, 55735, 291, 7388, 84275, 1345, 374291, 4724, 1537, 55967, 9556, 4716, 10131, 140823, 4711, 4706, 10939, 7417, 1347, 55186, 10632, 29796, 522, 1632, 92609, 10469, 4726, 1327, 56993, 10845, 4698, 84833, 54539, 139322, 4694, 3329, 9941, 84303, 38	230075, 230935, 11739, 66576, 70556, 12864, 75406, 17993, 66445, 66414, 70257, 68342, 68015, 67067, 66046, 70316, 69597, 22334, 12866, 192287, 27425, 66152, 11957, 13177, 66525, 21856, 407785, 12857, 223696, 270166, 68202, 66477, 104130, 68117, 54405, 15510, 208194, 66098, 110446
organelle inner membrane	GO:0019866	2.00226e-15	41	9.40984	410	NDUFB6, DNAJC11, SLC25A4, UQCRH, SLC25A33, FAM169A, COX6C, NDUFS7, NDUFS4, CYC1, NDUFA12, C14orf2, NDUFB10, TRAP1, ROMO1, NDUFB5, NDUFAB1, AFG3L2, VDAC2, COX7A2, SLC25A36, ATP5L, CBX3, UQCR10, ATP5J, ECI1, TIMM50, TIMM44, NDUFS6, COX4I1, TOMM22, CLPX, NDUFA5, USMG5, NDUFB11, APOOL, NDUFA1, HSPD1, EXOG, CHCHD6, ACAT1	4712, 55735, 291, 7388, 84275, 26049, 1345, 374291, 4724, 1537, 55967, 9556, 4716, 10131, 140823, 4711, 4706, 10939, 7417, 1347, 55186, 10632, 11335, 29796, 522, 1632, 92609, 10469, 4726, 1327, 56993, 10845, 4698, 84833, 54539, 139322, 4694, 3329, 9941, 84303, 38	230075, 230935, 11739, 66576, 70556, 320557, 12864, 75406, 17993, 66445, 66414, 70257, 68342, 68015, 67067, 66046, 70316, 69597, 22334, 12866, 192287, 27425, 12417, 66152, 11957, 13177, 66525, 21856, 407785, 12857, 223696, 270166, 68202, 66477, 104130, 68117, 54405, 15510, 208194, 66098, 110446
mitochondrial matrix	GO:0005759	1.73288e-14	35	7.34426	320	MRPL10, LRRC59, CCAR2, DLAT, YARS2, HSD17B8, IDH3G, TRAP1, KARS, NDUFAB1, GSR, SSBP1, VDAC2, DNAJA3, MRPS9, OXCT1, HARS2, ECI1, PIN4, PDHB, SUPV3L1, TIMM44, MRPS21, IARS2, C1QBP, SUCLA2, CLPX, MRPS31, CS, PDHX, HSPD1, OGDHL, HAGH, ACAT1, IDH3B	124995, 55379, 57805, 1737, 51067, 7923, 3421, 10131, 3735, 4706, 2936, 6742, 7417, 9093, 64965, 5019, 23438, 1632, 5303, 5162, 6832, 10469, 54460, 55699, 708, 8803, 10845, 10240, 1431, 8050, 3329, 55753, 3029, 38, 3420	107732, 98238, 219158, 235339, 70120, 14979, 15929, 68015, 85305, 70316, 14782, 381760, 22334, 83945, 69527, 67041, 70791, 13177, 69713, 68263, 338359, 21856, 66292, 381314, 12261, 20916, 270166, 57312, 12974, 27402, 15510, 239017, 14651, 110446, 170718
mitochondrial envelope	GO:0005740	2.24853e-14	47	13.0361	568	NDUFB6, CISD2, DNAJC11, SLC25A4, UQCRH, SLC25A33, COX6C, NDUFS7, NDUFS4, CYC1, NDUFA12, C14orf2, HSD17B8, NDUFB10, TRAP1, ROMO1, FKBP8, NDUFB5, NDUFAB1, AFG3L2, VDAC2, COX7A2, SLC25A36, ATP5L, CHCHD4, RHOT1, ACSL1, UQCR10, ATP5J, ECI1, TIMM50, TIMM44, ACSL6, NDUFS6, COX4I1, TOMM22, CLPX, NDUFA5, USMG5, NDUFB11, APOOL, HTRA2, NDUFA1, HSPD1, EXOG, CHCHD6, ACAT1	4712, 493856, 55735, 291, 7388, 84275, 1345, 374291, 4724, 1537, 55967, 9556, 7923, 4716, 10131, 140823, 23770, 4711, 4706, 10939, 7417, 1347, 55186, 10632, 131474, 55288, 2180, 29796, 522, 1632, 92609, 10469, 23305, 4726, 1327, 56993, 10845, 4698, 84833, 54539, 139322, 27429, 4694, 3329, 9941, 84303, 38	230075, 67006, 230935, 11739, 66576, 70556, 12864, 75406, 17993, 66445, 66414, 70257, 14979, 68342, 68015, 67067, 14232, 66046, 70316, 69597, 22334, 12866, 192287, 27425, 72170, 59040, 14081, 66152, 11957, 13177, 66525, 21856, 216739, 407785, 12857, 223696, 270166, 68202, 66477, 104130, 68117, 64704, 54405, 15510, 208194, 66098, 110446
organelle envelope	GO:0031967	2.77843e-14	61	20.7705	905	NDUFB6, CISD2, LRRC59, DNAJC11, SLC25A4, UQCRH, SLC25A33, FAM169A, COX6C, NDUFS7, NDUFS4, CYC1, NDUFA12, C14orf2, HSD17B8, GTPBP4, NDUFB10, TRAP1, NUP93, ROMO1, FKBP8, NDUFB5, NDUFAB1, AFG3L2, VDAC2, NUCB2, COX7A2, SLC25A36, ATP5L, CHCHD4, RHOT1, CBX3, ACSL1, UQCR10, ATP5J, ECI1, NUP210, TIMM50, TIMM44, ACSL6, NDUFS6, COX4I1, NUP205, GUCY2D, TOMM22, YBX1, CLPX, NDUFA5, USMG5, NDUFB11, NUP133, APO…	4712, 493856, 55379, 55735, 291, 7388, 84275, 26049, 1345, 374291, 4724, 1537, 55967, 9556, 7923, 23560, 4716, 10131, 9688, 140823, 23770, 4711, 4706, 10939, 7417, 4925, 1347, 55186, 10632, 131474, 55288, 11335, 2180, 29796, 522, 1632, 23225, 92609, 10469, 23305, 4726, 1327, 23165, 3000, 56993, 4904, 10845, 4698, 84833, 54539, 55746, 139322, 27429, 142, 4694, 10482, 3329, 5905, 9941, 84303, 38	230075, 67006, 98238, 230935, 11739, 66576, 70556, 320557, 12864, 75406, 17993, 66445, 66414, 70257, 14979, 69237, 68342, 68015, 71805, 67067, 14232, 66046, 70316, 69597, 22334, 53322, 12866, 192287, 27425, 72170, 59040, 12417, 14081, 66152, 11957, 13177, 54563, 66525, 21856, 216739, 407785, 12857, 70699, 14919, 223696, 22608, 270166, 68202, 66477, 104130, 234865, 68117, 64704, 11545, 54405, 5331…
envelope	GO:0031975	3.5552e-14	61	20.8852	910	NDUFB6, CISD2, LRRC59, DNAJC11, SLC25A4, UQCRH, SLC25A33, FAM169A, COX6C, NDUFS7, NDUFS4, CYC1, NDUFA12, C14orf2, HSD17B8, GTPBP4, NDUFB10, TRAP1, NUP93, ROMO1, FKBP8, NDUFB5, NDUFAB1, AFG3L2, VDAC2, NUCB2, COX7A2, SLC25A36, ATP5L, CHCHD4, RHOT1, CBX3, ACSL1, UQCR10, ATP5J, ECI1, NUP210, TIMM50, TIMM44, ACSL6, NDUFS6, COX4I1, NUP205, GUCY2D, TOMM22, YBX1, CLPX, NDUFA5, USMG5, NDUFB11, NUP133, APO…	4712, 493856, 55379, 55735, 291, 7388, 84275, 26049, 1345, 374291, 4724, 1537, 55967, 9556, 7923, 23560, 4716, 10131, 9688, 140823, 23770, 4711, 4706, 10939, 7417, 4925, 1347, 55186, 10632, 131474, 55288, 11335, 2180, 29796, 522, 1632, 23225, 92609, 10469, 23305, 4726, 1327, 23165, 3000, 56993, 4904, 10845, 4698, 84833, 54539, 55746, 139322, 27429, 142, 4694, 10482, 3329, 5905, 9941, 84303, 38	230075, 67006, 98238, 230935, 11739, 66576, 70556, 320557, 12864, 75406, 17993, 66445, 66414, 70257, 14979, 69237, 68342, 68015, 71805, 67067, 14232, 66046, 70316, 69597, 22334, 53322, 12866, 192287, 27425, 72170, 59040, 12417, 14081, 66152, 11957, 13177, 54563, 66525, 21856, 216739, 407785, 12857, 70699, 14919, 223696, 22608, 270166, 68202, 66477, 104130, 234865, 68117, 64704, 11545, 54405, 5331…
mitochondrial membrane	GO:0031966	4.09211e-14	45	12.2328	533	NDUFB6, CISD2, DNAJC11, SLC25A4, UQCRH, SLC25A33, COX6C, NDUFS7, NDUFS4, CYC1, NDUFA12, C14orf2, NDUFB10, TRAP1, ROMO1, FKBP8, NDUFB5, NDUFAB1, AFG3L2, VDAC2, COX7A2, SLC25A36, ATP5L, RHOT1, ACSL1, UQCR10, ATP5J, ECI1, TIMM50, TIMM44, ACSL6, NDUFS6, COX4I1, TOMM22, CLPX, NDUFA5, USMG5, NDUFB11, APOOL, HTRA2, NDUFA1, HSPD1, EXOG, CHCHD6, ACAT1	4712, 493856, 55735, 291, 7388, 84275, 1345, 374291, 4724, 1537, 55967, 9556, 4716, 10131, 140823, 23770, 4711, 4706, 10939, 7417, 1347, 55186, 10632, 55288, 2180, 29796, 522, 1632, 92609, 10469, 23305, 4726, 1327, 56993, 10845, 4698, 84833, 54539, 139322, 27429, 4694, 3329, 9941, 84303, 38	230075, 67006, 230935, 11739, 66576, 70556, 12864, 75406, 17993, 66445, 66414, 70257, 68342, 68015, 67067, 14232, 66046, 70316, 69597, 22334, 12866, 192287, 27425, 59040, 14081, 66152, 11957, 13177, 66525, 21856, 216739, 407785, 12857, 223696, 270166, 68202, 66477, 104130, 68117, 64704, 54405, 15510, 208194, 66098, 110446
cytoplasm	GO:0005737	1.65013e-12	291	223.862	9754	MAPRE3, NDUFB6, TMEM35, MRPL10, CSE1L, GNB1, NPM1, CADM2, CAMK1D, NHP2, SIN3A, CA8, MYEF2, FABP7, CETN2, PDS5B, CISD2, ME1, LRRC59, DNAJC11, CDC5L, TRNT1, RPL9, SART3, CCAR2, RRP1B, DIDO1, MCFD2, ICMT, PTGES2, ATP8A2, SLC25A4, RPS27A, GDE1, TMED10, TPP2, UQCRH, SMNDC1, SLC25A33, DLAT, EWSR1, REEP6, KHDRBS1, BBS4, TOP2B, PLCD3, COX6C, SSR4, BBS9, PITPNM1, YARS2, NDUFS7, NDUFS4, SMC3, PTDSS2, LMAN2…	22924, 4712, 59353, 124995, 1434, 2782, 4869, 253559, 57118, 55651, 25942, 767, 50804, 2173, 1069, 23047, 493856, 4199, 55379, 55735, 988, 51095, 6133, 9733, 57805, 23076, 11083, 90411, 23463, 80142, 51761, 291, 6233, 51573, 10972, 7174, 7388, 10285, 84275, 1737, 2130, 92840, 10657, 585, 7155, 113026, 1345, 6748, 27241, 9600, 51067, 374291, 4724, 9126, 81490, 10960, 1537, 55967, 9556, 5464, 7923,…	100732, 230075, 67564, 107732, 110750, 14688, 18148, 239857, 227541, 52530, 20466, 12319, 17876, 12140, 26370, 100710, 67006, 17436, 98238, 230935, 71702, 70047, 20005, 53890, 219158, 72462, 23856, 193813, 57295, 96979, 50769, 11739, 78294, 56209, 68581, 22019, 66576, 76479, 70556, 235339, 14030, 70335, 20218, 102774, 21974, 72469, 12864, 20832, 319845, 18739, 70120, 75406, 17993, 13006, 27388, 6…
cell part	GO:0044464	2.74197e-12	387	347.384	15136	GNB3, MAPRE3, NDUFB6, TMEM35, MRPL10, CSE1L, GNB1, USP39, NPM1, CADM2, CAMK1D, NHP2, SIN3A, CA8, MYEF2, ELMOD2, FABP7, USF1, PIAS1, CETN2, PDS5B, CISD2, ME1, LRRC59, OPN1SW, DNAJC11, CDC5L, U2AF2, TRNT1, NHP2L1, RPL9, RNMT, GABPA, SART3, CCAR2, RRP1B, DIDO1, MCFD2, ICMT, RPA3, PTGES2, ATP8A2, VRK3, PDE6G, NUDT21, SLC25A4, RPS27A, GDE1, TMED10, LUC7L3, TPP2, HTATSF1, UQCRH, SMNDC1, SLC25A33, DLAT,…	2784, 22924, 4712, 59353, 124995, 1434, 2782, 10713, 4869, 253559, 57118, 55651, 25942, 767, 50804, 255520, 2173, 7391, 8554, 1069, 23047, 493856, 4199, 55379, 611, 55735, 988, 11338, 51095, 4809, 6133, 8731, 2551, 9733, 57805, 23076, 11083, 90411, 23463, 6119, 80142, 51761, 51231, 5148, 11051, 291, 6233, 51573, 10972, 51747, 7174, 27336, 7388, 10285, 84275, 1737, 2130, 26049, 92840, 26121, 10657…	14695, 100732, 230075, 67564, 107732, 110750, 14688, 28035, 18148, 239857, 227541, 52530, 20466, 12319, 17876, 244548, 12140, 22278, 56469, 26370, 100710, 67006, 17436, 98238, 12057, 230935, 71702, 22185, 70047, 20826, 20005, 67897, 14390, 53890, 219158, 72462, 23856, 193813, 57295, 68240, 96979, 50769, 101568, 18588, 68219, 11739, 78294, 56209, 68581, 67684, 22019, 72459, 66576, 76479, 70556, 23…
cell	GO:0005623	2.79924e-12	387	347.407	15137	GNB3, MAPRE3, NDUFB6, TMEM35, MRPL10, CSE1L, GNB1, USP39, NPM1, CADM2, CAMK1D, NHP2, SIN3A, CA8, MYEF2, ELMOD2, FABP7, USF1, PIAS1, CETN2, PDS5B, CISD2, ME1, LRRC59, OPN1SW, DNAJC11, CDC5L, U2AF2, TRNT1, NHP2L1, RPL9, RNMT, GABPA, SART3, CCAR2, RRP1B, DIDO1, MCFD2, ICMT, RPA3, PTGES2, ATP8A2, VRK3, PDE6G, NUDT21, SLC25A4, RPS27A, GDE1, TMED10, LUC7L3, TPP2, HTATSF1, UQCRH, SMNDC1, SLC25A33, DLAT,…	2784, 22924, 4712, 59353, 124995, 1434, 2782, 10713, 4869, 253559, 57118, 55651, 25942, 767, 50804, 255520, 2173, 7391, 8554, 1069, 23047, 493856, 4199, 55379, 611, 55735, 988, 11338, 51095, 4809, 6133, 8731, 2551, 9733, 57805, 23076, 11083, 90411, 23463, 6119, 80142, 51761, 51231, 5148, 11051, 291, 6233, 51573, 10972, 51747, 7174, 27336, 7388, 10285, 84275, 1737, 2130, 26049, 92840, 26121, 10657…	14695, 100732, 230075, 67564, 107732, 110750, 14688, 28035, 18148, 239857, 227541, 52530, 20466, 12319, 17876, 244548, 12140, 22278, 56469, 26370, 100710, 67006, 17436, 98238, 12057, 230935, 71702, 22185, 70047, 20826, 20005, 67897, 14390, 53890, 219158, 72462, 23856, 193813, 57295, 68240, 96979, 50769, 101568, 18588, 68219, 11739, 78294, 56209, 68581, 67684, 22019, 72459, 66576, 76479, 70556, 23…
photoreceptor outer segment	GO:0001750	3.1615e-12	15	1.3541	59	GNB1, OPN1SW, ATP8A2, PDE6G, CNGA1, TULP1, GNAT1, GRK1, ARR3, PDE6A, RHO, GUCA1B, GUCY2D, GUCA1A, SAG	2782, 611, 51761, 5148, 1259, 7287, 2779, 6011, 407, 5145, 6010, 2979, 3000, 2978, 6295	14688, 12057, 50769, 18588, 12788, 22157, 14685, 24013, 170735, 225600, 212541, 107477, 14919, 14913, 20215
ciliary membrane	GO:0060170	6.92552e-12	15	1.42295	62	GNB1, OPN1SW, PDE6G, BBS4, BBS9, CNGA1, GNAT1, GRK1, TTC8, PDE6A, RHO, GUCA1B, GUCY2D, GUCA1A, BBS2	2782, 611, 5148, 585, 27241, 1259, 2779, 6011, 123016, 5145, 6010, 2979, 3000, 2978, 583	14688, 12057, 18588, 102774, 319845, 12788, 14685, 24013, 76260, 225600, 212541, 107477, 14919, 14913, 67378
photoreceptor disc membrane	GO:0097381	7.15821e-12	9	0.344262	15	GNB1, PDE6G, GNAT1, GRK1, PDE6A, RHO, GUCA1B, GUCY2D, GUCA1A	2782, 5148, 2779, 6011, 5145, 6010, 2979, 3000, 2978	14688, 18588, 14685, 24013, 225600, 212541, 107477, 14919, 14913
respiratory chain	GO:0070469	6.97713e-11	15	1.65246	72	NDUFB6, UQCRH, NDUFS7, NDUFS4, CYC1, NDUFA12, NDUFB10, NDUFB5, NDUFAB1, COX7A2, UQCR10, NDUFS6, NDUFA5, NDUFB11, NDUFA1	4712, 7388, 374291, 4724, 1537, 55967, 4716, 4711, 4706, 1347, 29796, 4726, 4698, 54539, 4694	230075, 66576, 75406, 17993, 66445, 66414, 68342, 66046, 70316, 12866, 66152, 407785, 68202, 104130, 54405
mitochondrial membrane part	GO:0044455	8.05585e-11	21	3.60328	157	NDUFB6, UQCRH, NDUFS7, NDUFS4, NDUFA12, C14orf2, NDUFB10, NDUFB5, NDUFAB1, COX7A2, ATP5L, RHOT1, UQCR10, ATP5J, TIMM50, NDUFS6, TOMM22, NDUFA5, USMG5, NDUFB11, NDUFA1	4712, 7388, 374291, 4724, 55967, 9556, 4716, 4711, 4706, 1347, 10632, 55288, 29796, 522, 92609, 4726, 56993, 4698, 84833, 54539, 4694	230075, 66576, 75406, 17993, 66414, 70257, 68342, 66046, 70316, 12866, 27425, 59040, 66152, 11957, 66525, 407785, 223696, 68202, 66477, 104130, 54405
mitochondrial respiratory chain	GO:0005746	1.88832e-10	14	1.4918	65	NDUFB6, UQCRH, NDUFS7, NDUFS4, NDUFA12, NDUFB10, NDUFB5, NDUFAB1, COX7A2, UQCR10, NDUFS6, NDUFA5, NDUFB11, NDUFA1	4712, 7388, 374291, 4724, 55967, 4716, 4711, 4706, 1347, 29796, 4726, 4698, 54539, 4694	230075, 66576, 75406, 17993, 66414, 68342, 66046, 70316, 12866, 66152, 407785, 68202, 104130, 54405
nonmotile primary cilium	GO:0031513	2.14847e-10	17	2.38689	104	GNB1, CETN2, OPN1SW, ATP8A2, PDE6G, BBS4, CNGA1, TULP1, GNAT1, GRK1, ARR3, PDE6A, RHO, GUCA1B, GUCY2D, GUCA1A, SAG	2782, 1069, 611, 51761, 5148, 585, 1259, 7287, 2779, 6011, 407, 5145, 6010, 2979, 3000, 2978, 6295	14688, 26370, 12057, 50769, 18588, 102774, 12788, 22157, 14685, 24013, 170735, 225600, 212541, 107477, 14919, 14913, 20215
chromosome	GO:0005694	9.51741e-10	47	17.6721	770	SIN3A, PDS5B, CDC5L, GABPA, CCAR2, RRP1B, RPA3, TOP2B, SMC3, MSH2, WDR61, MTA2, RBMX, DNMT3A, TERF2IP, PHC2, SFPQ, TRIM28, SUPT16H, MECP2, NEDD4, CREB1, SMCHD1, MSH6, CBX3, DHX36, ATRX, CSNK2A1, SMARCB1, PBRM1, BAZ1B, CBX8, CTR9, CBX1, RUVBL2, SUV420H2, NUP133, CHD4, HTRA2, PRPF19, CENPV, ANP32E, H1FX, TOP1, RANGAP1, POLD3, ZFR	25942, 23047, 988, 2551, 57805, 23076, 6119, 7155, 9126, 4436, 80349, 9219, 27316, 1788, 54386, 1912, 6421, 10155, 11198, 4204, 4734, 1385, 23347, 2956, 11335, 170506, 546, 1457, 6598, 55193, 9031, 57332, 9646, 10951, 10856, 84787, 55746, 1108, 27429, 27339, 201161, 81611, 8971, 7150, 5905, 10714, 51663	20466, 100710, 71702, 14390, 219158, 72462, 68240, 21974, 13006, 17685, 66317, 23942, 19655, 13435, 57321, 54383, 71514, 21849, 114741, 17257, 17999, 12912, 74355, 17688, 12417, 72162, 22589, 12995, 20587, 66923, 22385, 30951, 22083, 12412, 20174, 232811, 234865, 107932, 64704, 28000, 73139, 66471, 243529, 21969, 19387, 67967, 22763
chromatin	GO:0000785	1.17801e-09	32	9.27213	404	SIN3A, PDS5B, GABPA, CCAR2, RRP1B, TOP2B, SMC3, WDR61, MTA2, RBMX, DNMT3A, PHC2, SFPQ, TRIM28, MECP2, NEDD4, CREB1, MSH6, CBX3, ATRX, CSNK2A1, SMARCB1, BAZ1B, CBX8, CTR9, CBX1, RUVBL2, SUV420H2, CHD4, HTRA2, ANP32E, H1FX	25942, 23047, 2551, 57805, 23076, 7155, 9126, 80349, 9219, 27316, 1788, 1912, 6421, 10155, 4204, 4734, 1385, 2956, 11335, 546, 1457, 6598, 9031, 57332, 9646, 10951, 10856, 84787, 1108, 27429, 81611, 8971	20466, 100710, 14390, 219158, 72462, 21974, 13006, 66317, 23942, 19655, 13435, 54383, 71514, 21849, 17257, 17999, 12912, 17688, 12417, 22589, 12995, 20587, 22385, 30951, 22083, 12412, 20174, 232811, 107932, 64704, 66471, 243529
chromosomal part	GO:0044427	1.27012e-09	43	15.423	672	SIN3A, PDS5B, CDC5L, GABPA, CCAR2, RRP1B, RPA3, TOP2B, SMC3, WDR61, MTA2, RBMX, DNMT3A, TERF2IP, PHC2, SFPQ, TRIM28, MECP2, NEDD4, CREB1, MSH6, CBX3, DHX36, ATRX, CSNK2A1, SMARCB1, PBRM1, BAZ1B, CBX8, CTR9, CBX1, RUVBL2, SUV420H2, NUP133, CHD4, HTRA2, PRPF19, CENPV, ANP32E, H1FX, TOP1, RANGAP1, POLD3	25942, 23047, 988, 2551, 57805, 23076, 6119, 7155, 9126, 80349, 9219, 27316, 1788, 54386, 1912, 6421, 10155, 4204, 4734, 1385, 2956, 11335, 170506, 546, 1457, 6598, 55193, 9031, 57332, 9646, 10951, 10856, 84787, 55746, 1108, 27429, 27339, 201161, 81611, 8971, 7150, 5905, 10714	20466, 100710, 71702, 14390, 219158, 72462, 68240, 21974, 13006, 66317, 23942, 19655, 13435, 57321, 54383, 71514, 21849, 17257, 17999, 12912, 17688, 12417, 72162, 22589, 12995, 20587, 66923, 22385, 30951, 22083, 12412, 20174, 232811, 234865, 107932, 64704, 28000, 73139, 66471, 243529, 21969, 19387, 67967
mitochondrial respiratory chain complex I	GO:0005747	1.38106e-09	11	0.940984	41	NDUFB6, NDUFS7, NDUFS4, NDUFA12, NDUFB10, NDUFB5, NDUFAB1, NDUFS6, NDUFA5, NDUFB11, NDUFA1	4712, 374291, 4724, 55967, 4716, 4711, 4706, 4726, 4698, 54539, 4694	230075, 75406, 17993, 66414, 68342, 66046, 70316, 407785, 68202, 104130, 54405
respiratory chain complex I	GO:0045271	1.38106e-09	11	0.940984	41	NDUFB6, NDUFS7, NDUFS4, NDUFA12, NDUFB10, NDUFB5, NDUFAB1, NDUFS6, NDUFA5, NDUFB11, NDUFA1	4712, 374291, 4724, 55967, 4716, 4711, 4706, 4726, 4698, 54539, 4694	230075, 75406, 17993, 66414, 68342, 66046, 70316, 407785, 68202, 104130, 54405
NADH dehydrogenase complex	GO:0030964	1.38106e-09	11	0.940984	41	NDUFB6, NDUFS7, NDUFS4, NDUFA12, NDUFB10, NDUFB5, NDUFAB1, NDUFS6, NDUFA5, NDUFB11, NDUFA1	4712, 374291, 4724, 55967, 4716, 4711, 4706, 4726, 4698, 54539, 4694	230075, 75406, 17993, 66414, 68342, 66046, 70316, 407785, 68202, 104130, 54405
organelle membrane	GO:0031090	1.51756e-09	108	61.8295	2694	NDUFB6, TMEM35, GNB1, CISD2, LRRC59, OPN1SW, DNAJC11, MCFD2, ICMT, PTGES2, PDE6G, SLC25A4, RPS27A, TMED10, UQCRH, SLC25A33, FAM169A, REEP6, BBS4, COX6C, SSR4, BBS9, PITPNM1, NDUFS7, NDUFS4, PTDSS2, LMAN2, CNGA1, CYC1, NDUFA12, C14orf2, LPGAT1, GTPBP4, GORASP2, PEX5L, NDUFB10, GOLGA2, TRAP1, NUP93, ELOVL4, ROMO1, FKBP8, NDUFB5, NDUFAB1, CDS1, ATP6V1G1, AFG3L2, VDAC2, CUL3, GNAT1, GRK1, TTC8, NUCB2…	4712, 59353, 2782, 493856, 55379, 611, 55735, 90411, 23463, 80142, 5148, 291, 6233, 10972, 7388, 84275, 26049, 92840, 585, 1345, 6748, 27241, 9600, 374291, 4724, 81490, 10960, 1259, 1537, 55967, 9556, 9926, 23560, 26003, 51555, 4716, 2801, 10131, 9688, 6785, 140823, 23770, 4711, 4706, 1040, 9550, 10939, 7417, 8452, 2779, 6011, 123016, 4925, 1347, 55186, 10632, 137492, 283820, 83723, 55288, 11335,…	230075, 67564, 14688, 67006, 98238, 12057, 230935, 193813, 57295, 96979, 18588, 11739, 78294, 68581, 66576, 70556, 320557, 70335, 102774, 12864, 20832, 319845, 18739, 75406, 17993, 27388, 66890, 12788, 66445, 66414, 70257, 226856, 69237, 70231, 58869, 68342, 99412, 68015, 71805, 83603, 67067, 14232, 66046, 70316, 74596, 66290, 69597, 22334, 26554, 14685, 24013, 76260, 53322, 12866, 192287, 27425,…
primary cilium	GO:0072372	2.46536e-09	18	3.14426	137	GNB1, CETN2, OPN1SW, ATP8A2, PDE6G, BBS4, CNGA1, TULP1, GNAT1, GRK1, GLI2, ARR3, PDE6A, RHO, GUCA1B, GUCY2D, GUCA1A, SAG	2782, 1069, 611, 51761, 5148, 585, 1259, 7287, 2779, 6011, 2736, 407, 5145, 6010, 2979, 3000, 2978, 6295	14688, 26370, 12057, 50769, 18588, 102774, 12788, 22157, 14685, 24013, 14633, 170735, 225600, 212541, 107477, 14919, 14913, 20215
oxidoreductase complex	GO:1990204	4.04388e-09	14	1.85902	81	NDUFB6, DLAT, NDUFS7, NDUFS4, NDUFA12, NDUFB10, NDUFB5, NDUFAB1, UQCR10, PDHB, NDUFS6, NDUFA5, NDUFB11, NDUFA1	4712, 1737, 374291, 4724, 55967, 4716, 4711, 4706, 29796, 5162, 4726, 4698, 54539, 4694	230075, 235339, 75406, 17993, 66414, 68342, 66046, 70316, 66152, 68263, 407785, 68202, 104130, 54405
cytoplasmic part	GO:0044444	4.90678e-09	222	165.223	7199	MAPRE3, NDUFB6, TMEM35, MRPL10, GNB1, NPM1, CETN2, PDS5B, CISD2, ME1, LRRC59, DNAJC11, TRNT1, RPL9, CCAR2, RRP1B, MCFD2, ICMT, PTGES2, ATP8A2, SLC25A4, RPS27A, TMED10, TPP2, UQCRH, SLC25A33, DLAT, REEP6, BBS4, TOP2B, PLCD3, COX6C, SSR4, BBS9, PITPNM1, YARS2, NDUFS7, NDUFS4, SMC3, PTDSS2, LMAN2, CYC1, NDUFA12, C14orf2, PPA1, HSD17B8, WDR61, LPGAT1, IDH3G, GTPBP4, GORASP2, PEX5L, SNAP25, FRG1, STX3…	22924, 4712, 59353, 124995, 2782, 4869, 1069, 23047, 493856, 4199, 55379, 55735, 51095, 6133, 57805, 23076, 90411, 23463, 80142, 51761, 291, 6233, 10972, 7174, 7388, 84275, 1737, 92840, 585, 7155, 113026, 1345, 6748, 27241, 9600, 51067, 374291, 4724, 9126, 81490, 10960, 1537, 55967, 9556, 5464, 7923, 80349, 9926, 3421, 23560, 26003, 51555, 6616, 2483, 6809, 4716, 2801, 10131, 4190, 51361, 6727, 3…	100732, 230075, 67564, 107732, 14688, 18148, 26370, 100710, 67006, 17436, 98238, 230935, 70047, 20005, 219158, 72462, 193813, 57295, 96979, 50769, 11739, 78294, 68581, 22019, 66576, 70556, 235339, 70335, 102774, 21974, 72469, 12864, 20832, 319845, 18739, 70120, 75406, 17993, 13006, 27388, 66890, 66445, 66414, 70257, 67895, 14979, 66317, 226856, 15929, 69237, 70231, 58869, 20614, 14300, 20908, 683…
nuclear chromosome	GO:0000228	5.79636e-09	30	8.83607	385	SIN3A, CDC5L, GABPA, CCAR2, RPA3, SMC3, MSH2, MTA2, RBMX, DNMT3A, TERF2IP, TRIM28, CREB1, SMCHD1, MSH6, CBX3, ATRX, CSNK2A1, SMARCB1, PBRM1, BAZ1B, CBX8, CBX1, RUVBL2, SUV420H2, CHD4, PRPF19, ANP32E, TOP1, POLD3	25942, 988, 2551, 57805, 6119, 9126, 4436, 9219, 27316, 1788, 54386, 10155, 1385, 23347, 2956, 11335, 546, 1457, 6598, 55193, 9031, 57332, 10951, 10856, 84787, 1108, 27339, 81611, 7150, 10714	20466, 71702, 14390, 219158, 68240, 13006, 17685, 23942, 19655, 13435, 57321, 21849, 12912, 74355, 17688, 12417, 22589, 12995, 20587, 66923, 22385, 30951, 12412, 20174, 232811, 107932, 28000, 66471, 21969, 67967
nuclear chromosome part	GO:0044454	8.88653e-09	27	7.45902	325	SIN3A, CDC5L, GABPA, CCAR2, RPA3, SMC3, MTA2, RBMX, DNMT3A, TERF2IP, TRIM28, CREB1, MSH6, CBX3, ATRX, CSNK2A1, SMARCB1, BAZ1B, CBX8, CBX1, RUVBL2, SUV420H2, CHD4, PRPF19, ANP32E, TOP1, POLD3	25942, 988, 2551, 57805, 6119, 9126, 9219, 27316, 1788, 54386, 10155, 1385, 2956, 11335, 546, 1457, 6598, 9031, 57332, 10951, 10856, 84787, 1108, 27339, 81611, 7150, 10714	20466, 71702, 14390, 219158, 68240, 13006, 23942, 19655, 13435, 57321, 21849, 12912, 17688, 12417, 22589, 12995, 20587, 22385, 30951, 12412, 20174, 232811, 107932, 28000, 66471, 21969, 67967
small nuclear ribonucleoprotein complex	GO:0030532	1.27182e-08	10	0.895082	39	LUC7L3, PRPF31, PRPF8, SF3B3, PPIH, SNRPF, PHF5A, PRPF4, PRPF6, DDX23	51747, 26121, 10594, 23450, 10465, 6636, 84844, 9128, 24148, 9416	67684, 68988, 192159, 101943, 66101, 69878, 68479, 70052, 68879, 74351
protein complex	GO:0043234	3.48417e-08	135	88.1541	3841	MAPRE3, NDUFB6, GNB1, SIN3A, USF1, CETN2, CISD2, CDC5L, U2AF2, RNMT, CCAR2, RPA3, NUDT21, TMED10, DLAT, PRPF31, KHDRBS1, BBS4, TOP2B, RSF1, SSR4, BBS9, NDUFS7, NDUFS4, SMC3, MSH2, NDUFA12, C14orf2, WDR61, MTA2, PEX5L, SNAP25, STX3, NDUFB10, PUF60, NUP93, HOOK1, KARS, NDUFB5, FTH1, NDUFAB1, TERF2IP, PHC2, ATP6V1G1, RNPS1, POLR2D, VDAC2, CUL3, PNN, DNAJA3, GNAT1, THOC3, TTC8, NEDD4, GATC, CREB1, MS…	22924, 4712, 2782, 25942, 7391, 1069, 493856, 988, 11338, 8731, 57805, 6119, 11051, 10972, 1737, 26121, 10657, 585, 7155, 51773, 6748, 27241, 374291, 4724, 9126, 4436, 55967, 9556, 80349, 9219, 51555, 6616, 6809, 4716, 22827, 9688, 51361, 3735, 4711, 2495, 4706, 54386, 1912, 9550, 10921, 5433, 7417, 8452, 5411, 9093, 2779, 84321, 123016, 4734, 283459, 1385, 2956, 10632, 137492, 1975, 5931, 328, 4…	100732, 230075, 14688, 20466, 22278, 26370, 67006, 71702, 22185, 67897, 219158, 68240, 68219, 68581, 235339, 68988, 20218, 102774, 21974, 233532, 20832, 319845, 75406, 17993, 13006, 17685, 66414, 70257, 66317, 23942, 58869, 20614, 20908, 68342, 67959, 71805, 77963, 85305, 66046, 14319, 70316, 57321, 54383, 66290, 19826, 69241, 22334, 26554, 18949, 83945, 14685, 73666, 76260, 17999, 384281, 12912,…
catalytic complex	GO:1902494	6.73974e-08	46	19.6	854	NDUFB6, GNB1, SIN3A, DLAT, PRPF31, NDUFS7, NDUFS4, NDUFA12, WDR61, MTA2, NDUFB10, PUF60, NDUFB5, NDUFAB1, PHC2, POLR2D, CUL3, DNAJA3, GNAT1, NEDD4, RBBP7, UQCR10, CSNK2A1, SNRPF, DPM1, PDHB, NDUFS6, CBX8, CTR9, NAA38, POLR2E, RUVBL2, SMEK1, NDUFA5, NDUFB11, UBA2, CHD4, HCFC1, POLR2G, NDUFA1, ATP1B2, SPCS2, CUL5, GNG13, HSPD1, POLD3	4712, 2782, 25942, 1737, 26121, 374291, 4724, 55967, 80349, 9219, 4716, 22827, 4711, 4706, 1912, 5433, 8452, 9093, 2779, 4734, 5931, 29796, 1457, 6636, 8813, 5162, 4726, 57332, 9646, 84316, 5434, 10856, 55671, 4698, 54539, 10054, 1108, 3054, 5436, 4694, 482, 9789, 8065, 51764, 3329, 10714	230075, 14688, 20466, 235339, 68988, 75406, 17993, 66414, 66317, 23942, 68342, 67959, 66046, 70316, 54383, 69241, 26554, 83945, 14685, 17999, 245688, 66152, 12995, 69878, 13480, 68263, 407785, 30951, 22083, 78304, 66420, 20174, 68734, 68202, 104130, 50995, 107932, 15161, 67710, 54405, 11932, 66624, 75717, 64337, 15510, 67967
heterochromatin	GO:0000792	6.83628e-08	12	1.62951	71	RRP1B, TOP2B, DNMT3A, PHC2, TRIM28, MECP2, CBX3, ATRX, BAZ1B, CBX8, CBX1, SUV420H2	23076, 7155, 1788, 1912, 10155, 4204, 11335, 546, 9031, 57332, 10951, 84787	72462, 21974, 13435, 54383, 21849, 17257, 12417, 22589, 22385, 30951, 12412, 232811
Cajal body	GO:0015030	8.79485e-08	10	1.07869	47	NHP2, SMNDC1, PRPF31, FRG1, GAR1, COIL, NOP58, PRPF4, SART1, DKC1	55651, 10285, 26121, 2483, 54433, 8161, 51602, 9128, 9092, 1736	52530, 76479, 68988, 14300, 68147, 12812, 55989, 70052, 20227, 245474
nuclear chromatin	GO:0000790	4.62365e-07	19	4.86557	212	SIN3A, GABPA, CCAR2, MTA2, RBMX, DNMT3A, TRIM28, CREB1, MSH6, CBX3, ATRX, CSNK2A1, SMARCB1, CBX8, CBX1, RUVBL2, SUV420H2, CHD4, ANP32E	25942, 2551, 57805, 9219, 27316, 1788, 10155, 1385, 2956, 11335, 546, 1457, 6598, 57332, 10951, 10856, 84787, 1108, 81611	20466, 14390, 219158, 23942, 19655, 13435, 21849, 12912, 17688, 12417, 22589, 12995, 20587, 30951, 12412, 20174, 232811, 107932, 66471
BBSome	GO:0034464	1.42309e-06	5	0.229508	10	BBS4, BBS9, TTC8, LZTFL1, BBS2	585, 27241, 123016, 54585, 583	102774, 319845, 76260, 93730, 67378
euchromatin	GO:0000791	1.90026e-06	7	0.619672	27	RRP1B, RBMX, DNMT3A, TRIM28, CREB1, CBX3, RUVBL2	23076, 27316, 1788, 10155, 1385, 11335, 10856	72462, 19655, 13435, 21849, 12912, 12417, 20174
photoreceptor inner segment	GO:0001917	2.4839e-06	7	0.642623	28	TULP1, GNAT1, ARR3, RHO, GUCA1B, GUCA1A, SAG	7287, 2779, 407, 6010, 2979, 2978, 6295	22157, 14685, 170735, 212541, 107477, 14913, 20215
Prp19 complex	GO:0000974	3.9531e-06	4	0.137705	6	CDC5L, U2AF2, PRPF19, CTNNBL1	988, 11338, 27339, 56259	71702, 22185, 28000, 66642
ciliary part	GO:0044441	7.22436e-06	18	5.32459	232	GNB1, CETN2, OPN1SW, PDE6G, BBS4, BBS9, CNGA1, GNAT1, GRK1, TTC8, GLI2, PDE6A, RHO, GUCA1B, GUCY2D, GUCA1A, RAB28, BBS2	2782, 1069, 611, 5148, 585, 27241, 1259, 2779, 6011, 123016, 2736, 5145, 6010, 2979, 3000, 2978, 9364, 583	14688, 26370, 12057, 18588, 102774, 319845, 12788, 14685, 24013, 76260, 14633, 225600, 212541, 107477, 14919, 14913, 100972, 67378
U4/U6 snRNP	GO:0071001	1.20004e-05	3	0.0688525	3	PPIH, PRPF4, PRPF6	10465, 9128, 24148	66101, 70052, 68879
SWI/SNF superfamily-type complex	GO:0070603	1.45658e-05	9	1.46885	64	RSF1, MTA2, RBBP7, ATRX, CSNK2A1, SMARCB1, RUVBL2, CHD4, ANP32E	51773, 9219, 5931, 546, 1457, 6598, 10856, 1108, 81611	233532, 23942, 245688, 22589, 12995, 20587, 20174, 107932, 66471
cilium	GO:0005929	3.17044e-05	23	8.85902	386	GNB1, CETN2, OPN1SW, ATP8A2, PDE6G, BBS4, BBS9, CNGA1, TULP1, GNAT1, GRK1, TTC8, GLI2, ARR3, PDE6A, RHO, GUCA1B, GUCY2D, GUCA1A, RAB28, SAG, BBS2, ATP6V1D	2782, 1069, 611, 51761, 5148, 585, 27241, 1259, 7287, 2779, 6011, 123016, 2736, 407, 5145, 6010, 2979, 3000, 2978, 9364, 6295, 583, 51382	14688, 26370, 12057, 50769, 18588, 102774, 319845, 12788, 22157, 14685, 24013, 76260, 14633, 170735, 225600, 212541, 107477, 14919, 14913, 100972, 20215, 67378, 73834
nucleoid	GO:0009295	4.29116e-05	7	0.963934	42	LRRC59, TOP2B, SSBP1, VDAC2, DNAJA3, SUPV3L1, CLPX	55379, 7155, 6742, 7417, 9093, 6832, 10845	98238, 21974, 381760, 22334, 83945, 338359, 270166
nuclear periphery	GO:0034399	4.91355e-05	11	2.54754	111	SMC3, NUP93, DNMT3A, SFPQ, PRPF40A, PHF5A, NUP205, RUVBL2, AKAP8L, PPIG, PSPC1	9126, 9688, 1788, 6421, 55660, 84844, 23165, 10856, 26993, 9360, 55269	13006, 71805, 13435, 71514, 56194, 68479, 70699, 20174, 54194, 228005, 66645
nuclear euchromatin	GO:0005719	9.32808e-05	5	0.481967	21	RBMX, TRIM28, CREB1, CBX3, RUVBL2	27316, 10155, 1385, 11335, 10856	19655, 21849, 12912, 12417, 20174
nuclear heterochromatin	GO:0005720	0.000109811	6	0.780328	34	DNMT3A, TRIM28, CBX3, ATRX, CBX1, SUV420H2	1788, 10155, 11335, 546, 10951, 84787	13435, 21849, 12417, 22589, 12412, 232811
spliceosomal snRNP complex	GO:0097525	0.000115935	3	0.114754	5	PRPF31, PPIH, PRPF6	26121, 10465, 24148	68988, 66101, 68879
spliceosomal tri-snRNP complex	GO:0097526	0.000115935	3	0.114754	5	PRPF31, PPIH, PRPF6	26121, 10465, 24148	68988, 66101, 68879
U4/U6 x U5 tri-snRNP complex	GO:0046540	0.000115935	3	0.114754	5	PRPF31, PPIH, PRPF6	26121, 10465, 24148	68988, 66101, 68879
nuclear replication fork	GO:0043596	0.000129988	6	0.803279	35	CDC5L, RPA3, BAZ1B, PRPF19, TOP1, POLD3	988, 6119, 9031, 27339, 7150, 10714	71702, 68240, 22385, 28000, 21969, 67967
small nucleolar ribonucleoprotein complex	GO:0005732	0.000165799	4	0.298361	13	NHP2, NHP2L1, GAR1, NOP58	55651, 4809, 54433, 51602	52530, 20826, 68147, 55989
chromosomal region	GO:0098687	0.00017816	15	5.04918	220	SIN3A, PDS5B, SMC3, DNMT3A, TERF2IP, CBX3, DHX36, ATRX, PBRM1, BAZ1B, CBX1, SUV420H2, NUP133, CENPV, RANGAP1	25942, 23047, 9126, 1788, 54386, 11335, 170506, 546, 55193, 9031, 10951, 84787, 55746, 201161, 5905	20466, 100710, 13006, 13435, 57321, 12417, 72162, 22589, 66923, 22385, 12412, 232811, 234865, 73139, 19387
U5 snRNP	GO:0005682	0.000227892	3	0.137705	6	PRPF8, PRPF6, DDX23	10594, 24148, 9416	192159, 68879, 74351
paraspeckles	GO:0042382	0.000227892	3	0.137705	6	NUDT21, SFPQ, PSPC1	11051, 6421, 55269	68219, 71514, 66645
pericentric heterochromatin	GO:0005721	0.000227924	4	0.321311	14	CBX3, BAZ1B, CBX1, SUV420H2	11335, 9031, 10951, 84787	12417, 22385, 12412, 232811
mitochondrial nucleoid	GO:0042645	0.000279055	6	0.918033	40	LRRC59, SSBP1, VDAC2, DNAJA3, SUPV3L1, CLPX	55379, 6742, 7417, 9093, 6832, 10845	98238, 381760, 22334, 83945, 338359, 270166
nuclear matrix	GO:0016363	0.000283609	9	2.13443	93	SMC3, DNMT3A, SFPQ, PRPF40A, PHF5A, RUVBL2, AKAP8L, PPIG, PSPC1	9126, 1788, 6421, 55660, 84844, 10856, 26993, 9360, 55269	13006, 13435, 71514, 56194, 68479, 20174, 54194, 228005, 66645
photoreceptor outer segment membrane	GO:0042622	0.000305191	4	0.344262	15	OPN1SW, CNGA1, GNAT1, RHO	611, 1259, 2779, 6010	12057, 12788, 14685, 212541
chromosome, centromeric region	GO:0000775	0.000369015	12	3.71803	162	SIN3A, PDS5B, SMC3, DNMT3A, CBX3, PBRM1, BAZ1B, CBX1, SUV420H2, NUP133, CENPV, RANGAP1	25942, 23047, 9126, 1788, 11335, 55193, 9031, 10951, 84787, 55746, 201161, 5905	20466, 100710, 13006, 13435, 12417, 66923, 22385, 12412, 232811, 234865, 73139, 19387
NuRD complex	GO:0016581	0.000399576	4	0.367213	16	MTA2, RBBP7, CSNK2A1, CHD4	9219, 5931, 1457, 1108	23942, 245688, 12995, 107932
CHD-type complex	GO:0090545	0.000399576	4	0.367213	16	MTA2, RBBP7, CSNK2A1, CHD4	9219, 5931, 1457, 1108	23942, 245688, 12995, 107932
MutSalpha complex	GO:0032301	0.00052545	2	0.0459016	2	MSH2, MSH6	4436, 2956	17685, 17688
small ribosomal subunit	GO:0015935	0.000527843	7	1.42295	62	RPS27A, MRPS9, RPS2, MRPS21, RPS5, MRPS31, RPSA	6233, 64965, 6187, 54460, 6193, 10240, 3921	78294, 69527, 16898, 66292, 20103, 57312, 16785
nuclear transcriptional repressor complex	GO:0090568	0.000647799	4	0.413115	18	MTA2, RBBP7, CSNK2A1, CHD4	9219, 5931, 1457, 1108	23942, 245688, 12995, 107932
proton-transporting two-sector ATPase complex	GO:0016469	0.000682002	6	1.07869	47	C14orf2, ATP6V1G1, ATP5L, ATP5J, USMG5, ATP6V1D	9556, 9550, 10632, 522, 84833, 51382	70257, 66290, 27425, 11957, 66477, 73834
polysome	GO:0005844	0.000750229	5	0.734426	32	YBX3, NAA38, YBX2, AGO1, AGO2	8531, 84316, 51087, 26523, 27161	56449, 78304, 53422, 236511, 239528
cell projection membrane	GO:0031253	0.000813968	15	5.82951	254	GNB1, OPN1SW, PDE6G, BBS4, BBS9, CNGA1, GNAT1, GRK1, TTC8, PDE6A, RHO, GUCA1B, GUCY2D, GUCA1A, BBS2	2782, 611, 5148, 585, 27241, 1259, 2779, 6011, 123016, 5145, 6010, 2979, 3000, 2978, 583	14688, 12057, 18588, 102774, 319845, 12788, 14685, 24013, 76260, 225600, 212541, 107477, 14919, 14913, 67378
exosome (RNase complex)	GO:0000178	0.000989055	4	0.459016	20	SKIV2L2, SUPV3L1, GTPBP1, DIS3	23517, 6832, 9567, 22894	72198, 338359, 14904, 72662
ribosomal subunit	GO:0044391	0.000998281	10	3.05246	133	MRPL10, RPL9, RPS27A, MRPS9, RPS2, RPL10A, MRPS21, RPS5, MRPS31, RPSA	124995, 6133, 6233, 64965, 6187, 4736, 54460, 6193, 10240, 3921	107732, 20005, 78294, 69527, 16898, 19896, 66292, 20103, 57312, 16785
mitochondrial proton-transporting ATP synthase complex	GO:0005753	0.00119978	4	0.481967	21	C14orf2, ATP5L, ATP5J, USMG5	9556, 10632, 522, 84833	70257, 27425, 11957, 66477
proton-transporting ATP synthase complex	GO:0045259	0.00144001	4	0.504918	22	C14orf2, ATP5L, ATP5J, USMG5	9556, 10632, 522, 84833	70257, 27425, 11957, 66477
nucleolar part	GO:0044452	0.00167075	5	0.872131	38	NHP2L1, GAR1, NOP58, SURF6, POLR2E	4809, 54433, 51602, 6838, 5434	20826, 68147, 55989, 20935, 66420
U12-type spliceosomal complex	GO:0005689	0.00201725	4	0.55082	24	SF3B3, SNRPF, PHF5A, YBX1	23450, 6636, 84844, 4904	101943, 69878, 68479, 22608
mRNA cap binding complex	GO:0005845	0.00226225	3	0.27541	12	RNMT, AGO2, NCBP2	8731, 27161, 22916	67897, 239528, 68092
replication fork	GO:0005657	0.00247763	6	1.37705	60	CDC5L, RPA3, BAZ1B, PRPF19, TOP1, POLD3	988, 6119, 9031, 27339, 7150, 10714	71702, 68240, 22385, 28000, 21969, 67967
cytoplasmic mRNA processing body	GO:0000932	0.00269582	6	1.4	61	POLR2D, DDX6, POLR2G, AGO1, AGO2, TOP1	5433, 1656, 5436, 26523, 27161, 7150	69241, 13209, 67710, 236511, 239528, 21969
nuclear replisome	GO:0043601	0.00273842	4	0.596721	26	CDC5L, RPA3, PRPF19, POLD3	988, 6119, 27339, 10714	71702, 68240, 28000, 67967
RNA cap binding complex	GO:0034518	0.00289112	3	0.298361	13	RNMT, AGO2, NCBP2	8731, 27161, 22916	67897, 239528, 68092
transcription export complex	GO:0000346	0.00289112	3	0.298361	13	THOC3, CHTOP, NXF1	84321, 26097, 10482	73666, 66511, 53319
pore complex	GO:0046930	0.00295672	7	1.90492	83	NUP93, VDAC2, NUP210, NUP205, NUP133, NXF1, RANGAP1	9688, 7417, 23225, 23165, 55746, 10482, 5905	71805, 22334, 54563, 70699, 234865, 53319, 19387
box C/D snoRNP complex	GO:0031428	0.00305724	2	0.0918033	4	NHP2L1, NOP58	4809, 51602	20826, 55989
plasma membrane region	GO:0098590	0.00309392	21	10.8328	472	GNB1, OPN1SW, PDE6G, BBS4, BBS9, CNGA1, STX3, STK39, SLC4A7, GNAT1, GRK1, TTC8, NEDD4, PDE6A, RHO, GUCA1B, GUCY2D, GUCA1A, TMEM30A, ATP1B2, BBS2	2782, 611, 5148, 585, 27241, 1259, 6809, 27347, 9497, 2779, 6011, 123016, 4734, 5145, 6010, 2979, 3000, 2978, 55754, 482, 583	14688, 12057, 18588, 102774, 319845, 12788, 20908, 53416, 218756, 14685, 24013, 76260, 17999, 225600, 212541, 107477, 14919, 14913, 69981, 11932, 67378
ribosome	GO:0005840	0.00318639	12	4.77377	208	MRPL10, RPL9, RPS27A, MRPS9, RPS2, APEX1, MRPS10, RPL10A, MRPS21, RPS5, MRPS31, RPSA	124995, 6133, 6233, 64965, 6187, 328, 55173, 4736, 54460, 6193, 10240, 3921	107732, 20005, 78294, 69527, 16898, 11792, 64657, 19896, 66292, 20103, 57312, 16785
DNA replication factor A complex	GO:0005662	0.00361735	3	0.321311	14	CDC5L, RPA3, PRPF19	988, 6119, 27339	71702, 68240, 28000
replisome	GO:0030894	0.00361756	4	0.642623	28	CDC5L, RPA3, PRPF19, POLD3	988, 6119, 27339, 10714	71702, 68240, 28000, 67967
microtubule cytoskeleton	GO:0015630	0.00385747	35	21.7574	948	MAPRE3, NPM1, CETN2, DIDO1, NUDT21, BBS4, BBS9, SMC3, MDH1, HOOK1, KARS, CUL3, TTC8, VPS37A, TNFAIP3, APEX1, CBX3, PIN4, VRK1, RAB28, MAP1LC3A, CBX1, SMEK1, CCT5, CHD4, PRPF19, C14orf166, CENPV, RIC8B, UNC119, RMDN1, RANGAP1, BBS2, MAP1B, ATP6V1D	22924, 4869, 1069, 11083, 11051, 585, 27241, 9126, 4190, 51361, 3735, 8452, 123016, 137492, 7128, 328, 11335, 5303, 7443, 9364, 84557, 10951, 55671, 22948, 1108, 27339, 51637, 201161, 55188, 9094, 51115, 5905, 583, 4131, 51382	100732, 18148, 26370, 23856, 68219, 102774, 319845, 13006, 17449, 77963, 85305, 26554, 76260, 52348, 21929, 11792, 12417, 69713, 22367, 100972, 66734, 12412, 68734, 12465, 107932, 28000, 68045, 73139, 237422, 22248, 66302, 19387, 67378, 17755, 73834
nuclear pore	GO:0005643	0.00432025	6	1.5377	67	NUP93, NUP210, NUP205, NUP133, NXF1, RANGAP1	9688, 23225, 23165, 55746, 10482, 5905	71805, 54563, 70699, 234865, 53319, 19387
pyruvate dehydrogenase complex	GO:0045254	0.00501723	2	0.114754	5	DLAT, PDHB	1737, 5162	235339, 68263
micro-ribonucleoprotein complex	GO:0035068	0.00501723	2	0.114754	5	AGO1, AGO2	26523, 27161	236511, 239528
histone deacetylase complex	GO:0000118	0.00516757	5	1.12459	49	SIN3A, MTA2, RBBP7, CSNK2A1, CHD4	25942, 9219, 5931, 1457, 1108	20466, 23942, 245688, 12995, 107932
DNA-directed RNA polymerase II, core complex	GO:0005665	0.00537866	3	0.367213	16	POLR2D, POLR2E, POLR2G	5433, 5434, 5436	69241, 66420, 67710
cytoplasmic ribonucleoprotein granule	GO:0036464	0.00679929	8	2.77705	121	POLR2D, DDX6, YBX1, POLR2G, NCL, AGO1, AGO2, TOP1	5433, 1656, 4904, 5436, 4691, 26523, 27161, 7150	69241, 13209, 22608, 67710, 17975, 236511, 239528, 21969
ribonucleoprotein granule	GO:0035770	0.00679929	8	2.77705	121	POLR2D, DDX6, YBX1, POLR2G, NCL, AGO1, AGO2, TOP1	5433, 1656, 4904, 5436, 4691, 26523, 27161, 7150	69241, 13209, 22608, 67710, 17975, 236511, 239528, 21969
mitochondrial proton-transporting ATP synthase complex, coupling factor F(o)	GO:0000276	0.00740994	2	0.137705	6	ATP5L, ATP5J	10632, 522	27425, 11957
U2-type spliceosomal complex	GO:0005684	0.00740994	2	0.137705	6	PRPF31, SF3A1	26121, 10291	68988, 67465
cytoplasmic exosome (RNase complex)	GO:0000177	0.00740994	2	0.137705	6	SUPV3L1, GTPBP1	6832, 9567	338359, 14904
cyclin-dependent protein kinase activating kinase holoenzyme complex	GO:0019907	0.00740994	2	0.137705	6	PUF60, HSPD1	22827, 3329	67959, 15510
organellar small ribosomal subunit	GO:0000314	0.00757523	3	0.413115	18	MRPS9, MRPS21, MRPS31	64965, 54460, 10240	69527, 66292, 57312
mitochondrial small ribosomal subunit	GO:0005763	0.00757523	3	0.413115	18	MRPS9, MRPS21, MRPS31	64965, 54460, 10240	69527, 66292, 57312
spindle	GO:0005819	0.00871402	13	6.10492	266	NPM1, DIDO1, SMC3, CUL3, CBX3, PIN4, VRK1, CBX1, PRPF19, CENPV, UNC119, RMDN1, RANGAP1	4869, 11083, 9126, 8452, 11335, 5303, 7443, 10951, 27339, 201161, 9094, 51115, 5905	18148, 23856, 13006, 26554, 12417, 69713, 22367, 12412, 28000, 73139, 22248, 66302, 19387
preribosome	GO:0030684	0.00884398	3	0.436066	19	RRP1B, PIN4, RPSA	23076, 5303, 3921	72462, 69713, 16785
bounding membrane of organelle	GO:0098588	0.00926275	64	47.8754	2086	TMEM35, GNB1, CISD2, LRRC59, OPN1SW, MCFD2, ICMT, PTGES2, PDE6G, RPS27A, TMED10, REEP6, BBS4, SSR4, BBS9, PITPNM1, PTDSS2, LMAN2, CNGA1, LPGAT1, GORASP2, PEX5L, GOLGA2, ELOVL4, FKBP8, CDS1, ATP6V1G1, VDAC2, CUL3, GNAT1, GRK1, TTC8, NUCB2, VPS37A, NOMO2, FAM57B, RHOT1, MPDU1, PSAP, ACSL1, NUP210, PDE6A, SLC17A7, RHO, DPM1, OPTN, ACSL6, TSG101, SCGN, GUCA1B, GUCY2D, TOMM22, GUCA1A, MAP1LC3A, C18orf…	59353, 2782, 493856, 55379, 611, 90411, 23463, 80142, 5148, 6233, 10972, 92840, 585, 6748, 27241, 9600, 81490, 10960, 1259, 9926, 26003, 51555, 2801, 6785, 23770, 1040, 9550, 7417, 8452, 2779, 6011, 123016, 4925, 137492, 283820, 83723, 55288, 9526, 5660, 2180, 23225, 5145, 57030, 6010, 8813, 10133, 23305, 7251, 10590, 2979, 3000, 56993, 2978, 84557, 29919, 55754, 27429, 2289, 9789, 583, 51382, 27…	67564, 14688, 67006, 98238, 12057, 193813, 57295, 96979, 18588, 78294, 68581, 70335, 102774, 20832, 319845, 18739, 27388, 66890, 12788, 226856, 70231, 58869, 99412, 83603, 14232, 74596, 66290, 22334, 26554, 14685, 24013, 76260, 53322, 52348, 211548, 68952, 59040, 24070, 19156, 14081, 54563, 225600, 72961, 212541, 13480, 71648, 216739, 22088, 214189, 107477, 14919, 223696, 14913, 66734, 76482, 699…

## Sheet: overrepresented tissues
Tissue	Tissue id	P-value	# Genes (observed)	# Genes (expected)	# Genes (total)	List of observed genes	Gene ids	Original gene ids
HELA CELLS	C0018873	5.47408e-20	108	43.439	1960	NPM1, CAMK1D, USF1, CETN2, DNAJC11, CDC5L, U2AF2, NHP2L1, GABPA, RRP1B, NUDT21, LUC7L3, HTATSF1, EWSR1, PRPF31, KHDRBS1, TOP2B, GTPBP4, GORASP2, PUF60, GOLGA2, NUP93, TERF2IP, SSBP1, NUDCD1, SFPQ, RNPS1, GAR1, TRIM28, DDX17, SUPT16H, DNAJA3, COIL, PRPF8, RPS2, RPS6KA5, INPP1, RBM17, ERH, OXCT1, PPP1R8, CREB1, PRPF40A, EIF4B, APEX1, ILF3, DDX39A, SF3B3, CBX3, HNRNPH3, NFYC, DDX5, DHX36, ATRX, CSNK…	4869, 57118, 7391, 1069, 55735, 988, 11338, 4809, 2551, 23076, 11051, 51747, 27336, 2130, 26121, 10657, 7155, 23560, 26003, 22827, 2801, 9688, 54386, 6742, 84955, 6421, 10921, 54433, 10155, 10521, 11198, 9093, 8161, 10594, 6187, 9252, 3628, 84991, 2079, 5019, 5511, 1385, 55660, 1975, 328, 3609, 10212, 23450, 11335, 3189, 4802, 1655, 170506, 546, 1457, 6598, 23225, 84844, 6917, 5303, 10139, 5162, …	18148, 227541, 22278, 26370, 230935, 71702, 22185, 20826, 14390, 72462, 68219, 67684, 72459, 14030, 68988, 20218, 21974, 69237, 70231, 67959, 99412, 71805, 57321, 381760, 67429, 71514, 19826, 68147, 21849, 67040, 114741, 83945, 12812, 192159, 16898, 73086, 16329, 76938, 13877, 67041, 100336, 12912, 56194, 75705, 11792, 16201, 68278, 101943, 12417, 432467, 18046, 13207, 72162, 22589, 12995, 20587,…
PHOTORECEPTORS	C0031760	2.05332e-17	47	10.8819	491	CETN2, OPN1SW, ATP8A2, PDE6G, SLC25A33, PRPF31, BBS4, PITPNM1, PDE6C, CNGA1, SNAP25, STX3, ELOVL4, TULP1, CDS1, GRK1, TTC8, PRPH2, ERH, PSAP, RORB, IMPG1, ARR3, RDH8, PDE6A, SLC17A7, RHO, CPLX4, OPTN, GUCA1B, GUCY2D, GUCA1A, NT5E, RAB28, ESRRB, CRX, TMEM30A, PITPNM3, RBP3, NR2E3, SAG, RCVRN, PARP1, ATP1B2, OTX2, UNC119, BBS2	1069, 611, 51761, 5148, 84275, 26121, 585, 9600, 5146, 1259, 6616, 6809, 6785, 7287, 1040, 6011, 123016, 5961, 2079, 5660, 6096, 3617, 407, 50700, 5145, 57030, 6010, 339302, 10133, 2979, 3000, 2978, 4907, 9364, 2103, 1406, 55754, 83394, 5949, 10002, 6295, 5957, 142, 482, 5015, 9094, 583	26370, 12057, 50769, 18588, 70556, 68988, 102774, 18739, 110855, 12788, 20614, 20908, 83603, 22157, 74596, 24013, 76260, 19133, 13877, 19156, 225998, 63859, 170735, 235033, 225600, 72961, 212541, 225644, 71648, 107477, 14919, 14913, 23959, 100972, 26380, 12951, 69981, 327958, 19661, 23958, 20215, 19674, 11545, 11932, 18424, 22248, 67378
ROD PHOTORECEPTORS	C0206427	4.22855e-17	31	4.63202	209	GNB3, GNB1, PDE6G, REEP6, PRPF31, CNGA1, ELOVL4, TULP1, GNAT1, GRK1, PRPH2, RORB, ARR3, ATP5J, RDH8, PDE6A, RHO, SCGN, GUCA1B, GUCY2D, GUCA1A, NT5E, ESRRB, CRX, RBP3, NR2E3, SAG, RCVRN, OTX2, UNC119, HSPD1	2784, 2782, 5148, 92840, 26121, 1259, 6785, 7287, 2779, 6011, 5961, 6096, 407, 522, 50700, 5145, 6010, 10590, 2979, 3000, 2978, 4907, 2103, 1406, 5949, 10002, 6295, 5957, 5015, 9094, 3329	14695, 14688, 18588, 70335, 68988, 12788, 83603, 22157, 14685, 24013, 19133, 225998, 170735, 11957, 235033, 225600, 212541, 214189, 107477, 14919, 14913, 23959, 26380, 12951, 19661, 23958, 20215, 19674, 18424, 22248, 15510
VERTEBRATE PHOTORECEPTOR CELL	C0376351	7.05344e-14	18	1.7287	78	GNB1, TULP1, GRK1, PRPH2, OXCT1, IMPG1, RDH8, RHO, GUCA1B, GUCY2D, GUCA1A, CRX, RBP3, NR2E3, SAG, RCVRN, OTX2, BBS2	2782, 7287, 6011, 5961, 5019, 3617, 50700, 6010, 2979, 3000, 2978, 1406, 5949, 10002, 6295, 5957, 5015, 583	14688, 22157, 24013, 19133, 67041, 63859, 235033, 212541, 107477, 14919, 14913, 12951, 19661, 23958, 20215, 19674, 18424, 67378
RETINAL PHOTORECEPTOR CELLS	C2350831	3.40182e-13	19	2.14979	97	MAPRE3, ATP8A2, SMC3, CNGA1, ELOVL4, SLC4A7, GRK1, PRPH2, IMPG1, RHO, GUCA1B, GUCY2D, GUCA1A, CRX, RBP3, NR2E3, SAG, RCVRN, OTX2	22924, 51761, 9126, 1259, 6785, 9497, 6011, 5961, 3617, 6010, 2979, 3000, 2978, 1406, 5949, 10002, 6295, 5957, 5015	100732, 50769, 13006, 12788, 83603, 218756, 24013, 19133, 63859, 212541, 107477, 14919, 14913, 12951, 19661, 23958, 20215, 19674, 18424
MAMMALIAN CELL	C1512977	1.13155e-11	85	40.0924	1809	MAPRE3, CSE1L, PIAS1, CDC5L, U2AF2, RPL9, RRP1B, ICMT, PTGES2, TPP2, EWSR1, TOP2B, PITPNM1, SMC3, MSH2, PTDSS2, PIP4K2C, GORASP2, PEX5L, GOLGA2, TRAP1, STK39, HOOK1, SRP14, NDUFAB1, RANBP3, CDS1, SFPQ, RNPS1, POLR2D, CUL3, TRIM28, GNAT1, COIL, NEDD4, PPP1R8, APEX1, CHCHD4, ILF3, NOP58, CBX3, PSME3, ATRX, CSNK2A1, SURF6, EIF4A3, RHO, DPM1, ARFRP1, HPRT1, TSG101, KPNA2, VRK1, COX4I1, DNAJB1, HSBP1,…	22924, 1434, 8554, 988, 11338, 6133, 23076, 23463, 80142, 7174, 2130, 7155, 9600, 9126, 4436, 81490, 79837, 26003, 51555, 2801, 10131, 27347, 51361, 6727, 4706, 8498, 1040, 6421, 10921, 5433, 8452, 10155, 2779, 8161, 4734, 5511, 328, 131474, 3609, 51602, 11335, 10197, 546, 1457, 6838, 9775, 6010, 8813, 10139, 3251, 7251, 3838, 7443, 1327, 3337, 3281, 56993, 4904, 9364, 84557, 10951, 55754, 5434, …	100732, 110750, 56469, 71702, 22185, 20005, 72462, 57295, 96979, 22019, 14030, 21974, 18739, 13006, 17685, 27388, 117150, 70231, 58869, 99412, 68015, 53416, 77963, 20813, 70316, 71810, 74596, 71514, 19826, 69241, 26554, 21849, 14685, 12812, 17999, 100336, 11792, 72170, 16201, 55989, 12417, 19192, 22589, 12995, 20935, 192170, 212541, 13480, 76688, 15452, 22088, 16647, 22367, 12857, 81489, 68196, 2…
RETINAL CONE	C0206428	6.10668e-11	41	12.8987	582	GNB3, MAPRE3, GNB1, OPN1SW, ATP8A2, PDE6G, PDE6C, CNGA1, SNAP25, RUFY3, ELOVL4, TULP1, GNAT1, GRK1, PRPF8, PRPH2, NEDD4, RORB, IMPG1, ARR3, CSNK2A1, RDH8, PDE6A, SLC17A7, RHO, CPLX4, SCGN, GUCA1B, GUCY2D, GUCA1A, CBX1, CRX, PITPNM3, SART1, RBP3, NR2E3, SAG, RCVRN, OTX2, UNC119, MAP1B	2784, 22924, 2782, 611, 51761, 5148, 5146, 1259, 6616, 22902, 6785, 7287, 2779, 6011, 10594, 5961, 4734, 6096, 3617, 407, 1457, 50700, 5145, 57030, 6010, 339302, 10590, 2979, 3000, 2978, 10951, 1406, 83394, 9092, 5949, 10002, 6295, 5957, 5015, 9094, 4131	14695, 100732, 14688, 12057, 50769, 18588, 110855, 12788, 20614, 52822, 83603, 22157, 14685, 24013, 192159, 19133, 17999, 225998, 63859, 170735, 12995, 235033, 225600, 72961, 212541, 225644, 214189, 107477, 14919, 14913, 12412, 12951, 327958, 20227, 19661, 23958, 20215, 19674, 18424, 22248, 17755
ENTIRE RETINA	C1278894	6.52932e-10	55	22.4952	1015	SAMD7, GNB1, CETN2, OPN1SW, ATP8A2, PDE6G, REEP6, PRPF31, BBS4, BBS9, PITPNM1, CNGA1, PEX5L, SNAP25, STX3, GOLGA2, RBMX, ELOVL4, TULP1, CDS1, SLC4A7, GRK1, TTC8, PRPF8, PRPH2, RORB, ATRX, IMPG1, ARR3, RDH8, PDE6A, SLC17A7, RHO, CPLX4, OPTN, PRPF4, SCGN, GUCA1B, GUCY2D, GUCA1A, NT5E, RAB28, CBX1, CRX, RBP3, NR2E3, SAG, RCVRN, PARP1, RPSA, ATP1B2, OTX2, UNC119, GTF2B, MAP1B	344658, 2782, 1069, 611, 51761, 5148, 92840, 26121, 585, 27241, 9600, 1259, 51555, 6616, 6809, 2801, 27316, 6785, 7287, 1040, 9497, 6011, 123016, 10594, 5961, 6096, 546, 3617, 407, 50700, 5145, 57030, 6010, 339302, 10133, 9128, 10590, 2979, 3000, 2978, 4907, 9364, 10951, 1406, 5949, 10002, 6295, 5957, 142, 3921, 482, 5015, 9094, 2959, 4131	75953, 14688, 26370, 12057, 50769, 18588, 70335, 68988, 102774, 319845, 18739, 12788, 58869, 20614, 20908, 99412, 19655, 83603, 22157, 74596, 218756, 24013, 76260, 192159, 19133, 225998, 22589, 63859, 170735, 235033, 225600, 72961, 212541, 225644, 71648, 70052, 214189, 107477, 14919, 14913, 23959, 100972, 12412, 12951, 19661, 23958, 20215, 19674, 11545, 16785, 11932, 18424, 22248, 229906, 17755
RETINA	C0035298	7.01463e-10	55	22.5395	1017	SAMD7, GNB1, CETN2, OPN1SW, ATP8A2, PDE6G, REEP6, PRPF31, BBS4, BBS9, PITPNM1, CNGA1, PEX5L, SNAP25, STX3, GOLGA2, RBMX, ELOVL4, TULP1, CDS1, SLC4A7, GRK1, TTC8, PRPF8, PRPH2, RORB, ATRX, IMPG1, ARR3, RDH8, PDE6A, SLC17A7, RHO, CPLX4, OPTN, PRPF4, SCGN, GUCA1B, GUCY2D, GUCA1A, NT5E, RAB28, CBX1, CRX, RBP3, NR2E3, SAG, RCVRN, PARP1, RPSA, ATP1B2, OTX2, UNC119, GTF2B, MAP1B	344658, 2782, 1069, 611, 51761, 5148, 92840, 26121, 585, 27241, 9600, 1259, 51555, 6616, 6809, 2801, 27316, 6785, 7287, 1040, 9497, 6011, 123016, 10594, 5961, 6096, 546, 3617, 407, 50700, 5145, 57030, 6010, 339302, 10133, 9128, 10590, 2979, 3000, 2978, 4907, 9364, 10951, 1406, 5949, 10002, 6295, 5957, 142, 3921, 482, 5015, 9094, 2959, 4131	75953, 14688, 26370, 12057, 50769, 18588, 70335, 68988, 102774, 319845, 18739, 12788, 58869, 20614, 20908, 99412, 19655, 83603, 22157, 74596, 218756, 24013, 76260, 192159, 19133, 225998, 22589, 63859, 170735, 235033, 225600, 72961, 212541, 225644, 71648, 70052, 214189, 107477, 14919, 14913, 23959, 100972, 12412, 12951, 19661, 23958, 20215, 19674, 11545, 16785, 11932, 18424, 22248, 229906, 17755
PINEALOCYTE	C1519090	2.97444e-09	15	2.12762	96	CNGA1, SNAP25, GRK1, CREB1, ARR3, SLC17A7, RHO, GUCA1B, GUCY2D, GUCA1A, CRX, RBP3, SAG, RCVRN, OTX2	1259, 6616, 6011, 1385, 407, 57030, 6010, 2979, 3000, 2978, 1406, 5949, 6295, 5957, 5015	12788, 20614, 24013, 12912, 170735, 72961, 212541, 107477, 14919, 14913, 12951, 19661, 20215, 19674, 18424
PINEAL GLAND	C0031939	1.56513e-08	18	3.52388	159	SAMD7, CNGA1, SNAP25, CDS1, GRK1, CREB1, RORB, ARR3, SLC17A7, RHO, GUCA1B, GUCY2D, GUCA1A, CRX, RBP3, SAG, RCVRN, OTX2	344658, 1259, 6616, 1040, 6011, 1385, 6096, 407, 57030, 6010, 2979, 3000, 2978, 1406, 5949, 6295, 5957, 5015	75953, 12788, 20614, 74596, 24013, 12912, 225998, 170735, 72961, 212541, 107477, 14919, 14913, 12951, 19661, 20215, 19674, 18424
ENTIRE PINEAL GLAND	C1278881	2.27585e-07	16	3.32441	150	SAMD7, CNGA1, SNAP25, GRK1, RORB, ARR3, SLC17A7, RHO, GUCA1B, GUCY2D, GUCA1A, CRX, RBP3, SAG, RCVRN, OTX2	344658, 1259, 6616, 6011, 6096, 407, 57030, 6010, 2979, 3000, 2978, 1406, 5949, 6295, 5957, 5015	75953, 12788, 20614, 24013, 225998, 170735, 72961, 212541, 107477, 14919, 14913, 12951, 19661, 20215, 19674, 18424
PERIPHERAL RETINA	C0446881	9.17137e-07	9	1.06381	48	TULP1, IMPG1, ARR3, SCGN, GUCY2D, GUCA1A, NR2E3, SAG, RCVRN	7287, 3617, 407, 10590, 3000, 2978, 10002, 6295, 5957	22157, 63859, 170735, 214189, 14919, 14913, 23958, 20215, 19674
MOUSE EMBRYONIC FIBROBLAST	C1516828	9.17755e-07	37	15.4918	699	NPM1, PIAS1, GABPA, ICMT, EWSR1, BBS4, TOP2B, NDUFS4, MSH2, FKBP8, RANBP3, AFG3L2, VDAC2, DNAJA3, COIL, RPS6KA5, NEDD4, SMCHD1, MSH6, EIF4B, APEX1, PSME3, GLI2, ATRX, TSG101, YBX1, MAP1LC3A, ESRRB, RUVBL2, PIN1, HTRA2, PRPF19, PARP1, DNAJC10, FKBP5, AGO2, AIP	4869, 8554, 2551, 23463, 2130, 585, 7155, 4724, 4436, 23770, 8498, 10939, 7417, 9093, 8161, 9252, 4734, 23347, 2956, 1975, 328, 10197, 2736, 546, 7251, 4904, 84557, 2103, 10856, 5300, 27429, 27339, 142, 54431, 2289, 27161, 9049	18148, 56469, 14390, 57295, 14030, 102774, 21974, 17993, 17685, 14232, 71810, 69597, 22334, 83945, 12812, 73086, 17999, 74355, 17688, 75705, 11792, 19192, 14633, 22589, 22088, 22608, 66734, 26380, 20174, 23988, 64704, 28000, 11545, 66861, 14229, 239528, 11632
EUKARYOTIC CELLS	C0015161	9.23663e-07	27	9.37485	423	CDC5L, ICMT, TPP2, EWSR1, PTDSS2, KARS, PNN, APEX1, PSME3, CSNK2A1, PIN4, DNAJB1, YBX1, GFM1, PIN1, PARP1, POLR2G, NCL, CENPV, RPSA, ENDOG, CUL5, CTNNBL1, DIS3, HSPD1, TOP1, NCBP2	988, 23463, 7174, 2130, 81490, 3735, 5411, 328, 10197, 1457, 5303, 3337, 4904, 85476, 5300, 142, 5436, 4691, 201161, 3921, 2021, 8065, 56259, 22894, 3329, 7150, 22916	71702, 57295, 22019, 14030, 27388, 85305, 18949, 11792, 19192, 12995, 69713, 81489, 22608, 28030, 23988, 11545, 67710, 17975, 73139, 16785, 13804, 75717, 66642, 72662, 15510, 21969, 68092
HUMAN CELL LINE	C0682523	6.15743e-06	30	12.2338	552	NDUFB6, NPM1, PDS5B, CCAR2, LUC7L3, PRPF31, BBS4, TOP2B, NDUFS4, MSH2, GOLGA2, TRAP1, TERF2IP, SFPQ, POLR2D, COIL, OXCT1, MSH6, CBX3, PSME3, SMARCB1, TIMM50, SUPV3L1, HPRT1, PRPF4, C1QBP, CBX1, AGO1, AGO2, NXF1	4712, 4869, 23047, 57805, 51747, 26121, 585, 7155, 4724, 4436, 2801, 10131, 54386, 6421, 5433, 8161, 5019, 2956, 11335, 10197, 6598, 92609, 6832, 3251, 9128, 708, 10951, 26523, 27161, 10482	230075, 18148, 100710, 219158, 67684, 68988, 102774, 21974, 17993, 17685, 99412, 68015, 57321, 71514, 69241, 12812, 67041, 17688, 12417, 19192, 20587, 66525, 338359, 15452, 70052, 12261, 12412, 236511, 239528, 53319
STRUCTURE OF OUTER NUCLEAR LAYER OF RETINA	C0229210	1.86133e-05	12	2.72602	123	SAMD7, PITPNM1, ELOVL4, TULP1, PRPH2, WWOX, RHO, GUCY2D, CRX, NR2E3, SAG, RCVRN	344658, 9600, 6785, 7287, 5961, 51741, 6010, 3000, 1406, 10002, 6295, 5957	75953, 18739, 83603, 22157, 19133, 80707, 212541, 14919, 12951, 23958, 20215, 19674
ENTIRE BLASTOCYST	C1281786	4.21952e-05	28	12.2117	551	CSE1L, NPM1, CETN2, PTGES2, RPS27A, COX6C, PPA1, RALY, MTA2, DNMT3A, TRIM28, DNAJA3, ZFX, PPP1R8, ILF3, DDX39A, UQCR10, SF3A1, ARFRP1, SUPV3L1, HPRT1, CTR9, PRPF6, MAP1LC3A, ESRRB, MYBBP1A, YBX2, RIC8B	1434, 4869, 1069, 80142, 6233, 1345, 5464, 22913, 9219, 1788, 10155, 9093, 7543, 5511, 3609, 10212, 29796, 10291, 10139, 6832, 3251, 9646, 24148, 84557, 2103, 10514, 51087, 55188	110750, 18148, 26370, 96979, 78294, 12864, 67895, 19383, 23942, 13435, 21849, 83945, 22764, 100336, 16201, 68278, 66152, 67465, 76688, 338359, 15452, 22083, 68879, 66734, 26380, 18432, 53422, 237422
EMBRYO STAGE 3 STRUCTURE	C0005705	4.21952e-05	28	12.2117	551	CSE1L, NPM1, CETN2, PTGES2, RPS27A, COX6C, PPA1, RALY, MTA2, DNMT3A, TRIM28, DNAJA3, ZFX, PPP1R8, ILF3, DDX39A, UQCR10, SF3A1, ARFRP1, SUPV3L1, HPRT1, CTR9, PRPF6, MAP1LC3A, ESRRB, MYBBP1A, YBX2, RIC8B	1434, 4869, 1069, 80142, 6233, 1345, 5464, 22913, 9219, 1788, 10155, 9093, 7543, 5511, 3609, 10212, 29796, 10291, 10139, 6832, 3251, 9646, 24148, 84557, 2103, 10514, 51087, 55188	110750, 18148, 26370, 96979, 78294, 12864, 67895, 19383, 23942, 13435, 21849, 83945, 22764, 100336, 16201, 68278, 66152, 67465, 76688, 338359, 15452, 22083, 68879, 66734, 26380, 18432, 53422, 237422
SPERMATOCYTES	C0037863	4.24185e-05	30	13.5414	611	DIDO1, KHDRBS1, SMC3, MTA2, GOLGA2, RBMX, DNMT3A, TERF2IP, PHC2, SFPQ, VDAC2, COX7A2, YBX3, BRD3, ILF3, CBX3, ATRX, ALKBH5, PHF5A, SKIV2L2, PRPF4, KPNA2, C1QBP, GUCA1A, ILF2, CBX1, RUVBL2, PARP1, YBX2, NCL	11083, 10657, 9126, 9219, 2801, 27316, 1788, 54386, 1912, 6421, 7417, 1347, 8531, 8019, 3609, 11335, 546, 54890, 84844, 23517, 9128, 3838, 708, 2978, 3608, 10951, 10856, 142, 51087, 4691	23856, 20218, 13006, 23942, 99412, 19655, 13435, 57321, 54383, 71514, 22334, 12866, 56449, 67382, 16201, 12417, 22589, 268420, 68479, 72198, 70052, 16647, 12261, 14913, 67781, 12412, 20174, 11545, 53422, 17975
RETINAL NEURONS	C2350331	7.5524e-05	14	4.14444	187	PITPNM1, PEX5L, SNAP25, RBMX, TULP1, RHO, OPTN, GUCA1B, GUCY2D, GUCA1A, CRX, NR2E3, RCVRN, OTX2	9600, 51555, 6616, 27316, 7287, 6010, 10133, 2979, 3000, 2978, 1406, 10002, 5957, 5015	18739, 58869, 20614, 19655, 22157, 212541, 71648, 107477, 14919, 14913, 12951, 23958, 19674, 18424
RETINAL ROD CELL	C2350623	0.0001021	4	0.265953	12	GRK1, RHO, SAG, RCVRN	6011, 6010, 6295, 5957	24013, 212541, 20215, 19674
STRUCTURE OF OUTER PLEXIFORM LAYER OF RETINA	C0229217	0.000197533	11	2.96981	134	SNAP25, ELOVL4, TULP1, GRK1, PRPH2, RHO, CPLX4, GUCA1B, GUCA1A, RCVRN, UNC119	6616, 6785, 7287, 6011, 5961, 6010, 339302, 2979, 2978, 5957, 9094	20614, 83603, 22157, 24013, 19133, 212541, 225644, 107477, 14913, 19674, 22248
RHABDOMERIC PHOTORECEPTOR CELLS	C2350826	0.000205513	3	0.132977	6	RHO, CRX, OTX2	6010, 1406, 5015	212541, 12951, 18424
FUNDUS UTERI	C0227817	0.000415385	11	3.23576	146	BBS4, TULP1, GRK1, PRPH2, RHO, GUCY2D, GUCA1A, PITPNM3, RBP3, NR2E3, SAG	585, 7287, 6011, 5961, 6010, 3000, 2978, 83394, 5949, 10002, 6295	102774, 22157, 24013, 19133, 212541, 14919, 14913, 327958, 19661, 23958, 20215
FUNDUS OF ABOMASUM	C0227254	0.000415385	11	3.23576	146	BBS4, TULP1, GRK1, PRPH2, RHO, GUCY2D, GUCA1A, PITPNM3, RBP3, NR2E3, SAG	585, 7287, 6011, 5961, 6010, 3000, 2978, 83394, 5949, 10002, 6295	102774, 22157, 24013, 19133, 212541, 14919, 14913, 327958, 19661, 23958, 20215
MOUSE CELL LINE	C1513528	0.00046637	11	3.28009	148	SLC25A4, MSH2, TRAP1, MECP2, MSH6, NUP210, HPRT1, C1QBP, HTRA2, NCL, AIP	291, 4436, 10131, 4204, 2956, 23225, 3251, 708, 27429, 4691, 9049	11739, 17685, 68015, 17257, 17688, 54563, 15452, 12261, 64704, 17975, 11632
RETICULOCYTES	C0035286	0.000485608	17	6.75964	305	CSE1L, RPS27A, CUL3, PPP1R8, EIF4B, CSNK2A1, EIF4A3, HPRT1, ACSL6, DNAJB1, YBX1, ILF2, NCL, FKBP5, AGO1, AIP, PSPC1	1434, 6233, 8452, 5511, 1975, 1457, 9775, 3251, 23305, 3337, 4904, 3608, 4691, 2289, 26523, 9049, 55269	110750, 78294, 26554, 100336, 75705, 12995, 192170, 15452, 216739, 81489, 22608, 67781, 17975, 14229, 236511, 11632, 66645
MIDCORTICAL NEPHRON	C1513290	0.000489927	2	0.0443255	2	OXCT1, CS	5019, 1431	67041, 12974
RAT PINEAL GLAND	C1882825	0.000520977	7	1.41842	64	CNGA1, SNAP25, CREB1, RORB, SLC17A7, CRX, RCVRN	1259, 6616, 1385, 6096, 57030, 1406, 5957	12788, 20614, 12912, 225998, 72961, 12951, 19674
[truncated: 39 more rows]
