# Supplementary material for: The Proteome of Native Adult Müller Glial Cells From Murine Retina
Source: Mol Cell Proteomics. 2015 Aug 31;15(2):462–80. doi: 10.1074/mcp.M115.052183 (PMC4739667; doi:10.1074/mcp.M115.052183)
Supplement: Supplemental Data [file supp_M115.052183_mcp.M115.052183-4.xls]

## Sheet: molecular function
GO-Term	GO-Term id	P-value	# Genes (observed)	# Genes (expected)	# Genes (total)	List of observed genes	Gene ids	Original gene ids
monovalent inorganic cation transmembrane transporter activity	GO:0015077	2.14213e-08	16	2.81179	330	SLC17A7, SLC24A1, SLC32A1, COX4I1, NDUFA4, COX6C, CNGA1, ATP6V1H, SLC6A6, ATP5I, SLC9A9, UQCRQ, ATP1B1, COX7B, ATP6V1C1, ATP1A3	57030, 9187, 140679, 1327, 4697, 1345, 1259, 51606, 6533, 521, 285195, 27089, 481, 1349, 528, 478	72961, 214111, 22348, 12857, 17992, 12864, 12788, 108664, 21366, 11958, 331004, 22272, 11931, 66142, 66335, 232975
transporter activity	GO:0005215	5.95982e-08	30	10.1736	1194	AP2A2, SLC17A7, ATP8A2, SLC24A1, SLC32A1, SERINC3, SV2B, COX4I1, NDUFA4, COX6C, CNGA1, ATP6V1H, ABCA4, SYT1, SLC6A6, ATP5I, SLC19A2, SLC12A5, SLC9A9, UQCRQ, SYP, ATP1B1, CYGB, SLC25A12, SEC63, COX7B, SV2A, ATP6V1D, ATP6V1C1, ATP1A3	161, 57030, 51761, 9187, 140679, 10955, 9899, 1327, 4697, 1345, 1259, 51606, 24, 6857, 6533, 521, 10560, 57468, 285195, 27089, 6855, 481, 114757, 8604, 11231, 1349, 9900, 51382, 528, 478	11772, 72961, 50769, 214111, 22348, 26943, 64176, 12857, 17992, 12864, 12788, 108664, 11304, 20979, 21366, 11958, 116914, 57138, 331004, 22272, 20977, 11931, 114886, 78830, 140740, 66142, 64051, 73834, 66335, 232975
hydrogen ion transmembrane transporter activity	GO:0015078	1.1447e-07	9	0.809455	95	COX4I1, NDUFA4, COX6C, ATP6V1H, ATP5I, SLC9A9, UQCRQ, COX7B, ATP6V1C1	1327, 4697, 1345, 51606, 521, 285195, 27089, 1349, 528	12857, 17992, 12864, 108664, 11958, 331004, 22272, 66142, 66335
transmembrane transporter activity	GO:0022857	2.20916e-07	25	7.84745	921	SLC17A7, ATP8A2, SLC24A1, SLC32A1, SERINC3, SV2B, COX4I1, NDUFA4, COX6C, CNGA1, ATP6V1H, ABCA4, SLC6A6, ATP5I, SLC19A2, SLC12A5, SLC9A9, UQCRQ, ATP1B1, SLC25A12, COX7B, SV2A, ATP6V1D, ATP6V1C1, ATP1A3	57030, 51761, 9187, 140679, 10955, 9899, 1327, 4697, 1345, 1259, 51606, 24, 6533, 521, 10560, 57468, 285195, 27089, 481, 8604, 1349, 9900, 51382, 528, 478	72961, 50769, 214111, 22348, 26943, 64176, 12857, 17992, 12864, 12788, 108664, 11304, 21366, 11958, 116914, 57138, 331004, 22272, 11931, 78830, 66142, 64051, 73834, 66335, 232975
substrate-specific transporter activity	GO:0022892	6.28121e-07	25	8.29904	974	AP2A2, SLC17A7, ATP8A2, SLC24A1, SLC32A1, SERINC3, COX4I1, NDUFA4, COX6C, CNGA1, ATP6V1H, ABCA4, SLC6A6, ATP5I, SLC19A2, SLC12A5, SLC9A9, UQCRQ, ATP1B1, CYGB, SLC25A12, SEC63, COX7B, ATP6V1C1, ATP1A3	161, 57030, 51761, 9187, 140679, 10955, 1327, 4697, 1345, 1259, 51606, 24, 6533, 521, 10560, 57468, 285195, 27089, 481, 114757, 8604, 11231, 1349, 528, 478	11772, 72961, 50769, 214111, 22348, 26943, 12857, 17992, 12864, 12788, 108664, 11304, 21366, 11958, 116914, 57138, 331004, 22272, 11931, 114886, 78830, 140740, 66142, 66335, 232975
cation transmembrane transporter activity	GO:0008324	7.32144e-07	19	5.08678	597	SLC17A7, ATP8A2, SLC24A1, SLC32A1, SERINC3, COX4I1, NDUFA4, COX6C, CNGA1, ATP6V1H, SLC6A6, ATP5I, SLC12A5, SLC9A9, UQCRQ, ATP1B1, COX7B, ATP6V1C1, ATP1A3	57030, 51761, 9187, 140679, 10955, 1327, 4697, 1345, 1259, 51606, 6533, 521, 57468, 285195, 27089, 481, 1349, 528, 478	72961, 50769, 214111, 22348, 26943, 12857, 17992, 12864, 12788, 108664, 21366, 11958, 57138, 331004, 22272, 11931, 66142, 66335, 232975
NADH dehydrogenase (quinone) activity	GO:0050136	8.86334e-07	6	0.332302	39	NDUFB6, NDUFS2, NDUFA4, NDUFS7, NDUFB5, NDUFA3	4712, 4720, 4697, 374291, 4711, 4696	230075, 226646, 17992, 75406, 66046, 66091
NADH dehydrogenase (ubiquinone) activity	GO:0008137	8.86334e-07	6	0.332302	39	NDUFB6, NDUFS2, NDUFA4, NDUFS7, NDUFB5, NDUFA3	4712, 4720, 4697, 374291, 4711, 4696	230075, 226646, 17992, 75406, 66046, 66091
NADH dehydrogenase activity	GO:0003954	8.86334e-07	6	0.332302	39	NDUFB6, NDUFS2, NDUFA4, NDUFS7, NDUFB5, NDUFA3	4712, 4720, 4697, 374291, 4711, 4696	230075, 226646, 17992, 75406, 66046, 66091
active transmembrane transporter activity	GO:0022804	1.99179e-06	13	2.59025	304	SLC17A7, ATP8A2, SLC24A1, SLC32A1, ATP6V1H, ABCA4, SLC6A6, SLC12A5, SLC9A9, ATP1B1, ATP6V1D, ATP6V1C1, ATP1A3	57030, 51761, 9187, 140679, 51606, 24, 6533, 57468, 285195, 481, 51382, 528, 478	72961, 50769, 214111, 22348, 108664, 11304, 21366, 57138, 331004, 11931, 73834, 66335, 232975
catalytic activity	GO:0003824	3.40025e-06	72	46.1134	5412	GNB3, NDUFB6, PYGM, PREP, USP39, MANEAL, SYNJ1, RDH8, PDE6A, NDUFS2, PPAP2C, ICMT, ATP8A2, GLS, PPP2R5D, COX4I1, NDUFA4, PPP3CB, COX6C, NDUFS7, GNS, PRPSAP2, PDE6C, DDX6, BDH1, RAB3A, ATP6V1H, ABCA4, NT5E, ILF2, SUCLA2, GNAT2, DNM1, FDPS, ACLY, HK2, GPI, HS2ST1, USP7, NDUFB5, ATP5I, RBP3, METTL16, PPME1, GOT1, GLB1L2, ALG10B, DPP6, EBPL, UQCRQ, CUL3, ATP1B1, GNAT1, CYGB, GRK1, AGPAT3, GTF2F1, CCN…	2784, 4712, 5837, 5550, 10713, 149175, 8867, 50700, 5145, 4720, 8612, 23463, 51761, 2744, 5528, 1327, 4697, 5532, 1345, 374291, 2799, 5636, 5146, 1656, 622, 5864, 51606, 24, 4907, 3608, 8803, 2780, 1759, 2224, 47, 3099, 2821, 9653, 7874, 4711, 521, 5949, 79066, 51400, 2805, 89944, 144245, 1804, 84650, 27089, 8452, 481, 2779, 114757, 6011, 56894, 2962, 8812, 1917, 2963, 1349, 4200, 4696, 328, 5138…	14695, 230075, 19309, 19072, 28035, 215090, 104015, 235033, 225600, 226646, 50784, 57295, 50769, 14660, 21770, 12857, 17992, 19056, 12864, 75406, 75612, 212627, 110855, 13209, 71911, 19339, 108664, 11304, 23959, 67781, 20916, 14686, 13429, 110196, 104112, 15277, 14751, 23908, 252870, 66046, 11958, 19661, 67493, 72590, 14718, 244757, 380959, 13483, 68177, 22272, 26554, 11931, 14685, 114886, 24013,…
inorganic cation transmembrane transporter activity	GO:0022890	3.46894e-06	16	4.10692	482	SLC17A7, SLC24A1, SLC32A1, COX4I1, NDUFA4, COX6C, CNGA1, ATP6V1H, SLC6A6, ATP5I, SLC9A9, UQCRQ, ATP1B1, COX7B, ATP6V1C1, ATP1A3	57030, 9187, 140679, 1327, 4697, 1345, 1259, 51606, 6533, 521, 285195, 27089, 481, 1349, 528, 478	72961, 214111, 22348, 12857, 17992, 12864, 12788, 108664, 21366, 11958, 331004, 22272, 11931, 66142, 66335, 232975
oxidoreductase activity, acting on NAD(P)H, quinone or similar compound as acceptor	GO:0016655	5.65575e-06	6	0.451591	53	NDUFB6, NDUFS2, NDUFA4, NDUFS7, NDUFB5, NDUFA3	4712, 4720, 4697, 374291, 4711, 4696	230075, 226646, 17992, 75406, 66046, 66091
substrate-specific transmembrane transporter activity	GO:0022891	8.59272e-06	21	7.1658	841	SLC17A7, ATP8A2, SLC24A1, SLC32A1, SERINC3, COX4I1, NDUFA4, COX6C, CNGA1, ATP6V1H, SLC6A6, ATP5I, SLC19A2, SLC12A5, SLC9A9, UQCRQ, ATP1B1, SLC25A12, COX7B, ATP6V1C1, ATP1A3	57030, 51761, 9187, 140679, 10955, 1327, 4697, 1345, 1259, 51606, 6533, 521, 10560, 57468, 285195, 27089, 481, 8604, 1349, 528, 478	72961, 50769, 214111, 22348, 26943, 12857, 17992, 12864, 12788, 108664, 21366, 11958, 116914, 57138, 331004, 22272, 11931, 78830, 66142, 66335, 232975
ion transmembrane transporter activity	GO:0015075	9.81015e-06	20	6.64605	780	SLC17A7, ATP8A2, SLC24A1, SLC32A1, SERINC3, COX4I1, NDUFA4, COX6C, CNGA1, ATP6V1H, SLC6A6, ATP5I, SLC12A5, SLC9A9, UQCRQ, ATP1B1, SLC25A12, COX7B, ATP6V1C1, ATP1A3	57030, 51761, 9187, 140679, 10955, 1327, 4697, 1345, 1259, 51606, 6533, 521, 57468, 285195, 27089, 481, 8604, 1349, 528, 478	72961, 50769, 214111, 22348, 26943, 12857, 17992, 12864, 12788, 108664, 21366, 11958, 57138, 331004, 22272, 11931, 78830, 66142, 66335, 232975
ATPase activity, coupled to transmembrane movement of substances	GO:0042626	2.62793e-05	7	0.869099	102	ATP8A2, ATP6V1H, ABCA4, ATP1B1, ATP6V1D, ATP6V1C1, ATP1A3	51761, 51606, 24, 481, 51382, 528, 478	50769, 108664, 11304, 11931, 73834, 66335, 232975
ATPase activity, coupled to movement of substances	GO:0043492	2.79973e-05	7	0.877619	103	ATP8A2, ATP6V1H, ABCA4, ATP1B1, ATP6V1D, ATP6V1C1, ATP1A3	51761, 51606, 24, 481, 51382, 528, 478	50769, 108664, 11304, 11931, 73834, 66335, 232975
hydrolase activity, acting on acid anhydrides, catalyzing transmembrane movement of substances	GO:0016820	3.17113e-05	7	0.89466	105	ATP8A2, ATP6V1H, ABCA4, ATP1B1, ATP6V1D, ATP6V1C1, ATP1A3	51761, 51606, 24, 481, 51382, 528, 478	50769, 108664, 11304, 11931, 73834, 66335, 232975
nucleoside-triphosphatase activity	GO:0017111	3.63301e-05	18	6.09221	715	GNB3, ATP8A2, DDX6, RAB3A, ATP6V1H, ABCA4, GNAT2, DNM1, ATP5I, ATP1B1, GNAT1, EEF1A2, GTF2F2, ATP6V1D, GNAO1, DYNLL2, ATP6V1C1, ATP1A3	2784, 51761, 1656, 5864, 51606, 24, 2780, 1759, 521, 481, 2779, 1917, 2963, 51382, 2775, 140735, 528, 478	14695, 50769, 13209, 19339, 108664, 11304, 14686, 13429, 11958, 11931, 14685, 13628, 68705, 73834, 14681, 68097, 66335, 232975
P-P-bond-hydrolysis-driven transmembrane transporter activity	GO:0015405	4.03594e-05	7	0.928743	109	ATP8A2, ATP6V1H, ABCA4, ATP1B1, ATP6V1D, ATP6V1C1, ATP1A3	51761, 51606, 24, 481, 51382, 528, 478	50769, 108664, 11304, 11931, 73834, 66335, 232975
primary active transmembrane transporter activity	GO:0015399	4.03594e-05	7	0.928743	109	ATP8A2, ATP6V1H, ABCA4, ATP1B1, ATP6V1D, ATP6V1C1, ATP1A3	51761, 51606, 24, 481, 51382, 528, 478	50769, 108664, 11304, 11931, 73834, 66335, 232975
phosphatase regulator activity	GO:0019208	4.25614e-05	6	0.639043	75	PPP2R5D, SAG, PPME1, PPP2R5E, ANP32E, GTF2F1	5528, 6295, 51400, 5529, 81611, 2962	21770, 20215, 72590, 26932, 66471, 98053
cytochrome-c oxidase activity	GO:0004129	5.54942e-05	4	0.213014	25	COX4I1, NDUFA4, COX6C, COX7B	1327, 4697, 1345, 1349	12857, 17992, 12864, 66142
oxidoreductase activity, acting on a heme group of donors, oxygen as acceptor	GO:0016676	5.54942e-05	4	0.213014	25	COX4I1, NDUFA4, COX6C, COX7B	1327, 4697, 1345, 1349	12857, 17992, 12864, 66142
heme-copper terminal oxidase activity	GO:0015002	5.54942e-05	4	0.213014	25	COX4I1, NDUFA4, COX6C, COX7B	1327, 4697, 1345, 1349	12857, 17992, 12864, 66142
oxidoreductase activity, acting on a heme group of donors	GO:0016675	6.51521e-05	4	0.221535	26	COX4I1, NDUFA4, COX6C, COX7B	1327, 4697, 1345, 1349	12857, 17992, 12864, 66142
pyrophosphatase activity	GO:0016462	7.7207e-05	18	6.4586	758	GNB3, ATP8A2, DDX6, RAB3A, ATP6V1H, ABCA4, GNAT2, DNM1, ATP5I, ATP1B1, GNAT1, EEF1A2, GTF2F2, ATP6V1D, GNAO1, DYNLL2, ATP6V1C1, ATP1A3	2784, 51761, 1656, 5864, 51606, 24, 2780, 1759, 521, 481, 2779, 1917, 2963, 51382, 2775, 140735, 528, 478	14695, 50769, 13209, 19339, 108664, 11304, 14686, 13429, 11958, 11931, 14685, 13628, 68705, 73834, 14681, 68097, 66335, 232975
hydrolase activity, acting on acid anhydrides, in phosphorus-containing anhydrides	GO:0016818	7.98418e-05	18	6.47564	760	GNB3, ATP8A2, DDX6, RAB3A, ATP6V1H, ABCA4, GNAT2, DNM1, ATP5I, ATP1B1, GNAT1, EEF1A2, GTF2F2, ATP6V1D, GNAO1, DYNLL2, ATP6V1C1, ATP1A3	2784, 51761, 1656, 5864, 51606, 24, 2780, 1759, 521, 481, 2779, 1917, 2963, 51382, 2775, 140735, 528, 478	14695, 50769, 13209, 19339, 108664, 11304, 14686, 13429, 11958, 11931, 14685, 13628, 68705, 73834, 14681, 68097, 66335, 232975
hydrolase activity, acting on acid anhydrides	GO:0016817	8.68017e-05	18	6.51824	765	GNB3, ATP8A2, DDX6, RAB3A, ATP6V1H, ABCA4, GNAT2, DNM1, ATP5I, ATP1B1, GNAT1, EEF1A2, GTF2F2, ATP6V1D, GNAO1, DYNLL2, ATP6V1C1, ATP1A3	2784, 51761, 1656, 5864, 51606, 24, 2780, 1759, 521, 481, 2779, 1917, 2963, 51382, 2775, 140735, 528, 478	14695, 50769, 13209, 19339, 108664, 11304, 14686, 13429, 11958, 11931, 14685, 13628, 68705, 73834, 14681, 68097, 66335, 232975
sodium ion transmembrane transporter activity	GO:0015081	9.64984e-05	7	1.06507	125	SLC17A7, SLC24A1, SLC32A1, SLC6A6, SLC9A9, ATP1B1, ATP1A3	57030, 9187, 140679, 6533, 285195, 481, 478	72961, 214111, 22348, 21366, 331004, 11931, 232975
poly(A) RNA binding	GO:0044822	0.000104199	23	9.80718	1151	SRSF2, SF3A1, LYAR, DDX6, ILF2, SRSF11, DNM1, CSTF3, BCLAF1, FDPS, CFAP20, METTL16, PTBP2, PNN, NOLC1, CELF2, SF3A3, SEC63, GTF2F1, APEX1, RPL7, API5, NOP58	6427, 10291, 55646, 1656, 3608, 9295, 1759, 1479, 9774, 2224, 29105, 79066, 58155, 5411, 9221, 10659, 10946, 11231, 2962, 328, 6129, 8539, 51602	20382, 67465, 17089, 13209, 67781, 69207, 13429, 228410, 72567, 110196, 14894, 67493, 56195, 18949, 70769, 14007, 75062, 140740, 98053, 11792, 19989, 11800, 55989
hydrolase activity	GO:0016787	0.000108815	37	20.0234	2350	GNB3, PREP, USP39, MANEAL, SYNJ1, PDE6A, PPAP2C, ATP8A2, GLS, PPP2R5D, PPP3CB, GNS, PDE6C, DDX6, RAB3A, ATP6V1H, ABCA4, NT5E, GNAT2, DNM1, USP7, ATP5I, RBP3, PPME1, GLB1L2, DPP6, ATP1B1, GNAT1, EEF1A2, GTF2F2, APEX1, ATP6V1D, GNAO1, AGTPBP1, DYNLL2, ATP6V1C1, ATP1A3	2784, 5550, 10713, 149175, 8867, 5145, 8612, 51761, 2744, 5528, 5532, 2799, 5146, 1656, 5864, 51606, 24, 4907, 2780, 1759, 7874, 521, 5949, 51400, 89944, 1804, 481, 2779, 1917, 2963, 328, 51382, 2775, 23287, 140735, 528, 478	14695, 19072, 28035, 215090, 104015, 225600, 50784, 50769, 14660, 21770, 19056, 75612, 110855, 13209, 19339, 108664, 11304, 23959, 14686, 13429, 252870, 11958, 19661, 72590, 244757, 13483, 11931, 14685, 13628, 68705, 11792, 73834, 14681, 67269, 68097, 66335, 232975
oxidoreductase activity, acting on NAD(P)H	GO:0016651	0.000159858	6	0.809455	95	NDUFB6, NDUFS2, NDUFA4, NDUFS7, NDUFB5, NDUFA3	4712, 4720, 4697, 374291, 4711, 4696	230075, 226646, 17992, 75406, 66046, 66091
electron carrier activity	GO:0009055	0.000200457	6	0.843537	99	NDUFS2, COX4I1, NDUFA4, COX6C, COX7B, ME2	4720, 1327, 4697, 1345, 1349, 4200	226646, 12857, 17992, 12864, 66142, 107029
cation-transporting ATPase activity	GO:0019829	0.00021242	5	0.545317	64	ATP8A2, ATP6V1H, ATP1B1, ATP6V1C1, ATP1A3	51761, 51606, 481, 528, 478	50769, 108664, 11931, 66335, 232975
succinate-CoA ligase (ADP-forming) activity	GO:0004775	0.000214386	2	0.0255617	3	SUCLA2, ACLY	8803, 47	20916, 104112
ATPase activity, coupled to transmembrane movement of ions	GO:0042625	0.00024562	5	0.562358	66	ATP8A2, ATP6V1H, ATP1B1, ATP6V1C1, ATP1A3	51761, 51606, 481, 528, 478	50769, 108664, 11931, 66335, 232975
photoreceptor activity	GO:0009881	0.000376927	3	0.14485	17	RHO, OPN1SW, GNAT2	6010, 611, 2780	212541, 12057, 14686
L-amino acid transmembrane transporter activity	GO:0015179	0.000399736	4	0.349344	41	SLC17A7, SLC32A1, SERINC3, SLC25A12	57030, 140679, 10955, 8604	72961, 22348, 26943, 78830
succinate-CoA ligase activity	GO:0004774	0.000427572	2	0.0340823	4	SUCLA2, ACLY	8803, 47	20916, 104112
ATPase activity, coupled	GO:0042623	0.000459108	9	2.26647	266	ATP8A2, DDX6, ATP6V1H, ABCA4, ATP1B1, GTF2F2, ATP6V1D, ATP6V1C1, ATP1A3	51761, 1656, 51606, 24, 481, 2963, 51382, 528, 478	50769, 13209, 108664, 11304, 11931, 68705, 73834, 66335, 232975
RNA binding	GO:0003723	0.000550862	26	13.1728	1546	SYNJ1, SRSF2, SF3A1, LYAR, DDX6, ILF2, SRSF11, DNM1, CSTF3, BCLAF1, FDPS, CFAP20, METTL16, PTBP2, PNN, NOLC1, TROVE2, CELF2, SF3A3, SEC63, GTF2F1, EEF1A2, APEX1, RPL7, API5, NOP58	8867, 6427, 10291, 55646, 1656, 3608, 9295, 1759, 1479, 9774, 2224, 29105, 79066, 58155, 5411, 9221, 6738, 10659, 10946, 11231, 2962, 1917, 328, 6129, 8539, 51602	104015, 20382, 67465, 17089, 13209, 67781, 69207, 13429, 228410, 72567, 110196, 14894, 67493, 56195, 18949, 70769, 20822, 14007, 75062, 140740, 98053, 13628, 11792, 19989, 11800, 55989
protein phosphatase type 2A regulator activity	GO:0008601	0.000620193	3	0.170412	20	PPP2R5D, PPME1, PPP2R5E	5528, 51400, 5529	21770, 72590, 26932
glucokinase activity	GO:0004340	0.00070862	2	0.0426029	5	HK2, HK1	3099, 3098	15277, 15275
hexokinase activity	GO:0004396	0.00070862	2	0.0426029	5	HK2, HK1	3099, 3098	15277, 15275
fructokinase activity	GO:0008865	0.00070862	2	0.0426029	5	HK2, HK1	3099, 3098	15277, 15275
mannokinase activity	GO:0019158	0.00070862	2	0.0426029	5	HK2, HK1	3099, 3098	15277, 15275
G-protein beta/gamma-subunit complex binding	GO:0031683	0.000719063	3	0.178932	21	GNAT2, GNAT1, GNAO1	2780, 2779, 2775	14686, 14685, 14681
oxidoreductase activity	GO:0016491	0.000920488	15	5.9644	700	NDUFB6, RDH8, NDUFS2, COX4I1, NDUFA4, COX6C, NDUFS7, BDH1, NDUFB5, UQCRQ, CYGB, COX7B, ME2, NDUFA3, APEX1	4712, 50700, 4720, 1327, 4697, 1345, 374291, 622, 4711, 27089, 114757, 1349, 4200, 4696, 328	230075, 235033, 226646, 12857, 17992, 12864, 75406, 71911, 66046, 22272, 114886, 66142, 107029, 66091, 11792
spectrin binding	GO:0030507	0.00107401	3	0.204494	24	GNB3, RHO, EPB41	2784, 6010, 2035	14695, 212541, 269587
small molecule binding	GO:0036094	0.00135788	36	21.9234	2573	PYGM, RS1, SYNJ1, SRSF2, RHO, NDUFS2, ATP8A2, PDE6C, DDX6, RAB3A, CNGA1, ABCA4, NT5E, ILF2, SRSF11, SUCLA2, GNAT2, DNM1, SYT1, ACLY, HK2, RBP3, GOT1, PTBP2, SYP, ARL6, GNAT1, GRK1, NOLC1, CELF2, EEF1A2, GTF2F2, ME2, GNAO1, HK1, ATP1A3	5837, 6247, 8867, 6427, 6010, 4720, 51761, 5146, 1656, 5864, 1259, 24, 4907, 3608, 9295, 8803, 2780, 1759, 6857, 47, 3099, 5949, 2805, 58155, 6855, 84100, 2779, 6011, 9221, 10659, 1917, 2963, 4200, 2775, 3098, 478	19309, 20147, 104015, 20382, 212541, 226646, 50769, 110855, 13209, 19339, 12788, 11304, 23959, 67781, 69207, 20916, 14686, 13429, 20979, 104112, 15277, 19661, 14718, 56195, 20977, 56297, 14685, 24013, 70769, 14007, 13628, 68705, 107029, 14681, 15275, 232975
ATPase activity	GO:0016887	0.00173527	10	3.28894	386	ATP8A2, DDX6, ATP6V1H, ABCA4, ATP5I, ATP1B1, GTF2F2, ATP6V1D, ATP6V1C1, ATP1A3	51761, 1656, 51606, 24, 521, 481, 2963, 51382, 528, 478	50769, 13209, 108664, 11304, 11958, 11931, 68705, 73834, 66335, 232975
guanyl ribonucleotide binding	GO:0032561	0.00176861	10	3.29746	387	PDE6C, RAB3A, CNGA1, GNAT2, DNM1, ARL6, GNAT1, NOLC1, EEF1A2, GNAO1	5146, 5864, 1259, 2780, 1759, 84100, 2779, 9221, 1917, 2775	110855, 19339, 12788, 14686, 13429, 56297, 14685, 70769, 13628, 14681
guanyl nucleotide binding	GO:0019001	0.00180246	10	3.30598	388	PDE6C, RAB3A, CNGA1, GNAT2, DNM1, ARL6, GNAT1, NOLC1, EEF1A2, GNAO1	5146, 5864, 1259, 2780, 1759, 84100, 2779, 9221, 1917, 2775	110855, 19339, 12788, 14686, 13429, 56297, 14685, 70769, 13628, 14681
organic acid transmembrane transporter activity	GO:0005342	0.00187229	5	0.877619	103	SLC17A7, SLC32A1, SERINC3, SLC6A6, SLC25A12	57030, 140679, 10955, 6533, 8604	72961, 22348, 26943, 21366, 78830
sodium:potassium-exchanging ATPase activity	GO:0005391	0.00195082	2	0.0681646	8	ATP1B1, ATP1A3	481, 478	11931, 232975
CoA-ligase activity	GO:0016405	0.00195082	2	0.0681646	8	SUCLA2, ACLY	8803, 47	20916, 104112
ATPase activity, coupled to transmembrane movement of ions, phosphorylative mechanism	GO:0015662	0.00207546	3	0.255617	30	ATP1B1, ATP6V1C1, ATP1A3	481, 528, 478	11931, 66335, 232975
amino acid transmembrane transporter activity	GO:0015171	0.00228324	4	0.553837	65	SLC17A7, SLC32A1, SERINC3, SLC25A12	57030, 140679, 10955, 8604	72961, 22348, 26943, 78830
protein phosphatase regulator activity	GO:0019888	0.0024147	4	0.562358	66	PPP2R5D, SAG, PPME1, PPP2R5E	5528, 6295, 51400, 5529	21770, 20215, 72590, 26932
GTPase activity	GO:0003924	0.00258766	7	1.84896	217	GNB3, RAB3A, GNAT2, DNM1, GNAT1, EEF1A2, GNAO1	2784, 5864, 2780, 1759, 2779, 1917, 2775	14695, 19339, 14686, 13429, 14685, 13628, 14681
3',5'-cyclic-GMP phosphodiesterase activity	GO:0047555	0.00376892	2	0.0937263	11	PDE6A, PDE6C	5145, 5146	225600, 110855
potassium-transporting ATPase activity	GO:0008556	0.00376892	2	0.0937263	11	ATP1B1, ATP1A3	481, 478	11931, 232975
phosphatase inhibitor activity	GO:0019212	0.00410421	3	0.323782	38	SAG, PPME1, ANP32E	6295, 51400, 81611	20215, 72590, 66471
symporter activity	GO:0015293	0.00494017	5	1.09915	129	SLC17A7, SLC24A1, SLC32A1, SLC6A6, SLC12A5	57030, 9187, 140679, 6533, 57468	72961, 214111, 22348, 21366, 57138
solute:cation symporter activity	GO:0015294	0.00505403	4	0.690167	81	SLC17A7, SLC32A1, SLC6A6, SLC12A5	57030, 140679, 6533, 57468	72961, 22348, 21366, 57138
acidic amino acid transmembrane transporter activity	GO:0015172	0.0052857	2	0.110767	13	SLC17A7, SLC25A12	57030, 8604	72961, 78830
L-glutamate transmembrane transporter activity	GO:0005313	0.0052857	2	0.110767	13	SLC17A7, SLC25A12	57030, 8604	72961, 78830
retinal binding	GO:0016918	0.0052857	2	0.110767	13	RHO, RBP3	6010, 5949	212541, 19661
secondary active transmembrane transporter activity	GO:0015291	0.00561659	6	1.61039	189	SLC17A7, SLC24A1, SLC32A1, SLC6A6, SLC12A5, SLC9A9	57030, 9187, 140679, 6533, 57468, 285195	72961, 214111, 22348, 21366, 57138, 331004
ATPase activator activity	GO:0001671	0.00613236	2	0.119288	14	RAB3A, ATP1B1	5864, 481	19339, 11931
phospholipid-translocating ATPase activity	GO:0004012	0.00703649	2	0.127809	15	ATP8A2, ABCA4	51761, 24	50769, 11304
cGMP binding	GO:0030553	0.00901301	2	0.14485	17	PDE6C, CNGA1	5146, 1259	110855, 12788
proton-transporting ATPase activity, rotational mechanism	GO:0046961	0.00901301	2	0.14485	17	ATP6V1H, ATP6V1C1	51606, 528	108664, 66335
quinone binding	GO:0048038	0.00901301	2	0.14485	17	NDUFS2, NDUFS7	4720, 374291	226646, 75406
syntaxin binding	GO:0019905	0.00986202	3	0.44307	52	CPLX4, SYT1, SYP	339302, 6857, 6855	225644, 20979, 20977

## Sheet: signal transduction pathways
Pathway	Pathway id	P-value	# Genes (observed)	# Genes (expected)	# Genes (total)	List of observed genes	Gene ids	Original gene ids
CASEIN KINASE 2	PW_CK2_HOMO_SAPIENS	0.00089105	10	3.04317	341	NDUFS2, PPP3CB, SYT1, GPI, USP7, NOLC1, SEC63, GTF2F1, APEX1, MAP1B	4720, 5532, 6857, 2821, 7874, 9221, 11231, 2962, 328, 4131	226646, 19056, 20979, 14751, 252870, 70769, 140740, 98053, 11792, 17755
GUANYLATE CYCLASE	PW_GUCY_HOMO_SAPIENS	0.00124544	4	0.472985	53	RHO, CNGA1, SAG, GNAT1	6010, 1259, 6295, 2779	212541, 12788, 20215, 14685
SECOND MESSENGER CGMP	PW_CGMP_HOMO_SAPIENS	0.00155953	7	1.70453	191	PDE6A, RHO, PDE6C, CNGA1, SAG, RGS9BP, GNAT1	5145, 6010, 5146, 1259, 6295, 388531, 2779	225600, 212541, 110855, 12788, 20215, 243923, 14685
G PROTEIN COUPLED RECEPTOR KINASE	PW_GRK_HOMO_SAPIENS	0.0019779	4	0.535454	60	RHO, SAG, RCVRN, GRK1	6010, 6295, 5957, 6011	212541, 20215, 19674, 24013
DUAL SPECIFICITY TYROSINE PHOSPHORYLATION REGULATED KINASE	PW_DYRK_HOMO_SAPIENS	0.0025083	4	0.571151	64	SYNJ1, SRSF2, DNM1, MAP1B	8867, 6427, 1759, 4131	104015, 20382, 13429, 17755

## Sheet: canonical signaling pathways
Canonical pathway	Pathway id	P-value	# Genes (observed)	# Genes (expected)	# Genes (total)	List of observed genes	Gene ids	Original gene ids
Visual signal transduction: Rods	NCI-nature:rhodopsin_pathway	8.87334e-11	8	0.274648	24	PDE6A, RHO, SLC24A1, CNGA1, SAG, RGS9BP, GNAT1, GRK1	5145, 6010, 9187, 1259, 6295, 388531, 2779, 6011	225600, 212541, 214111, 12788, 20215, 243923, 14685, 24013
visual signal transduction	BioCarta:rhodopsinpathway	1.81413e-07	5	0.148768	13	PDE6A, RHO, RCVRN, GNAT1, GRK1	5145, 6010, 5957, 2779, 6011	225600, 212541, 19674, 14685, 24013
Visual signal transduction: Cones	NCI-nature:cone_pathway	4.36315e-06	5	0.263204	23	GNB3, PDE6C, GNAT2, RGS9BP, GRK1	2784, 5146, 2780, 388531, 6011	14695, 110855, 14686, 243923, 24013
endocytotic role of ndk phosphins and dynamin	BioCarta:ndkdynaminpathway	0.000843578	3	0.194542	17	SYNJ1, PPP3CB, DNM1	8867, 5532, 1759	104015, 19056, 13429

## Sheet: biological processes
GO-Term	GO-Term id	P-value	# Genes (observed)	# Genes (expected)	# Genes (total)	List of observed genes	Gene ids	Original gene ids
visual perception	GO:0007601	4.12604e-17	21	1.73522	201	RS1, RDH8, PDE6A, RHO, OPN1SW, ATP8A2, SLC24A1, IMPG2, PDE6C, CNGA1, ABCA4, GNAT2, RBP3, SAG, RGS9BP, RCVRN, ROM1, ARL6, GNAT1, GRK1, PRPH2	6247, 50700, 5145, 6010, 611, 51761, 9187, 50939, 5146, 1259, 24, 2780, 5949, 6295, 388531, 5957, 6094, 84100, 2779, 6011, 5961	20147, 235033, 225600, 212541, 12057, 50769, 214111, 224224, 110855, 12788, 11304, 14686, 19661, 20215, 243923, 19674, 19881, 56297, 14685, 24013, 19133
detection of visible light	GO:0009584	5.94657e-17	17	0.949621	110	RS1, RDH8, PDE6A, RHO, OPN1SW, ATP8A2, SLC24A1, PDE6C, CNGA1, ABCA4, GNAT2, RBP3, SAG, RGS9BP, RCVRN, GNAT1, GRK1	6247, 50700, 5145, 6010, 611, 51761, 9187, 5146, 1259, 24, 2780, 5949, 6295, 388531, 5957, 2779, 6011	20147, 235033, 225600, 212541, 12057, 50769, 214111, 110855, 12788, 11304, 14686, 19661, 20215, 243923, 19674, 14685, 24013
sensory perception of light stimulus	GO:0050953	6.20042e-17	21	1.76975	205	RS1, RDH8, PDE6A, RHO, OPN1SW, ATP8A2, SLC24A1, IMPG2, PDE6C, CNGA1, ABCA4, GNAT2, RBP3, SAG, RGS9BP, RCVRN, ROM1, ARL6, GNAT1, GRK1, PRPH2	6247, 50700, 5145, 6010, 611, 51761, 9187, 50939, 5146, 1259, 24, 2780, 5949, 6295, 388531, 5957, 6094, 84100, 2779, 6011, 5961	20147, 235033, 225600, 212541, 12057, 50769, 214111, 224224, 110855, 12788, 11304, 14686, 19661, 20215, 243923, 19674, 19881, 56297, 14685, 24013, 19133
detection of light stimulus	GO:0009583	5.52364e-16	17	1.07911	125	RS1, RDH8, PDE6A, RHO, OPN1SW, ATP8A2, SLC24A1, PDE6C, CNGA1, ABCA4, GNAT2, RBP3, SAG, RGS9BP, RCVRN, GNAT1, GRK1	6247, 50700, 5145, 6010, 611, 51761, 9187, 5146, 1259, 24, 2780, 5949, 6295, 388531, 5957, 2779, 6011	20147, 235033, 225600, 212541, 12057, 50769, 214111, 110855, 12788, 11304, 14686, 19661, 20215, 243923, 19674, 14685, 24013
phototransduction	GO:0007602	2.16106e-15	16	0.97552	113	RS1, RDH8, PDE6A, RHO, OPN1SW, SLC24A1, PDE6C, CNGA1, ABCA4, GNAT2, RBP3, SAG, RGS9BP, RCVRN, GNAT1, GRK1	6247, 50700, 5145, 6010, 611, 9187, 5146, 1259, 24, 2780, 5949, 6295, 388531, 5957, 2779, 6011	20147, 235033, 225600, 212541, 12057, 214111, 110855, 12788, 11304, 14686, 19661, 20215, 243923, 19674, 14685, 24013
phototransduction, visible light	GO:0007603	3.14733e-15	15	0.820127	95	RS1, RDH8, PDE6A, RHO, OPN1SW, SLC24A1, PDE6C, CNGA1, ABCA4, RBP3, SAG, RGS9BP, RCVRN, GNAT1, GRK1	6247, 50700, 5145, 6010, 611, 9187, 5146, 1259, 24, 5949, 6295, 388531, 5957, 2779, 6011	20147, 235033, 225600, 212541, 12057, 214111, 110855, 12788, 11304, 19661, 20215, 243923, 19674, 14685, 24013
detection of external stimulus	GO:0009581	1.98257e-13	17	1.52803	177	RS1, RDH8, PDE6A, RHO, OPN1SW, ATP8A2, SLC24A1, PDE6C, CNGA1, ABCA4, GNAT2, RBP3, SAG, RGS9BP, RCVRN, GNAT1, GRK1	6247, 50700, 5145, 6010, 611, 51761, 9187, 5146, 1259, 24, 2780, 5949, 6295, 388531, 5957, 2779, 6011	20147, 235033, 225600, 212541, 12057, 50769, 214111, 110855, 12788, 11304, 14686, 19661, 20215, 243923, 19674, 14685, 24013
generation of precursor metabolites and energy	GO:0006091	2.26214e-13	24	3.66899	425	GNB3, NDUFB6, PYGM, NDUFS2, PPP2R5D, COX4I1, NDUFA4, COX6C, NDUFS7, SUCLA2, CISD1, ACLY, HK2, GPI, NDUFB5, ATP5I, UQCRQ, SLC25A12, GNG13, COX7B, NDUFA3, COQ9, PGM2L1, HK1	2784, 4712, 5837, 4720, 5528, 1327, 4697, 1345, 374291, 8803, 55847, 47, 3099, 2821, 4711, 521, 27089, 8604, 51764, 1349, 4696, 57017, 283209, 3098	14695, 230075, 19309, 226646, 21770, 12857, 17992, 12864, 75406, 20916, 52637, 104112, 15277, 14751, 66046, 11958, 22272, 78830, 64337, 66142, 66091, 67914, 70974, 15275
detection of abiotic stimulus	GO:0009582	2.61707e-13	17	1.55392	180	RS1, RDH8, PDE6A, RHO, OPN1SW, ATP8A2, SLC24A1, PDE6C, CNGA1, ABCA4, GNAT2, RBP3, SAG, RGS9BP, RCVRN, GNAT1, GRK1	6247, 50700, 5145, 6010, 611, 51761, 9187, 5146, 1259, 24, 2780, 5949, 6295, 388531, 5957, 2779, 6011	20147, 235033, 225600, 212541, 12057, 50769, 214111, 110855, 12788, 11304, 14686, 19661, 20215, 243923, 19674, 14685, 24013
rhodopsin mediated signaling pathway	GO:0016056	4.74343e-13	10	0.319418	37	RS1, PDE6A, RHO, SLC24A1, CNGA1, SAG, RGS9BP, RCVRN, GNAT1, GRK1	6247, 5145, 6010, 9187, 1259, 6295, 388531, 5957, 2779, 6011	20147, 225600, 212541, 214111, 12788, 20215, 243923, 19674, 14685, 24013
energy derivation by oxidation of organic compounds	GO:0015980	1.58726e-12	21	2.94382	341	GNB3, NDUFB6, PYGM, NDUFS2, PPP2R5D, COX4I1, NDUFA4, COX6C, NDUFS7, SUCLA2, CISD1, ACLY, NDUFB5, ATP5I, UQCRQ, SLC25A12, GNG13, COX7B, NDUFA3, COQ9, PGM2L1	2784, 4712, 5837, 4720, 5528, 1327, 4697, 1345, 374291, 8803, 55847, 47, 4711, 521, 27089, 8604, 51764, 1349, 4696, 57017, 283209	14695, 230075, 19309, 226646, 21770, 12857, 17992, 12864, 75406, 20916, 52637, 104112, 66046, 11958, 22272, 78830, 64337, 66142, 66091, 67914, 70974
respiratory electron transport chain	GO:0022904	5.96312e-12	13	0.906456	105	NDUFB6, NDUFS2, COX4I1, NDUFA4, COX6C, NDUFS7, NDUFB5, ATP5I, UQCRQ, SLC25A12, COX7B, NDUFA3, COQ9	4712, 4720, 1327, 4697, 1345, 374291, 4711, 521, 27089, 8604, 1349, 4696, 57017	230075, 226646, 12857, 17992, 12864, 75406, 66046, 11958, 22272, 78830, 66142, 66091, 67914
response to light stimulus	GO:0009416	6.05693e-12	20	2.81433	326	RS1, RDH8, PDE6A, RHO, OPN1SW, ATP8A2, SLC24A1, PDE6C, CNGA1, ABCA4, GNAT2, RBP3, SAG, RGS9BP, RCVRN, GNAT1, GRK1, TROVE2, PRPH2, ATP1A3	6247, 50700, 5145, 6010, 611, 51761, 9187, 5146, 1259, 24, 2780, 5949, 6295, 388531, 5957, 2779, 6011, 6738, 5961, 478	20147, 235033, 225600, 212541, 12057, 50769, 214111, 110855, 12788, 11304, 14686, 19661, 20215, 243923, 19674, 14685, 24013, 20822, 19133, 232975
cellular respiration	GO:0045333	7.26446e-12	15	1.37263	159	NDUFB6, NDUFS2, COX4I1, NDUFA4, COX6C, NDUFS7, SUCLA2, CISD1, NDUFB5, ATP5I, UQCRQ, SLC25A12, COX7B, NDUFA3, COQ9	4712, 4720, 1327, 4697, 1345, 374291, 8803, 55847, 4711, 521, 27089, 8604, 1349, 4696, 57017	230075, 226646, 12857, 17992, 12864, 75406, 20916, 52637, 66046, 11958, 22272, 78830, 66142, 66091, 67914
electron transport chain	GO:0022900	7.62425e-12	13	0.923722	107	NDUFB6, NDUFS2, COX4I1, NDUFA4, COX6C, NDUFS7, NDUFB5, ATP5I, UQCRQ, SLC25A12, COX7B, NDUFA3, COQ9	4712, 4720, 1327, 4697, 1345, 374291, 4711, 521, 27089, 8604, 1349, 4696, 57017	230075, 226646, 12857, 17992, 12864, 75406, 66046, 11958, 22272, 78830, 66142, 66091, 67914
regulation of rhodopsin mediated signaling pathway	GO:0022400	2.22745e-10	8	0.276253	32	PDE6A, RHO, CNGA1, SAG, RGS9BP, RCVRN, GNAT1, GRK1	5145, 6010, 1259, 6295, 388531, 5957, 2779, 6011	225600, 212541, 12788, 20215, 243923, 19674, 14685, 24013
response to radiation	GO:0009314	1.64935e-09	20	3.85891	447	RS1, RDH8, PDE6A, RHO, OPN1SW, ATP8A2, SLC24A1, PDE6C, CNGA1, ABCA4, GNAT2, RBP3, SAG, RGS9BP, RCVRN, GNAT1, GRK1, TROVE2, PRPH2, ATP1A3	6247, 50700, 5145, 6010, 611, 51761, 9187, 5146, 1259, 24, 2780, 5949, 6295, 388531, 5957, 2779, 6011, 6738, 5961, 478	20147, 235033, 225600, 212541, 12057, 50769, 214111, 110855, 12788, 11304, 14686, 19661, 20215, 243923, 19674, 14685, 24013, 20822, 19133, 232975
cellular response to light stimulus	GO:0071482	4.73339e-09	10	0.76833	89	RS1, PDE6A, RHO, SLC24A1, CNGA1, SAG, RGS9BP, RCVRN, GNAT1, GRK1	6247, 5145, 6010, 9187, 1259, 6295, 388531, 5957, 2779, 6011	20147, 225600, 212541, 214111, 12788, 20215, 243923, 19674, 14685, 24013
response to light intensity	GO:0009642	5.46971e-09	5	0.0776962	9	RS1, SLC24A1, GNAT2, GNAT1, PRPH2	6247, 9187, 2780, 2779, 5961	20147, 214111, 14686, 14685, 19133
retina development in camera-type eye	GO:0060041	1.75319e-08	11	1.13091	131	RS1, PDE6A, PVRL1, RHO, ATP8A2, PDE6C, GNAT2, ROM1, GNAT1, GRK1, PRPH2	6247, 5145, 5818, 6010, 51761, 5146, 2780, 6094, 2779, 6011, 5961	20147, 225600, 58235, 212541, 50769, 110855, 14686, 19881, 14685, 24013, 19133
mitochondrial electron transport, NADH to ubiquinone	GO:0006120	7.64063e-08	7	0.371215	43	NDUFB6, NDUFS2, NDUFA4, NDUFS7, NDUFB5, NDUFA3, COQ9	4712, 4720, 4697, 374291, 4711, 4696, 57017	230075, 226646, 17992, 75406, 66046, 66091, 67914
neurological system process	GO:0050877	1.41223e-07	31	11.1624	1293	RS1, RDH8, PDE6A, SLC17A7, RHO, OPN1SW, ATP8A2, GLS, SLC24A1, IMPG2, PPP3CB, PDE6C, RAB3A, CNGA1, ABCA4, GNAT2, GPI, RBP3, SAG, RGS9BP, SLC12A5, RCVRN, DPP6, ROM1, ARL6, GNAT1, GRK1, PRPH2, GNG13, AGTPBP1, ATP1A3	6247, 50700, 5145, 57030, 6010, 611, 51761, 2744, 9187, 50939, 5532, 5146, 5864, 1259, 24, 2780, 2821, 5949, 6295, 388531, 57468, 5957, 1804, 6094, 84100, 2779, 6011, 5961, 51764, 23287, 478	20147, 235033, 225600, 72961, 212541, 12057, 50769, 14660, 214111, 224224, 19056, 110855, 19339, 12788, 11304, 14686, 14751, 19661, 20215, 243923, 57138, 19674, 13483, 19881, 56297, 14685, 24013, 19133, 64337, 67269, 232975
neurotransmitter transport	GO:0006836	1.47638e-07	11	1.3899	161	SYNJ1, SLC17A7, CPLX4, GLS, SLC32A1, SV2B, RAB3A, CADPS2, SYT1, SLC6A6, SV2A	8867, 57030, 339302, 2744, 140679, 9899, 5864, 93664, 6857, 6533, 9900	104015, 72961, 225644, 14660, 22348, 64176, 19339, 320405, 20979, 21366, 64051
hydrogen ion transmembrane transport	GO:1902600	1.84322e-07	9	0.854659	99	COX4I1, NDUFA4, COX6C, ATP6V1H, ATP5I, SLC9A9, UQCRQ, COX7B, ATP6V1C1	1327, 4697, 1345, 51606, 521, 285195, 27089, 1349, 528	12857, 17992, 12864, 108664, 11958, 331004, 22272, 66142, 66335
purine ribonucleoside monophosphate metabolic process	GO:0009167	1.90381e-07	18	4.17833	484	NDUFB6, PDE6A, NDUFS2, NDUFA4, NDUFS7, DDX6, RAB3A, ATP6V1H, ABCA4, NT5E, ACLY, NDUFB5, ATP5I, ATP1B1, GTF2F2, NDUFA3, COQ9, ATP1A3	4712, 5145, 4720, 4697, 374291, 1656, 5864, 51606, 24, 4907, 47, 4711, 521, 481, 2963, 4696, 57017, 478	230075, 225600, 226646, 17992, 75406, 13209, 19339, 108664, 11304, 23959, 104112, 66046, 11958, 11931, 68705, 66091, 67914, 232975
purine nucleoside monophosphate metabolic process	GO:0009126	1.96285e-07	18	4.18696	485	NDUFB6, PDE6A, NDUFS2, NDUFA4, NDUFS7, DDX6, RAB3A, ATP6V1H, ABCA4, NT5E, ACLY, NDUFB5, ATP5I, ATP1B1, GTF2F2, NDUFA3, COQ9, ATP1A3	4712, 5145, 4720, 4697, 374291, 1656, 5864, 51606, 24, 4907, 47, 4711, 521, 481, 2963, 4696, 57017, 478	230075, 225600, 226646, 17992, 75406, 13209, 19339, 108664, 11304, 23959, 104112, 66046, 11958, 11931, 68705, 66091, 67914, 232975
cellular response to radiation	GO:0071478	2.12103e-07	10	1.13954	132	RS1, PDE6A, RHO, SLC24A1, CNGA1, SAG, RGS9BP, RCVRN, GNAT1, GRK1	6247, 5145, 6010, 9187, 1259, 6295, 388531, 5957, 2779, 6011	20147, 225600, 212541, 214111, 12788, 20215, 243923, 19674, 14685, 24013
small molecule metabolic process	GO:0044281	2.24329e-07	55	28.5922	3312	GNB3, NDUFB6, PYGM, SYNJ1, RDH8, NUP210, PDE6A, NDUFS2, PPAP2C, GLS, SERINC3, PPP2R5D, COX4I1, NDUFA4, COX6C, NDUFS7, GNS, PRPSAP2, DDX6, BDH1, RAB3A, ATP6V1H, ABCA4, NT5E, SUCLA2, GNAT2, DNM1, SLC6A6, FDPS, ACLY, HK2, GPI, HS2ST1, NDUFB5, ATP5I, SLC19A2, GOT1, RCVRN, EBPL, UQCRQ, ATP1B1, GNAT1, PSMD5, SLC25A12, AGPAT3, EEF1A2, GTF2F2, GNG13, COX7B, ME2, NDUFA3, GNAO1, COQ9, HK1, ATP1A3	2784, 4712, 5837, 8867, 50700, 23225, 5145, 4720, 8612, 2744, 10955, 5528, 1327, 4697, 1345, 374291, 2799, 5636, 1656, 622, 5864, 51606, 24, 4907, 8803, 2780, 1759, 6533, 2224, 47, 3099, 2821, 9653, 4711, 521, 10560, 2805, 5957, 84650, 27089, 481, 2779, 5711, 8604, 56894, 1917, 2963, 51764, 1349, 4200, 4696, 2775, 57017, 3098, 478	14695, 230075, 19309, 104015, 235033, 54563, 225600, 226646, 50784, 14660, 26943, 21770, 12857, 17992, 12864, 75406, 75612, 212627, 13209, 71911, 19339, 108664, 11304, 23959, 20916, 14686, 13429, 21366, 110196, 104112, 15277, 14751, 23908, 66046, 11958, 116914, 14718, 19674, 68177, 22272, 11931, 14685, 66998, 78830, 28169, 13628, 68705, 64337, 66142, 107029, 66091, 14681, 67914, 15275, 232975
proton transport	GO:0015992	2.27676e-07	10	1.14818	133	COX4I1, NDUFA4, COX6C, ATP6V1H, ATP5I, SLC9A9, UQCRQ, COX7B, ATP6V1D, ATP6V1C1	1327, 4697, 1345, 51606, 521, 285195, 27089, 1349, 51382, 528	12857, 17992, 12864, 108664, 11958, 331004, 22272, 66142, 73834, 66335
hydrogen transport	GO:0006818	2.61863e-07	10	1.16544	135	COX4I1, NDUFA4, COX6C, ATP6V1H, ATP5I, SLC9A9, UQCRQ, COX7B, ATP6V1D, ATP6V1C1	1327, 4697, 1345, 51606, 521, 285195, 27089, 1349, 51382, 528	12857, 17992, 12864, 108664, 11958, 331004, 22272, 66142, 73834, 66335
ribonucleoside monophosphate metabolic process	GO:0009161	2.89884e-07	18	4.29919	498	NDUFB6, PDE6A, NDUFS2, NDUFA4, NDUFS7, DDX6, RAB3A, ATP6V1H, ABCA4, NT5E, ACLY, NDUFB5, ATP5I, ATP1B1, GTF2F2, NDUFA3, COQ9, ATP1A3	4712, 5145, 4720, 4697, 374291, 1656, 5864, 51606, 24, 4907, 47, 4711, 521, 481, 2963, 4696, 57017, 478	230075, 225600, 226646, 17992, 75406, 13209, 19339, 108664, 11304, 23959, 104112, 66046, 11958, 11931, 68705, 66091, 67914, 232975
ATP synthesis coupled electron transport	GO:0042773	3.40131e-07	7	0.457545	53	NDUFB6, NDUFS2, NDUFA4, NDUFS7, NDUFB5, NDUFA3, COQ9	4712, 4720, 4697, 374291, 4711, 4696, 57017	230075, 226646, 17992, 75406, 66046, 66091, 67914
mitochondrial ATP synthesis coupled electron transport	GO:0042775	3.40131e-07	7	0.457545	53	NDUFB6, NDUFS2, NDUFA4, NDUFS7, NDUFB5, NDUFA3, COQ9	4712, 4720, 4697, 374291, 4711, 4696, 57017	230075, 226646, 17992, 75406, 66046, 66091, 67914
monovalent inorganic cation transport	GO:0015672	3.65843e-07	17	3.90208	452	SLC17A7, SLC24A1, COX4I1, NDUFA4, COX6C, CNGA1, ATP6V1H, ATP5I, SLC12A5, SLC9A9, DPP6, UQCRQ, ATP1B1, COX7B, ATP6V1D, ATP6V1C1, ATP1A3	57030, 9187, 1327, 4697, 1345, 1259, 51606, 521, 57468, 285195, 1804, 27089, 481, 1349, 51382, 528, 478	72961, 214111, 12857, 17992, 12864, 12788, 108664, 11958, 57138, 331004, 13483, 22272, 11931, 66142, 73834, 66335, 232975
nucleoside monophosphate metabolic process	GO:0009123	3.99186e-07	18	4.39415	509	NDUFB6, PDE6A, NDUFS2, NDUFA4, NDUFS7, DDX6, RAB3A, ATP6V1H, ABCA4, NT5E, ACLY, NDUFB5, ATP5I, ATP1B1, GTF2F2, NDUFA3, COQ9, ATP1A3	4712, 5145, 4720, 4697, 374291, 1656, 5864, 51606, 24, 4907, 47, 4711, 521, 481, 2963, 4696, 57017, 478	230075, 225600, 226646, 17992, 75406, 13209, 19339, 108664, 11304, 23959, 104112, 66046, 11958, 11931, 68705, 66091, 67914, 232975
transmembrane transport	GO:0055085	4.4355e-07	29	10.5063	1217	NUP210, SLC17A7, ATP8A2, SLC24A1, SLC32A1, SV2B, COX4I1, NDUFA4, COX6C, CNGA1, ATP6V1H, ABCA4, SLC6A6, HK2, ATP5I, SLC19A2, SLC12A5, SLC9A9, DPP6, UQCRQ, ATP1B1, SLC25A12, SEC63, COX7B, SV2A, ATP6V1D, HK1, ATP6V1C1, ATP1A3	23225, 57030, 51761, 9187, 140679, 9899, 1327, 4697, 1345, 1259, 51606, 24, 6533, 3099, 521, 10560, 57468, 285195, 1804, 27089, 481, 8604, 11231, 1349, 9900, 51382, 3098, 528, 478	54563, 72961, 50769, 214111, 22348, 64176, 12857, 17992, 12864, 12788, 108664, 11304, 21366, 15277, 11958, 116914, 57138, 331004, 13483, 22272, 11931, 78830, 140740, 66142, 64051, 73834, 15275, 66335, 232975
oxidation-reduction process	GO:0055114	5.12492e-07	26	8.77104	1016	GNB3, NDUFB6, PYGM, RDH8, NDUFS2, PPP2R5D, COX4I1, NDUFA4, COX6C, NDUFS7, BDH1, SUCLA2, CISD1, ACLY, NDUFB5, ATP5I, UQCRQ, CYGB, SLC25A12, GNG13, COX7B, ME2, NDUFA3, APEX1, COQ9, PGM2L1	2784, 4712, 5837, 50700, 4720, 5528, 1327, 4697, 1345, 374291, 622, 8803, 55847, 47, 4711, 521, 27089, 114757, 8604, 51764, 1349, 4200, 4696, 328, 57017, 283209	14695, 230075, 19309, 235033, 226646, 21770, 12857, 17992, 12864, 75406, 71911, 20916, 52637, 104112, 66046, 11958, 22272, 114886, 78830, 64337, 66142, 107029, 66091, 11792, 67914, 70974
single-organism transport	GO:0044765	7.63261e-07	55	29.6454	3434	SYNJ1, NUP210, PVRL1, SLC17A7, GDAP1, CPLX4, ICMT, ATP8A2, GLS, SLC24A1, SLC32A1, SERINC3, SV2B, COX4I1, NDUFA4, PPP3CB, COX6C, RAB3A, CADPS2, CNGA1, ATP6V1H, ABCA4, DNM1, MTX1, SYT1, SLC6A6, HK2, ATP5I, LCP2, SLC19A2, SLC12A5, RCVRN, SLC9A9, DPP6, UQCRQ, SYNGR1, CUL3, SYP, ATP1B1, ARL6, CYGB, SLC25A12, SEC63, COX7B, SV2A, RPL7, NOP58, MAP1B, ATP6V1D, GNAO1, DYNLL2, SCAMP5, HK1, ATP6V1C1, ATP1A3	8867, 23225, 5818, 57030, 54332, 339302, 23463, 51761, 2744, 9187, 140679, 10955, 9899, 1327, 4697, 5532, 1345, 5864, 93664, 1259, 51606, 24, 1759, 4580, 6857, 6533, 3099, 521, 3937, 10560, 57468, 5957, 285195, 1804, 27089, 9145, 8452, 6855, 481, 84100, 114757, 8604, 11231, 1349, 9900, 6129, 51602, 4131, 51382, 2775, 140735, 192683, 3098, 528, 478	104015, 54563, 58235, 72961, 14545, 225644, 57295, 50769, 14660, 214111, 22348, 26943, 64176, 12857, 17992, 19056, 12864, 19339, 320405, 12788, 108664, 11304, 13429, 17827, 20979, 21366, 15277, 11958, 16822, 116914, 57138, 19674, 331004, 13483, 22272, 20972, 26554, 20977, 11931, 56297, 114886, 78830, 140740, 66142, 64051, 19989, 55989, 17755, 73834, 14681, 68097, 56807, 15275, 66335, 232975
transport	GO:0006810	1.57727e-06	61	35.3086	4090	SYNJ1, AP2A2, NUP210, SRSF2, PVRL1, SLC17A7, GDAP1, CPLX4, ICMT, ATP8A2, GLS, SLC24A1, SLC32A1, SERINC3, SV2B, REEP6, COX4I1, NDUFA4, PPP3CB, COX6C, RAB3A, CADPS2, CNGA1, ATP6V1H, ABCA4, SRSF11, DNM1, MTX1, SYT1, SLC6A6, HK2, ATP5I, LCP2, RBP3, SLC19A2, SYNGR3, SLC12A5, RCVRN, SLC9A9, DPP6, UQCRQ, SYNGR1, CUL3, SYP, ATP1B1, ARL6, CYGB, SLC25A12, SEC63, COX7B, SV2A, RPL7, NOP58, MAP1B, ATP6V1D, GN…	8867, 161, 23225, 6427, 5818, 57030, 54332, 339302, 23463, 51761, 2744, 9187, 140679, 10955, 9899, 92840, 1327, 4697, 5532, 1345, 5864, 93664, 1259, 51606, 24, 9295, 1759, 4580, 6857, 6533, 3099, 521, 3937, 5949, 10560, 9143, 57468, 5957, 285195, 1804, 27089, 9145, 8452, 6855, 481, 84100, 114757, 8604, 11231, 1349, 9900, 6129, 51602, 4131, 51382, 2775, 140735, 192683, 3098, 528, 478	104015, 11772, 54563, 20382, 58235, 72961, 14545, 225644, 57295, 50769, 14660, 214111, 22348, 26943, 64176, 70335, 12857, 17992, 19056, 12864, 19339, 320405, 12788, 108664, 11304, 69207, 13429, 17827, 20979, 21366, 15277, 11958, 16822, 19661, 116914, 20974, 57138, 19674, 331004, 13483, 22272, 20972, 26554, 20977, 11931, 56297, 114886, 78830, 140740, 66142, 64051, 19989, 55989, 17755, 73834, 14681…
oxidative phosphorylation	GO:0006119	1.92086e-06	7	0.587038	68	NDUFB6, NDUFS2, NDUFA4, NDUFS7, NDUFB5, NDUFA3, COQ9	4712, 4720, 4697, 374291, 4711, 4696, 57017	230075, 226646, 17992, 75406, 66046, 66091, 67914
ATP metabolic process	GO:0046034	2.23037e-06	16	3.96251	459	NDUFB6, NDUFS2, NDUFA4, NDUFS7, DDX6, RAB3A, ATP6V1H, ABCA4, ACLY, NDUFB5, ATP5I, ATP1B1, GTF2F2, NDUFA3, COQ9, ATP1A3	4712, 4720, 4697, 374291, 1656, 5864, 51606, 24, 47, 4711, 521, 481, 2963, 4696, 57017, 478	230075, 226646, 17992, 75406, 13209, 19339, 108664, 11304, 104112, 66046, 11958, 11931, 68705, 66091, 67914, 232975
ion transport	GO:0006811	2.24462e-06	30	12.0257	1393	PVRL1, SLC17A7, ATP8A2, GLS, SLC24A1, SLC32A1, SERINC3, COX4I1, NDUFA4, COX6C, RAB3A, CNGA1, ATP6V1H, ABCA4, SYT1, SLC6A6, ATP5I, SLC19A2, SLC12A5, RCVRN, SLC9A9, DPP6, UQCRQ, ATP1B1, SLC25A12, COX7B, ATP6V1D, GNAO1, ATP6V1C1, ATP1A3	5818, 57030, 51761, 2744, 9187, 140679, 10955, 1327, 4697, 1345, 5864, 1259, 51606, 24, 6857, 6533, 521, 10560, 57468, 5957, 285195, 1804, 27089, 481, 8604, 1349, 51382, 2775, 528, 478	58235, 72961, 50769, 14660, 214111, 22348, 26943, 12857, 17992, 12864, 19339, 12788, 108664, 11304, 20979, 21366, 11958, 116914, 57138, 19674, 331004, 13483, 22272, 11931, 78830, 66142, 73834, 14681, 66335, 232975
system process	GO:0003008	2.3463e-06	36	16.1263	1868	GNB3, RS1, RDH8, PDE6A, SLC17A7, RHO, OPN1SW, EPB41, ATP8A2, GLS, SLC24A1, IMPG2, PPP3CB, PDE6C, RAB3A, CNGA1, ABCA4, GNAT2, GPI, RBP3, SAG, RGS9BP, SLC12A5, RCVRN, DPP6, ROM1, ATP1B1, ARL6, GNAT1, GRK1, CELF2, PRPH2, GNG13, GNAO1, AGTPBP1, ATP1A3	2784, 6247, 50700, 5145, 57030, 6010, 611, 2035, 51761, 2744, 9187, 50939, 5532, 5146, 5864, 1259, 24, 2780, 2821, 5949, 6295, 388531, 57468, 5957, 1804, 6094, 481, 84100, 2779, 6011, 10659, 5961, 51764, 2775, 23287, 478	14695, 20147, 235033, 225600, 72961, 212541, 12057, 269587, 50769, 14660, 214111, 224224, 19056, 110855, 19339, 12788, 11304, 14686, 14751, 19661, 20215, 243923, 57138, 19674, 13483, 19881, 11931, 56297, 14685, 24013, 14007, 19133, 64337, 14681, 67269, 232975
retina morphogenesis in camera-type eye	GO:0060042	2.62104e-06	6	0.397114	46	RS1, ATP8A2, PDE6C, GNAT2, ROM1, GRK1	6247, 51761, 5146, 2780, 6094, 6011	20147, 50769, 110855, 14686, 19881, 24013
establishment of localization	GO:0051234	3.39986e-06	61	36.0856	4180	SYNJ1, AP2A2, NUP210, SRSF2, PVRL1, SLC17A7, GDAP1, CPLX4, ICMT, ATP8A2, GLS, SLC24A1, SLC32A1, SERINC3, SV2B, REEP6, COX4I1, NDUFA4, PPP3CB, COX6C, RAB3A, CADPS2, CNGA1, ATP6V1H, ABCA4, SRSF11, DNM1, MTX1, SYT1, SLC6A6, HK2, ATP5I, LCP2, RBP3, SLC19A2, SYNGR3, SLC12A5, RCVRN, SLC9A9, DPP6, UQCRQ, SYNGR1, CUL3, SYP, ATP1B1, ARL6, CYGB, SLC25A12, SEC63, COX7B, SV2A, RPL7, NOP58, MAP1B, ATP6V1D, GN…	8867, 161, 23225, 6427, 5818, 57030, 54332, 339302, 23463, 51761, 2744, 9187, 140679, 10955, 9899, 92840, 1327, 4697, 5532, 1345, 5864, 93664, 1259, 51606, 24, 9295, 1759, 4580, 6857, 6533, 3099, 521, 3937, 5949, 10560, 9143, 57468, 5957, 285195, 1804, 27089, 9145, 8452, 6855, 481, 84100, 114757, 8604, 11231, 1349, 9900, 6129, 51602, 4131, 51382, 2775, 140735, 192683, 3098, 528, 478	104015, 11772, 54563, 20382, 58235, 72961, 14545, 225644, 57295, 50769, 14660, 214111, 22348, 26943, 64176, 70335, 12857, 17992, 19056, 12864, 19339, 320405, 12788, 108664, 11304, 69207, 13429, 17827, 20979, 21366, 15277, 11958, 16822, 19661, 116914, 20974, 57138, 19674, 331004, 13483, 22272, 20972, 26554, 20977, 11931, 56297, 114886, 78830, 140740, 66142, 64051, 19989, 55989, 17755, 73834, 14681…
single-organism localization	GO:1902578	3.60152e-06	55	31.0871	3601	SYNJ1, NUP210, PVRL1, SLC17A7, GDAP1, CPLX4, ICMT, ATP8A2, GLS, SLC24A1, SLC32A1, SERINC3, SV2B, COX4I1, NDUFA4, PPP3CB, COX6C, RAB3A, CADPS2, CNGA1, ATP6V1H, ABCA4, DNM1, MTX1, SYT1, SLC6A6, HK2, ATP5I, LCP2, SLC19A2, SLC12A5, RCVRN, SLC9A9, DPP6, UQCRQ, SYNGR1, CUL3, SYP, ATP1B1, ARL6, CYGB, SLC25A12, SEC63, COX7B, SV2A, RPL7, NOP58, MAP1B, ATP6V1D, GNAO1, DYNLL2, SCAMP5, HK1, ATP6V1C1, ATP1A3	8867, 23225, 5818, 57030, 54332, 339302, 23463, 51761, 2744, 9187, 140679, 10955, 9899, 1327, 4697, 5532, 1345, 5864, 93664, 1259, 51606, 24, 1759, 4580, 6857, 6533, 3099, 521, 3937, 10560, 57468, 5957, 285195, 1804, 27089, 9145, 8452, 6855, 481, 84100, 114757, 8604, 11231, 1349, 9900, 6129, 51602, 4131, 51382, 2775, 140735, 192683, 3098, 528, 478	104015, 54563, 58235, 72961, 14545, 225644, 57295, 50769, 14660, 214111, 22348, 26943, 64176, 12857, 17992, 19056, 12864, 19339, 320405, 12788, 108664, 11304, 13429, 17827, 20979, 21366, 15277, 11958, 16822, 116914, 57138, 19674, 331004, 13483, 22272, 20972, 26554, 20977, 11931, 56297, 114886, 78830, 140740, 66142, 64051, 19989, 55989, 17755, 73834, 14681, 68097, 56807, 15275, 66335, 232975
eye morphogenesis	GO:0048592	4.11911e-06	9	1.23451	143	RS1, PVRL1, ATP8A2, PDE6C, GNAT2, ROM1, GNAT1, GRK1, AGTPBP1	6247, 5818, 51761, 5146, 2780, 6094, 2779, 6011, 23287	20147, 58235, 50769, 110855, 14686, 19881, 14685, 24013, 67269
sensory perception	GO:0007600	4.2351e-06	23	7.99408	926	RS1, RDH8, PDE6A, RHO, OPN1SW, ATP8A2, SLC24A1, IMPG2, PDE6C, RAB3A, CNGA1, ABCA4, GNAT2, RBP3, SAG, RGS9BP, RCVRN, ROM1, ARL6, GNAT1, GRK1, PRPH2, GNG13	6247, 50700, 5145, 6010, 611, 51761, 9187, 50939, 5146, 5864, 1259, 24, 2780, 5949, 6295, 388531, 5957, 6094, 84100, 2779, 6011, 5961, 51764	20147, 235033, 225600, 212541, 12057, 50769, 214111, 224224, 110855, 19339, 12788, 11304, 14686, 19661, 20215, 243923, 19674, 19881, 56297, 14685, 24013, 19133, 64337
amino acid transport	GO:0006865	4.36185e-06	9	1.24314	144	SLC17A7, GLS, SLC32A1, SERINC3, RAB3A, SYT1, SLC6A6, SLC19A2, SLC25A12	57030, 2744, 140679, 10955, 5864, 6857, 6533, 10560, 8604	72961, 14660, 22348, 26943, 19339, 20979, 21366, 116914, 78830
regulation of G-protein coupled receptor protein signaling pathway	GO:0008277	4.88476e-06	9	1.26041	146	PDE6A, RHO, CNGA1, SAG, RGS9BP, RCVRN, SYP, GNAT1, GRK1	5145, 6010, 1259, 6295, 388531, 5957, 6855, 2779, 6011	225600, 212541, 12788, 20215, 243923, 19674, 20977, 14685, 24013
photoreceptor cell differentiation	GO:0046530	5.45964e-06	6	0.448912	52	PDE6C, GNAT2, ROM1, GNAT1, GRK1, AGTPBP1	5146, 2780, 6094, 2779, 6011, 23287	110855, 14686, 19881, 14685, 24013, 67269
cation transport	GO:0006812	6.45861e-06	23	8.20127	950	PVRL1, SLC17A7, ATP8A2, SLC24A1, SLC32A1, SERINC3, COX4I1, NDUFA4, COX6C, CNGA1, ATP6V1H, ATP5I, SLC12A5, RCVRN, SLC9A9, DPP6, UQCRQ, ATP1B1, COX7B, ATP6V1D, GNAO1, ATP6V1C1, ATP1A3	5818, 57030, 51761, 9187, 140679, 10955, 1327, 4697, 1345, 1259, 51606, 521, 57468, 5957, 285195, 1804, 27089, 481, 1349, 51382, 2775, 528, 478	58235, 72961, 50769, 214111, 22348, 26943, 12857, 17992, 12864, 12788, 108664, 11958, 57138, 19674, 331004, 13483, 22272, 11931, 66142, 73834, 14681, 66335, 232975
neurotransmitter secretion	GO:0007269	6.86437e-06	8	0.992785	115	SYNJ1, SLC17A7, CPLX4, GLS, SLC32A1, RAB3A, CADPS2, SYT1	8867, 57030, 339302, 2744, 140679, 5864, 93664, 6857	104015, 72961, 225644, 14660, 22348, 19339, 320405, 20979
detection of light stimulus involved in visual perception	GO:0050908	8.93398e-06	4	0.138127	16	ATP8A2, GNAT2, RGS9BP, GNAT1	51761, 2780, 388531, 2779	50769, 14686, 243923, 14685
detection of light stimulus involved in sensory perception	GO:0050962	8.93398e-06	4	0.138127	16	ATP8A2, GNAT2, RGS9BP, GNAT1	51761, 2780, 388531, 2779	50769, 14686, 243923, 14685
response to abiotic stimulus	GO:0009628	1.00317e-05	23	8.42573	976	RS1, RDH8, PDE6A, RHO, OPN1SW, ATP8A2, SLC24A1, PDE6C, RAB3A, CNGA1, ABCA4, GNAT2, RBP3, SAG, RGS9BP, SLC12A5, RCVRN, ATP1B1, GNAT1, GRK1, TROVE2, PRPH2, ATP1A3	6247, 50700, 5145, 6010, 611, 51761, 9187, 5146, 5864, 1259, 24, 2780, 5949, 6295, 388531, 57468, 5957, 481, 2779, 6011, 6738, 5961, 478	20147, 235033, 225600, 212541, 12057, 50769, 214111, 110855, 19339, 12788, 11304, 14686, 19661, 20215, 243923, 57138, 19674, 11931, 14685, 24013, 20822, 19133, 232975
eye development	GO:0001654	2.30355e-05	12	2.7798	322	RS1, PDE6A, PVRL1, RHO, ATP8A2, PDE6C, GNAT2, ROM1, GNAT1, GRK1, PRPH2, AGTPBP1	6247, 5145, 5818, 6010, 51761, 5146, 2780, 6094, 2779, 6011, 5961, 23287	20147, 225600, 58235, 212541, 50769, 110855, 14686, 19881, 14685, 24013, 19133, 67269
RNA splicing, via transesterification reactions with bulged adenosine as nucleophile	GO:0000377	2.88696e-05	10	1.9683	228	USP39, SRSF2, SF3A1, SRSF11, CSTF3, PTBP2, PNN, SF3A3, GTF2F1, GTF2F2	10713, 6427, 10291, 9295, 1479, 58155, 5411, 10946, 2962, 2963	28035, 20382, 67465, 69207, 228410, 56195, 18949, 75062, 98053, 68705
mRNA splicing, via spliceosome	GO:0000398	2.88696e-05	10	1.9683	228	USP39, SRSF2, SF3A1, SRSF11, CSTF3, PTBP2, PNN, SF3A3, GTF2F1, GTF2F2	10713, 6427, 10291, 9295, 1479, 58155, 5411, 10946, 2962, 2963	28035, 20382, 67465, 69207, 228410, 56195, 18949, 75062, 98053, 68705
inorganic cation transmembrane transport	GO:0098662	2.91941e-05	15	4.33372	502	SLC17A7, SLC24A1, COX4I1, NDUFA4, COX6C, CNGA1, ATP6V1H, ATP5I, SLC9A9, DPP6, UQCRQ, ATP1B1, COX7B, ATP6V1C1, ATP1A3	57030, 9187, 1327, 4697, 1345, 1259, 51606, 521, 285195, 1804, 27089, 481, 1349, 528, 478	72961, 214111, 12857, 17992, 12864, 12788, 108664, 11958, 331004, 13483, 22272, 11931, 66142, 66335, 232975
eye photoreceptor cell differentiation	GO:0001754	2.93651e-05	5	0.362582	42	PDE6C, GNAT2, ROM1, GNAT1, AGTPBP1	5146, 2780, 6094, 2779, 23287	110855, 14686, 19881, 14685, 67269
dicarboxylic acid transport	GO:0006835	3.35824e-05	6	0.612937	71	SLC17A7, GLS, RAB3A, SYT1, SLC19A2, SLC25A12	57030, 2744, 5864, 6857, 10560, 8604	72961, 14660, 19339, 20979, 116914, 78830
camera-type eye development	GO:0043010	3.37326e-05	11	2.43448	282	RS1, PDE6A, PVRL1, RHO, ATP8A2, PDE6C, GNAT2, ROM1, GNAT1, GRK1, PRPH2	6247, 5145, 5818, 6010, 51761, 5146, 2780, 6094, 2779, 6011, 5961	20147, 225600, 58235, 212541, 50769, 110855, 14686, 19881, 14685, 24013, 19133
detection of stimulus	GO:0051606	3.45881e-05	18	6.06031	702	RS1, RDH8, PDE6A, RHO, OPN1SW, ATP8A2, SLC24A1, PDE6C, CNGA1, ABCA4, GNAT2, SYT1, RBP3, SAG, RGS9BP, RCVRN, GNAT1, GRK1	6247, 50700, 5145, 6010, 611, 51761, 9187, 5146, 1259, 24, 2780, 6857, 5949, 6295, 388531, 5957, 2779, 6011	20147, 235033, 225600, 212541, 12057, 50769, 214111, 110855, 12788, 11304, 14686, 20979, 19661, 20215, 243923, 19674, 14685, 24013
RNA splicing, via transesterification reactions	GO:0000375	3.47293e-05	10	2.01147	233	USP39, SRSF2, SF3A1, SRSF11, CSTF3, PTBP2, PNN, SF3A3, GTF2F1, GTF2F2	10713, 6427, 10291, 9295, 1479, 58155, 5411, 10946, 2962, 2963	28035, 20382, 67465, 69207, 228410, 56195, 18949, 75062, 98053, 68705
camera-type eye morphogenesis	GO:0048593	3.67739e-05	7	0.915089	106	RS1, PVRL1, ATP8A2, PDE6C, GNAT2, ROM1, GRK1	6247, 5818, 51761, 5146, 2780, 6094, 6011	20147, 58235, 50769, 110855, 14686, 19881, 24013
neural retina development	GO:0003407	3.6973e-05	5	0.379848	44	RS1, ATP8A2, PDE6C, GNAT2, ROM1	6247, 51761, 5146, 2780, 6094	20147, 50769, 110855, 14686, 19881
cellular response to abiotic stimulus	GO:0071214	4.30792e-05	10	2.06327	239	RS1, PDE6A, RHO, SLC24A1, CNGA1, SAG, RGS9BP, RCVRN, GNAT1, GRK1	6247, 5145, 6010, 9187, 1259, 6295, 388531, 5957, 2779, 6011	20147, 225600, 212541, 214111, 12788, 20215, 243923, 19674, 14685, 24013
cation transmembrane transport	GO:0098655	4.54815e-05	16	5.05026	585	SLC17A7, ATP8A2, SLC24A1, COX4I1, NDUFA4, COX6C, CNGA1, ATP6V1H, ATP5I, SLC9A9, DPP6, UQCRQ, ATP1B1, COX7B, ATP6V1C1, ATP1A3	57030, 51761, 9187, 1327, 4697, 1345, 1259, 51606, 521, 285195, 1804, 27089, 481, 1349, 528, 478	72961, 50769, 214111, 12857, 17992, 12864, 12788, 108664, 11958, 331004, 13483, 22272, 11931, 66142, 66335, 232975
inorganic ion transmembrane transport	GO:0098660	4.83373e-05	16	5.07615	588	SLC17A7, SLC24A1, COX4I1, NDUFA4, COX6C, CNGA1, ATP6V1H, ATP5I, SLC12A5, SLC9A9, DPP6, UQCRQ, ATP1B1, COX7B, ATP6V1C1, ATP1A3	57030, 9187, 1327, 4697, 1345, 1259, 51606, 521, 57468, 285195, 1804, 27089, 481, 1349, 528, 478	72961, 214111, 12857, 17992, 12864, 12788, 108664, 11958, 57138, 331004, 13483, 22272, 11931, 66142, 66335, 232975
glucose 6-phosphate metabolic process	GO:0051156	5.09182e-05	3	0.0776962	9	HK2, GPI, HK1	3099, 2821, 3098	15277, 14751, 15275
regulation of neurotransmitter levels	GO:0001505	5.97797e-05	8	1.3381	155	SYNJ1, SLC17A7, CPLX4, GLS, SLC32A1, RAB3A, CADPS2, SYT1	8867, 57030, 339302, 2744, 140679, 5864, 93664, 6857	104015, 72961, 225644, 14660, 22348, 19339, 320405, 20979
regulation of short-term neuronal synaptic plasticity	GO:0048172	7.22773e-05	3	0.0863292	10	RAB3A, SYNGR1, SYP	5864, 9145, 6855	19339, 20972, 20977
organophosphate metabolic process	GO:0019637	8.22614e-05	33	16.6788	1932	GNB3, NDUFB6, SYNJ1, PDE6A, NDUFS2, SERINC3, NDUFA4, NDUFS7, PRPSAP2, DDX6, RAB3A, ATP6V1H, ABCA4, NT5E, GNAT2, DNM1, FDPS, ACLY, HK2, GPI, NDUFB5, ATP5I, RCVRN, ATP1B1, GNAT1, AGPAT3, EEF1A2, GTF2F2, NDUFA3, GNAO1, COQ9, HK1, ATP1A3	2784, 4712, 8867, 5145, 4720, 10955, 4697, 374291, 5636, 1656, 5864, 51606, 24, 4907, 2780, 1759, 2224, 47, 3099, 2821, 4711, 521, 5957, 481, 2779, 56894, 1917, 2963, 4696, 2775, 57017, 3098, 478	14695, 230075, 104015, 225600, 226646, 26943, 17992, 75406, 212627, 13209, 19339, 108664, 11304, 23959, 14686, 13429, 110196, 104112, 15277, 14751, 66046, 11958, 19674, 11931, 14685, 28169, 13628, 68705, 66091, 14681, 67914, 15275, 232975
glutamate secretion	GO:0014047	0.000122469	4	0.258987	30	SLC17A7, GLS, RAB3A, SYT1	57030, 2744, 5864, 6857	72961, 14660, 19339, 20979
terpenoid metabolic process	GO:0006721	0.000182229	6	0.82876	96	RDH8, RHO, OPN1SW, ABCA4, FDPS, RBP3	50700, 6010, 611, 24, 2224, 5949	235033, 212541, 12057, 11304, 110196, 19661
purine ribonucleoside metabolic process	GO:0046128	0.000205695	24	10.9379	1267	GNB3, NDUFB6, PDE6A, NDUFS2, NDUFA4, NDUFS7, DDX6, RAB3A, ATP6V1H, ABCA4, NT5E, GNAT2, DNM1, ACLY, NDUFB5, ATP5I, ATP1B1, GNAT1, EEF1A2, GTF2F2, NDUFA3, GNAO1, COQ9, ATP1A3	2784, 4712, 5145, 4720, 4697, 374291, 1656, 5864, 51606, 24, 4907, 2780, 1759, 47, 4711, 521, 481, 2779, 1917, 2963, 4696, 2775, 57017, 478	14695, 230075, 225600, 226646, 17992, 75406, 13209, 19339, 108664, 11304, 23959, 14686, 13429, 104112, 66046, 11958, 11931, 14685, 13628, 68705, 66091, 14681, 67914, 232975
purine nucleoside metabolic process	GO:0042278	0.000213116	24	10.9638	1270	GNB3, NDUFB6, PDE6A, NDUFS2, NDUFA4, NDUFS7, DDX6, RAB3A, ATP6V1H, ABCA4, NT5E, GNAT2, DNM1, ACLY, NDUFB5, ATP5I, ATP1B1, GNAT1, EEF1A2, GTF2F2, NDUFA3, GNAO1, COQ9, ATP1A3	2784, 4712, 5145, 4720, 4697, 374291, 1656, 5864, 51606, 24, 4907, 2780, 1759, 47, 4711, 521, 481, 2779, 1917, 2963, 4696, 2775, 57017, 478	14695, 230075, 225600, 226646, 17992, 75406, 13209, 19339, 108664, 11304, 23959, 14686, 13429, 104112, 66046, 11958, 11931, 14685, 13628, 68705, 66091, 14681, 67914, 232975
camera-type eye photoreceptor cell differentiation	GO:0060219	0.000213785	3	0.120861	14	PDE6C, GNAT2, ROM1	5146, 2780, 6094	110855, 14686, 19881
synaptic vesicle membrane organization	GO:0048499	0.000220109	2	0.0258987	3	SYNJ1, SYP	8867, 6855	104015, 20977
localization	GO:0051179	0.000234313	64	43.8379	5078	SYNJ1, DLG5, AP2A2, NUP210, SRSF2, PVRL1, SLC17A7, GDAP1, CPLX4, ICMT, ATP8A2, GLS, SLC24A1, SLC32A1, SERINC3, SV2B, REEP6, COX4I1, NDUFA4, PPP3CB, COX6C, RAB3A, CADPS2, CNGA1, ATP6V1H, ABCA4, SRSF11, DNM1, MTX1, SYT1, SLC6A6, HK2, CFAP20, ATP5I, LCP2, RBP3, SLC19A2, SYNGR3, SLC12A5, RCVRN, SLC9A9, DPP6, UQCRQ, SYNGR1, CUL3, SYP, ATP1B1, ARL6, CYGB, SLC25A12, SEC63, COX7B, APEX1, SV2A, RPL7, NOP5…	8867, 9231, 161, 23225, 6427, 5818, 57030, 54332, 339302, 23463, 51761, 2744, 9187, 140679, 10955, 9899, 92840, 1327, 4697, 5532, 1345, 5864, 93664, 1259, 51606, 24, 9295, 1759, 4580, 6857, 6533, 3099, 29105, 521, 3937, 5949, 10560, 9143, 57468, 5957, 285195, 1804, 27089, 9145, 8452, 6855, 481, 84100, 114757, 8604, 11231, 1349, 328, 9900, 6129, 51602, 4131, 51382, 2775, 140735, 192683, 3098, 528,…	104015, 71228, 11772, 54563, 20382, 58235, 72961, 14545, 225644, 57295, 50769, 14660, 214111, 22348, 26943, 64176, 70335, 12857, 17992, 19056, 12864, 19339, 320405, 12788, 108664, 11304, 69207, 13429, 17827, 20979, 21366, 15277, 14894, 11958, 16822, 19661, 116914, 20974, 57138, 19674, 331004, 13483, 22272, 20972, 26554, 20977, 11931, 56297, 114886, 78830, 140740, 66142, 11792, 64051, 19989, 55989…
ribonucleoside metabolic process	GO:0009119	0.000275211	24	11.1537	1292	GNB3, NDUFB6, PDE6A, NDUFS2, NDUFA4, NDUFS7, DDX6, RAB3A, ATP6V1H, ABCA4, NT5E, GNAT2, DNM1, ACLY, NDUFB5, ATP5I, ATP1B1, GNAT1, EEF1A2, GTF2F2, NDUFA3, GNAO1, COQ9, ATP1A3	2784, 4712, 5145, 4720, 4697, 374291, 1656, 5864, 51606, 24, 4907, 2780, 1759, 47, 4711, 521, 481, 2779, 1917, 2963, 4696, 2775, 57017, 478	14695, 230075, 225600, 226646, 17992, 75406, 13209, 19339, 108664, 11304, 23959, 14686, 13429, 104112, 66046, 11958, 11931, 14685, 13628, 68705, 66091, 14681, 67914, 232975
organic anion transport	GO:0015711	0.00034421	11	3.16828	367	SLC17A7, ATP8A2, GLS, SLC32A1, SERINC3, RAB3A, ABCA4, SYT1, SLC6A6, SLC19A2, SLC25A12	57030, 51761, 2744, 140679, 10955, 5864, 24, 6857, 6533, 10560, 8604	72961, 50769, 14660, 22348, 26943, 19339, 11304, 20979, 21366, 116914, 78830
photoreceptor cell development	GO:0042461	0.000346081	4	0.336684	39	PDE6C, GNAT2, GNAT1, GRK1	5146, 2780, 2779, 6011	110855, 14686, 14685, 24013
nucleoside metabolic process	GO:0009116	0.000352847	24	11.3437	1314	GNB3, NDUFB6, PDE6A, NDUFS2, NDUFA4, NDUFS7, DDX6, RAB3A, ATP6V1H, ABCA4, NT5E, GNAT2, DNM1, ACLY, NDUFB5, ATP5I, ATP1B1, GNAT1, EEF1A2, GTF2F2, NDUFA3, GNAO1, COQ9, ATP1A3	2784, 4712, 5145, 4720, 4697, 374291, 1656, 5864, 51606, 24, 4907, 2780, 1759, 47, 4711, 521, 481, 2779, 1917, 2963, 4696, 2775, 57017, 478	14695, 230075, 225600, 226646, 17992, 75406, 13209, 19339, 108664, 11304, 23959, 14686, 13429, 104112, 66046, 11958, 11931, 14685, 13628, 68705, 66091, 14681, 67914, 232975
purine ribonucleotide metabolic process	GO:0009150	0.000396047	25	12.1465	1407	GNB3, NDUFB6, PDE6A, NDUFS2, NDUFA4, NDUFS7, DDX6, RAB3A, ATP6V1H, ABCA4, NT5E, GNAT2, DNM1, ACLY, NDUFB5, ATP5I, RCVRN, ATP1B1, GNAT1, EEF1A2, GTF2F2, NDUFA3, GNAO1, COQ9, ATP1A3	2784, 4712, 5145, 4720, 4697, 374291, 1656, 5864, 51606, 24, 4907, 2780, 1759, 47, 4711, 521, 5957, 481, 2779, 1917, 2963, 4696, 2775, 57017, 478	14695, 230075, 225600, 226646, 17992, 75406, 13209, 19339, 108664, 11304, 23959, 14686, 13429, 104112, 66046, 11958, 19674, 11931, 14685, 13628, 68705, 66091, 14681, 67914, 232975
glycosyl compound metabolic process	GO:1901657	0.00043016	24	11.499	1332	GNB3, NDUFB6, PDE6A, NDUFS2, NDUFA4, NDUFS7, DDX6, RAB3A, ATP6V1H, ABCA4, NT5E, GNAT2, DNM1, ACLY, NDUFB5, ATP5I, ATP1B1, GNAT1, EEF1A2, GTF2F2, NDUFA3, GNAO1, COQ9, ATP1A3	2784, 4712, 5145, 4720, 4697, 374291, 1656, 5864, 51606, 24, 4907, 2780, 1759, 47, 4711, 521, 481, 2779, 1917, 2963, 4696, 2775, 57017, 478	14695, 230075, 225600, 226646, 17992, 75406, 13209, 19339, 108664, 11304, 23959, 14686, 13429, 104112, 66046, 11958, 11931, 14685, 13628, 68705, 66091, 14681, 67914, 232975
establishment of vesicle localization	GO:0051650	0.000443678	7	1.364	158	SYNJ1, RAB3A, CADPS2, SYT1, CUL3, SYP, ARL6	8867, 5864, 93664, 6857, 8452, 6855, 84100	104015, 19339, 320405, 20979, 26554, 20977, 56297
carboxylic acid transport	GO:0046942	0.000467153	9	2.27046	263	SLC17A7, GLS, SLC32A1, SERINC3, RAB3A, SYT1, SLC6A6, SLC19A2, SLC25A12	57030, 2744, 140679, 10955, 5864, 6857, 6533, 10560, 8604	72961, 14660, 22348, 26943, 19339, 20979, 21366, 116914, 78830
ribonucleotide metabolic process	GO:0009259	0.000468759	25	12.2846	1423	GNB3, NDUFB6, PDE6A, NDUFS2, NDUFA4, NDUFS7, DDX6, RAB3A, ATP6V1H, ABCA4, NT5E, GNAT2, DNM1, ACLY, NDUFB5, ATP5I, RCVRN, ATP1B1, GNAT1, EEF1A2, GTF2F2, NDUFA3, GNAO1, COQ9, ATP1A3	2784, 4712, 5145, 4720, 4697, 374291, 1656, 5864, 51606, 24, 4907, 2780, 1759, 47, 4711, 521, 5957, 481, 2779, 1917, 2963, 4696, 2775, 57017, 478	14695, 230075, 225600, 226646, 17992, 75406, 13209, 19339, 108664, 11304, 23959, 14686, 13429, 104112, 66046, 11958, 19674, 11931, 14685, 13628, 68705, 66091, 14681, 67914, 232975
single-organism metabolic process	GO:0044710	0.000479446	67	47.6623	5521	GNB3, NDUFB6, PYGM, MORF4L2, SYNJ1, RDH8, NUP210, PDE6A, RHO, OPN1SW, NDUFS2, PPAP2C, GLS, SERINC3, PPP2R5D, COX4I1, NDUFA4, COX6C, NDUFS7, GNS, PRPSAP2, DDX6, BDH1, RAB3A, ATP6V1H, ABCA4, NT5E, SUCLA2, GNAT2, DNM1, CISD1, SLC6A6, FDPS, ACLY, HK2, GPI, HS2ST1, USP7, NDUFB5, ATP5I, RBP3, SLC19A2, PPME1, GOT1, RCVRN, ALG10B, EBPL, UQCRQ, CUL3, ATP1B1, GNAT1, CYGB, PSMD5, SLC25A12, AGPAT3, EEF1A2, G…	2784, 4712, 5837, 9643, 8867, 50700, 23225, 5145, 6010, 611, 4720, 8612, 2744, 10955, 5528, 1327, 4697, 1345, 374291, 2799, 5636, 1656, 622, 5864, 51606, 24, 4907, 8803, 2780, 1759, 55847, 6533, 2224, 47, 3099, 2821, 9653, 7874, 4711, 521, 5949, 10560, 51400, 2805, 5957, 144245, 84650, 27089, 8452, 481, 2779, 114757, 5711, 8604, 56894, 1917, 2963, 51764, 1349, 4200, 4696, 328, 2775, 57017, 283209…	14695, 230075, 19309, 56397, 104015, 235033, 54563, 225600, 212541, 12057, 226646, 50784, 14660, 26943, 21770, 12857, 17992, 12864, 75406, 75612, 212627, 13209, 71911, 19339, 108664, 11304, 23959, 20916, 14686, 13429, 52637, 21366, 110196, 104112, 15277, 14751, 23908, 252870, 66046, 11958, 19661, 116914, 72590, 14718, 19674, 380959, 68177, 22272, 26554, 11931, 14685, 114886, 66998, 78830, 28169, …
organic acid transport	GO:0015849	0.000493443	9	2.28772	265	SLC17A7, GLS, SLC32A1, SERINC3, RAB3A, SYT1, SLC6A6, SLC19A2, SLC25A12	57030, 2744, 140679, 10955, 5864, 6857, 6533, 10560, 8604	72961, 14660, 22348, 26943, 19339, 20979, 21366, 116914, 78830
ribose phosphate metabolic process	GO:0019693	0.000493778	25	12.3278	1428	GNB3, NDUFB6, PDE6A, NDUFS2, NDUFA4, NDUFS7, DDX6, RAB3A, ATP6V1H, ABCA4, NT5E, GNAT2, DNM1, ACLY, NDUFB5, ATP5I, RCVRN, ATP1B1, GNAT1, EEF1A2, GTF2F2, NDUFA3, GNAO1, COQ9, ATP1A3	2784, 4712, 5145, 4720, 4697, 374291, 1656, 5864, 51606, 24, 4907, 2780, 1759, 47, 4711, 521, 5957, 481, 2779, 1917, 2963, 4696, 2775, 57017, 478	14695, 230075, 225600, 226646, 17992, 75406, 13209, 19339, 108664, 11304, 23959, 14686, 13429, 104112, 66046, 11958, 19674, 11931, 14685, 13628, 68705, 66091, 14681, 67914, 232975
purine nucleotide metabolic process	GO:0006163	0.000498921	25	12.3364	1429	GNB3, NDUFB6, PDE6A, NDUFS2, NDUFA4, NDUFS7, DDX6, RAB3A, ATP6V1H, ABCA4, NT5E, GNAT2, DNM1, ACLY, NDUFB5, ATP5I, RCVRN, ATP1B1, GNAT1, EEF1A2, GTF2F2, NDUFA3, GNAO1, COQ9, ATP1A3	2784, 4712, 5145, 4720, 4697, 374291, 1656, 5864, 51606, 24, 4907, 2780, 1759, 47, 4711, 521, 5957, 481, 2779, 1917, 2963, 4696, 2775, 57017, 478	14695, 230075, 225600, 226646, 17992, 75406, 13209, 19339, 108664, 11304, 23959, 14686, 13429, 104112, 66046, 11958, 19674, 11931, 14685, 13628, 68705, 66091, 14681, 67914, 232975
isoprenoid metabolic process	GO:0006720	0.000506736	6	1.00142	116	RDH8, RHO, OPN1SW, ABCA4, FDPS, RBP3	50700, 6010, 611, 24, 2224, 5949	235033, 212541, 12057, 11304, 110196, 19661
purine ribonucleoside triphosphate metabolic process	GO:0009205	0.000563078	22	10.2991	1193	GNB3, NDUFB6, NDUFS2, NDUFA4, NDUFS7, DDX6, RAB3A, ATP6V1H, ABCA4, GNAT2, DNM1, ACLY, NDUFB5, ATP5I, ATP1B1, GNAT1, EEF1A2, GTF2F2, NDUFA3, GNAO1, COQ9, ATP1A3	2784, 4712, 4720, 4697, 374291, 1656, 5864, 51606, 24, 2780, 1759, 47, 4711, 521, 481, 2779, 1917, 2963, 4696, 2775, 57017, 478	14695, 230075, 226646, 17992, 75406, 13209, 19339, 108664, 11304, 14686, 13429, 104112, 66046, 11958, 11931, 14685, 13628, 68705, 66091, 14681, 67914, 232975
ribonucleoside triphosphate metabolic process	GO:0009199	0.000602352	22	10.3509	1199	GNB3, NDUFB6, NDUFS2, NDUFA4, NDUFS7, DDX6, RAB3A, ATP6V1H, ABCA4, GNAT2, DNM1, ACLY, NDUFB5, ATP5I, ATP1B1, GNAT1, EEF1A2, GTF2F2, NDUFA3, GNAO1, COQ9, ATP1A3	2784, 4712, 4720, 4697, 374291, 1656, 5864, 51606, 24, 2780, 1759, 47, 4711, 521, 481, 2779, 1917, 2963, 4696, 2775, 57017, 478	14695, 230075, 226646, 17992, 75406, 13209, 19339, 108664, 11304, 14686, 13429, 104112, 66046, 11958, 11931, 14685, 13628, 68705, 66091, 14681, 67914, 232975
purine nucleoside triphosphate metabolic process	GO:0009144	0.000602352	22	10.3509	1199	GNB3, NDUFB6, NDUFS2, NDUFA4, NDUFS7, DDX6, RAB3A, ATP6V1H, ABCA4, GNAT2, DNM1, ACLY, NDUFB5, ATP5I, ATP1B1, GNAT1, EEF1A2, GTF2F2, NDUFA3, GNAO1, COQ9, ATP1A3	2784, 4712, 4720, 4697, 374291, 1656, 5864, 51606, 24, 2780, 1759, 47, 4711, 521, 481, 2779, 1917, 2963, 4696, 2775, 57017, 478	14695, 230075, 226646, 17992, 75406, 13209, 19339, 108664, 11304, 14686, 13429, 104112, 66046, 11958, 11931, 14685, 13628, 68705, 66091, 14681, 67914, 232975
synaptic vesicle exocytosis	GO:0016079	0.000602373	4	0.388481	45	SYNJ1, RAB3A, CADPS2, SYT1	8867, 5864, 93664, 6857	104015, 19339, 320405, 20979
spliceosomal complex assembly	GO:0000245	0.000602373	4	0.388481	45	USP39, SF3A1, PTBP2, SF3A3	10713, 10291, 58155, 10946	28035, 67465, 56195, 75062
vesicle localization	GO:0051648	0.000640075	7	1.45033	168	SYNJ1, RAB3A, CADPS2, SYT1, CUL3, SYP, ARL6	8867, 5864, 93664, 6857, 8452, 6855, 84100	104015, 19339, 320405, 20979, 26554, 20977, 56297
retinoid metabolic process	GO:0001523	0.000675748	5	0.699266	81	RDH8, RHO, OPN1SW, ABCA4, RBP3	50700, 6010, 611, 24, 5949	235033, 212541, 12057, 11304, 19661
mRNA 3'-splice site recognition	GO:0000389	0.000727452	2	0.0431646	5	SF3A1, SF3A3	10291, 10946	67465, 75062
ion transmembrane transport	GO:0034220	0.000736863	17	7.10489	823	SLC17A7, ATP8A2, SLC24A1, COX4I1, NDUFA4, COX6C, CNGA1, ATP6V1H, ATP5I, SLC12A5, SLC9A9, DPP6, UQCRQ, ATP1B1, COX7B, ATP6V1C1, ATP1A3	57030, 51761, 9187, 1327, 4697, 1345, 1259, 51606, 521, 57468, 285195, 1804, 27089, 481, 1349, 528, 478	72961, 50769, 214111, 12857, 17992, 12864, 12788, 108664, 11958, 57138, 331004, 13483, 22272, 11931, 66142, 66335, 232975
purine-containing compound metabolic process	GO:0072521	0.000747451	25	12.6818	1469	GNB3, NDUFB6, PDE6A, NDUFS2, NDUFA4, NDUFS7, DDX6, RAB3A, ATP6V1H, ABCA4, NT5E, GNAT2, DNM1, ACLY, NDUFB5, ATP5I, RCVRN, ATP1B1, GNAT1, EEF1A2, GTF2F2, NDUFA3, GNAO1, COQ9, ATP1A3	2784, 4712, 5145, 4720, 4697, 374291, 1656, 5864, 51606, 24, 4907, 2780, 1759, 47, 4711, 521, 5957, 481, 2779, 1917, 2963, 4696, 2775, 57017, 478	14695, 230075, 225600, 226646, 17992, 75406, 13209, 19339, 108664, 11304, 23959, 14686, 13429, 104112, 66046, 11958, 19674, 11931, 14685, 13628, 68705, 66091, 14681, 67914, 232975
nucleoside triphosphate metabolic process	GO:0009141	0.000751084	22	10.5235	1219	GNB3, NDUFB6, NDUFS2, NDUFA4, NDUFS7, DDX6, RAB3A, ATP6V1H, ABCA4, GNAT2, DNM1, ACLY, NDUFB5, ATP5I, ATP1B1, GNAT1, EEF1A2, GTF2F2, NDUFA3, GNAO1, COQ9, ATP1A3	2784, 4712, 4720, 4697, 374291, 1656, 5864, 51606, 24, 2780, 1759, 47, 4711, 521, 481, 2779, 1917, 2963, 4696, 2775, 57017, 478	14695, 230075, 226646, 17992, 75406, 13209, 19339, 108664, 11304, 14686, 13429, 104112, 66046, 11958, 11931, 14685, 13628, 68705, 66091, 14681, 67914, 232975
synaptic vesicle transport	GO:0048489	0.000887459	5	0.742431	86	SYNJ1, RAB3A, CADPS2, SYT1, SYP	8867, 5864, 93664, 6857, 6855	104015, 19339, 320405, 20979, 20977
establishment of synaptic vesicle localization	GO:0097480	0.000887459	5	0.742431	86	SYNJ1, RAB3A, CADPS2, SYT1, SYP	8867, 5864, 93664, 6857, 6855	104015, 19339, 320405, 20979, 20977
establishment of organelle localization	GO:0051656	0.000894647	8	1.9942	231	SYNJ1, RAB3A, CADPS2, SYT1, CUL3, SYP, ARL6, MAP1B	8867, 5864, 93664, 6857, 8452, 6855, 84100, 4131	104015, 19339, 320405, 20979, 26554, 20977, 56297, 17755
L-amino acid transport	GO:0015807	0.000900567	4	0.431646	50	SLC17A7, SLC32A1, SERINC3, SLC25A12	57030, 140679, 10955, 8604	72961, 22348, 26943, 78830
diterpenoid metabolic process	GO:0016101	0.00093512	5	0.751064	87	RDH8, RHO, OPN1SW, ABCA4, RBP3	50700, 6010, 611, 24, 5949	235033, 212541, 12057, 11304, 19661
RNA splicing	GO:0008380	0.000945821	10	3.03015	351	USP39, SRSF2, SF3A1, SRSF11, CSTF3, PTBP2, PNN, SF3A3, GTF2F1, GTF2F2	10713, 6427, 10291, 9295, 1479, 58155, 5411, 10946, 2962, 2963	28035, 20382, 67465, 69207, 228410, 56195, 18949, 75062, 98053, 68705
mRNA splice site selection	GO:0006376	0.000982598	3	0.198557	23	SF3A1, PTBP2, SF3A3	10291, 58155, 10946	67465, 56195, 75062
nucleotide metabolic process	GO:0009117	0.000987289	26	13.6745	1584	GNB3, NDUFB6, PDE6A, NDUFS2, NDUFA4, NDUFS7, PRPSAP2, DDX6, RAB3A, ATP6V1H, ABCA4, NT5E, GNAT2, DNM1, ACLY, NDUFB5, ATP5I, RCVRN, ATP1B1, GNAT1, EEF1A2, GTF2F2, NDUFA3, GNAO1, COQ9, ATP1A3	2784, 4712, 5145, 4720, 4697, 374291, 5636, 1656, 5864, 51606, 24, 4907, 2780, 1759, 47, 4711, 521, 5957, 481, 2779, 1917, 2963, 4696, 2775, 57017, 478	14695, 230075, 225600, 226646, 17992, 75406, 212627, 13209, 19339, 108664, 11304, 23959, 14686, 13429, 104112, 66046, 11958, 19674, 11931, 14685, 13628, 68705, 66091, 14681, 67914, 232975
nucleoside phosphate metabolic process	GO:0006753	0.00103388	26	13.7177	1589	GNB3, NDUFB6, PDE6A, NDUFS2, NDUFA4, NDUFS7, PRPSAP2, DDX6, RAB3A, ATP6V1H, ABCA4, NT5E, GNAT2, DNM1, ACLY, NDUFB5, ATP5I, RCVRN, ATP1B1, GNAT1, EEF1A2, GTF2F2, NDUFA3, GNAO1, COQ9, ATP1A3	2784, 4712, 5145, 4720, 4697, 374291, 5636, 1656, 5864, 51606, 24, 4907, 2780, 1759, 47, 4711, 521, 5957, 481, 2779, 1917, 2963, 4696, 2775, 57017, 478	14695, 230075, 225600, 226646, 17992, 75406, 212627, 13209, 19339, 108664, 11304, 23959, 14686, 13429, 104112, 66046, 11958, 19674, 11931, 14685, 13628, 68705, 66091, 14681, 67914, 232975
synaptic vesicle localization	GO:0097479	0.00103612	5	0.76833	89	SYNJ1, RAB3A, CADPS2, SYT1, SYP	8867, 5864, 93664, 6857, 6855	104015, 19339, 320405, 20979, 20977
carbohydrate derivative metabolic process	GO:1901135	0.00103622	32	18.3449	2125	GNB3, NDUFB6, PDE6A, NDUFS2, SERINC3, NDUFA4, NDUFS7, GNS, DDX6, RAB3A, ATP6V1H, ABCA4, NT5E, GNAT2, DNM1, ACLY, HK2, GPI, HS2ST1, NDUFB5, ATP5I, RCVRN, ALG10B, ATP1B1, GNAT1, EEF1A2, GTF2F2, NDUFA3, GNAO1, COQ9, HK1, ATP1A3	2784, 4712, 5145, 4720, 10955, 4697, 374291, 2799, 1656, 5864, 51606, 24, 4907, 2780, 1759, 47, 3099, 2821, 9653, 4711, 521, 5957, 144245, 481, 2779, 1917, 2963, 4696, 2775, 57017, 3098, 478	14695, 230075, 225600, 226646, 26943, 17992, 75406, 75612, 13209, 19339, 108664, 11304, 23959, 14686, 13429, 104112, 15277, 14751, 23908, 66046, 11958, 19674, 380959, 11931, 14685, 13628, 68705, 66091, 14681, 67914, 15275, 232975
sensory organ development	GO:0007423	0.00109556	12	4.2215	489	RS1, PDE6A, PVRL1, RHO, ATP8A2, PDE6C, GNAT2, ROM1, GNAT1, GRK1, PRPH2, AGTPBP1	6247, 5145, 5818, 6010, 51761, 5146, 2780, 6094, 2779, 6011, 5961, 23287	20147, 225600, 58235, 212541, 50769, 110855, 14686, 19881, 14685, 24013, 19133, 67269
anion transport	GO:0006820	0.00109556	12	4.2215	489	SLC17A7, ATP8A2, GLS, SLC32A1, SERINC3, RAB3A, ABCA4, SYT1, SLC6A6, SLC19A2, SLC12A5, SLC25A12	57030, 51761, 2744, 140679, 10955, 5864, 24, 6857, 6533, 10560, 57468, 8604	72961, 50769, 14660, 22348, 26943, 19339, 11304, 20979, 21366, 116914, 57138, 78830
organic substance transport	GO:0071702	0.00119162	33	19.2946	2235	AP2A2, NUP210, SRSF2, SLC17A7, GDAP1, ICMT, ATP8A2, GLS, SLC32A1, SERINC3, PPP3CB, RAB3A, CADPS2, ATP6V1H, ABCA4, SRSF11, MTX1, SYT1, SLC6A6, HK2, LCP2, SLC19A2, SYNGR1, ATP1B1, ARL6, SLC25A12, SEC63, RPL7, NOP58, ATP6V1D, SCAMP5, HK1, ATP6V1C1	161, 23225, 6427, 57030, 54332, 23463, 51761, 2744, 140679, 10955, 5532, 5864, 93664, 51606, 24, 9295, 4580, 6857, 6533, 3099, 3937, 10560, 9145, 481, 84100, 8604, 11231, 6129, 51602, 51382, 192683, 3098, 528	11772, 54563, 20382, 72961, 14545, 57295, 50769, 14660, 22348, 26943, 19056, 19339, 320405, 108664, 11304, 69207, 17827, 20979, 21366, 15277, 16822, 116914, 20972, 11931, 56297, 78830, 140740, 19989, 55989, 73834, 56807, 15275, 66335
single-organism carbohydrate catabolic process	GO:0044724	0.00130499	6	1.19998	139	PYGM, PPP2R5D, HK2, GPI, PGM2L1, HK1	5837, 5528, 3099, 2821, 283209, 3098	19309, 21770, 15277, 14751, 70974, 15275
mRNA processing	GO:0006397	0.00134186	11	3.73805	433	USP39, SRSF2, SF3A1, SRSF11, CSTF3, PTBP2, PNN, CELF2, SF3A3, GTF2F1, GTF2F2	10713, 6427, 10291, 9295, 1479, 58155, 5411, 10659, 10946, 2962, 2963	28035, 20382, 67465, 69207, 228410, 56195, 18949, 14007, 75062, 98053, 68705
iron ion transport	GO:0006826	0.00138003	4	0.483443	56	PVRL1, ATP6V1H, ATP6V1D, ATP6V1C1	5818, 51606, 51382, 528	58235, 108664, 73834, 66335
synaptic vesicle endocytosis	GO:0048488	0.00141549	3	0.224456	26	SYNJ1, RAB3A, SYP	8867, 5864, 6855	104015, 19339, 20977
mRNA metabolic process	GO:0016071	0.00142604	14	5.5855	647	USP39, SRSF2, SF3A1, DDX6, SRSF11, CSTF3, PTBP2, PNN, PSMD5, CELF2, SF3A3, GTF2F1, GTF2F2, RPL7	10713, 6427, 10291, 1656, 9295, 1479, 58155, 5411, 5711, 10659, 10946, 2962, 2963, 6129	28035, 20382, 67465, 13209, 69207, 228410, 56195, 18949, 66998, 14007, 75062, 98053, 68705, 19989
synaptic transmission	GO:0007268	0.00144303	15	6.23297	722	GNB3, SYNJ1, AP2A2, PVRL1, SLC17A7, CPLX4, GLS, SLC32A1, PPP3CB, RAB3A, CADPS2, SYT1, SLC12A5, SYNGR1, SYP	2784, 8867, 161, 5818, 57030, 339302, 2744, 140679, 5532, 5864, 93664, 6857, 57468, 9145, 6855	14695, 104015, 11772, 58235, 72961, 225644, 14660, 22348, 19056, 19339, 320405, 20979, 57138, 20972, 20977
synaptic vesicle priming	GO:0016082	0.00151028	2	0.0604304	7	SYNJ1, CADPS2	8867, 93664	104015, 320405
sodium ion export from cell	GO:0036376	0.00151028	2	0.0604304	7	ATP1B1, ATP1A3	481, 478	11931, 232975
nucleobase-containing small molecule metabolic process	GO:0055086	0.00163076	26	14.158	1640	GNB3, NDUFB6, PDE6A, NDUFS2, NDUFA4, NDUFS7, PRPSAP2, DDX6, RAB3A, ATP6V1H, ABCA4, NT5E, GNAT2, DNM1, ACLY, NDUFB5, ATP5I, RCVRN, ATP1B1, GNAT1, EEF1A2, GTF2F2, NDUFA3, GNAO1, COQ9, ATP1A3	2784, 4712, 5145, 4720, 4697, 374291, 5636, 1656, 5864, 51606, 24, 4907, 2780, 1759, 47, 4711, 521, 5957, 481, 2779, 1917, 2963, 4696, 2775, 57017, 478	14695, 230075, 225600, 226646, 17992, 75406, 212627, 13209, 19339, 108664, 11304, 23959, 14686, 13429, 104112, 66046, 11958, 19674, 11931, 14685, 13628, 68705, 66091, 14681, 67914, 232975
carbohydrate catabolic process	GO:0016052	0.00173665	6	1.26904	147	PYGM, PPP2R5D, HK2, GPI, PGM2L1, HK1	5837, 5528, 3099, 2821, 283209, 3098	19309, 21770, 15277, 14751, 70974, 15275
synaptic vesicle recycling	GO:0036465	0.00176116	3	0.241722	28	SYNJ1, RAB3A, SYP	8867, 5864, 6855	104015, 19339, 20977
hexose metabolic process	GO:0019318	0.00180821	8	2.22729	258	PYGM, PPP2R5D, HK2, GPI, GOT1, SLC25A12, PGM2L1, HK1	5837, 5528, 3099, 2821, 2805, 8604, 283209, 3098	19309, 21770, 15277, 14751, 14718, 78830, 70974, 15275
positive regulation of exocytosis	GO:0045921	0.0018967	4	0.526608	61	RAB3A, CADPS2, SYT1, SCAMP5	5864, 93664, 6857, 192683	19339, 320405, 20979, 56807
synaptic vesicle maturation	GO:0016188	0.00200219	2	0.0690633	8	RAB3A, SYP	5864, 6855	19339, 20977
organonitrogen compound metabolic process	GO:1901564	0.00202686	35	21.5478	2496	GNB3, NDUFB6, PDE6A, NDUFS2, PPAP2C, GLS, SERINC3, NDUFA4, NDUFS7, GNS, DDX6, RAB3A, ATP6V1H, ABCA4, NT5E, SUCLA2, GNAT2, DNM1, SLC6A6, ACLY, HS2ST1, NDUFB5, ATP5I, SLC19A2, GOT1, RCVRN, ATP1B1, GNAT1, PSMD5, EEF1A2, GTF2F2, NDUFA3, GNAO1, COQ9, ATP1A3	2784, 4712, 5145, 4720, 8612, 2744, 10955, 4697, 374291, 2799, 1656, 5864, 51606, 24, 4907, 8803, 2780, 1759, 6533, 47, 9653, 4711, 521, 10560, 2805, 5957, 481, 2779, 5711, 1917, 2963, 4696, 2775, 57017, 478	14695, 230075, 225600, 226646, 50784, 14660, 26943, 17992, 75406, 75612, 13209, 19339, 108664, 11304, 23959, 20916, 14686, 13429, 21366, 104112, 23908, 66046, 11958, 116914, 14718, 19674, 11931, 14685, 66998, 13628, 68705, 66091, 14681, 67914, 232975
glycolytic process	GO:0006096	0.0021364	4	0.543874	63	PPP2R5D, HK2, GPI, HK1	5528, 3099, 2821, 3098	21770, 15277, 14751, 15275
single-organism membrane organization	GO:0044802	0.00229214	14	5.87902	681	SYNJ1, NUP210, ICMT, ATP8A2, RAB3A, ABCA4, SYT1, CUL3, SYP, ATP1B1, ARL6, SEC63, RPL7, DYNLL2	8867, 23225, 23463, 51761, 5864, 24, 6857, 8452, 6855, 481, 84100, 11231, 6129, 140735	104015, 54563, 57295, 50769, 19339, 11304, 20979, 26554, 20977, 11931, 56297, 140740, 19989, 68097
cellular chemical homeostasis	GO:0055082	0.00232957	12	4.61861	535	PDE6A, PPP3CB, ATP6V1H, GNAT2, HK2, SLC12A5, ATP1B1, SV2A, ATP6V1D, HK1, ATP6V1C1, ATP1A3	5145, 5532, 51606, 2780, 3099, 57468, 481, 9900, 51382, 3098, 528, 478	225600, 19056, 108664, 14686, 15277, 57138, 11931, 64051, 73834, 15275, 66335, 232975
sodium ion transmembrane transport	GO:0035725	0.00254271	5	0.940988	109	SLC17A7, SLC24A1, SLC9A9, ATP1B1, ATP1A3	57030, 9187, 285195, 481, 478	72961, 214111, 331004, 11931, 232975
retinal cone cell differentiation	GO:0042670	0.00255952	2	0.0776962	9	PDE6C, GNAT2	5146, 2780	110855, 14686
protein localization to cilium	GO:0061512	0.00255952	2	0.0776962	9	ARL6, ATP6V1D	84100, 51382	56297, 73834
sodium ion export	GO:0071436	0.00255952	2	0.0776962	9	ATP1B1, ATP1A3	481, 478	11931, 232975
cellular potassium ion homeostasis	GO:0030007	0.00255952	2	0.0776962	9	ATP1B1, ATP1A3	481, 478	11931, 232975
retinal cone cell development	GO:0046549	0.00255952	2	0.0776962	9	PDE6C, GNAT2	5146, 2780	110855, 14686
eye photoreceptor cell development	GO:0042462	0.00260009	3	0.276253	32	PDE6C, GNAT2, GNAT1	5146, 2780, 2779	110855, 14686, 14685
transferrin transport	GO:0033572	0.00284214	3	0.284886	33	ATP6V1H, ATP6V1D, ATP6V1C1	51606, 51382, 528	108664, 73834, 66335
glucose metabolic process	GO:0006006	0.00324584	7	1.92514	223	PYGM, PPP2R5D, HK2, GPI, GOT1, SLC25A12, PGM2L1	5837, 5528, 3099, 2821, 2805, 8604, 283209	19309, 21770, 15277, 14751, 14718, 78830, 70974
single-organism process	GO:0044699	0.00329552	124	111.278	12890	GNB3, NDUFB6, PYGM, USP39, RS1, MORF4L2, SYNJ1, DLG5, RDH8, AP2A2, NUP210, PDE6A, PVRL1, SLC17A7, RHO, OPN1SW, NDUFS2, GDAP1, CPLX4, PPAP2C, ICMT, EPB41, ATP8A2, GLS, SLC24A1, SLC32A1, SERINC3, PPP2R5D, SV2B, IMPG2, COX4I1, NDUFA4, PPP3CB, COX6C, NDUFS7, GNS, PRPSAP2, PDE6C, DDX6, BDH1, RAB3A, CADPS2, CNGA1, ATP6V1H, ABCA4, NT5E, SUCLA2, GNAT2, DNM1, CISD1, BCLAF1, MTX1, SYT1, NEGR1, CAND1, SLC6A…	2784, 4712, 5837, 10713, 6247, 9643, 8867, 9231, 50700, 161, 23225, 5145, 5818, 57030, 6010, 611, 4720, 54332, 339302, 8612, 23463, 2035, 51761, 2744, 9187, 140679, 10955, 5528, 9899, 50939, 1327, 4697, 5532, 1345, 374291, 2799, 5636, 5146, 1656, 622, 5864, 93664, 1259, 51606, 24, 4907, 8803, 2780, 1759, 55847, 9774, 4580, 6857, 257194, 55832, 6533, 2224, 47, 3099, 2821, 29105, 9653, 7874, 4711, …	14695, 230075, 19309, 28035, 20147, 56397, 104015, 71228, 235033, 11772, 54563, 225600, 58235, 72961, 212541, 12057, 226646, 14545, 225644, 50784, 57295, 269587, 50769, 14660, 214111, 22348, 26943, 21770, 64176, 224224, 12857, 17992, 19056, 12864, 75406, 75612, 212627, 110855, 13209, 71911, 19339, 320405, 12788, 108664, 11304, 23959, 20916, 14686, 13429, 52637, 72567, 17827, 20979, 320840, 71902,…
RNA processing	GO:0006396	0.00334023	14	6.12937	710	USP39, SRSF2, SF3A1, SRSF11, CSTF3, PTBP2, PNN, NOLC1, CELF2, SF3A3, GTF2F1, GTF2F2, RPL7, NOP58	10713, 6427, 10291, 9295, 1479, 58155, 5411, 9221, 10659, 10946, 2962, 2963, 6129, 51602	28035, 20382, 67465, 69207, 228410, 56195, 18949, 70769, 14007, 75062, 98053, 68705, 19989, 55989
trivalent inorganic cation transport	GO:0072512	0.00336677	3	0.302152	35	ATP6V1H, ATP6V1D, ATP6V1C1	51606, 51382, 528	108664, 73834, 66335
ferric iron transport	GO:0015682	0.00336677	3	0.302152	35	ATP6V1H, ATP6V1D, ATP6V1C1	51606, 51382, 528	108664, 73834, 66335
monosaccharide metabolic process	GO:0005996	0.00386576	8	2.52081	292	PYGM, PPP2R5D, HK2, GPI, GOT1, SLC25A12, PGM2L1, HK1	5837, 5528, 3099, 2821, 2805, 8604, 283209, 3098	19309, 21770, 15277, 14751, 14718, 78830, 70974, 15275
positive regulation of DNA-templated transcription, initiation	GO:2000144	0.00386731	2	0.0949621	11	BCLAF1, CAND1	9774, 55832	72567, 71902
dicarboxylic acid biosynthetic process	GO:0043650	0.00386731	2	0.0949621	11	GLS, GOT1	2744, 2805	14660, 14718
ribonucleoprotein complex biogenesis	GO:0022613	0.00402745	8	2.53808	294	USP39, SF3A1, DDX6, PTBP2, NOLC1, SF3A3, RPL7, NOP58	10713, 10291, 1656, 58155, 9221, 10946, 6129, 51602	28035, 67465, 13209, 56195, 70769, 75062, 19989, 55989
purine ribonucleoside monophosphate catabolic process	GO:0009169	0.00413504	9	3.11648	361	DDX6, RAB3A, ATP6V1H, ABCA4, NT5E, ACLY, ATP5I, ATP1B1, GTF2F2	1656, 5864, 51606, 24, 4907, 47, 521, 481, 2963	13209, 19339, 108664, 11304, 23959, 104112, 11958, 11931, 68705
ribonucleoside monophosphate catabolic process	GO:0009158	0.00413504	9	3.11648	361	DDX6, RAB3A, ATP6V1H, ABCA4, NT5E, ACLY, ATP5I, ATP1B1, GTF2F2	1656, 5864, 51606, 24, 4907, 47, 521, 481, 2963	13209, 19339, 108664, 11304, 23959, 104112, 11958, 11931, 68705
purine nucleoside monophosphate catabolic process	GO:0009128	0.00421003	9	3.12512	362	DDX6, RAB3A, ATP6V1H, ABCA4, NT5E, ACLY, ATP5I, ATP1B1, GTF2F2	1656, 5864, 51606, 24, 4907, 47, 521, 481, 2963	13209, 19339, 108664, 11304, 23959, 104112, 11958, 11931, 68705
nucleoside monophosphate catabolic process	GO:0009125	0.0043632	9	3.14238	364	DDX6, RAB3A, ATP6V1H, ABCA4, NT5E, ACLY, ATP5I, ATP1B1, GTF2F2	1656, 5864, 51606, 24, 4907, 47, 521, 481, 2963	13209, 19339, 108664, 11304, 23959, 104112, 11958, 11931, 68705
metal ion transport	GO:0030001	0.0043743	14	6.31929	732	PVRL1, SLC17A7, SLC24A1, CNGA1, ATP6V1H, SLC12A5, RCVRN, SLC9A9, DPP6, ATP1B1, ATP6V1D, GNAO1, ATP6V1C1, ATP1A3	5818, 57030, 9187, 1259, 51606, 57468, 5957, 285195, 1804, 481, 51382, 2775, 528, 478	58235, 72961, 214111, 12788, 108664, 57138, 19674, 331004, 13483, 11931, 73834, 14681, 66335, 232975
cellular homeostasis	GO:0019725	0.00441006	13	5.65456	655	PDE6A, PPP3CB, ATP6V1H, GNAT2, HK2, SLC12A5, ATP1B1, APEX1, SV2A, ATP6V1D, HK1, ATP6V1C1, ATP1A3	5145, 5532, 51606, 2780, 3099, 57468, 481, 328, 9900, 51382, 3098, 528, 478	225600, 19056, 108664, 14686, 15277, 57138, 11931, 11792, 64051, 73834, 15275, 66335, 232975
single-organism cellular process	GO:0044763	0.00451852	114	100.09	11594	GNB3, NDUFB6, PYGM, USP39, RS1, MORF4L2, SYNJ1, DLG5, RDH8, AP2A2, NUP210, PDE6A, PVRL1, SLC17A7, RHO, OPN1SW, NDUFS2, CPLX4, PPAP2C, ICMT, EPB41, ATP8A2, GLS, SLC24A1, SLC32A1, SERINC3, PPP2R5D, SV2B, COX4I1, NDUFA4, PPP3CB, COX6C, NDUFS7, GNS, PRPSAP2, PDE6C, DDX6, BDH1, RAB3A, CADPS2, CNGA1, ATP6V1H, ABCA4, NT5E, SUCLA2, GNAT2, DNM1, CISD1, BCLAF1, SYT1, NEGR1, CAND1, SLC6A6, FDPS, ACLY, HK2, …	2784, 4712, 5837, 10713, 6247, 9643, 8867, 9231, 50700, 161, 23225, 5145, 5818, 57030, 6010, 611, 4720, 339302, 8612, 23463, 2035, 51761, 2744, 9187, 140679, 10955, 5528, 9899, 1327, 4697, 5532, 1345, 374291, 2799, 5636, 5146, 1656, 622, 5864, 93664, 1259, 51606, 24, 4907, 8803, 2780, 1759, 55847, 9774, 6857, 257194, 55832, 6533, 2224, 47, 3099, 2821, 29105, 7874, 4711, 521, 3937, 5949, 10560, 62…	14695, 230075, 19309, 28035, 20147, 56397, 104015, 71228, 235033, 11772, 54563, 225600, 58235, 72961, 212541, 12057, 226646, 225644, 50784, 57295, 269587, 50769, 14660, 214111, 22348, 26943, 21770, 64176, 12857, 17992, 19056, 12864, 75406, 75612, 212627, 110855, 13209, 71911, 19339, 320405, 12788, 108664, 11304, 23959, 20916, 14686, 13429, 52637, 72567, 20979, 320840, 71902, 21366, 110196, 104112…
energy reserve metabolic process	GO:0006112	0.00461284	6	1.54529	179	GNB3, PYGM, PPP2R5D, ACLY, GNG13, PGM2L1	2784, 5837, 5528, 47, 51764, 283209	14695, 19309, 21770, 104112, 64337, 70974
cellular sodium ion homeostasis	GO:0006883	0.00461459	2	0.103595	12	ATP1B1, ATP1A3	481, 478	11931, 232975
regulation of synaptic transmission	GO:0050804	0.00484615	7	2.0719	240	SYNJ1, CPLX4, PPP3CB, RAB3A, SYT1, SYNGR1, SYP	8867, 339302, 5532, 5864, 6857, 9145, 6855	104015, 225644, 19056, 19339, 20979, 20972, 20977
signal release	GO:0023061	0.00510716	9	3.22008	373	SYNJ1, SLC17A7, CPLX4, GLS, SLC32A1, PPP3CB, RAB3A, CADPS2, SYT1	8867, 57030, 339302, 2744, 140679, 5532, 5864, 93664, 6857	104015, 72961, 225644, 14660, 22348, 19056, 19339, 320405, 20979
potassium ion import	GO:0010107	0.00542286	2	0.112228	13	ATP1B1, ATP1A3	481, 478	11931, 232975
acid secretion	GO:0046717	0.00553135	4	0.707899	82	SLC17A7, GLS, RAB3A, SYT1	57030, 2744, 5864, 6857	72961, 14660, 19339, 20979
establishment of localization in cell	GO:0051649	0.00580147	30	18.7852	2176	SYNJ1, AP2A2, SRSF2, SLC17A7, GDAP1, CPLX4, ICMT, GLS, SLC32A1, REEP6, PPP3CB, RAB3A, CADPS2, SRSF11, MTX1, SYT1, ATP5I, LCP2, SYNGR1, CUL3, SYP, ATP1B1, ARL6, SLC25A12, SEC63, RPL7, NOP58, MAP1B, DYNLL2, SCAMP5	8867, 161, 6427, 57030, 54332, 339302, 23463, 2744, 140679, 92840, 5532, 5864, 93664, 9295, 4580, 6857, 521, 3937, 9145, 8452, 6855, 481, 84100, 8604, 11231, 6129, 51602, 4131, 140735, 192683	104015, 11772, 20382, 72961, 14545, 225644, 57295, 14660, 22348, 70335, 19056, 19339, 320405, 69207, 17827, 20979, 11958, 16822, 20972, 26554, 20977, 11931, 56297, 78830, 140740, 19989, 55989, 17755, 68097, 56807
organelle localization	GO:0051640	0.00628695	8	2.73663	317	SYNJ1, RAB3A, CADPS2, SYT1, CUL3, SYP, ARL6, MAP1B	8867, 5864, 93664, 6857, 8452, 6855, 84100, 4131	104015, 19339, 320405, 20979, 26554, 20977, 56297, 17755
protein-chromophore linkage	GO:0018298	0.00629101	2	0.120861	14	RHO, OPN1SW	6010, 611	212541, 12057
positive regulation of potassium ion transmembrane transport	GO:1901381	0.00721798	2	0.129494	15	DPP6, ATP1B1	1804, 481	13483, 11931
positive regulation of calcium ion-dependent exocytosis	GO:0045956	0.00721798	2	0.129494	15	SYT1, SCAMP5	6857, 192683	20979, 56807
phagosome maturation	GO:0090382	0.00728953	3	0.397114	46	ATP6V1H, ATP6V1D, ATP6V1C1	51606, 51382, 528	108664, 73834, 66335
termination of RNA polymerase II transcription	GO:0006369	0.00728953	3	0.397114	46	SRSF2, SRSF11, CSTF3	6427, 9295, 1479	20382, 69207, 228410
carbohydrate metabolic process	GO:0005975	0.00731692	15	7.41567	859	PYGM, SYNJ1, NUP210, PPP2R5D, GNS, ACLY, HK2, GPI, HS2ST1, GOT1, GLB1L2, ALG10B, SLC25A12, PGM2L1, HK1	5837, 8867, 23225, 5528, 2799, 47, 3099, 2821, 9653, 2805, 89944, 144245, 8604, 283209, 3098	19309, 104015, 54563, 21770, 75612, 104112, 15277, 14751, 23908, 14718, 244757, 380959, 78830, 70974, 15275
nitrogen compound transport	GO:0071705	0.00758457	13	6.04304	700	NUP210, SRSF2, SLC17A7, GLS, SLC32A1, SERINC3, PPP3CB, RAB3A, SRSF11, SYT1, SLC6A6, SLC19A2, SLC25A12	23225, 6427, 57030, 2744, 140679, 10955, 5532, 5864, 9295, 6857, 6533, 10560, 8604	54563, 20382, 72961, 14660, 22348, 26943, 19056, 19339, 69207, 20979, 21366, 116914, 78830
dicarboxylic acid metabolic process	GO:0043648	0.00766604	4	0.776962	90	GLS, SUCLA2, GOT1, ME2	2744, 8803, 2805, 4200	14660, 20916, 14718, 107029
regulation of neuronal synaptic plasticity	GO:0048168	0.00773801	3	0.405747	47	RAB3A, SYNGR1, SYP	5864, 9145, 6855	19339, 20972, 20977
ribonucleoprotein complex assembly	GO:0022618	0.00778565	5	1.22587	142	USP39, SF3A1, DDX6, PTBP2, SF3A3	10713, 10291, 1656, 58155, 10946	28035, 67465, 13209, 56195, 75062
potassium ion homeostasis	GO:0055075	0.00820269	2	0.138127	16	ATP1B1, ATP1A3	481, 478	11931, 232975
single-organism catabolic process	GO:0044712	0.0082033	27	16.7824	1944	GNB3, PYGM, SYNJ1, GLS, PPP2R5D, GNS, DDX6, BDH1, RAB3A, ATP6V1H, ABCA4, NT5E, GNAT2, DNM1, ACLY, HK2, GPI, ATP5I, GOT1, CUL3, ATP1B1, GNAT1, EEF1A2, GTF2F2, GNAO1, PGM2L1, HK1	2784, 5837, 8867, 2744, 5528, 2799, 1656, 622, 5864, 51606, 24, 4907, 2780, 1759, 47, 3099, 2821, 521, 2805, 8452, 481, 2779, 1917, 2963, 2775, 283209, 3098	14695, 19309, 104015, 14660, 21770, 75612, 13209, 71911, 19339, 108664, 11304, 23959, 14686, 13429, 104112, 15277, 14751, 11958, 14718, 26554, 11931, 14685, 13628, 68705, 14681, 70974, 15275
pyruvate metabolic process	GO:0006090	0.00827326	4	0.794228	92	PPP2R5D, HK2, GPI, HK1	5528, 3099, 2821, 3098	21770, 15277, 14751, 15275
feeding behavior	GO:0007631	0.00891121	4	0.811494	94	ATP8A2, GLS, NEGR1, CFAP20	51761, 2744, 257194, 29105	50769, 14660, 320840, 14894
regulation of vesicle fusion	GO:0031338	0.00924408	2	0.14676	17	RAB3A, SYT1	5864, 6857	19339, 20979
regulation of DNA-templated transcription, initiation	GO:2000142	0.00924408	2	0.14676	17	BCLAF1, CAND1	9774, 55832	72567, 71902
ribonucleoprotein complex subunit organization	GO:0071826	0.00947512	5	1.2863	149	USP39, SF3A1, DDX6, PTBP2, SF3A3	10713, 10291, 1656, 58155, 10946	28035, 67465, 13209, 56195, 75062

## Sheet: cellular components
GO-Term	GO-Term id	P-value	# Genes (observed)	# Genes (expected)	# Genes (total)	List of observed genes	Gene ids	Original gene ids
photoreceptor outer segment	GO:0001750	1.83941e-12	11	0.492091	59	PDE6A, RHO, OPN1SW, ATP8A2, CNGA1, ABCA4, GNAT2, SAG, ROM1, GNAT1, GRK1	5145, 6010, 611, 51761, 1259, 24, 2780, 6295, 6094, 2779, 6011	225600, 212541, 12057, 50769, 12788, 11304, 14686, 20215, 19881, 14685, 24013
organelle membrane	GO:0031090	2.90909e-12	57	22.4694	2694	NDUFB6, MANEAL, AP2A2, NUP210, PDE6A, SLC17A7, RHO, OPN1SW, NDUFS2, GDAP1, ICMT, SLC32A1, NRM, SCGN, SV2B, REEP6, COX4I1, NDUFA4, COX6C, NDUFS7, BDH1, RAB3A, CADPS2, CNGA1, ATP6V1H, ABCA4, GNAT2, CISD1, MTX1, SYT1, HK2, HS2ST1, NDUFB5, ATP5I, SEZ6L2, SLC9A9, EBPL, UQCRQ, SYNGR1, ROM1, CUL3, SYP, ARL6, SEL1L, GNAT1, GRK1, SLC25A12, AGPAT3, SEC63, COX7B, NDUFA3, SV2A, LAMP5, ATP6V1D, SCAMP5, HK1, A…	4712, 149175, 161, 23225, 5145, 57030, 6010, 611, 4720, 54332, 23463, 140679, 11270, 10590, 9899, 92840, 1327, 4697, 1345, 374291, 622, 5864, 93664, 1259, 51606, 24, 2780, 55847, 4580, 6857, 3099, 9653, 4711, 521, 26470, 285195, 84650, 27089, 9145, 6094, 8452, 6855, 84100, 6400, 2779, 6011, 8604, 56894, 11231, 1349, 4696, 9900, 24141, 51382, 192683, 3098, 528	230075, 215090, 11772, 54563, 225600, 72961, 212541, 12057, 226646, 14545, 57295, 22348, 106582, 214189, 64176, 70335, 12857, 17992, 12864, 75406, 71911, 19339, 320405, 12788, 108664, 11304, 14686, 52637, 17827, 20979, 15277, 23908, 66046, 11958, 233878, 331004, 68177, 22272, 20972, 19881, 26554, 20977, 56297, 20338, 14685, 24013, 78830, 28169, 140740, 66142, 66091, 64051, 76161, 73834, 56807, 15…
neuron part	GO:0097458	1.93673e-11	31	7.67328	920	GNB3, PDE6A, PVRL1, SLC17A7, RHO, OPN1SW, ATP8A2, SLC32A1, NDUFS7, RAB3A, CADPS2, CNGA1, ABCA4, GNAT2, SYT1, GPI, SAG, GOT1, SLC12A5, RCVRN, ROM1, SYP, GNAT1, CYGB, GRK1, EEF1A2, SV2A, LAMP5, MAP1B, GNAO1, ATP1A3	2784, 5145, 5818, 57030, 6010, 611, 51761, 140679, 374291, 5864, 93664, 1259, 24, 2780, 6857, 2821, 6295, 2805, 57468, 5957, 6094, 6855, 2779, 114757, 6011, 1917, 9900, 24141, 4131, 2775, 478	14695, 225600, 58235, 72961, 212541, 12057, 50769, 22348, 75406, 19339, 320405, 12788, 11304, 14686, 20979, 14751, 20215, 14718, 57138, 19674, 19881, 20977, 14685, 114886, 24013, 13628, 64051, 76161, 17755, 14681, 232975
ciliary membrane	GO:0060170	8.84406e-11	10	0.517112	62	PDE6A, RHO, OPN1SW, CNGA1, ABCA4, GNAT2, ROM1, ARL6, GNAT1, GRK1	5145, 6010, 611, 1259, 24, 2780, 6094, 84100, 2779, 6011	225600, 212541, 12057, 12788, 11304, 14686, 19881, 56297, 14685, 24013
nonmotile primary cilium	GO:0031513	1.06523e-09	11	0.867414	104	PDE6A, RHO, OPN1SW, ATP8A2, CNGA1, ABCA4, GNAT2, SAG, ROM1, GNAT1, GRK1	5145, 6010, 611, 51761, 1259, 24, 2780, 6295, 6094, 2779, 6011	225600, 212541, 12057, 50769, 12788, 11304, 14686, 20215, 19881, 14685, 24013
photoreceptor outer segment membrane	GO:0042622	1.42731e-09	6	0.125108	15	RHO, OPN1SW, CNGA1, GNAT2, ROM1, GNAT1	6010, 611, 1259, 2780, 6094, 2779	212541, 12057, 12788, 14686, 19881, 14685
primary cilium	GO:0072372	1.63157e-09	12	1.14265	137	PDE6A, RHO, OPN1SW, ATP8A2, CNGA1, ABCA4, GNAT2, SAG, ROM1, ARL6, GNAT1, GRK1	5145, 6010, 611, 51761, 1259, 24, 2780, 6295, 6094, 84100, 2779, 6011	225600, 212541, 12057, 50769, 12788, 11304, 14686, 20215, 19881, 56297, 14685, 24013
organelle part	GO:0044422	7.71592e-09	95	60.8024	7290	NDUFB6, USP39, MORF4L2, MANEAL, AP2A2, NUP210, SRSF2, PDE6A, SLC17A7, RHO, OPN1SW, NDUFS2, SF3A1, GDAP1, ICMT, EPB41, GLS, SLC32A1, NRM, PPP2R5D, SCGN, SV2B, REEP6, COX4I1, NDUFA4, PPP3CB, COX6C, NDUFS7, GNS, LYAR, BDH1, RAB3A, CADPS2, CNGA1, ATP6V1H, ABCA4, ILF2, SRSF11, SUCLA2, GNAT2, DNM1, CSTF3, CISD1, BCLAF1, MTX1, SYT1, CAND1, FDPS, ACLY, HK2, GPI, CFAP20, HS2ST1, USP7, NDUFB5, ATP5I, SEZ6L…	4712, 10713, 9643, 149175, 161, 23225, 6427, 5145, 57030, 6010, 611, 4720, 10291, 54332, 23463, 2035, 2744, 140679, 11270, 5528, 10590, 9899, 92840, 1327, 4697, 5532, 1345, 374291, 2799, 55646, 622, 5864, 93664, 1259, 51606, 24, 3608, 9295, 8803, 2780, 1759, 1479, 55847, 9774, 4580, 6857, 55832, 2224, 47, 3099, 2821, 29105, 9653, 7874, 4711, 521, 26470, 285195, 58155, 84650, 27089, 9145, 6094, 84…	230075, 28035, 56397, 215090, 11772, 54563, 20382, 225600, 72961, 212541, 12057, 226646, 67465, 14545, 57295, 269587, 14660, 22348, 106582, 21770, 214189, 64176, 70335, 12857, 17992, 19056, 12864, 75406, 75612, 17089, 71911, 19339, 320405, 12788, 108664, 11304, 67781, 69207, 20916, 14686, 13429, 228410, 52637, 72567, 17827, 20979, 71902, 110196, 104112, 15277, 14751, 14894, 23908, 252870, 66046, …
synaptic vesicle membrane	GO:0030672	1.45122e-08	8	0.450388	54	SLC17A7, SLC32A1, SV2B, SYT1, SYNGR1, SYP, SV2A, SCAMP5	57030, 140679, 9899, 6857, 9145, 6855, 9900, 192683	72961, 22348, 64176, 20979, 20972, 20977, 64051, 56807
bounding membrane of organelle	GO:0098588	2.92297e-08	42	17.3983	2086	MANEAL, AP2A2, NUP210, PDE6A, SLC17A7, RHO, OPN1SW, GDAP1, ICMT, SLC32A1, SCGN, SV2B, REEP6, RAB3A, CNGA1, ATP6V1H, ABCA4, GNAT2, CISD1, MTX1, SYT1, HK2, HS2ST1, SEZ6L2, SLC9A9, EBPL, SYNGR1, ROM1, CUL3, SYP, ARL6, SEL1L, GNAT1, GRK1, AGPAT3, SEC63, SV2A, LAMP5, ATP6V1D, SCAMP5, HK1, ATP6V1C1	149175, 161, 23225, 5145, 57030, 6010, 611, 54332, 23463, 140679, 10590, 9899, 92840, 5864, 1259, 51606, 24, 2780, 55847, 4580, 6857, 3099, 9653, 26470, 285195, 84650, 9145, 6094, 8452, 6855, 84100, 6400, 2779, 6011, 56894, 11231, 9900, 24141, 51382, 192683, 3098, 528	215090, 11772, 54563, 225600, 72961, 212541, 12057, 14545, 57295, 22348, 214189, 64176, 70335, 19339, 12788, 108664, 11304, 14686, 52637, 17827, 20979, 15277, 23908, 233878, 331004, 68177, 20972, 19881, 26554, 20977, 56297, 20338, 14685, 24013, 28169, 140740, 64051, 76161, 73834, 56807, 15275, 66335
synaptic vesicle	GO:0008021	3.55876e-08	10	0.942479	113	SLC17A7, SLC32A1, SV2B, RAB3A, SYT1, SYNGR3, SYNGR1, SYP, SV2A, SCAMP5	57030, 140679, 9899, 5864, 6857, 9143, 9145, 6855, 9900, 192683	72961, 22348, 64176, 19339, 20979, 20974, 20972, 20977, 64051, 56807
photoreceptor disc membrane	GO:0097381	1.05734e-07	5	0.125108	15	PDE6A, RHO, ABCA4, GNAT1, GRK1	5145, 6010, 24, 2779, 6011	225600, 212541, 11304, 14685, 24013
respiratory chain	GO:0070469	1.47138e-07	8	0.600518	72	NDUFB6, NDUFS2, NDUFA4, NDUFS7, NDUFB5, UQCRQ, COX7B, NDUFA3	4712, 4720, 4697, 374291, 4711, 27089, 1349, 4696	230075, 226646, 17992, 75406, 66046, 22272, 66142, 66091
membrane	GO:0016020	2.275e-07	102	71.6368	8589	GNB3, NDUFB6, PREP, RS1, MANEAL, SYNJ1, DLG5, RDH8, AP2A2, NUP210, PDE6A, PVRL1, SLC17A7, RHO, OPN1SW, NDUFS2, GDAP1, CPLX4, PPAP2C, ICMT, EPB41, ATP8A2, SLC24A1, SLC32A1, NRM, SERINC3, SCGN, SV2B, REEP6, IMPG2, COX4I1, NDUFA4, PPP3CB, COX6C, NDUFS7, PDE6C, DDX6, BDH1, RAB3A, CADPS2, CNGA1, ATP6V1H, ABCA4, NT5E, ILF2, GNAT2, DNM1, CISD1, MTX1, SYT1, NEGR1, CAND1, SLC6A6, ACLY, HK2, GPI, HS2ST1, N…	2784, 4712, 5550, 6247, 149175, 8867, 9231, 50700, 161, 23225, 5145, 5818, 57030, 6010, 611, 4720, 54332, 339302, 8612, 23463, 2035, 51761, 9187, 140679, 11270, 10955, 10590, 9899, 92840, 50939, 1327, 4697, 5532, 1345, 374291, 5146, 1656, 622, 5864, 93664, 1259, 51606, 24, 4907, 3608, 2780, 1759, 55847, 4580, 6857, 257194, 55832, 6533, 47, 3099, 2821, 9653, 4711, 521, 26470, 10560, 388531, 9143, …	14695, 230075, 19072, 20147, 215090, 104015, 71228, 235033, 11772, 54563, 225600, 58235, 72961, 212541, 12057, 226646, 14545, 225644, 50784, 57295, 269587, 50769, 214111, 22348, 106582, 26943, 214189, 64176, 70335, 224224, 12857, 17992, 19056, 12864, 75406, 110855, 13209, 71911, 19339, 320405, 12788, 108664, 11304, 23959, 67781, 14686, 13429, 52637, 17827, 20979, 320840, 71902, 21366, 104112, 152…
cell projection	GO:0042995	4.45086e-07	32	12.3607	1482	GNB3, PDE6A, PVRL1, SLC17A7, RHO, OPN1SW, ATP8A2, SLC32A1, NDUFS7, RAB3A, CNGA1, ABCA4, GNAT2, SYT1, GPI, CFAP20, SAG, GOT1, SLC12A5, RCVRN, ROM1, SYP, ARL6, GNAT1, CYGB, GRK1, SV2A, LAMP5, MAP1B, ATP6V1D, GNAO1, ATP1A3	2784, 5145, 5818, 57030, 6010, 611, 51761, 140679, 374291, 5864, 1259, 24, 2780, 6857, 2821, 29105, 6295, 2805, 57468, 5957, 6094, 6855, 84100, 2779, 114757, 6011, 9900, 24141, 4131, 51382, 2775, 478	14695, 225600, 58235, 72961, 212541, 12057, 50769, 22348, 75406, 19339, 12788, 11304, 14686, 20979, 14751, 14894, 20215, 14718, 57138, 19674, 19881, 20977, 56297, 14685, 114886, 24013, 64051, 76161, 17755, 73834, 14681, 232975
mitochondrial membrane	GO:0031966	4.87616e-07	18	4.4455	533	NDUFB6, NDUFS2, GDAP1, COX4I1, NDUFA4, COX6C, NDUFS7, BDH1, CISD1, MTX1, HK2, NDUFB5, ATP5I, UQCRQ, SLC25A12, COX7B, NDUFA3, HK1	4712, 4720, 54332, 1327, 4697, 1345, 374291, 622, 55847, 4580, 3099, 4711, 521, 27089, 8604, 1349, 4696, 3098	230075, 226646, 14545, 12857, 17992, 12864, 75406, 71911, 52637, 17827, 15277, 66046, 11958, 22272, 78830, 66142, 66091, 15275
respiratory chain complex I	GO:0045271	1.07271e-06	6	0.341961	41	NDUFB6, NDUFS2, NDUFA4, NDUFS7, NDUFB5, NDUFA3	4712, 4720, 4697, 374291, 4711, 4696	230075, 226646, 17992, 75406, 66046, 66091
mitochondrial respiratory chain complex I	GO:0005747	1.07271e-06	6	0.341961	41	NDUFB6, NDUFS2, NDUFA4, NDUFS7, NDUFB5, NDUFA3	4712, 4720, 4697, 374291, 4711, 4696	230075, 226646, 17992, 75406, 66046, 66091
NADH dehydrogenase complex	GO:0030964	1.07271e-06	6	0.341961	41	NDUFB6, NDUFS2, NDUFA4, NDUFS7, NDUFB5, NDUFA3	4712, 4720, 4697, 374291, 4711, 4696	230075, 226646, 17992, 75406, 66046, 66091
mitochondrial respiratory chain	GO:0005746	1.1283e-06	7	0.542134	65	NDUFB6, NDUFS2, NDUFA4, NDUFS7, NDUFB5, COX7B, NDUFA3	4712, 4720, 4697, 374291, 4711, 1349, 4696	230075, 226646, 17992, 75406, 66046, 66142, 66091
mitochondrial envelope	GO:0005740	1.21809e-06	18	4.73742	568	NDUFB6, NDUFS2, GDAP1, COX4I1, NDUFA4, COX6C, NDUFS7, BDH1, CISD1, MTX1, HK2, NDUFB5, ATP5I, UQCRQ, SLC25A12, COX7B, NDUFA3, HK1	4712, 4720, 54332, 1327, 4697, 1345, 374291, 622, 55847, 4580, 3099, 4711, 521, 27089, 8604, 1349, 4696, 3098	230075, 226646, 14545, 12857, 17992, 12864, 75406, 71911, 52637, 17827, 15277, 66046, 11958, 22272, 78830, 66142, 66091, 15275
organelle inner membrane	GO:0019866	1.755e-06	15	3.41961	410	NDUFB6, NDUFS2, NRM, COX4I1, NDUFA4, COX6C, NDUFS7, BDH1, MTX1, NDUFB5, ATP5I, UQCRQ, SLC25A12, COX7B, NDUFA3	4712, 4720, 11270, 1327, 4697, 1345, 374291, 622, 4580, 4711, 521, 27089, 8604, 1349, 4696	230075, 226646, 106582, 12857, 17992, 12864, 75406, 71911, 17827, 66046, 11958, 22272, 78830, 66142, 66091
clathrin-sculpted vesicle	GO:0060198	2.18149e-06	4	0.100086	12	SLC17A7, SLC32A1, RAB3A, SYT1	57030, 140679, 5864, 6857	72961, 22348, 19339, 20979
clathrin-sculpted glutamate transport vesicle	GO:0060199	2.25484e-06	3	0.0333621	4	SLC17A7, RAB3A, SYT1	57030, 5864, 6857	72961, 19339, 20979
clathrin-sculpted glutamate transport vesicle membrane	GO:0060203	2.25484e-06	3	0.0333621	4	SLC17A7, RAB3A, SYT1	57030, 5864, 6857	72961, 19339, 20979
intracellular organelle part	GO:0044446	2.33221e-06	87	59.2177	7100	NDUFB6, USP39, MORF4L2, MANEAL, AP2A2, NUP210, SRSF2, SLC17A7, RHO, NDUFS2, SF3A1, GDAP1, ICMT, EPB41, GLS, SLC32A1, NRM, PPP2R5D, SCGN, SV2B, REEP6, COX4I1, NDUFA4, PPP3CB, COX6C, NDUFS7, GNS, LYAR, BDH1, RAB3A, CADPS2, ATP6V1H, ILF2, SRSF11, SUCLA2, DNM1, CSTF3, CISD1, BCLAF1, MTX1, SYT1, CAND1, FDPS, ACLY, HK2, GPI, CFAP20, HS2ST1, USP7, NDUFB5, ATP5I, SEZ6L2, SLC9A9, PTBP2, EBPL, UQCRQ, SYNGR…	4712, 10713, 9643, 149175, 161, 23225, 6427, 57030, 6010, 4720, 10291, 54332, 23463, 2035, 2744, 140679, 11270, 5528, 10590, 9899, 92840, 1327, 4697, 5532, 1345, 374291, 2799, 55646, 622, 5864, 93664, 51606, 3608, 9295, 8803, 1759, 1479, 55847, 9774, 4580, 6857, 55832, 2224, 47, 3099, 2821, 29105, 9653, 7874, 4711, 521, 26470, 285195, 58155, 84650, 27089, 9145, 8452, 6855, 5411, 84100, 6400, 8161…	230075, 28035, 56397, 215090, 11772, 54563, 20382, 72961, 212541, 226646, 67465, 14545, 57295, 269587, 14660, 22348, 106582, 21770, 214189, 64176, 70335, 12857, 17992, 19056, 12864, 75406, 75612, 17089, 71911, 19339, 320405, 108664, 67781, 69207, 20916, 13429, 228410, 52637, 72567, 17827, 20979, 71902, 110196, 104112, 15277, 14751, 14894, 23908, 252870, 66046, 11958, 233878, 331004, 56195, 68177,…
cell projection part	GO:0044463	2.33251e-06	20	6.01352	721	PDE6A, PVRL1, RHO, OPN1SW, SLC32A1, RAB3A, CNGA1, ABCA4, GNAT2, CFAP20, GOT1, SLC12A5, ROM1, SYP, ARL6, GNAT1, GRK1, LAMP5, MAP1B, ATP1A3	5145, 5818, 6010, 611, 140679, 5864, 1259, 24, 2780, 29105, 2805, 57468, 6094, 6855, 84100, 2779, 6011, 24141, 4131, 478	225600, 58235, 212541, 12057, 22348, 19339, 12788, 11304, 14686, 14894, 14718, 57138, 19881, 20977, 56297, 14685, 24013, 76161, 17755, 232975
catalytic complex	GO:1902494	2.33307e-06	22	7.12281	854	NDUFB6, NDUFS2, PPP2R5D, NDUFA4, PPP3CB, NDUFS7, PRPSAP2, GNAT2, CAND1, NDUFB5, CUL3, ATP1B1, PPP2R5E, GNAT1, GTF2F1, CCNK, GTF2F2, GNG13, NDUFA3, GNAO1, DYNLL2, ATP1A3	4712, 4720, 5528, 4697, 5532, 374291, 5636, 2780, 55832, 4711, 8452, 481, 5529, 2779, 2962, 8812, 2963, 51764, 4696, 2775, 140735, 478	230075, 226646, 21770, 17992, 19056, 75406, 212627, 14686, 71902, 66046, 26554, 11931, 26932, 14685, 98053, 12454, 68705, 64337, 66091, 14681, 68097, 232975
mitochondrial inner membrane	GO:0005743	2.51617e-06	14	3.06931	368	NDUFB6, NDUFS2, COX4I1, NDUFA4, COX6C, NDUFS7, BDH1, MTX1, NDUFB5, ATP5I, UQCRQ, SLC25A12, COX7B, NDUFA3	4712, 4720, 1327, 4697, 1345, 374291, 622, 4580, 4711, 521, 27089, 8604, 1349, 4696	230075, 226646, 12857, 17992, 12864, 75406, 71911, 17827, 66046, 11958, 22272, 78830, 66142, 66091
mitochondrial part	GO:0044429	3.68232e-06	21	6.75582	810	NDUFB6, NDUFS2, GDAP1, GLS, COX4I1, NDUFA4, COX6C, NDUFS7, BDH1, SUCLA2, CISD1, MTX1, HK2, NDUFB5, ATP5I, UQCRQ, SLC25A12, COX7B, ME2, NDUFA3, HK1	4712, 4720, 54332, 2744, 1327, 4697, 1345, 374291, 622, 8803, 55847, 4580, 3099, 4711, 521, 27089, 8604, 1349, 4200, 4696, 3098	230075, 226646, 14545, 14660, 12857, 17992, 12864, 75406, 71911, 20916, 52637, 17827, 15277, 66046, 11958, 22272, 78830, 66142, 107029, 66091, 15275
ciliary part	GO:0044441	3.97556e-06	11	1.935	232	PDE6A, RHO, OPN1SW, CNGA1, ABCA4, GNAT2, CFAP20, ROM1, ARL6, GNAT1, GRK1	5145, 6010, 611, 1259, 24, 2780, 29105, 6094, 84100, 2779, 6011	225600, 212541, 12057, 12788, 11304, 14686, 14894, 19881, 56297, 14685, 24013
cilium	GO:0005929	4.3719e-06	14	3.21944	386	PDE6A, RHO, OPN1SW, ATP8A2, CNGA1, ABCA4, GNAT2, CFAP20, SAG, ROM1, ARL6, GNAT1, GRK1, ATP6V1D	5145, 6010, 611, 51761, 1259, 24, 2780, 29105, 6295, 6094, 84100, 2779, 6011, 51382	225600, 212541, 12057, 50769, 12788, 11304, 14686, 14894, 20215, 19881, 56297, 14685, 24013, 73834
mitochondrial membrane part	GO:0044455	6.76047e-06	9	1.30946	157	NDUFB6, NDUFS2, GDAP1, NDUFA4, NDUFS7, NDUFB5, ATP5I, COX7B, NDUFA3	4712, 4720, 54332, 4697, 374291, 4711, 521, 1349, 4696	230075, 226646, 14545, 17992, 75406, 66046, 11958, 66142, 66091
cell projection membrane	GO:0031253	9.41128e-06	11	2.11849	254	PDE6A, RHO, OPN1SW, CNGA1, ABCA4, GNAT2, ROM1, ARL6, GNAT1, GRK1, LAMP5	5145, 6010, 611, 1259, 24, 2780, 6094, 84100, 2779, 6011, 24141	225600, 212541, 12057, 12788, 11304, 14686, 19881, 56297, 14685, 24013, 76161
synapse	GO:0045202	1.88622e-05	16	4.68737	562	PVRL1, SLC17A7, CPLX4, SLC32A1, SV2B, NDUFS7, RAB3A, CADPS2, SYT1, SYNGR3, SYNGR1, SYP, SV2A, MAP1B, SCAMP5, ATP1A3	5818, 57030, 339302, 140679, 9899, 374291, 5864, 93664, 6857, 9143, 9145, 6855, 9900, 4131, 192683, 478	58235, 72961, 225644, 22348, 64176, 75406, 19339, 320405, 20979, 20974, 20972, 20977, 64051, 17755, 56807, 232975
organelle envelope	GO:0031967	1.98948e-05	21	7.54817	905	NDUFB6, NUP210, NDUFS2, GDAP1, NRM, COX4I1, NDUFA4, COX6C, NDUFS7, BDH1, CISD1, MTX1, HK2, NDUFB5, ATP5I, UQCRQ, SLC25A12, AGPAT3, COX7B, NDUFA3, HK1	4712, 23225, 4720, 54332, 11270, 1327, 4697, 1345, 374291, 622, 55847, 4580, 3099, 4711, 521, 27089, 8604, 56894, 1349, 4696, 3098	230075, 54563, 226646, 14545, 106582, 12857, 17992, 12864, 75406, 71911, 52637, 17827, 15277, 66046, 11958, 22272, 78830, 28169, 66142, 66091, 15275
envelope	GO:0031975	2.15883e-05	21	7.58988	910	NDUFB6, NUP210, NDUFS2, GDAP1, NRM, COX4I1, NDUFA4, COX6C, NDUFS7, BDH1, CISD1, MTX1, HK2, NDUFB5, ATP5I, UQCRQ, SLC25A12, AGPAT3, COX7B, NDUFA3, HK1	4712, 23225, 4720, 54332, 11270, 1327, 4697, 1345, 374291, 622, 55847, 4580, 3099, 4711, 521, 27089, 8604, 56894, 1349, 4696, 3098	230075, 54563, 226646, 14545, 106582, 12857, 17992, 12864, 75406, 71911, 52637, 17827, 15277, 66046, 11958, 22272, 78830, 28169, 66142, 66091, 15275
clathrin-sculpted gamma-aminobutyric acid transport vesicle membrane	GO:0061202	3.08632e-05	3	0.0667242	8	SLC32A1, RAB3A, SYT1	140679, 5864, 6857	22348, 19339, 20979
clathrin-sculpted gamma-aminobutyric acid transport vesicle	GO:0061200	3.08632e-05	3	0.0667242	8	SLC32A1, RAB3A, SYT1	140679, 5864, 6857	22348, 19339, 20979
synapse part	GO:0044456	3.79918e-05	13	3.40293	408	PVRL1, SLC17A7, SLC32A1, SV2B, NDUFS7, RAB3A, CADPS2, SYT1, SYNGR3, SYNGR1, SYP, SV2A, SCAMP5	5818, 57030, 140679, 9899, 374291, 5864, 93664, 6857, 9143, 9145, 6855, 9900, 192683	58235, 72961, 22348, 64176, 75406, 19339, 320405, 20979, 20974, 20972, 20977, 64051, 56807
membrane part	GO:0044425	3.81542e-05	77	53.1959	6378	NDUFB6, RS1, MANEAL, SYNJ1, RDH8, AP2A2, NUP210, PDE6A, PVRL1, SLC17A7, RHO, OPN1SW, NDUFS2, GDAP1, PPAP2C, ICMT, EPB41, ATP8A2, SLC24A1, SLC32A1, NRM, SERINC3, SV2B, REEP6, IMPG2, NDUFA4, COX6C, NDUFS7, CADPS2, CNGA1, ATP6V1H, ABCA4, NT5E, GNAT2, DNM1, CISD1, MTX1, SYT1, NEGR1, SLC6A6, HS2ST1, NDUFB5, ATP5I, SEZ6L2, SLC19A2, RGS9BP, SYNGR3, SLC12A5, ALG10B, SLC9A9, DPP6, EBPL, UQCRQ, SYNGR1, ROM…	4712, 6247, 149175, 8867, 50700, 161, 23225, 5145, 5818, 57030, 6010, 611, 4720, 54332, 8612, 23463, 2035, 51761, 9187, 140679, 11270, 10955, 9899, 92840, 50939, 4697, 1345, 374291, 93664, 1259, 51606, 24, 4907, 2780, 1759, 55847, 4580, 6857, 257194, 6533, 9653, 4711, 521, 26470, 10560, 388531, 9143, 57468, 144245, 285195, 1804, 84650, 27089, 9145, 6094, 6855, 481, 84100, 6400, 2779, 6011, 8604, …	230075, 20147, 215090, 104015, 235033, 11772, 54563, 225600, 58235, 72961, 212541, 12057, 226646, 14545, 50784, 57295, 269587, 50769, 214111, 22348, 106582, 26943, 64176, 70335, 224224, 17992, 12864, 75406, 320405, 12788, 108664, 11304, 23959, 14686, 13429, 52637, 17827, 20979, 320840, 21366, 23908, 66046, 11958, 233878, 116914, 243923, 20974, 57138, 380959, 331004, 13483, 68177, 22272, 20972, 19…
neuron projection	GO:0043005	4.89609e-05	18	6.21369	745	GNB3, PVRL1, SLC17A7, SLC32A1, NDUFS7, RAB3A, SYT1, GPI, GOT1, SLC12A5, RCVRN, SYP, CYGB, SV2A, LAMP5, MAP1B, GNAO1, ATP1A3	2784, 5818, 57030, 140679, 374291, 5864, 6857, 2821, 2805, 57468, 5957, 6855, 114757, 9900, 24141, 4131, 2775, 478	14695, 58235, 72961, 22348, 75406, 19339, 20979, 14751, 14718, 57138, 19674, 20977, 114886, 64051, 76161, 17755, 14681, 232975
oxidoreductase complex	GO:1990204	5.889e-05	6	0.675582	81	NDUFB6, NDUFS2, NDUFA4, NDUFS7, NDUFB5, NDUFA3	4712, 4720, 4697, 374291, 4711, 4696	230075, 226646, 17992, 75406, 66046, 66091
transcription factor TFIIF complex	GO:0005674	6.90886e-05	2	0.016681	2	GTF2F1, GTF2F2	2962, 2963	98053, 68705
photoreceptor inner segment	GO:0001917	8.13449e-05	4	0.233535	28	RHO, GNAT2, SAG, GNAT1	6010, 2780, 6295, 2779	212541, 14686, 20215, 14685
cytoplasmic part	GO:0044444	8.23841e-05	83	60.0434	7199	NDUFB6, PYGM, MANEAL, SYNJ1, AP2A2, NUP210, SLC17A7, RHO, NDUFS2, GDAP1, ICMT, EPB41, ATP8A2, GLS, SLC32A1, SERINC3, PPP2R5D, SCGN, SV2B, REEP6, COX4I1, NDUFA4, PPP3CB, COX6C, NDUFS7, GNS, DDX6, BDH1, RAB3A, CADPS2, ATP6V1H, SUCLA2, DNM1, CISD1, MTX1, SYT1, FDPS, ACLY, HK2, GPI, CFAP20, HS2ST1, USP7, NDUFB5, ATP5I, LCP2, SEZ6L2, SAG, CRELD2, GOT1, SYNGR3, SLC9A9, EBPL, UQCRQ, SYNGR1, CUL3, SYP, A…	4712, 5837, 149175, 8867, 161, 23225, 57030, 6010, 4720, 54332, 23463, 2035, 51761, 2744, 140679, 10955, 5528, 10590, 9899, 92840, 1327, 4697, 5532, 1345, 374291, 2799, 1656, 622, 5864, 93664, 51606, 8803, 1759, 55847, 4580, 6857, 2224, 47, 3099, 2821, 29105, 9653, 7874, 4711, 521, 3937, 26470, 6295, 79174, 2805, 9143, 285195, 84650, 27089, 9145, 8452, 6855, 84100, 6400, 2779, 81611, 5711, 8604, …	230075, 19309, 215090, 104015, 11772, 54563, 72961, 212541, 226646, 14545, 57295, 269587, 50769, 14660, 22348, 26943, 21770, 214189, 64176, 70335, 12857, 17992, 19056, 12864, 75406, 75612, 13209, 71911, 19339, 320405, 108664, 20916, 13429, 52637, 17827, 20979, 110196, 104112, 15277, 14751, 14894, 23908, 252870, 66046, 11958, 16822, 233878, 20215, 76737, 14718, 20974, 331004, 68177, 22272, 20972, …
extrinsic component of plasma membrane	GO:0019897	0.000160768	6	0.809031	97	RS1, PVRL1, GNAT2, GNAT1, GNG13, GNAO1	6247, 5818, 2780, 2779, 51764, 2775	20147, 58235, 14686, 14685, 64337, 14681
heterotrimeric G-protein complex	GO:0005834	0.000198801	4	0.291918	35	GNAT2, GNAT1, GNG13, GNAO1	2780, 2779, 51764, 2775	14686, 14685, 64337, 14681
clathrin-sculpted acetylcholine transport vesicle	GO:0060200	0.000205561	2	0.0250216	3	RAB3A, SYT1	5864, 6857	19339, 20979
clathrin-sculpted acetylcholine transport vesicle membrane	GO:0060201	0.000205561	2	0.0250216	3	RAB3A, SYT1	5864, 6857	19339, 20979
membrane-bounded organelle	GO:0043227	0.000275871	114	94.4481	11324	GNB3, NDUFB6, PYGM, PREP, USP39, MORF4L2, MANEAL, AP2A2, NUP210, SRSF2, PDE6A, PVRL1, SLC17A7, RHO, OPN1SW, NDUFS2, SF3A1, GDAP1, ICMT, EPB41, ATP8A2, GLS, SLC32A1, NRM, SERINC3, PPP2R5D, SCGN, SV2B, REEP6, COX4I1, NDUFA4, PPP3CB, COX6C, NDUFS7, GNS, LYAR, DDX6, BDH1, RAB3A, CADPS2, CNGA1, ATP6V1H, ABCA4, NT5E, ILF2, SRSF11, SUCLA2, GNAT2, DNM1, CSTF3, CISD1, BCLAF1, MTX1, SYT1, NEGR1, CAND1, FDP…	2784, 4712, 5837, 5550, 10713, 9643, 149175, 161, 23225, 6427, 5145, 5818, 57030, 6010, 611, 4720, 10291, 54332, 23463, 2035, 51761, 2744, 140679, 11270, 10955, 5528, 10590, 9899, 92840, 1327, 4697, 5532, 1345, 374291, 2799, 55646, 1656, 622, 5864, 93664, 1259, 51606, 24, 4907, 3608, 9295, 8803, 2780, 1759, 1479, 55847, 9774, 4580, 6857, 257194, 55832, 2224, 47, 3099, 2821, 29105, 9653, 7874, 471…	14695, 230075, 19309, 19072, 28035, 56397, 215090, 11772, 54563, 20382, 225600, 58235, 72961, 212541, 12057, 226646, 67465, 14545, 57295, 269587, 50769, 14660, 22348, 106582, 26943, 21770, 214189, 64176, 70335, 12857, 17992, 19056, 12864, 75406, 75612, 17089, 13209, 71911, 19339, 320405, 12788, 108664, 11304, 23959, 67781, 69207, 20916, 14686, 13429, 228410, 52637, 72567, 17827, 20979, 320840, 71…
cytoplasmic vesicle part	GO:0044433	0.000329029	13	4.22865	507	AP2A2, SLC17A7, SLC32A1, SCGN, SV2B, RAB3A, CADPS2, SYT1, SYNGR1, SYP, SV2A, LAMP5, SCAMP5	161, 57030, 140679, 10590, 9899, 5864, 93664, 6857, 9145, 6855, 9900, 24141, 192683	11772, 72961, 22348, 214189, 64176, 19339, 320405, 20979, 20972, 20977, 64051, 76161, 56807
clathrin-coated vesicle membrane	GO:0030665	0.000358689	5	0.608858	73	AP2A2, SLC17A7, SLC32A1, RAB3A, SYT1	161, 57030, 140679, 5864, 6857	11772, 72961, 22348, 19339, 20979
extrinsic component of membrane	GO:0019898	0.000376962	7	1.32614	159	RS1, PVRL1, EPB41, GNAT2, GNAT1, GNG13, GNAO1	6247, 5818, 2035, 2780, 2779, 51764, 2775	20147, 58235, 269587, 14686, 14685, 64337, 14681
mitochondrion	GO:0005739	0.000416745	26	12.8861	1545	NDUFB6, NDUFS2, GDAP1, GLS, COX4I1, NDUFA4, COX6C, NDUFS7, BDH1, SUCLA2, CISD1, MTX1, FDPS, ACLY, HK2, NDUFB5, ATP5I, UQCRQ, SLC25A12, COX7B, ME2, NDUFA3, APEX1, AGTPBP1, COQ9, HK1	4712, 4720, 54332, 2744, 1327, 4697, 1345, 374291, 622, 8803, 55847, 4580, 2224, 47, 3099, 4711, 521, 27089, 8604, 1349, 4200, 4696, 328, 23287, 57017, 3098	230075, 226646, 14545, 14660, 12857, 17992, 12864, 75406, 71911, 20916, 52637, 17827, 110196, 104112, 15277, 66046, 11958, 22272, 78830, 66142, 107029, 66091, 11792, 67269, 67914, 15275
macromolecular complex	GO:0032991	0.000467162	56	37.4573	4491	NDUFB6, USP39, SYNJ1, AP2A2, NUP210, PVRL1, NDUFS2, SF3A1, EPB41, PPP2R5D, IMPG2, NDUFA4, PPP3CB, NDUFS7, PRPSAP2, DDX6, RAB3A, ATP6V1H, ILF2, GNAT2, DNM1, SYT1, CAND1, ACLY, CFAP20, NDUFB5, ATP5I, PTBP2, CUL3, SYP, PNN, ATP1B1, ARL6, PPP2R5E, GNAT1, ANP32E, TROVE2, PSMD5, SF3A3, GTF2F1, CCNK, EEF1A2, GTF2F2, GNG13, NDUFA3, APEX1, RPL7, API5, NOP58, MAP1B, ATP6V1D, GNAO1, DYNLL2, SCAMP5, ATP6V1C1…	4712, 10713, 8867, 161, 23225, 5818, 4720, 10291, 2035, 5528, 50939, 4697, 5532, 374291, 5636, 1656, 5864, 51606, 3608, 2780, 1759, 6857, 55832, 47, 29105, 4711, 521, 58155, 8452, 6855, 5411, 481, 84100, 5529, 2779, 81611, 6738, 5711, 10946, 2962, 8812, 1917, 2963, 51764, 4696, 328, 6129, 8539, 51602, 4131, 51382, 2775, 140735, 192683, 528, 478	230075, 28035, 104015, 11772, 54563, 58235, 226646, 67465, 269587, 21770, 224224, 17992, 19056, 75406, 212627, 13209, 19339, 108664, 67781, 14686, 13429, 20979, 71902, 104112, 14894, 66046, 11958, 56195, 26554, 20977, 18949, 11931, 56297, 26932, 14685, 66471, 20822, 66998, 75062, 98053, 12454, 13628, 68705, 64337, 66091, 11792, 19989, 11800, 55989, 17755, 73834, 14681, 68097, 56807, 66335, 232975
excitatory synapse	GO:0060076	0.000583812	3	0.16681	20	SLC17A7, SYT1, SYP	57030, 6857, 6855	72961, 20979, 20977
proton-transporting two-sector ATPase complex	GO:0016469	0.000626776	4	0.392005	47	ATP6V1H, ATP5I, ATP6V1D, ATP6V1C1	51606, 521, 51382, 528	108664, 11958, 73834, 66335
clathrin-sculpted monoamine transport vesicle	GO:0070081	0.000679565	2	0.0417026	5	RAB3A, SYT1	5864, 6857	19339, 20979
clathrin-sculpted monoamine transport vesicle membrane	GO:0070083	0.000679565	2	0.0417026	5	RAB3A, SYT1	5864, 6857	19339, 20979
proton-transporting V-type ATPase complex	GO:0033176	0.000890488	3	0.191832	23	ATP6V1H, ATP6V1D, ATP6V1C1	51606, 51382, 528	108664, 73834, 66335
presynaptic membrane	GO:0042734	0.00113828	4	0.458729	55	PVRL1, CADPS2, SYT1, SYP	5818, 93664, 6857, 6855	58235, 320405, 20979, 20977
presynaptic active zone	GO:0048786	0.0012836	3	0.216854	26	SLC17A7, SYP, SV2A	57030, 6855, 9900	72961, 20977, 64051
cell junction	GO:0030054	0.00149185	19	8.94104	1072	DLG5, PVRL1, SLC17A7, RHO, CPLX4, SV2B, CADPS2, SYT1, LCP2, SYNGR3, SYNGR1, SYP, PNN, ATP1B1, GTF2F1, SV2A, RPL7, MAP1B, SCAMP5	9231, 5818, 57030, 6010, 339302, 9899, 93664, 6857, 3937, 9143, 9145, 6855, 5411, 481, 2962, 9900, 6129, 4131, 192683	71228, 58235, 72961, 212541, 225644, 64176, 320405, 20979, 16822, 20974, 20972, 20977, 18949, 11931, 98053, 64051, 19989, 17755, 56807
spliceosomal complex	GO:0005681	0.00162281	6	1.25108	150	USP39, SF3A1, PTBP2, PNN, SF3A3, API5	10713, 10291, 58155, 5411, 10946, 8539	28035, 67465, 56195, 18949, 75062, 11800
extrinsic component of cytoplasmic side of plasma membrane	GO:0031234	0.00177989	4	0.517112	62	GNAT2, GNAT1, GNG13, GNAO1	2780, 2779, 51764, 2775	14686, 14685, 64337, 14681
growth cone membrane	GO:0032584	0.00187147	2	0.0667242	8	PVRL1, LAMP5	5818, 24141	58235, 76161
plasma membrane region	GO:0098590	0.00203463	11	3.93673	472	PDE6A, RHO, OPN1SW, CNGA1, ABCA4, GNAT2, ROM1, ATP1B1, ARL6, GNAT1, GRK1	5145, 6010, 611, 1259, 24, 2780, 6094, 481, 84100, 2779, 6011	225600, 212541, 12057, 12788, 11304, 14686, 19881, 11931, 56297, 14685, 24013
proton-transporting V-type ATPase, V1 domain	GO:0033180	0.00239287	2	0.0750647	9	ATP6V1H, ATP6V1C1	51606, 528	108664, 66335
outer membrane	GO:0019867	0.00262179	6	1.37619	165	GDAP1, SLC24A1, CISD1, MTX1, HK2, HK1	54332, 9187, 55847, 4580, 3099, 3098	14545, 214111, 52637, 17827, 15277, 15275
coated vesicle membrane	GO:0030662	0.00267007	5	0.95082	114	AP2A2, SLC17A7, SLC32A1, RAB3A, SYT1	161, 57030, 140679, 5864, 6857	11772, 72961, 22348, 19339, 20979
cytoplasm	GO:0005737	0.00301001	98	81.3535	9754	NDUFB6, PYGM, PREP, MANEAL, SYNJ1, DLG5, RDH8, AP2A2, NUP210, SLC17A7, RHO, NDUFS2, GDAP1, ICMT, EPB41, ATP8A2, GLS, SLC32A1, SERINC3, PPP2R5D, SCGN, SV2B, REEP6, COX4I1, NDUFA4, PPP3CB, COX6C, NDUFS7, GNS, DDX6, BDH1, RAB3A, CADPS2, ATP6V1H, NT5E, ILF2, SUCLA2, DNM1, CISD1, BCLAF1, MTX1, SYT1, CAND1, FDPS, ACLY, HK2, GPI, CFAP20, HS2ST1, USP7, NDUFB5, ATP5I, LCP2, SEZ6L2, SAG, CRELD2, GOT1, SYNG…	4712, 5837, 5550, 149175, 8867, 9231, 50700, 161, 23225, 57030, 6010, 4720, 54332, 23463, 2035, 51761, 2744, 140679, 10955, 5528, 10590, 9899, 92840, 1327, 4697, 5532, 1345, 374291, 2799, 1656, 622, 5864, 93664, 51606, 4907, 3608, 8803, 1759, 55847, 9774, 4580, 6857, 55832, 2224, 47, 3099, 2821, 29105, 9653, 7874, 4711, 521, 3937, 26470, 6295, 79174, 2805, 9143, 285195, 84650, 27089, 9145, 8452, …	230075, 19309, 19072, 215090, 104015, 71228, 235033, 11772, 54563, 72961, 212541, 226646, 14545, 57295, 269587, 50769, 14660, 22348, 26943, 21770, 214189, 64176, 70335, 12857, 17992, 19056, 12864, 75406, 75612, 13209, 71911, 19339, 320405, 108664, 23959, 67781, 20916, 13429, 52637, 72567, 17827, 20979, 71902, 110196, 104112, 15277, 14751, 14894, 23908, 252870, 66046, 11958, 16822, 233878, 20215, …
organelle	GO:0043226	0.00316087	117	102.055	12236	GNB3, NDUFB6, PYGM, PREP, USP39, MORF4L2, MANEAL, AP2A2, NUP210, SRSF2, PDE6A, PVRL1, SLC17A7, RHO, OPN1SW, NDUFS2, SF3A1, GDAP1, ICMT, EPB41, ATP8A2, GLS, SLC32A1, NRM, SERINC3, PPP2R5D, SCGN, SV2B, REEP6, COX4I1, NDUFA4, PPP3CB, COX6C, NDUFS7, GNS, LYAR, DDX6, BDH1, RAB3A, CADPS2, CNGA1, ATP6V1H, ABCA4, NT5E, ILF2, SRSF11, SUCLA2, GNAT2, DNM1, CSTF3, CISD1, BCLAF1, MTX1, SYT1, NEGR1, CAND1, FDP…	2784, 4712, 5837, 5550, 10713, 9643, 149175, 161, 23225, 6427, 5145, 5818, 57030, 6010, 611, 4720, 10291, 54332, 23463, 2035, 51761, 2744, 140679, 11270, 10955, 5528, 10590, 9899, 92840, 1327, 4697, 5532, 1345, 374291, 2799, 55646, 1656, 622, 5864, 93664, 1259, 51606, 24, 4907, 3608, 9295, 8803, 2780, 1759, 1479, 55847, 9774, 4580, 6857, 257194, 55832, 2224, 47, 3099, 2821, 29105, 9653, 7874, 471…	14695, 230075, 19309, 19072, 28035, 56397, 215090, 11772, 54563, 20382, 225600, 58235, 72961, 212541, 12057, 226646, 67465, 14545, 57295, 269587, 50769, 14660, 22348, 106582, 26943, 21770, 214189, 64176, 70335, 12857, 17992, 19056, 12864, 75406, 75612, 17089, 13209, 71911, 19339, 320405, 12788, 108664, 11304, 23959, 67781, 69207, 20916, 14686, 13429, 228410, 52637, 72567, 17827, 20979, 320840, 71…
sodium:potassium-exchanging ATPase complex	GO:0005890	0.00361683	2	0.0917458	11	ATP1B1, ATP1A3	481, 478	11931, 232975
coated membrane	GO:0048475	0.00449639	4	0.667242	80	SYNJ1, AP2A2, DNM1, ARL6	8867, 161, 1759, 84100	104015, 11772, 13429, 56297
membrane coat	GO:0030117	0.00449639	4	0.667242	80	SYNJ1, AP2A2, DNM1, ARL6	8867, 161, 1759, 84100	104015, 11772, 13429, 56297
protein complex	GO:0043234	0.00451018	46	32.036	3841	NDUFB6, SYNJ1, AP2A2, NUP210, PVRL1, NDUFS2, EPB41, PPP2R5D, IMPG2, NDUFA4, PPP3CB, NDUFS7, PRPSAP2, RAB3A, ATP6V1H, GNAT2, DNM1, SYT1, CAND1, ACLY, CFAP20, NDUFB5, ATP5I, CUL3, SYP, PNN, ATP1B1, ARL6, PPP2R5E, GNAT1, ANP32E, PSMD5, GTF2F1, CCNK, EEF1A2, GTF2F2, GNG13, NDUFA3, APEX1, MAP1B, ATP6V1D, GNAO1, DYNLL2, SCAMP5, ATP6V1C1, ATP1A3	4712, 8867, 161, 23225, 5818, 4720, 2035, 5528, 50939, 4697, 5532, 374291, 5636, 5864, 51606, 2780, 1759, 6857, 55832, 47, 29105, 4711, 521, 8452, 6855, 5411, 481, 84100, 5529, 2779, 81611, 5711, 2962, 8812, 1917, 2963, 51764, 4696, 328, 4131, 51382, 2775, 140735, 192683, 528, 478	230075, 104015, 11772, 54563, 58235, 226646, 269587, 21770, 224224, 17992, 19056, 75406, 212627, 19339, 108664, 14686, 13429, 20979, 71902, 104112, 14894, 66046, 11958, 26554, 20977, 18949, 11931, 56297, 26932, 14685, 66471, 66998, 98053, 12454, 13628, 68705, 64337, 66091, 11792, 17755, 73834, 14681, 68097, 56807, 66335, 232975
clathrin-coated vesicle	GO:0030136	0.00453352	5	1.07593	129	AP2A2, SLC17A7, SLC32A1, RAB3A, SYT1	161, 57030, 140679, 5864, 6857	11772, 72961, 22348, 19339, 20979
transport vesicle membrane	GO:0030658	0.00490934	4	0.683923	82	SLC17A7, SCGN, RAB3A, SYT1	57030, 10590, 5864, 6857	72961, 214189, 19339, 20979
mitochondrial outer membrane	GO:0005741	0.00532074	5	1.11763	134	GDAP1, CISD1, MTX1, HK2, HK1	54332, 55847, 4580, 3099, 3098	14545, 52637, 17827, 15277, 15275
neuron projection terminus	GO:0044306	0.00534702	4	0.700604	84	SLC32A1, RAB3A, GOT1, SYP	140679, 5864, 2805, 6855	22348, 19339, 14718, 20977
protein serine/threonine phosphatase complex	GO:0008287	0.00549513	3	0.358643	43	PPP2R5D, PPP3CB, PPP2R5E	5528, 5532, 5529	21770, 19056, 26932
phosphatase complex	GO:1903293	0.00549513	3	0.358643	43	PPP2R5D, PPP3CB, PPP2R5E	5528, 5532, 5529	21770, 19056, 26932
ribonucleoprotein complex	GO:0030529	0.00653974	12	5.25453	630	USP39, SF3A1, DDX6, ILF2, PTBP2, PNN, TROVE2, SF3A3, APEX1, RPL7, API5, NOP58	10713, 10291, 1656, 3608, 58155, 5411, 6738, 10946, 328, 6129, 8539, 51602	28035, 67465, 13209, 67781, 56195, 18949, 20822, 75062, 11792, 19989, 11800, 55989
cation-transporting ATPase complex	GO:0090533	0.00675556	2	0.125108	15	ATP1B1, ATP1A3	481, 478	11931, 232975
proton-transporting two-sector ATPase complex, catalytic domain	GO:0033178	0.00865511	2	0.141789	17	ATP6V1H, ATP6V1C1	51606, 528	108664, 66335

## Sheet: overrepresented tissues
Tissue	Tissue id	P-value	# Genes (observed)	# Genes (expected)	# Genes (total)	List of observed genes	Gene ids	Original gene ids
ROD PHOTORECEPTORS	C0206427	1.49709e-18	22	1.6899	209	GNB3, RS1, RDH8, PDE6A, RHO, SLC24A1, SCGN, SV2B, REEP6, CNGA1, ABCA4, NT5E, GNAT2, RBP3, SAG, RGS9BP, RCVRN, ROM1, SYP, GNAT1, GRK1, PRPH2	2784, 6247, 50700, 5145, 6010, 9187, 10590, 9899, 92840, 1259, 24, 4907, 2780, 5949, 6295, 388531, 5957, 6094, 6855, 2779, 6011, 5961	14695, 20147, 235033, 225600, 212541, 214111, 214189, 64176, 70335, 12788, 11304, 23959, 14686, 19661, 20215, 243923, 19674, 19881, 20977, 14685, 24013, 19133
RETINAL CONE	C0206428	3.45681e-17	31	4.70583	582	GNB3, RS1, RDH8, PDE6A, SLC17A7, RHO, OPN1SW, CPLX4, ATP8A2, SLC24A1, SLC32A1, SCGN, IMPG2, PDE6C, CNGA1, ABCA4, GNAT2, DNM1, BCLAF1, RBP3, SAG, RGS9BP, RCVRN, ROM1, SYP, ARL6, GNAT1, GRK1, PRPH2, SV2A, MAP1B	2784, 6247, 50700, 5145, 57030, 6010, 611, 339302, 51761, 9187, 140679, 10590, 50939, 5146, 1259, 24, 2780, 1759, 9774, 5949, 6295, 388531, 5957, 6094, 6855, 84100, 2779, 6011, 5961, 9900, 4131	14695, 20147, 235033, 225600, 72961, 212541, 12057, 225644, 50769, 214111, 22348, 214189, 224224, 110855, 12788, 11304, 14686, 13429, 72567, 19661, 20215, 243923, 19674, 19881, 20977, 56297, 14685, 24013, 19133, 64051, 17755
PHOTORECEPTORS	C0031760	2.56666e-16	28	3.97004	491	RS1, RDH8, PDE6A, SLC17A7, RHO, OPN1SW, CPLX4, ATP8A2, SLC24A1, SLC32A1, SV2B, IMPG2, PDE6C, CNGA1, ABCA4, NT5E, GNAT2, DNM1, RBP3, SAG, RGS9BP, RCVRN, ROM1, SYP, GRK1, PRPH2, SV2A, AGTPBP1	6247, 50700, 5145, 57030, 6010, 611, 339302, 51761, 9187, 140679, 9899, 50939, 5146, 1259, 24, 4907, 2780, 1759, 5949, 6295, 388531, 5957, 6094, 6855, 6011, 5961, 9900, 23287	20147, 235033, 225600, 72961, 212541, 12057, 225644, 50769, 214111, 22348, 64176, 224224, 110855, 12788, 11304, 23959, 14686, 13429, 19661, 20215, 243923, 19674, 19881, 20977, 24013, 19133, 64051, 67269
ENTIRE RETINA	C1278894	6.32853e-16	38	8.20691	1015	RS1, RDH8, PDE6A, SLC17A7, RHO, OPN1SW, CPLX4, EPB41, ATP8A2, SLC24A1, SLC32A1, SCGN, SV2B, REEP6, IMPG2, CNGA1, ABCA4, NT5E, GNAT2, DNM1, BCLAF1, SYT1, RBP3, SAG, RGS9BP, SYNGR3, SLC12A5, RCVRN, PTBP2, ROM1, SYP, ATP1B1, ARL6, CYGB, GRK1, PRPH2, SV2A, MAP1B	6247, 50700, 5145, 57030, 6010, 611, 339302, 2035, 51761, 9187, 140679, 10590, 9899, 92840, 50939, 1259, 24, 4907, 2780, 1759, 9774, 6857, 5949, 6295, 388531, 9143, 57468, 5957, 58155, 6094, 6855, 481, 84100, 114757, 6011, 5961, 9900, 4131	20147, 235033, 225600, 72961, 212541, 12057, 225644, 269587, 50769, 214111, 22348, 214189, 64176, 70335, 224224, 12788, 11304, 23959, 14686, 13429, 72567, 20979, 19661, 20215, 243923, 20974, 57138, 19674, 56195, 19881, 20977, 11931, 56297, 114886, 24013, 19133, 64051, 17755
RETINA	C0035298	6.74728e-16	38	8.22308	1017	RS1, RDH8, PDE6A, SLC17A7, RHO, OPN1SW, CPLX4, EPB41, ATP8A2, SLC24A1, SLC32A1, SCGN, SV2B, REEP6, IMPG2, CNGA1, ABCA4, NT5E, GNAT2, DNM1, BCLAF1, SYT1, RBP3, SAG, RGS9BP, SYNGR3, SLC12A5, RCVRN, PTBP2, ROM1, SYP, ATP1B1, ARL6, CYGB, GRK1, PRPH2, SV2A, MAP1B	6247, 50700, 5145, 57030, 6010, 611, 339302, 2035, 51761, 9187, 140679, 10590, 9899, 92840, 50939, 1259, 24, 4907, 2780, 1759, 9774, 6857, 5949, 6295, 388531, 9143, 57468, 5957, 58155, 6094, 6855, 481, 84100, 114757, 6011, 5961, 9900, 4131	20147, 235033, 225600, 72961, 212541, 12057, 225644, 269587, 50769, 214111, 22348, 214189, 64176, 70335, 224224, 12788, 11304, 23959, 14686, 13429, 72567, 20979, 19661, 20215, 243923, 20974, 57138, 19674, 56195, 19881, 20977, 11931, 56297, 114886, 24013, 19133, 64051, 17755
PINEALOCYTE	C1519090	3.56673e-14	14	0.77622	96	RS1, SLC17A7, RHO, SLC32A1, SV2B, IMPG2, CNGA1, SYT1, RBP3, SAG, RCVRN, SYP, GRK1, SV2A	6247, 57030, 6010, 140679, 9899, 50939, 1259, 6857, 5949, 6295, 5957, 6855, 6011, 9900	20147, 72961, 212541, 22348, 64176, 224224, 12788, 20979, 19661, 20215, 19674, 20977, 24013, 64051
VERTEBRATE PHOTORECEPTOR CELL	C0376351	5.02616e-14	13	0.630679	78	RDH8, RHO, SLC24A1, IMPG2, RAB3A, ABCA4, RBP3, SAG, RGS9BP, RCVRN, ROM1, GRK1, PRPH2	50700, 6010, 9187, 50939, 5864, 24, 5949, 6295, 388531, 5957, 6094, 6011, 5961	235033, 212541, 214111, 224224, 19339, 11304, 19661, 20215, 243923, 19674, 19881, 24013, 19133
STRUCTURE OF OUTER PLEXIFORM LAYER OF RETINA	C0229217	3.92931e-12	14	1.08347	134	RS1, RHO, CPLX4, SLC32A1, RAB3A, DNM1, RGS9BP, SLC12A5, RCVRN, SYP, CYGB, GRK1, PRPH2, SV2A	6247, 6010, 339302, 140679, 5864, 1759, 388531, 57468, 5957, 6855, 114757, 6011, 5961, 9900	20147, 212541, 225644, 22348, 19339, 13429, 243923, 57138, 19674, 20977, 114886, 24013, 19133, 64051
RETINAL PHOTORECEPTOR CELLS	C2350831	1.91507e-11	12	0.784306	97	RS1, RHO, ATP8A2, SLC24A1, CNGA1, ABCA4, RBP3, SAG, RGS9BP, RCVRN, GRK1, PRPH2	6247, 6010, 51761, 9187, 1259, 24, 5949, 6295, 388531, 5957, 6011, 5961	20147, 212541, 50769, 214111, 12788, 11304, 19661, 20215, 243923, 19674, 24013, 19133
RETINAL ROD CELL	C2350623	2.4329e-08	5	0.0970275	12	RHO, ABCA4, SAG, RCVRN, GRK1	6010, 24, 6295, 5957, 6011	212541, 11304, 20215, 19674, 24013
ENTIRE PINEAL GLAND	C1278881	3.70554e-08	11	1.21284	150	RS1, SLC17A7, RHO, IMPG2, CNGA1, SYT1, RBP3, SAG, RCVRN, SYP, GRK1	6247, 57030, 6010, 50939, 1259, 6857, 5949, 6295, 5957, 6855, 6011	20147, 72961, 212541, 224224, 12788, 20979, 19661, 20215, 19674, 20977, 24013
PINEAL GLAND	C0031939	6.7587e-08	11	1.28561	159	RS1, SLC17A7, RHO, IMPG2, CNGA1, SYT1, RBP3, SAG, RCVRN, SYP, GRK1	6247, 57030, 6010, 50939, 1259, 6857, 5949, 6295, 5957, 6855, 6011	20147, 72961, 212541, 224224, 12788, 20979, 19661, 20215, 19674, 20977, 24013
RAT BRAIN	C1882598	1.85291e-06	23	7.60857	941	PREP, SYNJ1, SLC17A7, EPB41, GLS, SLC32A1, SV2B, COX4I1, BDH1, RAB3A, CNGA1, DNM1, MTX1, SYT1, NEGR1, SLC12A5, DPP6, SYP, APEX1, SV2A, MAP1B, GNAO1, HK1	5550, 8867, 57030, 2035, 2744, 140679, 9899, 1327, 622, 5864, 1259, 1759, 4580, 6857, 257194, 57468, 1804, 6855, 328, 9900, 4131, 2775, 3098	19072, 104015, 72961, 269587, 14660, 22348, 64176, 12857, 71911, 19339, 12788, 13429, 17827, 20979, 320840, 57138, 13483, 20977, 11792, 64051, 17755, 14681, 15275
OUTER LIMITING MEMBRANE	C1518685	2.04997e-06	6	0.380024	47	RHO, GLS, IMPG2, RCVRN, GRK1, PRPH2	6010, 2744, 50939, 5957, 6011, 5961	212541, 14660, 224224, 19674, 24013, 19133
STRATUM LUCIDUM STRUCTURE	C0221922	2.32733e-06	6	0.38811	48	SLC17A7, RAB3A, SLC12A5, SYP, SV2A, MAP1B	57030, 5864, 57468, 6855, 9900, 4131	72961, 19339, 57138, 20977, 64051, 17755
STRUCTURE OF RETINAL PIGMENT EPITHELIUM	C0035322	4.05861e-06	11	1.94055	240	PDE6A, RHO, SLC24A1, IMPG2, ABCA4, GNAT2, GPI, RBP3, ROM1, CYGB, PRPH2	5145, 6010, 9187, 50939, 24, 2780, 2821, 5949, 6094, 114757, 5961	225600, 212541, 214111, 224224, 11304, 14686, 14751, 19661, 19881, 114886, 19133
ENTIRE BRAIN	C1269537	5.60566e-06	38	18.2007	2251	PREP, SYNJ1, PVRL1, SLC17A7, EPB41, ATP8A2, GLS, SLC24A1, SERINC3, PPP2R5D, SCGN, SV2B, RAB3A, CADPS2, DNM1, SYT1, NEGR1, SYNGR3, SLC12A5, SLC9A9, DPP6, PTBP2, SYNGR1, SYP, CYGB, SLC25A12, EEF1A2, SV2A, RPL7, LAMP5, MAP1B, GNAO1, AGTPBP1, COQ9, PGM2L1, SCAMP5, HK1, ATP1A3	5550, 8867, 5818, 57030, 2035, 51761, 2744, 9187, 10955, 5528, 10590, 9899, 5864, 93664, 1759, 6857, 257194, 9143, 57468, 285195, 1804, 58155, 9145, 6855, 114757, 8604, 1917, 9900, 6129, 24141, 4131, 2775, 23287, 57017, 283209, 192683, 3098, 478	19072, 104015, 58235, 72961, 269587, 50769, 14660, 214111, 26943, 21770, 214189, 64176, 19339, 320405, 13429, 20979, 320840, 20974, 57138, 331004, 13483, 56195, 20972, 20977, 114886, 78830, 13628, 64051, 19989, 76161, 17755, 14681, 67269, 67914, 70974, 56807, 15275, 232975
BRAIN	C0006104	5.84901e-06	38	18.2331	2255	PREP, SYNJ1, PVRL1, SLC17A7, EPB41, ATP8A2, GLS, SLC24A1, SERINC3, PPP2R5D, SCGN, SV2B, RAB3A, CADPS2, DNM1, SYT1, NEGR1, SYNGR3, SLC12A5, SLC9A9, DPP6, PTBP2, SYNGR1, SYP, CYGB, SLC25A12, EEF1A2, SV2A, RPL7, LAMP5, MAP1B, GNAO1, AGTPBP1, COQ9, PGM2L1, SCAMP5, HK1, ATP1A3	5550, 8867, 5818, 57030, 2035, 51761, 2744, 9187, 10955, 5528, 10590, 9899, 5864, 93664, 1759, 6857, 257194, 9143, 57468, 285195, 1804, 58155, 9145, 6855, 114757, 8604, 1917, 9900, 6129, 24141, 4131, 2775, 23287, 57017, 283209, 192683, 3098, 478	19072, 104015, 58235, 72961, 269587, 50769, 14660, 214111, 26943, 21770, 214189, 64176, 19339, 320405, 13429, 20979, 320840, 20974, 57138, 331004, 13483, 56195, 20972, 20977, 114886, 78830, 13628, 64051, 19989, 76161, 17755, 14681, 67269, 67914, 70974, 56807, 15275, 232975
AMACRINE CELLS	C0229216	6.26584e-06	10	1.64947	204	GNB3, RHO, CPLX4, GLS, SLC32A1, SCGN, SV2B, BCLAF1, SLC12A5, RCVRN	2784, 6010, 339302, 2744, 140679, 10590, 9899, 9774, 57468, 5957	14695, 212541, 225644, 14660, 22348, 214189, 64176, 72567, 57138, 19674
STRUCTURE OF OUTER NUCLEAR LAYER OF RETINA	C0229210	7.03391e-06	8	0.994532	123	RS1, PVRL1, RHO, SAG, RCVRN, SYP, PRPH2, SV2A	6247, 5818, 6010, 6295, 5957, 6855, 5961, 9900	20147, 58235, 212541, 20215, 19674, 20977, 19133, 64051
STRUCTURE OF CALYX	C0022651	8.76953e-06	6	0.485138	60	SLC17A7, SLC24A1, RAB3A, DNM1, SYT1, SV2A	57030, 9187, 5864, 1759, 6857, 9900	72961, 214111, 19339, 13429, 20979, 64051
STRUCTURE OF FOVEA CENTRALIS	C0016622	1.48395e-05	5	0.315339	39	RHO, IMPG2, ABCA4, RBP3, SV2A	6010, 50939, 24, 5949, 9900	212541, 224224, 11304, 19661, 64051
INNER PLEXIFORM LAYER	C1512785	2.34351e-05	8	1.17242	145	CPLX4, SLC32A1, SCGN, RAB3A, RCVRN, SYP, CYGB, SV2A	339302, 140679, 10590, 5864, 5957, 6855, 114757, 9900	225644, 22348, 214189, 19339, 19674, 20977, 114886, 64051
ENTIRE HIPPOCAMPUS	C1284077	2.48812e-05	20	7.07492	875	PREP, PVRL1, SLC17A7, GLS, SLC32A1, SCGN, SV2B, RAB3A, DNM1, SYT1, NEGR1, SEZ6L2, SLC12A5, SLC9A9, SYP, CYGB, APEX1, SV2A, MAP1B, DYNLL2	5550, 5818, 57030, 2744, 140679, 10590, 9899, 5864, 1759, 6857, 257194, 26470, 57468, 285195, 6855, 114757, 328, 9900, 4131, 140735	19072, 58235, 72961, 14660, 22348, 214189, 64176, 19339, 13429, 20979, 320840, 233878, 57138, 331004, 20977, 114886, 11792, 64051, 17755, 68097
NEURONS	C0027882	2.84855e-05	30	13.6809	1692	SYNJ1, PVRL1, SLC17A7, GDAP1, ATP8A2, GLS, SLC24A1, SLC32A1, SERINC3, SCGN, SV2B, COX4I1, RAB3A, CADPS2, SUCLA2, DNM1, SYT1, NEGR1, SLC6A6, SLC12A5, DPP6, PTBP2, SYP, SLC25A12, SV2A, LAMP5, MAP1B, GNAO1, SCAMP5, ATP1A3	8867, 5818, 57030, 54332, 51761, 2744, 9187, 140679, 10955, 10590, 9899, 1327, 5864, 93664, 8803, 1759, 6857, 257194, 6533, 57468, 1804, 58155, 6855, 8604, 9900, 24141, 4131, 2775, 192683, 478	104015, 58235, 72961, 14545, 50769, 14660, 214111, 22348, 26943, 214189, 64176, 12857, 19339, 320405, 20916, 13429, 20979, 320840, 21366, 57138, 13483, 56195, 20977, 78830, 64051, 76161, 17755, 14681, 56807, 232975
PERIPHERAL RETINA	C0446881	4.16291e-05	5	0.38811	48	SCGN, IMPG2, ABCA4, SAG, RCVRN	10590, 50939, 24, 6295, 5957	214189, 224224, 11304, 20215, 19674
CA3 STRATUM RADIATUM	C3850112	4.19304e-05	3	0.0727706	9	SLC17A7, SLC32A1, SYP	57030, 140679, 6855	72961, 22348, 20977
STRUCTURE OF ENTORHINAL CORTEX	C0175196	6.15341e-05	8	1.34221	166	SLC17A7, SCGN, RAB3A, NEGR1, SLC12A5, SYP, SV2A, MAP1B	57030, 10590, 5864, 257194, 57468, 6855, 9900, 4131	72961, 214189, 19339, 320840, 57138, 20977, 64051, 17755
TISSUE MEMBRANE	C0025255	9.74256e-05	25	11.0935	1372	RS1, NUP210, RHO, ICMT, EPB41, ATP8A2, NDUFS7, RAB3A, ABCA4, DNM1, MTX1, SYT1, ATP5I, RBP3, SAG, RGS9BP, RCVRN, ROM1, SYP, ATP1B1, ARL6, GRK1, PRPH2, SV2A, GNAO1	6247, 23225, 6010, 23463, 2035, 51761, 374291, 5864, 24, 1759, 4580, 6857, 521, 5949, 6295, 388531, 5957, 6094, 6855, 481, 84100, 6011, 5961, 9900, 2775	20147, 54563, 212541, 57295, 269587, 50769, 75406, 19339, 11304, 13429, 17827, 20979, 11958, 19661, 20215, 243923, 19674, 19881, 20977, 11931, 56297, 24013, 19133, 64051, 14681
ENTIRE NERVE	C1280541	0.000107871	13	3.77599	467	SYNJ1, SLC17A7, GDAP1, SLC32A1, RAB3A, MTX1, SYT1, SLC12A5, SYNGR1, SYP, SV2A, MAP1B, AGTPBP1	8867, 57030, 54332, 140679, 5864, 4580, 6857, 57468, 9145, 6855, 9900, 4131, 23287	104015, 72961, 14545, 22348, 19339, 17827, 20979, 57138, 20972, 20977, 64051, 17755, 67269
NERVE	C0027740	0.000110194	13	3.78407	468	SYNJ1, SLC17A7, GDAP1, SLC32A1, RAB3A, MTX1, SYT1, SLC12A5, SYNGR1, SYP, SV2A, MAP1B, AGTPBP1	8867, 57030, 54332, 140679, 5864, 4580, 6857, 57468, 9145, 6855, 9900, 4131, 23287	104015, 72961, 14545, 22348, 19339, 17827, 20979, 57138, 20972, 20977, 64051, 17755, 67269
RETINAL MACULA	C0450295	0.000113911	6	0.760049	94	GNB3, RS1, RHO, ABCA4, PRPH2, MAP1B	2784, 6247, 6010, 24, 5961, 4131	14695, 20147, 212541, 11304, 19133, 17755
RAT CEREBELLUM	C1882617	0.000117095	8	1.47158	182	SYT1, SLC12A5, SYP, CYGB, MAP1B, GNAO1, AGTPBP1, HK1	6857, 57468, 6855, 114757, 4131, 2775, 23287, 3098	20979, 57138, 20977, 114886, 17755, 14681, 67269, 15275
STRUCTURE OF GANGLION CELL LAYER OF RETINA	C0229218	0.000121624	8	1.47967	183	RS1, SLC17A7, RHO, SLC32A1, IMPG2, RCVRN, PTBP2, CYGB	6247, 57030, 6010, 140679, 50939, 5957, 58155, 114757	20147, 72961, 212541, 22348, 224224, 19674, 56195, 114886
INNER NUCLEAR LAYER	C1512784	0.000126297	8	1.48776	184	SLC24A1, SLC32A1, SCGN, IMPG2, RCVRN, PTBP2, CYGB, SV2A	9187, 140679, 10590, 50939, 5957, 58155, 114757, 9900	214111, 22348, 214189, 224224, 19674, 56195, 114886, 64051
FUNDUS UTERI	C0227817	0.000184986	7	1.1805	146	RS1, RHO, ABCA4, RBP3, SAG, GRK1, PRPH2	6247, 6010, 24, 5949, 6295, 6011, 5961	20147, 212541, 11304, 19661, 20215, 24013, 19133
FUNDUS OF ABOMASUM	C0227254	0.000184986	7	1.1805	146	RS1, RHO, ABCA4, RBP3, SAG, GRK1, PRPH2	6247, 6010, 24, 5949, 6295, 6011, 5961	20147, 212541, 11304, 19661, 20215, 24013, 19133
ENTIRE ENTORHINAL CORTEX	C1289526	0.000209684	7	1.20476	149	SLC17A7, SCGN, RAB3A, NEGR1, SLC12A5, SYP, MAP1B	57030, 10590, 5864, 257194, 57468, 6855, 4131	72961, 214189, 19339, 320840, 57138, 20977, 17755
GANGLION CELL	C0228071	0.000218439	9	2.04566	253	RS1, SLC17A7, RHO, CPLX4, SLC24A1, SLC12A5, RCVRN, SYP, GRK1	6247, 57030, 6010, 339302, 9187, 57468, 5957, 6855, 6011	20147, 72961, 212541, 225644, 214111, 57138, 19674, 20977, 24013
ENTIRE FOVEA CENTRALIS	C0450290	0.000219727	4	0.299168	37	RHO, IMPG2, ABCA4, SV2A	6010, 50939, 24, 9900	212541, 224224, 11304, 64051
STRUCTURE OF FUNDUS OF EYE	C0016823	0.000227579	7	1.22093	151	RS1, RHO, ABCA4, RBP3, SAG, GRK1, PRPH2	6247, 6010, 24, 5949, 6295, 6011, 5961	20147, 212541, 11304, 19661, 20215, 24013, 19133
NERVE TISSUE	C0027757	0.000350605	13	4.26113	527	SYNJ1, SLC17A7, GDAP1, SLC32A1, SV2B, RAB3A, SYT1, SLC12A5, SYNGR1, SYP, SV2A, MAP1B, AGTPBP1	8867, 57030, 54332, 140679, 9899, 5864, 6857, 57468, 9145, 6855, 9900, 4131, 23287	104015, 72961, 14545, 22348, 64176, 19339, 20979, 57138, 20972, 20977, 64051, 17755, 67269
LAMINA I OF GRAY MATTER OF SPINAL CORD	C2337074	0.000360904	4	0.339596	42	SLC17A7, ICMT, SLC32A1, SLC12A5	57030, 23463, 140679, 57468	72961, 57295, 22348, 57138
RAT EYEBALL	C1882665	0.000398263	5	0.622593	77	RHO, SLC24A1, CNGA1, RBP3, RCVRN	6010, 9187, 1259, 5949, 5957	212541, 214111, 12788, 19661, 19674
PARIETAL LOBE	C0030560	0.000404739	7	1.34221	166	SLC17A7, RAB3A, SYT1, GPI, SYP, MAP1B, HK1	57030, 5864, 6857, 2821, 6855, 4131, 3098	72961, 19339, 20979, 14751, 20977, 17755, 15275
ANIMAL TISSUE	C0229982	0.000475293	5	0.64685	80	GLS, NT5E, ACLY, GPI, ATP1B1	2744, 4907, 47, 2821, 481	14660, 23959, 104112, 14751, 11931
ANATOMICAL LAYER	C0934502	0.000516113	13	4.43901	549	RS1, PVRL1, SLC17A7, CPLX4, SLC32A1, SYT1, SEZ6L2, SLC12A5, RCVRN, SYP, SV2A, LAMP5, MAP1B	6247, 5818, 57030, 339302, 140679, 6857, 26470, 57468, 5957, 6855, 9900, 24141, 4131	20147, 58235, 72961, 225644, 22348, 20979, 233878, 57138, 19674, 20977, 64051, 76161, 17755
MOTOR NEURONS	C0026609	0.000548026	12	3.89727	482	PVRL1, SLC17A7, SLC32A1, SLC6A6, SLC12A5, SYP, CELF2, EEF1A2, APEX1, SV2A, MAP1B, AGTPBP1	5818, 57030, 140679, 6533, 57468, 6855, 10659, 1917, 328, 9900, 4131, 23287	58235, 72961, 22348, 21366, 57138, 20977, 14007, 13628, 11792, 64051, 17755, 67269
MULLER CELLS	C0596979	0.000574445	7	1.42307	176	RS1, RHO, GNS, RBP3, RCVRN, SYP, PRPH2	6247, 6010, 2799, 5949, 5957, 6855, 5961	20147, 212541, 75612, 19661, 19674, 20977, 19133
SUBSTANTIA GELATINOSA	C0038588	0.000594831	5	0.679193	84	SLC17A7, SLC32A1, SCGN, NT5E, SYP	57030, 140679, 10590, 4907, 6855	72961, 22348, 214189, 23959, 20977
AXON VARICOSITY	C1527009	0.000711772	3	0.177884	22	GLS, SLC32A1, SYP	2744, 140679, 6855	14660, 22348, 20977
SOMATOSENSORY CORTEX	C0037658	0.000713219	6	1.0673	132	SLC17A7, SLC32A1, RAB3A, SLC12A5, SYP, SV2A	57030, 140679, 5864, 57468, 6855, 9900	72961, 22348, 19339, 57138, 20977, 64051
COCHLEAR NUCLEUS STRUCTURE	C0152411	0.00073562	5	0.711535	88	SLC17A7, GLS, RAB3A, SLC12A5, SYP	57030, 2744, 5864, 57468, 6855	72961, 14660, 19339, 57138, 20977
LARGE NEURON	C0228072	0.000856527	5	0.735792	91	GDAP1, GLS, SLC12A5, SYP, MAP1B	54332, 2744, 57468, 6855, 4131	14545, 14660, 57138, 20977, 17755
SPINAL CORD ANTERIOR GRAY COLUMN	C0228590	0.000991658	5	0.760049	94	SLC17A7, SYT1, SLC12A5, SYP, MAP1B	57030, 6857, 57468, 6855, 4131	72961, 20979, 57138, 20977, 17755
CUNEUS	C3811911	0.00125124	5	0.800477	99	PREP, RAB3A, SYT1, SYP, SV2A	5550, 5864, 6857, 6855, 9900	19072, 19339, 20979, 20977, 64051
BRAIN REGION	C1273723	0.00167983	12	4.43901	549	SLC17A7, ICMT, GLS, SLC32A1, SV2B, RAB3A, SYT1, SYP, APEX1, SV2A, GNAO1, COQ9	57030, 23463, 2744, 140679, 9899, 5864, 6857, 6855, 328, 9900, 2775, 57017	72961, 57295, 14660, 22348, 64176, 19339, 20979, 20977, 11792, 64051, 14681, 67914
CORTICAL CELL LAYER OF THE CEREBELLUM	C1707522	0.0017418	18	8.37671	1036	PREP, PVRL1, SLC17A7, GLS, RAB3A, CADPS2, CNGA1, SYT1, NEGR1, GPI, SLC12A5, DPP6, SYP, ANP32E, SV2A, MAP1B, AGTPBP1, ATP1A3	5550, 5818, 57030, 2744, 5864, 93664, 1259, 6857, 257194, 2821, 57468, 1804, 6855, 81611, 9900, 4131, 23287, 478	19072, 58235, 72961, 14660, 19339, 320405, 12788, 20979, 320840, 14751, 57138, 13483, 20977, 66471, 64051, 17755, 67269, 232975
STRUCTURE OF SUPERIOR CERVICAL GANGLION	C0206257	0.00174583	6	1.26944	157	SV2B, COX4I1, SYT1, SYP, SV2A, MAP1B	9899, 1327, 6857, 6855, 9900, 4131	64176, 12857, 20979, 20977, 64051, 17755
CEREBELLUM	C0007765	0.00176041	18	8.38479	1037	PREP, PVRL1, SLC17A7, GLS, RAB3A, CADPS2, CNGA1, SYT1, NEGR1, GPI, SLC12A5, DPP6, SYP, ANP32E, SV2A, MAP1B, AGTPBP1, ATP1A3	5550, 5818, 57030, 2744, 5864, 93664, 1259, 6857, 257194, 2821, 57468, 1804, 6855, 81611, 9900, 4131, 23287, 478	19072, 58235, 72961, 14660, 19339, 320405, 12788, 20979, 320840, 14751, 57138, 13483, 20977, 66471, 64051, 17755, 67269, 232975
RAT PINEAL GLAND	C1882825	0.00178627	4	0.51748	64	SLC17A7, SLC32A1, CNGA1, RCVRN	57030, 140679, 1259, 5957	72961, 22348, 12788, 19674
PREFRONTAL CORTEX	C0162783	0.00198547	9	2.78954	345	SLC17A7, GLS, SLC32A1, NDUFS7, SYT1, SLC12A5, SLC9A9, SYP, SLC25A12	57030, 2744, 140679, 374291, 6857, 57468, 285195, 6855, 8604	72961, 14660, 22348, 75406, 20979, 57138, 331004, 20977, 78830
PURKINJE CELLS	C0034143	0.00199438	11	3.92961	486	SLC17A7, SLC32A1, CADPS2, CNGA1, SLC12A5, SYP, ANP32E, PRPH2, MAP1B, AGTPBP1, ATP1A3	57030, 140679, 93664, 1259, 57468, 6855, 81611, 5961, 4131, 23287, 478	72961, 22348, 320405, 12788, 57138, 20977, 66471, 19133, 17755, 67269, 232975
INFERIOR COLLICULUS	C0021358	0.00207604	5	0.897505	111	SLC17A7, RAB3A, DNM1, SLC12A5, SYP	57030, 5864, 1759, 57468, 6855	72961, 19339, 13429, 57138, 20977
GASTRIC FUNDUS	C0017129	0.00210973	6	1.31796	163	RS1, RHO, ABCA4, RBP3, GRK1, PRPH2	6247, 6010, 24, 5949, 6011, 5961	20147, 212541, 11304, 19661, 24013, 19133
FUNDUS	C0740422	0.00217556	6	1.32604	164	RS1, RHO, ABCA4, RBP3, GRK1, PRPH2	6247, 6010, 24, 5949, 6011, 5961	20147, 212541, 11304, 19661, 24013, 19133
ENTIRE ABDOMINAL VISCERA	C1305912	0.0022333	4	0.549823	68	PVRL1, SLC17A7, GLS, NT5E	5818, 57030, 2744, 4907	58235, 72961, 14660, 23959
VISCERA	C0042779	0.0022333	4	0.549823	68	PVRL1, SLC17A7, GLS, NT5E	5818, 57030, 2744, 4907	58235, 72961, 14660, 23959
MOUSE EMBRYONIC TISSUE	C1516829	0.00236305	3	0.266826	33	RAB3A, SYP, SV2A	5864, 6855, 9900	19339, 20977, 64051
EYE	C0015392	0.00237162	13	5.25566	650	RS1, PDE6A, PVRL1, RHO, ABCA4, RBP3, SAG, RCVRN, ROM1, ARL6, GNAT1, GRK1, PRPH2	6247, 5145, 5818, 6010, 24, 5949, 6295, 5957, 6094, 84100, 2779, 6011, 5961	20147, 225600, 58235, 212541, 11304, 19661, 20215, 19674, 19881, 56297, 14685, 24013, 19133
CEREBRAL CORTEX	C0007776	0.00248028	19	9.36316	1158	PREP, SYNJ1, SLC17A7, EPB41, SLC32A1, COX4I1, RAB3A, SUCLA2, MTX1, SYT1, NEGR1, ACLY, SLC12A5, SYP, SLC25A12, SV2A, LAMP5, MAP1B, GNAO1	5550, 8867, 57030, 2035, 140679, 1327, 5864, 8803, 4580, 6857, 257194, 47, 57468, 6855, 8604, 9900, 24141, 4131, 2775	19072, 104015, 72961, 269587, 22348, 12857, 19339, 20916, 17827, 20979, 320840, 104112, 57138, 20977, 78830, 64051, 76161, 17755, 14681
NEUROGLIA	C0027836	0.0024854	11	4.04281	500	RS1, RHO, GLS, RAB3A, SUCLA2, PTBP2, SYP, CYGB, SLC25A12, MAP1B, DYNLL2	6247, 6010, 2744, 5864, 8803, 58155, 6855, 114757, 8604, 4131, 140735	20147, 212541, 14660, 19339, 20916, 56195, 20977, 114886, 78830, 17755, 68097
STRUCTURE OF PARS PLANA	C0229167	0.00257649	3	0.274911	34	RCVRN, PRPH2, SV2A	5957, 5961, 9900	19674, 19133, 64051
CEREBELLAR MOSSY FIBERS	C0524663	0.00279936	2	0.0808563	10	SLC17A7, SLC32A1	57030, 140679	72961, 22348
CORPUS STRIATUM STRUCTURE	C0010097	0.00289132	10	3.52533	436	PREP, SLC17A7, GLS, SLC32A1, RAB3A, SYT1, SYNGR3, SYNGR1, SYP, SCAMP5	5550, 57030, 2744, 140679, 5864, 6857, 9143, 9145, 6855, 192683	19072, 72961, 14660, 22348, 19339, 20979, 20974, 20972, 20977, 56807
INFERIOR OLIVARY NUCLEUS	C0228540	0.00303819	3	0.291083	36	SLC17A7, SYP, MAP1B	57030, 6855, 4131	72961, 20977, 17755
ENTIRE INFERIOR OLIVARY NUCLEUS	C1289495	0.00303819	3	0.291083	36	SLC17A7, SYP, MAP1B	57030, 6855, 4131	72961, 20977, 17755
MUSCLE	C0026845	0.00304924	18	8.82142	1091	NDUFB6, PYGM, NDUFS2, GDAP1, COX4I1, NDUFS7, SUCLA2, CAND1, HK2, GPI, NDUFB5, ATP5I, UQCRQ, ATP1B1, CELF2, EEF1A2, COQ9, HK1	4712, 5837, 4720, 54332, 1327, 374291, 8803, 55832, 3099, 2821, 4711, 521, 27089, 481, 10659, 1917, 57017, 3098	230075, 19309, 226646, 14545, 12857, 75406, 20916, 71902, 15277, 14751, 66046, 11958, 22272, 11931, 14007, 13628, 67914, 15275
ENTIRE SUPERIOR CERVICAL GANGLION	C1281048	0.00324096	5	0.994532	123	SV2B, COX4I1, SYP, SV2A, MAP1B	9899, 1327, 6855, 9900, 4131	64176, 12857, 20977, 64051, 17755
VESTIBULAR NUCLEUS STRUCTURE	C0042600	0.00334784	4	0.614508	76	SLC17A7, GLS, SLC32A1, SLC12A5	57030, 2744, 140679, 57468	72961, 14660, 22348, 57138
CHOLINERGIC NEURONS	C2333949	0.00359356	5	1.01879	126	PREP, SLC17A7, ACLY, SYP, SV2A	5550, 57030, 47, 6855, 9900	19072, 72961, 104112, 20977, 64051
NEUROENDOCRINE CELLS	C1518275	0.00364614	6	1.47158	182	SCGN, SV2B, RAB3A, SYT1, SYP, SV2A	10590, 9899, 5864, 6857, 6855, 9900	214189, 64176, 19339, 20979, 20977, 64051
RETINAL NEURONS	C2350331	0.00416152	6	1.51201	187	RS1, RHO, RCVRN, SYP, CYGB, SV2A	6247, 6010, 5957, 6855, 114757, 9900	20147, 212541, 19674, 20977, 114886, 64051
STRUCTURE OF SUPERIOR OLIVARY NUCLEUS	C0228444	0.00440521	3	0.331511	41	SLC17A7, SLC32A1, SLC12A5	57030, 140679, 57468	72961, 22348, 57138
MOUSE EYE	C1517081	0.00452221	5	1.07539	133	RHO, NT5E, RBP3, CYGB, PRPH2	6010, 4907, 5949, 114757, 5961	212541, 23959, 19661, 114886, 19133
TRIGEMINAL NERVE MOTOR NUCLEUS	C0228700	0.00471631	3	0.339596	42	SLC17A7, GLS, SLC12A5	57030, 2744, 57468	72961, 14660, 57138
CA3 STRATUM LUCIDUM	C3853008	0.00477569	2	0.105113	13	SLC17A7, SYP	57030, 6855	72961, 20977
RAT LIVER	C1882726	0.00477664	13	5.70845	706	NUP210, GLS, NDUFS7, PRPSAP2, BDH1, NT5E, CAND1, FDPS, ACLY, GOT1, GTF2F2, CASD1, COQ9	23225, 2744, 374291, 5636, 622, 4907, 55832, 2224, 47, 2805, 2963, 64921, 57017	54563, 14660, 75406, 212627, 71911, 23959, 71902, 110196, 104112, 14718, 68705, 213819, 67914
CHROMAFFIN CELLS	C0376604	0.00484895	6	1.56053	193	SLC24A1, RAB3A, DNM1, SYT1, SYP, GNAO1	9187, 5864, 1759, 6857, 6855, 2775	214111, 19339, 13429, 20979, 20977, 14681
THALAMIC NUCLEI	C0039727	0.00496823	5	1.09965	136	SLC17A7, RAB3A, SYNGR3, SYNGR1, SYP	57030, 5864, 9143, 9145, 6855	72961, 19339, 20974, 20972, 20977
FRONTAL LOBE	C0016733	0.00543278	9	3.25042	402	PREP, SLC17A7, SLC32A1, RAB3A, CADPS2, DNM1, SYP, MAP1B, GNAO1	5550, 57030, 140679, 5864, 93664, 1759, 6855, 4131, 2775	19072, 72961, 22348, 19339, 320405, 13429, 20977, 17755, 14681
ISLETS OF LANGERHANS	C0022131	0.00614228	8	2.72486	337	SCGN, RAB3A, ACLY, SEZ6L2, SEL1L, CYGB, EEF1A2, ME2	10590, 5864, 47, 26470, 6400, 114757, 1917, 4200	214189, 19339, 104112, 233878, 20338, 114886, 13628, 107029
NEOCORTEX	C0175173	0.00625321	9	3.32319	411	DLG5, SLC17A7, GLS, SLC32A1, HS2ST1, SLC12A5, PTBP2, SYP, LAMP5	9231, 57030, 2744, 140679, 9653, 57468, 58155, 6855, 24141	71228, 72961, 14660, 22348, 23908, 57138, 56195, 20977, 76161
CORONA CILIARIS	C0229168	0.00636113	2	0.121284	15	RHO, GRK1	6010, 6011	212541, 24013
ENTIRE CORONA CILIARIS	C1284751	0.00636113	2	0.121284	15	RHO, GRK1	6010, 6011	212541, 24013
SENSORY TRIGEMINAL NUCLEUS	C0459229	0.00636113	2	0.121284	15	SLC17A7, GLS	57030, 2744	72961, 14660
STRUCTURE OF OLFACTORY BULB	C0028936	0.00644787	9	3.33936	413	SLC17A7, GDAP1, GLS, SLC32A1, SCGN, CNGA1, NEGR1, SYP, AGTPBP1	57030, 54332, 2744, 140679, 10590, 1259, 257194, 6855, 23287	72961, 14545, 14660, 22348, 214189, 12788, 320840, 20977, 67269
INTERPHALANGEAL JOINT 4	C3640681	0.00723153	2	0.12937	16	SYT1, RBP3	6857, 5949	20979, 19661
POSTERIOR PARIETAL CORTEX	C3853037	0.00815253	2	0.137456	17	RAB3A, SYP	5864, 6855	19339, 20977
ENTIRE ACETABULUM	C1279100	0.00815253	2	0.137456	17	RHO, ATP1B1	6010, 481	212541, 11931
TEMPORAL SULCUS	C0459389	0.00815253	2	0.137456	17	SYP, CYGB	6855, 114757	20977, 114886
BONE STRUCTURE OF ACETABULUM	C0000962	0.00815253	2	0.137456	17	RHO, ATP1B1	6010, 481	212541, 11931
ENTIRE SPINE	C1280065	0.00842887	8	2.87848	356	SYNJ1, SLC17A7, CADPS2, SLC12A5, DPP6, SYP, SV2A, MAP1B	8867, 57030, 93664, 57468, 1804, 6855, 9900, 4131	104015, 72961, 320405, 57138, 13483, 20977, 64051, 17755
HIPPOCAMPAL REGION	C3496509	0.00852142	4	0.800477	99	SLC17A7, SLC32A1, SYP, SV2A	57030, 140679, 6855, 9900	72961, 22348, 20977, 64051
OSS TUMOR STAGING NOTATIONS	C0449206	0.00912328	2	0.145541	18	ROM1, PRPH2	6094, 5961	19881, 19133
STRUCTURE OF TRIGEMINAL NERVE SPINAL TRACT NUCLEUS	C0041000	0.00949862	3	0.436624	54	SLC17A7, SLC32A1, SLC12A5	57030, 140679, 57468	72961, 22348, 57138
LIVER ACINUS ZONE 1	C1517911	0.00949862	3	0.436624	54	GLS, NDUFS7, GOT1	2744, 374291, 2805	14660, 75406, 14718
