# Supplementary material for: The Proteome of Native Adult Müller Glial Cells From Murine Retina
Source: Mol Cell Proteomics. 2015 Aug 31;15(2):462–80. doi: 10.1074/mcp.M115.052183 (PMC4739667; doi:10.1074/mcp.M115.052183)
Supplement: Supplemental Data [file supp_M115.052183_mcp.M115.052183-5.xls]

## Sheet: molecular functions
GO-Term	GO-Term id	P-value	# Genes (observed)	# Genes (expected)	# Genes (total)	List of observed genes	Gene ids	Original gene ids
cytoskeletal protein binding	GO:0008092	3.9813e-25	68	15.8293	760	ENAH, DSTN, TNS1, PARVA, SLC8A1, ITGB1, TMOD2, TPM1, HSPH1, MAPRE1, MYO1C, EMD, ARPC5, APOE, PACSIN3, PDLIM5, MSN, ZNF207, PAFAH1B1, ACTR3, MYO1B, MYH9, STMN1, FLNB, TWF1, ALDOC, CFL1, CNN3, UTRN, SNCA, FYN, PDLIM3, CORO1C, ANXA2, MID1, SNTA1, LSP1, RDX, SNTB1, CLIP1, PLS3, SYNM, PFN1, MYH14, DBN1, GMFB, MARCKSL1, COTL1, FLNA, ARPC3, NCALD, LASP1, TLN1, CTNNA1, LIMCH1, SORBS1, SBDS, CORO1A, VCL, …	55740, 11034, 7145, 55742, 6546, 3688, 29767, 7168, 10808, 22919, 4641, 2010, 10092, 348, 29763, 10611, 4478, 7756, 5048, 10096, 4430, 4627, 3925, 2317, 5756, 230, 1072, 1266, 7402, 6622, 2534, 27295, 23603, 302, 4281, 6640, 4046, 5962, 6641, 6249, 5358, 23336, 5216, 79784, 1627, 2764, 65108, 23406, 2316, 10094, 83988, 3927, 7094, 1495, 22998, 10580, 51119, 11151, 7414, 10006, 7170, 1605, 476, 51…	13800, 56431, 21961, 57342, 20541, 16412, 50876, 22004, 15505, 13589, 17913, 13726, 67771, 11816, 80708, 56376, 17698, 22680, 18472, 74117, 17912, 17886, 16765, 286940, 19230, 11676, 12631, 71994, 22288, 20617, 14360, 53318, 23790, 12306, 17318, 20648, 16985, 19684, 20649, 56430, 102866, 233335, 18643, 71960, 56320, 63985, 17357, 72042, 192176, 56378, 52589, 16796, 21894, 12385, 77569, 20411, 667…
actin binding	GO:0003779	3.35987e-23	47	7.9355	381	ENAH, DSTN, TNS1, PARVA, ITGB1, TMOD2, TPM1, MYO1C, EMD, ARPC5, PDLIM5, MSN, ACTR3, MYO1B, MYH9, FLNB, TWF1, CFL1, CNN3, UTRN, CORO1C, SNTA1, LSP1, RDX, SNTB1, PLS3, PFN1, MYH14, DBN1, GMFB, MARCKSL1, COTL1, FLNA, ARPC3, NCALD, LASP1, TLN1, CTNNA1, LIMCH1, SORBS1, CORO1A, VCL, TPM3, DAG1, IQGAP2, PPP1R9B, TPM4	55740, 11034, 7145, 55742, 3688, 29767, 7168, 4641, 2010, 10092, 10611, 4478, 10096, 4430, 4627, 2317, 5756, 1072, 1266, 7402, 23603, 6640, 4046, 5962, 6641, 5358, 5216, 79784, 1627, 2764, 65108, 23406, 2316, 10094, 83988, 3927, 7094, 1495, 22998, 10580, 11151, 7414, 7170, 1605, 10788, 84687, 7171	13800, 56431, 21961, 57342, 16412, 50876, 22004, 17913, 13726, 67771, 56376, 17698, 74117, 17912, 17886, 286940, 19230, 12631, 71994, 22288, 23790, 20648, 16985, 19684, 20649, 102866, 18643, 71960, 56320, 63985, 17357, 72042, 192176, 56378, 52589, 16796, 21894, 12385, 77569, 20411, 12721, 22330, 59069, 13138, 544963, 217124, 326618
protein binding	GO:0005515	2.05603e-17	251	177.289	8512	SLMAP, PRDX6, FBXO2, GLUD1, ENAH, SNX6, CARTPT, IL33, BAG3, RIMS1, ELMO2, CNPY4, SUCLG2, LAMP2, SH3BGRL, DSTN, TNS1, PARVA, RCN2, SLC8A1, GFAP, AHNAK, CRK, ITGB1, STXBP3, TMOD2, TPM1, HSPB1, PDCD4, LPP, GNG12, HSPH1, MAPRE1, PTPRD, ITGA6, RAB23, TJP1, ITGB5, MYO1C, SELENBP1, EMD, GDI2, ARPC5, GAP43, PRKG1, APOE, LAMB2, TBCA, MPDZ, OSTF1, NCAM1, GNAI2, ROCK2, ANXA4, EPS15L1, PACSIN3, PYGL, NPC2, D…	7871, 9588, 26232, 2746, 55740, 58533, 9607, 90865, 9531, 22999, 63916, 245812, 8801, 3920, 6451, 11034, 7145, 55742, 5955, 6546, 2670, 79026, 1398, 3688, 6814, 29767, 7168, 3315, 27250, 4026, 55970, 10808, 22919, 5789, 3655, 51715, 7082, 3693, 4641, 8991, 2010, 2665, 10092, 2596, 5592, 348, 3913, 6902, 8777, 26578, 4684, 2771, 9475, 307, 58513, 29763, 5836, 10577, 10901, 10226, 10494, 1381, 1061…	83997, 11758, 230904, 14661, 13800, 72183, 27220, 77125, 29810, 116837, 140579, 66455, 20917, 16784, 56726, 56431, 21961, 57342, 26611, 20541, 14580, 66395, 12928, 16412, 20912, 50876, 22004, 15507, 18569, 210126, 14701, 15505, 13589, 19266, 16403, 19335, 21872, 16419, 17913, 20341, 13726, 14569, 67771, 14432, 19091, 11816, 16779, 21371, 17475, 20409, 17967, 14678, 19878, 11746, 13859, 80708, 110…
protein complex binding	GO:0032403	4.64878e-09	44	16.8083	807	BAG3, GFAP, ITGB1, MAPRE1, ITGA6, ITGB5, ARPC5, LAMB2, GNAI2, ZNF207, PAFAH1B1, ACTR3, MYO1B, MYH9, GNB2, COL5A1, UTRN, SNCA, FYN, CORO1C, MID1, NES, SRC, NID1, CLIP1, SYNM, MYH14, FLNA, ARPC3, CXADR, GNB4, LASP1, TLN1, CTNNA1, SORBS1, SBDS, CORO1A, ABI1, DAG1, IQGAP2, SLC9A3R1, MAP1A, HMGN1, SNX2	9531, 2670, 3688, 22919, 3655, 3693, 10092, 3913, 2771, 7756, 5048, 10096, 4430, 4627, 2783, 1289, 7402, 6622, 2534, 23603, 4281, 10763, 6714, 4811, 6249, 23336, 79784, 2316, 10094, 1525, 59345, 3927, 7094, 1495, 10580, 51119, 11151, 10006, 1605, 10788, 9368, 4130, 3150, 6643	29810, 14580, 16412, 13589, 16403, 16419, 67771, 16779, 14678, 22680, 18472, 74117, 17912, 17886, 14693, 12831, 22288, 20617, 14360, 23790, 17318, 18008, 20779, 18073, 56430, 233335, 71960, 192176, 56378, 13052, 14696, 16796, 21894, 12385, 20411, 66711, 12721, 11308, 13138, 544963, 26941, 17754, 50887, 67804
anion binding	GO:0043168	7.38627e-08	91	53.2157	2555	GLUD1, SNX6, SUCLG2, GLDC, RAB12, PFAS, GNG12, HSPH1, RAB23, SLC1A3, MYO1C, PRKG1, APOE, GNAI2, ROCK2, CRYZ, ANXA4, PYGL, STK25, CRABP1, ACSF2, EHD1, ZNF207, PAFAH1B1, ACTR3, MYO1B, MYH9, CPNE3, EEA1, TWF1, DECR1, RALB, UBA5, COL5A1, RAB27B, MAGI3, SNCA, FYN, ANXA2, GALK1, ANXA6, EEF1A1, SRC, ABCA8, CTSC, ANXA5, OPLAH, MYOF, RAB8B, PICALM, ANXA1, ETFDH, DBI, CBR3, CMPK2, ADK, EPHA4, ASS1, GLUL, P…	2746, 58533, 8801, 2731, 201475, 5198, 55970, 10808, 51715, 6507, 4641, 5592, 348, 2771, 9475, 1429, 307, 5836, 10494, 1381, 80221, 10938, 7756, 5048, 10096, 4430, 4627, 8895, 8411, 5756, 1666, 5899, 79876, 1289, 5874, 260425, 6622, 2534, 302, 2584, 309, 1915, 6714, 10351, 1075, 308, 26873, 26509, 51762, 8301, 301, 2110, 1622, 874, 129607, 132, 2043, 445, 2752, 5216, 7052, 79784, 2171, 5869, 4257…	14661, 72183, 20917, 104174, 19328, 237823, 14701, 15505, 19335, 20512, 17913, 19091, 11816, 14678, 19878, 12972, 11746, 110095, 59041, 12903, 264895, 13660, 22680, 18472, 74117, 17912, 17886, 70568, 216238, 19230, 67460, 64143, 66663, 12831, 80718, 99470, 20617, 14360, 12306, 14635, 11749, 13627, 20779, 27404, 13032, 11747, 75475, 226101, 235442, 233489, 16952, 66841, 13167, 109857, 22169, 11534…
phospholipase inhibitor activity	GO:0004859	1.18332e-07	6	0.270765	13	ANXA4, SNCA, ANXA2, ANXA5, ANXA1, ANXA3	307, 6622, 302, 308, 301, 306	11746, 20617, 12306, 11747, 16952, 11745
lipid binding	GO:0008289	1.88651e-07	33	12.1219	582	SNX6, RBP1, APOE, ANXA4, PACSIN3, PYGL, NPC2, CRABP1, MYO1B, CPNE3, EEA1, TWF1, SNCA, ANXA2, ANXA6, ANXA5, MYOF, PICALM, ANXA1, DBI, PFN1, FABP5, CAV1, WIPI1, LAMC1, HSPA2, PLCD1, ATP1A1, ANXA3, RLBP1, IQGAP2, SNX2, FERMT2	58533, 5947, 348, 307, 29763, 5836, 10577, 1381, 4430, 8895, 8411, 5756, 6622, 302, 309, 308, 26509, 8301, 301, 1622, 5216, 2171, 857, 55062, 3915, 3306, 5333, 476, 306, 6017, 10788, 6643, 10979	72183, 19659, 11816, 11746, 80708, 110095, 67963, 12903, 17912, 70568, 216238, 19230, 20617, 12306, 11749, 11747, 226101, 233489, 16952, 13167, 18643, 16592, 12389, 52639, 226519, 15512, 18799, 11928, 11745, 19771, 544963, 67804, 218952
calmodulin binding	GO:0005516	4.98279e-07	16	3.51994	169	SLC8A1, TJP1, MYO1C, GAP43, MYO1B, MYH9, EEA1, PLCB3, CNN3, SNTA1, SNTB1, MYH14, MARCKSL1, CTH, CAMK1, IQGAP2	6546, 7082, 4641, 2596, 4430, 4627, 8411, 5331, 1266, 6640, 6641, 79784, 65108, 1491, 8536, 10788	20541, 21872, 17913, 14432, 17912, 17886, 216238, 18797, 71994, 20648, 20649, 71960, 17357, 107869, 52163, 544963
protein domain specific binding	GO:0019904	5.1566e-07	32	12.0595	579	ENAH, ELMO2, LAMP2, SH3BGRL, CRK, ITGB1, GNG12, TJP1, OSTF1, BASP1, RAB27B, SNCA, SRC, SNTA1, TACC1, RAB8B, DTNA, SNTB1, CCDC6, STX18, EPHA4, TGM2, CXADR, TLN1, EPS15, MTOR, DAG1, ATP1A1, SLC9A3R1, QKI, GRB2, PAK3	55740, 63916, 3920, 6451, 1398, 3688, 55970, 7082, 26578, 10409, 5874, 6622, 6714, 6640, 6867, 51762, 1837, 6641, 8030, 53407, 2043, 7052, 1525, 7094, 2060, 2475, 1605, 476, 9368, 9444, 2885, 5063	13800, 140579, 16784, 56726, 12928, 16412, 14701, 21872, 20409, 70350, 80718, 20617, 20779, 20648, 320165, 235442, 13527, 20649, 76551, 71116, 13838, 21817, 13052, 21894, 13858, 56717, 13138, 11928, 26941, 19317, 14784, 18481
calcium ion binding	GO:0005509	7.81461e-07	35	14.1631	680	RCN2, SPOCK2, ANXA4, EPS15L1, PLCB4, CDH2, EHD1, PLCB3, UTRN, ASPH, SNCA, ANXA2, ANXA6, EFHD2, ANXA5, NID1, DTNA, ANXA1, TPT1, MYL9, PLS3, SRI, NCALD, EPS15, S100A1, PLCD1, PEF1, DAG1, S100A16, PSPH, ANXA3, NECAB2, EHD3, TPM4, CAPNS1	5955, 9806, 307, 58513, 5332, 1000, 10938, 5331, 7402, 444, 6622, 302, 309, 79180, 308, 4811, 1837, 301, 7178, 10398, 5358, 6717, 83988, 2060, 6271, 5333, 553115, 1605, 140576, 5723, 306, 54550, 30845, 7171, 826	26611, 94214, 11746, 13859, 18798, 12558, 13660, 18797, 22288, 65973, 20617, 12306, 11749, 27984, 11747, 18073, 13527, 16952, 22070, 98932, 102866, 109552, 52589, 13858, 20193, 18799, 67898, 13138, 67860, 100678, 11745, 117148, 57440, 326618, 12336
actin filament binding	GO:0051015	8.91914e-07	12	2.04115	98	ARPC5, ACTR3, MYO1B, MYH9, CORO1C, MYH14, FLNA, ARPC3, LASP1, CTNNA1, CORO1A, IQGAP2	10092, 10096, 4430, 4627, 23603, 79784, 2316, 10094, 3927, 1495, 11151, 10788	67771, 74117, 17912, 17886, 23790, 71960, 192176, 56378, 16796, 12385, 12721, 544963
phospholipid binding	GO:0005543	9.22869e-07	21	6.10263	293	SNX6, APOE, ANXA4, MYO1B, CPNE3, EEA1, TWF1, SNCA, ANXA2, ANXA6, ANXA5, MYOF, PICALM, ANXA1, PFN1, WIPI1, PLCD1, ANXA3, IQGAP2, SNX2, FERMT2	58533, 348, 307, 4430, 8895, 8411, 5756, 6622, 302, 309, 308, 26509, 8301, 301, 5216, 55062, 5333, 306, 10788, 6643, 10979	72183, 11816, 11746, 17912, 70568, 216238, 19230, 20617, 12306, 11749, 11747, 226101, 233489, 16952, 18643, 52639, 18799, 11745, 544963, 67804, 218952
lipase inhibitor activity	GO:0055102	1.17243e-06	6	0.374905	18	ANXA4, SNCA, ANXA2, ANXA5, ANXA1, ANXA3	307, 6622, 302, 308, 301, 306	11746, 20617, 12306, 11747, 16952, 11745
vinculin binding	GO:0017166	1.58458e-06	5	0.229109	11	UTRN, SYNM, TLN1, CTNNA1, DAG1	7402, 23336, 7094, 1495, 1605	22288, 233335, 21894, 12385, 13138
binding	GO:0005488	3.68209e-06	295	264.433	12696	SLMAP, PRDX6, FBXO2, GLUD1, ENAH, SNX6, CARTPT, IL33, BAG3, RIMS1, ELMO2, CNPY4, SUCLG2, GLDC, LAMP2, RAB12, COQ7, SH3BGRL, DSTN, TNS1, PARVA, RCN2, SLC8A1, GFAP, AHNAK, PFAS, CRK, ITGB1, STXBP3, TMOD2, TPM1, HSPB1, SPOCK2, RBP1, PDCD4, LPP, GNG12, HSPH1, MAPRE1, PTPRD, ITGA6, RAB23, TJP1, SLC1A3, ITGB5, MYO1C, SELENBP1, EMD, GDI2, ARPC5, GAP43, PRKG1, APOE, LAMB2, TBCA, MPDZ, OSTF1, NCAM1, GNAI2…	7871, 9588, 26232, 2746, 55740, 58533, 9607, 90865, 9531, 22999, 63916, 245812, 8801, 2731, 3920, 201475, 10229, 6451, 11034, 7145, 55742, 5955, 6546, 2670, 79026, 5198, 1398, 3688, 6814, 29767, 7168, 3315, 9806, 5947, 27250, 4026, 55970, 10808, 22919, 5789, 3655, 51715, 7082, 6507, 3693, 4641, 8991, 2010, 2665, 10092, 2596, 5592, 348, 3913, 6902, 8777, 26578, 4684, 2771, 9475, 9415, 1429, 307, 5…	83997, 11758, 230904, 14661, 13800, 72183, 27220, 77125, 29810, 116837, 140579, 66455, 20917, 104174, 16784, 19328, 12850, 56726, 56431, 21961, 57342, 26611, 20541, 14580, 66395, 237823, 12928, 16412, 20912, 50876, 22004, 15507, 94214, 19659, 18569, 210126, 14701, 15505, 13589, 19266, 16403, 19335, 21872, 20512, 16419, 17913, 20341, 13726, 14569, 67771, 14432, 19091, 11816, 16779, 21371, 17475, 2…
ion channel binding	GO:0044325	4.80888e-06	10	1.62459	78	RIMS1, SLC8A1, GPD1L, ASPH, FYN, SRC, SNTA1, FHL1, SRI, FXYD1	22999, 6546, 23171, 444, 2534, 6714, 6640, 2273, 6717, 5348	116837, 20541, 333433, 65973, 14360, 20779, 20648, 14199, 109552, 56188
structural constituent of cytoskeleton	GO:0005200	5.46291e-06	11	2.02032	97	GFAP, TPM1, ARPC5, MSN, ACTR3, CCDC6, SYNM, ARPC3, TLN1, VIM, INA	2670, 7168, 10092, 4478, 10096, 8030, 23336, 10094, 7094, 7431, 9118	14580, 22004, 67771, 17698, 74117, 76551, 233335, 56378, 21894, 22352, 226180
glycoprotein binding	GO:0001948	6.06495e-06	10	1.66625	80	FBXO2, ITGB1, COL5A1, LGALS1, FYN, NID1, FLNA, VCL, VIM, DAG1	26232, 3688, 1289, 3956, 2534, 4811, 2316, 7414, 7431, 1605	230904, 16412, 12831, 16852, 14360, 18073, 192176, 22330, 22352, 13138
calcium-dependent phospholipid binding	GO:0005544	6.4954e-06	7	0.728983	35	ANXA4, CPNE3, ANXA2, ANXA6, ANXA5, ANXA1, ANXA3	307, 8895, 302, 309, 308, 301, 306	11746, 70568, 12306, 11749, 11747, 16952, 11745
phosphoprotein binding	GO:0051219	6.97263e-06	8	1.02058	49	CRK, PAFAH1B1, SNCA, MID1, SRC, MTOR, MAPK3, GRB2	1398, 5048, 6622, 4281, 6714, 2475, 5595, 2885	12928, 18472, 20617, 17318, 20779, 56717, 26417, 14784
cell adhesion molecule binding	GO:0050839	8.1139e-06	14	3.39498	163	GFAP, ITGB1, PTPRD, ITGA6, ITGB5, LAMB2, MSN, COL5A1, UTRN, SRC, CXADR, TLN1, CTNNA1, VCL	2670, 3688, 5789, 3655, 3693, 3913, 4478, 1289, 7402, 6714, 1525, 7094, 1495, 7414	14580, 16412, 19266, 16403, 16419, 16779, 17698, 12831, 22288, 20779, 13052, 21894, 12385, 22330
structural constituent of muscle	GO:0008307	1.95122e-05	7	0.853951	41	TPM1, ASPH, PDLIM3, MYL9, SYNM, DAG1, TPM4	7168, 444, 27295, 10398, 23336, 1605, 7171	22004, 65973, 53318, 98932, 233335, 13138, 326618
phospholipase A2 inhibitor activity	GO:0019834	3.50811e-05	3	0.0833123	4	ANXA2, ANXA1, ANXA3	302, 301, 306	12306, 16952, 11745
glutamate binding	GO:0016595	3.513e-05	4	0.208281	10	SLC1A3, GLUL, GCLC, GAD2	6507, 2752, 2729, 2572	20512, 14645, 14629, 14417
structural molecule activity	GO:0005198	3.81161e-05	29	12.8301	616	GFAP, AHNAK, TPM1, ARPC5, LAMB2, ROCK2, MSN, ACTR3, COL5A1, ASPH, PDLIM3, NES, ANXA1, CCDC6, MYL9, SYNM, CAV1, ARPC3, CRYBB1, TLN1, CTNNA1, LAMC1, VCL, VIM, DAG1, INA, SLC9A3R1, MAP1A, TPM4	2670, 79026, 7168, 10092, 3913, 9475, 4478, 10096, 1289, 444, 27295, 10763, 301, 8030, 10398, 23336, 857, 10094, 1414, 7094, 1495, 3915, 7414, 7431, 1605, 9118, 9368, 4130, 7171	14580, 66395, 22004, 67771, 16779, 19878, 17698, 74117, 12831, 65973, 53318, 18008, 16952, 76551, 98932, 233335, 12389, 56378, 12960, 21894, 12385, 226519, 22330, 22352, 13138, 226180, 26941, 17754, 326618
integrin binding	GO:0005178	4.04839e-05	10	2.06198	99	GFAP, ITGB1, ITGA6, ITGB5, LAMB2, COL5A1, UTRN, SRC, CXADR, TLN1	2670, 3688, 3655, 3693, 3913, 1289, 7402, 6714, 1525, 7094	14580, 16412, 16403, 16419, 16779, 12831, 22288, 20779, 13052, 21894
channel regulator activity	GO:0016247	5.69669e-05	10	2.14529	103	PRKG1, SCN2B, PACSIN3, GNB2, GPD1L, SNTA1, STX7, SRI, FXYD1, SLC9A3R1	5592, 6327, 29763, 2783, 23171, 6640, 8417, 6717, 5348, 9368	19091, 72821, 80708, 14693, 333433, 20648, 53331, 109552, 56188, 26941
identical protein binding	GO:0042802	6.53758e-05	42	22.4735	1079	GLUD1, SNX6, HSPB1, APOE, NCAM1, ANXA4, PYGL, STK25, PAFAH1B1, MYH9, EEA1, FLNB, GPD1L, LGALS1, SNCA, MID1, ANXA6, B2M, RPE, CTSC, LDHB, ANXA1, CLIP1, EPHA4, GLUL, FLNA, MGST1, CXADR, CLIC6, PAK2, PTS, ALDH9A1, EPS15, S100A1, SLC16A1, APIP, CORO1A, VIM, S100A16, PSPH, PRDX4, GRB2	2746, 58533, 3315, 348, 4684, 307, 5836, 10494, 5048, 4627, 8411, 2317, 23171, 3956, 6622, 4281, 309, 567, 6120, 1075, 3945, 301, 6249, 2043, 2752, 2316, 4257, 1525, 54102, 5062, 5805, 223, 2060, 6271, 6566, 51074, 11151, 7431, 140576, 5723, 10549, 2885	14661, 72183, 15507, 11816, 17967, 11746, 110095, 59041, 18472, 17886, 216238, 286940, 333433, 16852, 20617, 17318, 11749, 12010, 66646, 13032, 16832, 16952, 56430, 13838, 14645, 192176, 56615, 13052, 209195, 224105, 19286, 56752, 13858, 20193, 20501, 56369, 12721, 22352, 67860, 100678, 53381, 14784
small molecule binding	GO:0036094	0.000100388	80	53.5906	2573	GLUD1, SUCLG2, RAB12, PFAS, RBP1, HSPH1, RAB23, SLC1A3, MYO1C, PRKG1, GNAI2, ROCK2, CRYZ, PYGL, NPC2, STK25, CRABP1, ACSF2, EHD1, ACTR3, MYO1B, MYH9, TWF1, DECR1, RALB, UBA5, NT5C, RAB27B, GPD1L, PTBP1, MAGI3, SNCA, FYN, NT5C3B, GALK1, ANXA6, EEF1A1, SRC, ABCA8, LDHB, OPLAH, RAB8B, ETFDH, CBR3, CMPK2, ADK, EPHA4, ASS1, GLUL, AKAP7, PFN1, TGM2, MYH14, FABP5, CAV1, RAB5B, MGST1, RALA, HSPA12B, PAK2…	2746, 8801, 201475, 5198, 5947, 10808, 51715, 6507, 4641, 5592, 2771, 9475, 1429, 5836, 10577, 10494, 1381, 80221, 10938, 10096, 4430, 4627, 5756, 1666, 5899, 79876, 30833, 5874, 23171, 5725, 260425, 6622, 2534, 115024, 2584, 309, 1915, 6714, 10351, 3945, 26873, 51762, 2110, 874, 129607, 132, 2043, 445, 2752, 9465, 5216, 7052, 79784, 2171, 857, 5869, 4257, 5898, 116835, 5062, 223, 2475, 22808, 33…	14661, 20917, 19328, 237823, 19659, 15505, 19335, 20512, 17913, 19091, 14678, 19878, 12972, 110095, 67963, 59041, 12903, 264895, 13660, 74117, 17912, 17886, 19230, 67460, 64143, 66663, 50773, 80718, 333433, 19205, 99470, 20617, 14360, 68106, 14635, 11749, 13627, 20779, 27404, 16832, 75475, 235442, 66841, 109857, 22169, 11534, 13838, 11898, 14645, 432442, 18643, 21817, 71960, 16592, 12389, 19344, …
carbohydrate derivative binding	GO:0097367	0.000103748	70	45.2177	2171	FBXO2, GLUD1, SUCLG2, RAB12, PFAS, ITGB1, SPOCK2, HSPH1, RAB23, MYO1C, PRKG1, APOE, GNAI2, ROCK2, PYGL, STK25, ACSF2, EHD1, ZNF207, PAFAH1B1, ACTR3, MYO1B, MYH9, TWF1, RALB, UBA5, COL5A1, RAB27B, LGALS1, MAGI3, FYN, GALK1, ANXA6, EEF1A1, SRC, ABCA8, OPLAH, NID1, RAB8B, CMPK2, ADK, EPHA4, ASS1, GLUL, TGM2, MYH14, FLNA, RAB5B, RALA, HSPA12B, PAK2, LAMC1, MTOR, MRAS, VCL, HSPA2, PLCD1, RAB7A, HKDC1,…	26232, 2746, 8801, 201475, 5198, 3688, 9806, 10808, 51715, 4641, 5592, 348, 2771, 9475, 5836, 10494, 80221, 10938, 7756, 5048, 10096, 4430, 4627, 5756, 5899, 79876, 1289, 5874, 3956, 260425, 2534, 2584, 309, 1915, 6714, 10351, 26873, 4811, 51762, 129607, 132, 2043, 445, 2752, 7052, 79784, 2316, 5869, 5898, 116835, 5062, 3915, 2475, 22808, 7414, 3306, 5333, 7879, 80201, 7431, 1605, 476, 5754, 5048…	230904, 14661, 20917, 19328, 237823, 16412, 94214, 15505, 19335, 17913, 19091, 11816, 14678, 19878, 110095, 59041, 264895, 13660, 22680, 18472, 74117, 17912, 17886, 19230, 64143, 66663, 12831, 80718, 16852, 99470, 14360, 14635, 11749, 13627, 20779, 27404, 75475, 18073, 235442, 22169, 11534, 13838, 11898, 14645, 21817, 71960, 192176, 19344, 56044, 72630, 224105, 226519, 56717, 17532, 22330, 15512,…
tubulin binding	GO:0015631	0.000132003	15	4.91543	236	HSPH1, MAPRE1, EMD, ZNF207, PAFAH1B1, STMN1, SNCA, FYN, MID1, CLIP1, NCALD, SBDS, DAG1, TPPP3, MAP1A	10808, 22919, 2010, 7756, 5048, 3925, 6622, 2534, 4281, 6249, 83988, 51119, 1605, 51673, 4130	15505, 13589, 13726, 22680, 18472, 16765, 20617, 14360, 17318, 56430, 52589, 66711, 13138, 67971, 17754
enzyme binding	GO:0019899	0.000160291	49	28.8052	1383	RIMS1, LAMP2, GFAP, ITGB1, HSPB1, GDI2, ROCK2, NPC2, PDLIM5, CDH2, MSN, EHD1, PAFAH1B1, GNB2, FLOT2, UTRN, SNCA, ANXA2, MID1, EEF1A1, SRC, SNTA1, CTSC, LDHB, SLC9A3R2, AKAP7, PFN1, SRI, COTL1, FLNA, CAV1, CLU, PPP1R12A, PAK2, S100A1, ATP1B3, SORBS1, HSPA2, RAB7A, TOLLIP, ATP1A1, IQGAP2, SLC9A3R1, PPP1R9B, MAPK3, GRB2, GPR37, PAK3, ARRB1	22999, 3920, 2670, 3688, 3315, 2665, 9475, 10577, 10611, 1000, 4478, 10938, 5048, 2783, 2319, 7402, 6622, 302, 4281, 1915, 6714, 6640, 1075, 3945, 9351, 9465, 5216, 6717, 23406, 2316, 857, 1191, 4659, 5062, 6271, 483, 10580, 3306, 7879, 54472, 476, 10788, 9368, 84687, 5595, 2885, 2861, 5063, 408	116837, 16784, 14580, 16412, 15507, 14569, 19878, 67963, 56376, 12558, 17698, 13660, 18472, 14693, 14252, 22288, 20617, 12306, 17318, 13627, 20779, 20648, 13032, 16832, 65962, 432442, 18643, 109552, 72042, 192176, 12389, 12759, 17931, 224105, 20193, 11933, 20411, 15512, 19349, 54473, 11928, 544963, 26941, 217124, 26417, 14784, 14763, 18481, 109689
calcium-dependent protein binding	GO:0048306	0.000172532	7	1.1872	57	ANXA4, CPLX2, ANXA2, ANXA6, ANXA1, S100A1, ANXA3	307, 10814, 302, 309, 301, 6271, 306	11746, 12890, 12306, 11749, 16952, 20193, 11745
carboxylic acid binding	GO:0031406	0.00026783	13	4.12396	198	GLUD1, SLC1A3, PYGL, CRABP1, SNCA, ASS1, GLUL, FABP5, MGST1, PLCD1, GCLC, GAD2, DDAH1	2746, 6507, 5836, 1381, 6622, 445, 2752, 2171, 4257, 5333, 2729, 2572, 23576	14661, 20512, 110095, 12903, 20617, 11898, 14645, 16592, 56615, 18799, 14629, 14417, 69219
enzyme regulator activity	GO:0030234	0.000277252	34	17.9955	864	PSME1, RIMS1, HSPB1, GDI2, APOE, ANXA4, GIT1, SNCA, ARHGAP21, ANXA2, CTSC, ANXA5, ANXA1, AGFG1, PFN1, GMFB, ARHGDIB, CAV1, PPP1R2, PPP1R12A, PAK2, RNH1, ATP1B3, TNFAIP8, ABI1, ARHGEF6, ARHGDIA, ANXA3, MINK1, SMAP1, IQGAP2, PPP1R9B, PLXNB2, ARRB1	5720, 22999, 3315, 2665, 348, 307, 28964, 6622, 57584, 302, 1075, 308, 301, 3267, 5216, 2764, 397, 857, 5504, 4659, 5062, 6050, 483, 25816, 10006, 9459, 396, 306, 50488, 60682, 10788, 84687, 23654, 408	19186, 116837, 15507, 14569, 11816, 11746, 216963, 20617, 71435, 12306, 13032, 11747, 16952, 15463, 18643, 63985, 11857, 12389, 66849, 17931, 224105, 107702, 11933, 106869, 11308, 73341, 192662, 11745, 50932, 98366, 544963, 217124, 140570, 109689
organic acid binding	GO:0043177	0.000281285	13	4.14479	199	GLUD1, SLC1A3, PYGL, CRABP1, SNCA, ASS1, GLUL, FABP5, MGST1, PLCD1, GCLC, GAD2, DDAH1	2746, 6507, 5836, 1381, 6622, 445, 2752, 2171, 4257, 5333, 2729, 2572, 23576	14661, 20512, 110095, 12903, 20617, 11898, 14645, 16592, 56615, 18799, 14629, 14417, 69219
sodium ion transmembrane transporter activity	GO:0015081	0.000286298	10	2.60351	125	SLC8A1, SLC6A1, SLC1A3, SCN2B, SLC6A11, SLC3A2, SCN7A, ATP1B3, ATP1A1, SLC1A4	6546, 6529, 6507, 6327, 6538, 6520, 6332, 483, 476, 6509	20541, 232333, 20512, 72821, 243616, 17254, 20272, 11933, 11928, 55963
laminin binding	GO:0043236	0.000299225	5	0.604014	29	ITGB1, ITGA6, LGALS1, NID1, DAG1	3688, 3655, 3956, 4811, 1605	16412, 16403, 16852, 18073, 13138
phosphatidylinositol binding	GO:0035091	0.000342252	12	3.68657	177	SNX6, MYO1B, EEA1, TWF1, ANXA2, PICALM, PFN1, WIPI1, PLCD1, IQGAP2, SNX2, FERMT2	58533, 4430, 8411, 5756, 302, 8301, 5216, 55062, 5333, 10788, 6643, 10979	72183, 17912, 216238, 19230, 12306, 233489, 18643, 52639, 18799, 544963, 67804, 218952
oxidoreductase activity	GO:0016491	0.000344526	29	14.5797	700	PRDX6, GLUD1, GLDC, FADS2, CRYZ, DHRS4, COX4I2, DECR1, ALDH1L1, GPD1L, CP, ASPH, SNCA, LDHB, ALDH2, NXN, ETFDH, CBR3, PIR, MGST1, TXNDC17, ALDH9A1, VAT1, CYP20A1, MAOA, SORD, BLVRB, TXNL1, PRDX4	9588, 2746, 2731, 9415, 1429, 10901, 84701, 1666, 10840, 23171, 1356, 444, 6622, 3945, 217, 64359, 2110, 874, 8544, 4257, 84817, 223, 10493, 57404, 4128, 6652, 645, 9352, 10549	11758, 14661, 104174, 56473, 12972, 28200, 84682, 67460, 107747, 333433, 12870, 65973, 20617, 16832, 11669, 18230, 66841, 109857, 69656, 56615, 52700, 56752, 26949, 77951, 17161, 20322, 233016, 53382, 53381
ephrin receptor binding	GO:0046875	0.000353105	5	0.624842	30	CRK, FYN, SRC, EPHA4, GRB2	1398, 2534, 6714, 2043, 2885	12928, 14360, 20779, 13838, 14784
cofactor binding	GO:0048037	0.000361298	15	5.39447	259	GLUD1, GLDC, CRYZ, PYGL, DECR1, GPD1L, LDHB, ETFDH, DBI, CBR3, ALDH9A1, CTH, SORD, GCLC, GAD2	2746, 2731, 1429, 5836, 1666, 23171, 3945, 2110, 1622, 874, 223, 1491, 6652, 2729, 2572	14661, 104174, 12972, 110095, 67460, 333433, 16832, 66841, 13167, 109857, 56752, 107869, 20322, 14629, 14417
amino acid transmembrane transporter activity	GO:0015171	0.000394122	7	1.35382	65	SLC6A1, SLC1A3, SLC7A8, SLC6A11, SLC3A2, SLC1A4, SLC7A5	6529, 6507, 23428, 6538, 6520, 6509, 8140	232333, 20512, 50934, 243616, 17254, 55963, 20539
amino acid binding	GO:0016597	0.000395936	9	2.2286	107	GLUD1, SLC1A3, ASS1, GLUL, MGST1, PLCD1, GCLC, GAD2, DDAH1	2746, 6507, 445, 2752, 4257, 5333, 2729, 2572, 23576	14661, 20512, 11898, 14645, 56615, 18799, 14629, 14417, 69219
protein-disulfide reductase activity	GO:0047134	0.000432521	2	0.0416561	2	NXN, TXNDC17	64359, 84817	18230, 52700
extracellular matrix binding	GO:0050840	0.000458006	6	0.999748	48	ITGB1, SPOCK2, ITGA6, LGALS1, NID1, DAG1	3688, 9806, 3655, 3956, 4811, 1605	16412, 94214, 16403, 16852, 18073, 13138
GDP binding	GO:0019003	0.00051289	6	1.02058	49	SUCLG2, RAB12, RAB27B, RAB8B, RAB5B, RAB7A	8801, 201475, 5874, 51762, 5869, 7879	20917, 19328, 80718, 235442, 19344, 19349
NAD binding	GO:0051287	0.00051289	6	1.02058	49	GLUD1, CRYZ, GPD1L, LDHB, ALDH9A1, SORD	2746, 1429, 23171, 3945, 223, 6652	14661, 12972, 333433, 16832, 56752, 20322
receptor binding	GO:0005102	0.000520856	45	27.1182	1302	IL33, ELMO2, CNPY4, GFAP, CRK, ITGB1, PTPRD, ITGA6, ITGB5, MYO1C, APOE, LAMB2, GNAI2, DHRS4, MSN, CSPG5, COL5A1, FLOT2, UTRN, MAGI3, FYN, SRC, RAB8B, ECH1, ANXA1, DBI, ERAP1, EPHA4, SLC9A3R2, PFN1, SRI, GMFB, FLNA, CAV1, CXADR, RALA, WIPI1, TLN1, CLIC6, SORBS1, TOLLIP, SLC9A3R1, SNX2, GRB2, ARRB1	90865, 63916, 245812, 2670, 1398, 3688, 5789, 3655, 3693, 4641, 348, 3913, 2771, 10901, 4478, 10675, 1289, 2319, 7402, 260425, 2534, 6714, 51762, 1891, 301, 1622, 51752, 2043, 9351, 5216, 6717, 2764, 2316, 857, 1525, 5898, 55062, 7094, 54102, 10580, 54472, 9368, 6643, 2885, 408	77125, 140579, 66455, 14580, 12928, 16412, 19266, 16403, 16419, 17913, 11816, 16779, 14678, 28200, 17698, 29873, 12831, 14252, 22288, 99470, 14360, 20779, 235442, 51798, 16952, 13167, 80898, 13838, 65962, 18643, 109552, 63985, 192176, 12389, 13052, 56044, 52639, 21894, 209195, 20411, 54473, 26941, 67804, 14784, 109689
SH3/SH2 adaptor activity	GO:0005070	0.000572756	6	1.0414	50	SH3BGRL, CRK, SRC, LASP1, SORBS1, GRB2	6451, 1398, 6714, 3927, 10580, 2885	56726, 12928, 20779, 16796, 20411, 14784
phosphatidylinositol phosphate binding	GO:1901981	0.00061656	8	1.89535	91	MYO1B, TWF1, ANXA2, PFN1, WIPI1, PLCD1, IQGAP2, FERMT2	4430, 5756, 302, 5216, 55062, 5333, 10788, 10979	17912, 19230, 12306, 18643, 52639, 18799, 544963, 218952
GTPase activity	GO:0003924	0.000642661	13	4.51969	217	RAB23, GNAI2, EHD1, GNB2, RALB, RAB27B, EEF1A1, RAB8B, RAB5B, RALA, MRAS, RAB7A, EHD3	51715, 2771, 10938, 2783, 5899, 5874, 1915, 51762, 5869, 5898, 22808, 7879, 30845	19335, 14678, 13660, 14693, 64143, 80718, 13627, 235442, 19344, 56044, 17532, 19349, 57440
SH3 domain binding	GO:0017124	0.000912719	9	2.49937	120	ENAH, ELMO2, SH3BGRL, OSTF1, CCDC6, EPS15, QKI, GRB2, PAK3	55740, 63916, 6451, 26578, 8030, 2060, 9444, 2885, 5063	13800, 140579, 56726, 20409, 76551, 13858, 19317, 14784, 18481
NADPH binding	GO:0070402	0.00096373	3	0.208281	10	CRYZ, DECR1, CBR3	1429, 1666, 874	12972, 67460, 109857
carboxylic acid transmembrane transporter activity	GO:0046943	0.00114903	8	2.08281	100	SLC6A1, SLC1A3, SLC7A8, SLC6A11, SLC3A2, SLC16A1, SLC1A4, SLC7A5	6529, 6507, 23428, 6538, 6520, 6566, 6509, 8140	232333, 20512, 50934, 243616, 17254, 20501, 55963, 20539
purine nucleobase binding	GO:0002060	0.0012707	2	0.0624842	3	PYGL, APRT	5836, 353	110095, 11821
Rho GDP-dissociation inhibitor activity	GO:0005094	0.0012707	2	0.0624842	3	ARHGDIB, ARHGDIA	397, 396	11857, 192662
3-keto sterol reductase activity	GO:0000253	0.0012707	2	0.0624842	3	DHRS4, CBR3	10901, 874	28200, 109857
glutamate decarboxylase activity	GO:0004351	0.0012707	2	0.0624842	3	GLUL, GAD2	2752, 2572	14645, 14417
GDP-dissociation inhibitor activity	GO:0005092	0.00130475	3	0.229109	11	GDI2, ARHGDIB, ARHGDIA	2665, 397, 396	14569, 11857, 192662
S100 protein binding	GO:0044548	0.00130475	3	0.229109	11	AHNAK, ANXA2, S100A1	79026, 302, 6271	66395, 12306, 20193
guanyl ribonucleotide binding	GO:0032561	0.00130832	18	8.06046	387	GLUD1, SUCLG2, RAB12, RAB23, PRKG1, GNAI2, EHD1, RALB, RAB27B, ANXA6, EEF1A1, RAB8B, TGM2, RAB5B, RALA, MRAS, RAB7A, EHD3	2746, 8801, 201475, 51715, 5592, 2771, 10938, 5899, 5874, 309, 1915, 51762, 7052, 5869, 5898, 22808, 7879, 30845	14661, 20917, 19328, 19335, 19091, 14678, 13660, 64143, 80718, 11749, 13627, 235442, 21817, 19344, 56044, 17532, 19349, 57440
guanyl nucleotide binding	GO:0019001	0.00134653	18	8.08129	388	GLUD1, SUCLG2, RAB12, RAB23, PRKG1, GNAI2, EHD1, RALB, RAB27B, ANXA6, EEF1A1, RAB8B, TGM2, RAB5B, RALA, MRAS, RAB7A, EHD3	2746, 8801, 201475, 51715, 5592, 2771, 10938, 5899, 5874, 309, 1915, 51762, 7052, 5869, 5898, 22808, 7879, 30845	14661, 20917, 19328, 19335, 19091, 14678, 13660, 64143, 80718, 11749, 13627, 235442, 21817, 19344, 56044, 17532, 19349, 57440
organic acid transmembrane transporter activity	GO:0005342	0.0013914	8	2.14529	103	SLC6A1, SLC1A3, SLC7A8, SLC6A11, SLC3A2, SLC16A1, SLC1A4, SLC7A5	6529, 6507, 23428, 6538, 6520, 6566, 6509, 8140	232333, 20512, 50934, 243616, 17254, 20501, 55963, 20539
neutral amino acid transmembrane transporter activity	GO:0015175	0.00141187	4	0.499874	24	SLC7A8, SLC3A2, SLC1A4, SLC7A5	23428, 6520, 6509, 8140	50934, 17254, 55963, 20539
ion binding	GO:0043167	0.00142666	151	124.26	5966	GLUD1, SNX6, RIMS1, SUCLG2, GLDC, RAB12, COQ7, RCN2, SLC8A1, PFAS, ITGB1, SPOCK2, LPP, GNG12, HSPH1, ITGA6, RAB23, SLC1A3, MYO1C, PRKG1, APOE, GNAI2, ROCK2, FADS2, CRYZ, ANXA4, EPS15L1, PYGL, PLCB4, STK25, CRABP1, PDLIM5, CDH2, ACSF2, CSRP2, EHD1, ZNF207, PAFAH1B1, ACTR3, MYO1B, MYH9, GIT1, CPNE3, EEA1, PLCB3, TWF1, DECR1, RALB, UBA5, COL5A1, NT5C, RAB27B, CP, UTRN, ASPH, MAGI3, SNCA, FYN, PDLIM3…	2746, 58533, 22999, 8801, 2731, 201475, 10229, 5955, 6546, 5198, 3688, 9806, 4026, 55970, 10808, 3655, 51715, 6507, 4641, 5592, 348, 2771, 9475, 9415, 1429, 307, 58513, 5836, 5332, 10494, 1381, 10611, 1000, 80221, 1466, 10938, 7756, 5048, 10096, 4430, 4627, 28964, 8895, 8411, 5331, 5756, 1666, 5899, 79876, 1289, 30833, 5874, 1356, 7402, 444, 260425, 6622, 2534, 27295, 115024, 302, 4281, 2584, 309…	14661, 72183, 116837, 20917, 104174, 19328, 12850, 26611, 20541, 237823, 16412, 94214, 210126, 14701, 15505, 16403, 19335, 20512, 17913, 19091, 11816, 14678, 19878, 56473, 12972, 11746, 13859, 110095, 18798, 59041, 12903, 56376, 12558, 264895, 13008, 13660, 22680, 18472, 74117, 17912, 17886, 216963, 70568, 216238, 18797, 19230, 67460, 64143, 66663, 12831, 50773, 80718, 12870, 22288, 65973, 99470,…
nucleotide binding	GO:0000166	0.00146082	68	47.8421	2297	GLUD1, SUCLG2, RAB12, PFAS, HSPH1, RAB23, MYO1C, PRKG1, GNAI2, ROCK2, CRYZ, PYGL, STK25, ACSF2, EHD1, ACTR3, MYO1B, MYH9, TWF1, DECR1, RALB, UBA5, NT5C, RAB27B, GPD1L, PTBP1, MAGI3, FYN, NT5C3B, GALK1, ANXA6, EEF1A1, SRC, ABCA8, LDHB, OPLAH, RAB8B, ETFDH, CBR3, CMPK2, ADK, EPHA4, ASS1, GLUL, AKAP7, PFN1, TGM2, MYH14, RAB5B, RALA, HSPA12B, PAK2, ALDH9A1, MTOR, MRAS, HSPA2, RAB7A, HKDC1, ATP1A1, PT…	2746, 8801, 201475, 5198, 10808, 51715, 4641, 5592, 2771, 9475, 1429, 5836, 10494, 80221, 10938, 10096, 4430, 4627, 5756, 1666, 5899, 79876, 30833, 5874, 23171, 5725, 260425, 2534, 115024, 2584, 309, 1915, 6714, 10351, 3945, 26873, 51762, 2110, 874, 129607, 132, 2043, 445, 2752, 9465, 5216, 7052, 79784, 5869, 5898, 116835, 5062, 223, 2475, 22808, 3306, 7879, 80201, 476, 5754, 50488, 8536, 6652, 3…	14661, 20917, 19328, 237823, 15505, 19335, 17913, 19091, 14678, 19878, 12972, 110095, 59041, 264895, 13660, 74117, 17912, 17886, 19230, 67460, 64143, 66663, 50773, 80718, 333433, 19205, 99470, 14360, 68106, 14635, 11749, 13627, 20779, 27404, 16832, 75475, 235442, 66841, 109857, 22169, 11534, 13838, 11898, 14645, 432442, 18643, 21817, 71960, 19344, 56044, 72630, 224105, 56752, 56717, 17532, 15512,…
nucleoside phosphate binding	GO:1901265	0.00147743	68	47.8629	2298	GLUD1, SUCLG2, RAB12, PFAS, HSPH1, RAB23, MYO1C, PRKG1, GNAI2, ROCK2, CRYZ, PYGL, STK25, ACSF2, EHD1, ACTR3, MYO1B, MYH9, TWF1, DECR1, RALB, UBA5, NT5C, RAB27B, GPD1L, PTBP1, MAGI3, FYN, NT5C3B, GALK1, ANXA6, EEF1A1, SRC, ABCA8, LDHB, OPLAH, RAB8B, ETFDH, CBR3, CMPK2, ADK, EPHA4, ASS1, GLUL, AKAP7, PFN1, TGM2, MYH14, RAB5B, RALA, HSPA12B, PAK2, ALDH9A1, MTOR, MRAS, HSPA2, RAB7A, HKDC1, ATP1A1, PT…	2746, 8801, 201475, 5198, 10808, 51715, 4641, 5592, 2771, 9475, 1429, 5836, 10494, 80221, 10938, 10096, 4430, 4627, 5756, 1666, 5899, 79876, 30833, 5874, 23171, 5725, 260425, 2534, 115024, 2584, 309, 1915, 6714, 10351, 3945, 26873, 51762, 2110, 874, 129607, 132, 2043, 445, 2752, 9465, 5216, 7052, 79784, 5869, 5898, 116835, 5062, 223, 2475, 22808, 3306, 7879, 80201, 476, 5754, 50488, 8536, 6652, 3…	14661, 20917, 19328, 237823, 15505, 19335, 17913, 19091, 14678, 19878, 12972, 110095, 59041, 264895, 13660, 74117, 17912, 17886, 19230, 67460, 64143, 66663, 50773, 80718, 333433, 19205, 99470, 14360, 68106, 14635, 11749, 13627, 20779, 27404, 16832, 75475, 235442, 66841, 109857, 22169, 11534, 13838, 11898, 14645, 432442, 18643, 21817, 71960, 19344, 56044, 72630, 224105, 56752, 56717, 17532, 15512,…
coenzyme binding	GO:0050662	0.0015358	11	3.79071	182	GLUD1, CRYZ, DECR1, GPD1L, LDHB, ETFDH, DBI, CBR3, ALDH9A1, SORD, GCLC	2746, 1429, 1666, 23171, 3945, 2110, 1622, 874, 223, 6652, 2729	14661, 12972, 67460, 333433, 16832, 66841, 13167, 109857, 56752, 20322, 14629
SNAP receptor activity	GO:0005484	0.00165341	4	0.520702	25	STX18, STX7, STX12, SNAP29	53407, 8417, 23673, 9342	71116, 53331, 100226, 67474
actin-dependent ATPase activity	GO:0030898	0.00171292	3	0.249937	12	MYO1C, MYH9, MYH14	4641, 4627, 79784	17913, 17886, 71960
anion transmembrane transporter activity	GO:0008509	0.00180111	13	5.06122	243	SLC6A1, SLC1A3, TTYH3, SLC7A8, SLC6A11, CLIC4, SLC3A2, CLIC6, SLC16A1, FXYD1, SLC12A9, SLC1A4, SLC7A5	6529, 6507, 80727, 23428, 6538, 25932, 6520, 54102, 6566, 5348, 56996, 6509, 8140	232333, 20512, 78339, 50934, 243616, 29876, 17254, 209195, 20501, 56188, 83704, 55963, 20539
GTP binding	GO:0005525	0.00184581	17	7.6439	367	GLUD1, SUCLG2, RAB12, RAB23, GNAI2, EHD1, RALB, RAB27B, ANXA6, EEF1A1, RAB8B, TGM2, RAB5B, RALA, MRAS, RAB7A, EHD3	2746, 8801, 201475, 51715, 2771, 10938, 5899, 5874, 309, 1915, 51762, 7052, 5869, 5898, 22808, 7879, 30845	14661, 20917, 19328, 19335, 14678, 13660, 64143, 80718, 11749, 13627, 235442, 21817, 19344, 56044, 17532, 19349, 57440
beta-catenin binding	GO:0008013	0.00195396	6	1.31217	63	CDH2, SLC9A3R2, CXADR, CTNNA1, VCL, SLC9A3R1	1000, 9351, 1525, 1495, 7414, 9368	12558, 65962, 13052, 12385, 22330, 26941
enzyme activator activity	GO:0008047	0.00199741	19	9.06021	435	PSME1, GDI2, APOE, GIT1, ARHGAP21, CTSC, AGFG1, GMFB, ARHGDIB, CAV1, PAK2, ATP1B3, ABI1, ARHGEF6, ARHGDIA, SMAP1, IQGAP2, PLXNB2, ARRB1	5720, 2665, 348, 28964, 57584, 1075, 3267, 2764, 397, 857, 5062, 483, 10006, 9459, 396, 60682, 10788, 23654, 408	19186, 14569, 11816, 216963, 71435, 13032, 15463, 63985, 11857, 12389, 224105, 11933, 11308, 73341, 192662, 98366, 544963, 140570, 109689
protein C-terminus binding	GO:0008022	0.00212631	10	3.37415	162	MAPRE1, TJP1, MYO1C, MPDZ, SRC, SLC9A3R2, CLIC6, PDZD11, CORO1A, VIM	22919, 7082, 4641, 8777, 6714, 9351, 54102, 51248, 11151, 7431	13589, 21872, 17913, 17475, 20779, 65962, 209195, 72621, 12721, 22352
retinol binding	GO:0019841	0.00219261	3	0.270765	13	RBP1, CRABP1, RLBP1	5947, 1381, 6017	19659, 12903, 19771
retinal binding	GO:0016918	0.00219261	3	0.270765	13	RBP1, CRABP1, RLBP1	5947, 1381, 6017	19659, 12903, 19771
sodium channel regulator activity	GO:0017080	0.00222072	4	0.562358	27	SCN2B, GPD1L, SNTA1, FXYD1	6327, 23171, 6640, 5348	72821, 333433, 20648, 56188
purine ribonucleoside binding	GO:0032550	0.00222726	55	37.4697	1799	GLUD1, SUCLG2, RAB12, PFAS, HSPH1, RAB23, MYO1C, PRKG1, GNAI2, ROCK2, PYGL, STK25, ACSF2, EHD1, ACTR3, MYO1B, MYH9, TWF1, RALB, UBA5, RAB27B, MAGI3, FYN, GALK1, ANXA6, EEF1A1, SRC, ABCA8, OPLAH, RAB8B, CMPK2, ADK, EPHA4, ASS1, GLUL, TGM2, MYH14, RAB5B, RALA, HSPA12B, PAK2, MTOR, MRAS, HSPA2, RAB7A, HKDC1, ATP1A1, PTK7, MINK1, CAMK1, APRT, EHD3, GCLC, MAPK3, PAK3	2746, 8801, 201475, 5198, 10808, 51715, 4641, 5592, 2771, 9475, 5836, 10494, 80221, 10938, 10096, 4430, 4627, 5756, 5899, 79876, 5874, 260425, 2534, 2584, 309, 1915, 6714, 10351, 26873, 51762, 129607, 132, 2043, 445, 2752, 7052, 79784, 5869, 5898, 116835, 5062, 2475, 22808, 3306, 7879, 80201, 476, 5754, 50488, 8536, 353, 30845, 2729, 5595, 5063	14661, 20917, 19328, 237823, 15505, 19335, 17913, 19091, 14678, 19878, 110095, 59041, 264895, 13660, 74117, 17912, 17886, 19230, 64143, 66663, 80718, 99470, 14360, 14635, 11749, 13627, 20779, 27404, 75475, 235442, 22169, 11534, 13838, 11898, 14645, 21817, 71960, 19344, 56044, 72630, 224105, 56717, 17532, 15512, 19349, 216019, 11928, 71461, 50932, 52163, 11821, 57440, 14629, 26417, 18481
signaling adaptor activity	GO:0035591	0.00229446	6	1.35382	65	SH3BGRL, CRK, SRC, LASP1, SORBS1, GRB2	6451, 1398, 6714, 3927, 10580, 2885	56726, 12928, 20779, 16796, 20411, 14784
purine nucleoside binding	GO:0001883	0.00231001	55	37.5322	1802	GLUD1, SUCLG2, RAB12, PFAS, HSPH1, RAB23, MYO1C, PRKG1, GNAI2, ROCK2, PYGL, STK25, ACSF2, EHD1, ACTR3, MYO1B, MYH9, TWF1, RALB, UBA5, RAB27B, MAGI3, FYN, GALK1, ANXA6, EEF1A1, SRC, ABCA8, OPLAH, RAB8B, CMPK2, ADK, EPHA4, ASS1, GLUL, TGM2, MYH14, RAB5B, RALA, HSPA12B, PAK2, MTOR, MRAS, HSPA2, RAB7A, HKDC1, ATP1A1, PTK7, MINK1, CAMK1, APRT, EHD3, GCLC, MAPK3, PAK3	2746, 8801, 201475, 5198, 10808, 51715, 4641, 5592, 2771, 9475, 5836, 10494, 80221, 10938, 10096, 4430, 4627, 5756, 5899, 79876, 5874, 260425, 2534, 2584, 309, 1915, 6714, 10351, 26873, 51762, 129607, 132, 2043, 445, 2752, 7052, 79784, 5869, 5898, 116835, 5062, 2475, 22808, 3306, 7879, 80201, 476, 5754, 50488, 8536, 353, 30845, 2729, 5595, 5063	14661, 20917, 19328, 237823, 15505, 19335, 17913, 19091, 14678, 19878, 110095, 59041, 264895, 13660, 74117, 17912, 17886, 19230, 64143, 66663, 80718, 99470, 14360, 14635, 11749, 13627, 20779, 27404, 75475, 235442, 22169, 11534, 13838, 11898, 14645, 21817, 71960, 19344, 56044, 72630, 224105, 56717, 17532, 15512, 19349, 216019, 11928, 71461, 50932, 52163, 11821, 57440, 14629, 26417, 18481
ribonucleoside binding	GO:0032549	0.00233818	55	37.553	1803	GLUD1, SUCLG2, RAB12, PFAS, HSPH1, RAB23, MYO1C, PRKG1, GNAI2, ROCK2, PYGL, STK25, ACSF2, EHD1, ACTR3, MYO1B, MYH9, TWF1, RALB, UBA5, RAB27B, MAGI3, FYN, GALK1, ANXA6, EEF1A1, SRC, ABCA8, OPLAH, RAB8B, CMPK2, ADK, EPHA4, ASS1, GLUL, TGM2, MYH14, RAB5B, RALA, HSPA12B, PAK2, MTOR, MRAS, HSPA2, RAB7A, HKDC1, ATP1A1, PTK7, MINK1, CAMK1, APRT, EHD3, GCLC, MAPK3, PAK3	2746, 8801, 201475, 5198, 10808, 51715, 4641, 5592, 2771, 9475, 5836, 10494, 80221, 10938, 10096, 4430, 4627, 5756, 5899, 79876, 5874, 260425, 2534, 2584, 309, 1915, 6714, 10351, 26873, 51762, 129607, 132, 2043, 445, 2752, 7052, 79784, 5869, 5898, 116835, 5062, 2475, 22808, 3306, 7879, 80201, 476, 5754, 50488, 8536, 353, 30845, 2729, 5595, 5063	14661, 20917, 19328, 237823, 15505, 19335, 17913, 19091, 14678, 19878, 110095, 59041, 264895, 13660, 74117, 17912, 17886, 19230, 64143, 66663, 80718, 99470, 14360, 14635, 11749, 13627, 20779, 27404, 75475, 235442, 22169, 11534, 13838, 11898, 14645, 21817, 71960, 19344, 56044, 72630, 224105, 56717, 17532, 15512, 19349, 216019, 11928, 71461, 50932, 52163, 11821, 57440, 14629, 26417, 18481
Rho GTPase binding	GO:0017048	0.00248057	6	1.37465	66	ROCK2, PFN1, FLNA, RAB7A, IQGAP2, PAK3	9475, 5216, 2316, 7879, 10788, 5063	19878, 18643, 192176, 19349, 544963, 18481
protein homodimerization activity	GO:0042803	0.00248417	25	13.5591	651	SNX6, APOE, PYGL, STK25, PAFAH1B1, MYH9, EEA1, GPD1L, LGALS1, MID1, ANXA6, RPE, ANXA1, CLIP1, FLNA, MGST1, CLIC6, PTS, ALDH9A1, S100A1, SLC16A1, CORO1A, S100A16, PSPH, PRDX4	58533, 348, 5836, 10494, 5048, 4627, 8411, 23171, 3956, 4281, 309, 6120, 301, 6249, 2316, 4257, 54102, 5805, 223, 6271, 6566, 11151, 140576, 5723, 10549	72183, 11816, 110095, 59041, 18472, 17886, 216238, 333433, 16852, 17318, 11749, 66646, 16952, 56430, 192176, 56615, 209195, 19286, 56752, 20193, 20501, 12721, 67860, 100678, 53381
purine nucleotide binding	GO:0017076	0.00252066	56	38.5319	1850	GLUD1, SUCLG2, RAB12, PFAS, HSPH1, RAB23, MYO1C, PRKG1, GNAI2, ROCK2, PYGL, STK25, ACSF2, EHD1, ACTR3, MYO1B, MYH9, TWF1, RALB, UBA5, RAB27B, MAGI3, FYN, GALK1, ANXA6, EEF1A1, SRC, ABCA8, OPLAH, RAB8B, CMPK2, ADK, EPHA4, ASS1, GLUL, PFN1, TGM2, MYH14, RAB5B, RALA, HSPA12B, PAK2, MTOR, MRAS, HSPA2, RAB7A, HKDC1, ATP1A1, PTK7, MINK1, CAMK1, APRT, EHD3, GCLC, MAPK3, PAK3	2746, 8801, 201475, 5198, 10808, 51715, 4641, 5592, 2771, 9475, 5836, 10494, 80221, 10938, 10096, 4430, 4627, 5756, 5899, 79876, 5874, 260425, 2534, 2584, 309, 1915, 6714, 10351, 26873, 51762, 129607, 132, 2043, 445, 2752, 5216, 7052, 79784, 5869, 5898, 116835, 5062, 2475, 22808, 3306, 7879, 80201, 476, 5754, 50488, 8536, 353, 30845, 2729, 5595, 5063	14661, 20917, 19328, 237823, 15505, 19335, 17913, 19091, 14678, 19878, 110095, 59041, 264895, 13660, 74117, 17912, 17886, 19230, 64143, 66663, 80718, 99470, 14360, 14635, 11749, 13627, 20779, 27404, 75475, 235442, 22169, 11534, 13838, 11898, 14645, 18643, 21817, 71960, 19344, 56044, 72630, 224105, 56717, 17532, 15512, 19349, 216019, 11928, 71461, 50932, 52163, 11821, 57440, 14629, 26417, 18481
nucleobase binding	GO:0002054	0.00252386	2	0.0833123	4	PYGL, APRT	5836, 353	110095, 11821
gamma-aminobutyric acid:sodium symporter activity	GO:0005332	0.00252386	2	0.0833123	4	SLC6A1, SLC6A11	6529, 6538	232333, 243616
carbonyl reductase (NADPH) activity	GO:0004090	0.00252386	2	0.0833123	4	DHRS4, CBR3	10901, 874	28200, 109857
ADP binding	GO:0043531	0.00254884	4	0.583186	28	GLUD1, MYH9, ATP1A1, GCLC	2746, 4627, 476, 2729	14661, 17886, 11928, 14629
organic acid:sodium symporter activity	GO:0005343	0.00254884	4	0.583186	28	SLC6A1, SLC1A3, SLC6A11, SLC1A4	6529, 6507, 6538, 6509	232333, 20512, 243616, 55963
nucleoside binding	GO:0001882	0.00263692	55	37.7613	1813	GLUD1, SUCLG2, RAB12, PFAS, HSPH1, RAB23, MYO1C, PRKG1, GNAI2, ROCK2, PYGL, STK25, ACSF2, EHD1, ACTR3, MYO1B, MYH9, TWF1, RALB, UBA5, RAB27B, MAGI3, FYN, GALK1, ANXA6, EEF1A1, SRC, ABCA8, OPLAH, RAB8B, CMPK2, ADK, EPHA4, ASS1, GLUL, TGM2, MYH14, RAB5B, RALA, HSPA12B, PAK2, MTOR, MRAS, HSPA2, RAB7A, HKDC1, ATP1A1, PTK7, MINK1, CAMK1, APRT, EHD3, GCLC, MAPK3, PAK3	2746, 8801, 201475, 5198, 10808, 51715, 4641, 5592, 2771, 9475, 5836, 10494, 80221, 10938, 10096, 4430, 4627, 5756, 5899, 79876, 5874, 260425, 2534, 2584, 309, 1915, 6714, 10351, 26873, 51762, 129607, 132, 2043, 445, 2752, 7052, 79784, 5869, 5898, 116835, 5062, 2475, 22808, 3306, 7879, 80201, 476, 5754, 50488, 8536, 353, 30845, 2729, 5595, 5063	14661, 20917, 19328, 237823, 15505, 19335, 17913, 19091, 14678, 19878, 110095, 59041, 264895, 13660, 74117, 17912, 17886, 19230, 64143, 66663, 80718, 99470, 14360, 14635, 11749, 13627, 20779, 27404, 75475, 235442, 22169, 11534, 13838, 11898, 14645, 21817, 71960, 19344, 56044, 72630, 224105, 56717, 17532, 15512, 19349, 216019, 11928, 71461, 50932, 52163, 11821, 57440, 14629, 26417, 18481
nucleoside-triphosphatase regulator activity	GO:0060589	0.00283164	15	6.62333	318	RIMS1, GDI2, GIT1, ARHGAP21, AGFG1, PFN1, ARHGDIB, ATP1B3, ARHGEF6, ARHGDIA, MINK1, SMAP1, IQGAP2, PLXNB2, ARRB1	22999, 2665, 28964, 57584, 3267, 5216, 397, 483, 9459, 396, 50488, 60682, 10788, 23654, 408	116837, 14569, 216963, 71435, 15463, 18643, 11857, 11933, 73341, 192662, 50932, 98366, 544963, 140570, 109689
antioxidant activity	GO:0016209	0.00310727	6	1.43714	69	PRDX6, APOE, NXN, MGST1, TXNDC17, PRDX4	9588, 348, 64359, 4257, 84817, 10549	11758, 11816, 18230, 56615, 52700, 53381
anion:cation symporter activity	GO:0015296	0.00312553	5	0.999748	48	SLC6A1, SLC1A3, SLC6A11, SLC12A9, SLC1A4	6529, 6507, 6538, 56996, 6509	232333, 20512, 243616, 83704, 55963
purine ribonucleoside triphosphate binding	GO:0035639	0.0032555	54	37.2823	1790	GLUD1, SUCLG2, RAB12, PFAS, HSPH1, RAB23, MYO1C, PRKG1, GNAI2, ROCK2, PYGL, STK25, ACSF2, EHD1, ACTR3, MYO1B, MYH9, TWF1, RALB, UBA5, RAB27B, MAGI3, FYN, GALK1, ANXA6, EEF1A1, SRC, ABCA8, OPLAH, RAB8B, CMPK2, ADK, EPHA4, ASS1, GLUL, TGM2, MYH14, RAB5B, RALA, HSPA12B, PAK2, MTOR, MRAS, HSPA2, RAB7A, HKDC1, ATP1A1, PTK7, MINK1, CAMK1, EHD3, GCLC, MAPK3, PAK3	2746, 8801, 201475, 5198, 10808, 51715, 4641, 5592, 2771, 9475, 5836, 10494, 80221, 10938, 10096, 4430, 4627, 5756, 5899, 79876, 5874, 260425, 2534, 2584, 309, 1915, 6714, 10351, 26873, 51762, 129607, 132, 2043, 445, 2752, 7052, 79784, 5869, 5898, 116835, 5062, 2475, 22808, 3306, 7879, 80201, 476, 5754, 50488, 8536, 30845, 2729, 5595, 5063	14661, 20917, 19328, 237823, 15505, 19335, 17913, 19091, 14678, 19878, 110095, 59041, 264895, 13660, 74117, 17912, 17886, 19230, 64143, 66663, 80718, 99470, 14360, 14635, 11749, 13627, 20779, 27404, 75475, 235442, 22169, 11534, 13838, 11898, 14645, 21817, 71960, 19344, 56044, 72630, 224105, 56717, 17532, 15512, 19349, 216019, 11928, 71461, 50932, 52163, 57440, 14629, 26417, 18481
purine ribonucleotide binding	GO:0032555	0.00325945	55	38.1362	1831	GLUD1, SUCLG2, RAB12, PFAS, HSPH1, RAB23, MYO1C, PRKG1, GNAI2, ROCK2, PYGL, STK25, ACSF2, EHD1, ACTR3, MYO1B, MYH9, TWF1, RALB, UBA5, RAB27B, MAGI3, FYN, GALK1, ANXA6, EEF1A1, SRC, ABCA8, OPLAH, RAB8B, CMPK2, ADK, EPHA4, ASS1, GLUL, TGM2, MYH14, RAB5B, RALA, HSPA12B, PAK2, MTOR, MRAS, HSPA2, RAB7A, HKDC1, ATP1A1, PTK7, MINK1, CAMK1, APRT, EHD3, GCLC, MAPK3, PAK3	2746, 8801, 201475, 5198, 10808, 51715, 4641, 5592, 2771, 9475, 5836, 10494, 80221, 10938, 10096, 4430, 4627, 5756, 5899, 79876, 5874, 260425, 2534, 2584, 309, 1915, 6714, 10351, 26873, 51762, 129607, 132, 2043, 445, 2752, 7052, 79784, 5869, 5898, 116835, 5062, 2475, 22808, 3306, 7879, 80201, 476, 5754, 50488, 8536, 353, 30845, 2729, 5595, 5063	14661, 20917, 19328, 237823, 15505, 19335, 17913, 19091, 14678, 19878, 110095, 59041, 264895, 13660, 74117, 17912, 17886, 19230, 64143, 66663, 80718, 99470, 14360, 14635, 11749, 13627, 20779, 27404, 75475, 235442, 22169, 11534, 13838, 11898, 14645, 21817, 71960, 19344, 56044, 72630, 224105, 56717, 17532, 15512, 19349, 216019, 11928, 71461, 50932, 52163, 11821, 57440, 14629, 26417, 18481
calcium channel regulator activity	GO:0005246	0.0033019	4	0.624842	30	PRKG1, PACSIN3, GNB2, SRI	5592, 29763, 2783, 6717	19091, 80708, 14693, 109552
monocarboxylic acid transmembrane transporter activity	GO:0008028	0.0033019	4	0.624842	30	SLC6A1, SLC6A11, SLC16A1, SLC1A4	6529, 6538, 6566, 6509	232333, 243616, 20501, 55963
ribonucleotide binding	GO:0032553	0.00391738	55	38.4695	1847	GLUD1, SUCLG2, RAB12, PFAS, HSPH1, RAB23, MYO1C, PRKG1, GNAI2, ROCK2, PYGL, STK25, ACSF2, EHD1, ACTR3, MYO1B, MYH9, TWF1, RALB, UBA5, RAB27B, MAGI3, FYN, GALK1, ANXA6, EEF1A1, SRC, ABCA8, OPLAH, RAB8B, CMPK2, ADK, EPHA4, ASS1, GLUL, TGM2, MYH14, RAB5B, RALA, HSPA12B, PAK2, MTOR, MRAS, HSPA2, RAB7A, HKDC1, ATP1A1, PTK7, MINK1, CAMK1, APRT, EHD3, GCLC, MAPK3, PAK3	2746, 8801, 201475, 5198, 10808, 51715, 4641, 5592, 2771, 9475, 5836, 10494, 80221, 10938, 10096, 4430, 4627, 5756, 5899, 79876, 5874, 260425, 2534, 2584, 309, 1915, 6714, 10351, 26873, 51762, 129607, 132, 2043, 445, 2752, 7052, 79784, 5869, 5898, 116835, 5062, 2475, 22808, 3306, 7879, 80201, 476, 5754, 50488, 8536, 353, 30845, 2729, 5595, 5063	14661, 20917, 19328, 237823, 15505, 19335, 17913, 19091, 14678, 19878, 110095, 59041, 264895, 13660, 74117, 17912, 17886, 19230, 64143, 66663, 80718, 99470, 14360, 14635, 11749, 13627, 20779, 27404, 75475, 235442, 22169, 11534, 13838, 11898, 14645, 21817, 71960, 19344, 56044, 72630, 224105, 56717, 17532, 15512, 19349, 216019, 11928, 71461, 50932, 52163, 11821, 57440, 14629, 26417, 18481
enzyme inhibitor activity	GO:0004857	0.00411325	15	6.89409	331	HSPB1, ANXA4, SNCA, ANXA2, ANXA5, ANXA1, GMFB, PPP1R2, PPP1R12A, RNH1, TNFAIP8, ANXA3, IQGAP2, PPP1R9B, ARRB1	3315, 307, 6622, 302, 308, 301, 2764, 5504, 4659, 6050, 25816, 306, 10788, 84687, 408	15507, 11746, 20617, 12306, 11747, 16952, 63985, 66849, 17931, 107702, 106869, 11745, 544963, 217124, 109689
calcium:sodium antiporter activity	GO:0005432	0.00414796	2	0.10414	5	SLC8A1, SLC3A2	6546, 6520	20541, 17254
gamma-aminobutyric acid transmembrane transporter activity	GO:0015185	0.00414796	2	0.10414	5	SLC6A1, SLC6A11	6529, 6538	232333, 243616
insulin receptor binding	GO:0005158	0.00469495	4	0.687326	33	SRC, TLN1, SORBS1, SNX2	6714, 7094, 10580, 6643	20779, 21894, 20411, 67804
GTP-dependent protein binding	GO:0030742	0.00490085	3	0.354077	17	EEA1, RAB5B, MRAS	8411, 5869, 22808	216238, 19344, 17532
poly(A) RNA binding	GO:0044822	0.00557867	37	23.9731	1151	RIMS1, TNS1, AHNAK, HSPB1, MAPRE1, GDI2, TBCA, ROCK2, CRYZ, ZNF207, MYH9, CPNE3, FLNB, PTBP1, LGALS1, ANXA2, EEF1A1, RDX, ADK, TPT1, ASS1, PFN1, SLC3A2, FLNA, EIF4G1, CTNNA1, SBDS, HRSP12, CORO1A, UBFD1, TES, PEF1, S100A16, RRBP1, QKI, CSRP1, GRB2	22999, 7145, 79026, 3315, 22919, 2665, 6902, 9475, 1429, 7756, 4627, 8895, 2317, 5725, 3956, 302, 1915, 5962, 132, 7178, 445, 5216, 6520, 2316, 1981, 1495, 51119, 10247, 11151, 56061, 26136, 553115, 140576, 6238, 9444, 1465, 2885	116837, 21961, 66395, 15507, 13589, 14569, 21371, 19878, 12972, 22680, 17886, 70568, 286940, 19205, 16852, 12306, 13627, 19684, 11534, 22070, 11898, 18643, 17254, 192176, 208643, 12385, 66711, 15473, 12721, 28018, 21753, 67898, 67860, 81910, 19317, 13007, 14784
organic anion transmembrane transporter activity	GO:0008514	0.00561447	8	2.68682	129	SLC6A1, SLC1A3, SLC7A8, SLC6A11, SLC3A2, SLC16A1, SLC1A4, SLC7A5	6529, 6507, 23428, 6538, 6520, 6566, 6509, 8140	232333, 20512, 50934, 243616, 17254, 20501, 55963, 20539
dynein binding	GO:0045502	0.00579104	3	0.374905	18	PAFAH1B1, SNCA, GLUL	5048, 6622, 2752	18472, 20617, 14645
phosphatidylinositol bisphosphate binding	GO:1902936	0.00609387	5	1.16637	56	MYO1B, TWF1, ANXA2, PFN1, WIPI1	4430, 5756, 302, 5216, 55062	17912, 19230, 12306, 18643, 52639
GTPase binding	GO:0051020	0.00610838	11	4.54052	218	RIMS1, GDI2, ROCK2, EHD1, GNB2, ANXA2, PFN1, FLNA, RAB7A, IQGAP2, PAK3	22999, 2665, 9475, 10938, 2783, 302, 5216, 2316, 7879, 10788, 5063	116837, 14569, 19878, 13660, 14693, 12306, 18643, 192176, 19349, 544963, 18481
laminin-1 binding	GO:0043237	0.00613516	2	0.124968	6	NID1, DAG1	4811, 1605	18073, 13138
protein phosphorylated amino acid binding	GO:0045309	0.00677172	3	0.395733	19	CRK, MAPK3, GRB2	1398, 5595, 2885	12928, 26417, 14784
oxidoreductase activity, acting on the CH-NH2 group of donors	GO:0016638	0.00677172	3	0.395733	19	GLUD1, GLDC, MAOA	2746, 2731, 4128	14661, 104174, 17161
protein binding, bridging	GO:0030674	0.0076568	8	2.83262	136	SH3BGRL, CRK, SRC, PICALM, ANXA1, LASP1, SORBS1, GRB2	6451, 1398, 6714, 8301, 301, 3927, 10580, 2885	56726, 12928, 20779, 233489, 16952, 16796, 20411, 14784
cysteine-type endopeptidase inhibitor activity involved in apoptotic process	GO:0043027	0.007845	3	0.416561	20	SNCA, TNFAIP8, ARRB1	6622, 25816, 408	20617, 106869, 109689
dystroglycan binding	GO:0002162	0.00846903	2	0.145797	7	VCL, DAG1	7414, 1605	22330, 13138
peroxiredoxin activity	GO:0051920	0.00846903	2	0.145797	7	PRDX6, PRDX4	9588, 10549	11758, 53381
chaperone binding	GO:0051087	0.00872638	5	1.27051	61	BAG3, TBCA, CP, CTSC, ATP1A1	9531, 6902, 1356, 1075, 476	29810, 21371, 12870, 13032, 11928
microfilament motor activity	GO:0000146	0.00901275	3	0.43739	21	MYO1B, MYH9, MYH14	4430, 4627, 79784	17912, 17886, 71960
calcium-dependent cysteine-type endopeptidase activity	GO:0004198	0.00901275	3	0.43739	21	SRI, PEF1, CAPNS1	6717, 553115, 826	109552, 67898, 12336
chloride transmembrane transporter activity	GO:0015108	0.00909191	6	1.79121	86	TTYH3, CLIC4, CLIC6, FXYD1, SLC12A9, SLC1A4	80727, 25932, 54102, 5348, 56996, 6509	78339, 29876, 209195, 56188, 83704, 55963
GTPase regulator activity	GO:0030695	0.00988265	13	6.20677	298	RIMS1, GDI2, GIT1, ARHGAP21, AGFG1, ARHGDIB, ARHGEF6, ARHGDIA, MINK1, SMAP1, IQGAP2, PLXNB2, ARRB1	22999, 2665, 28964, 57584, 3267, 397, 9459, 396, 50488, 60682, 10788, 23654, 408	116837, 14569, 216963, 71435, 15463, 11857, 73341, 192662, 50932, 98366, 544963, 140570, 109689

## Sheet: signal transduction pathways
Pathway	Pathway id	P-value	# Genes (observed)	# Genes (expected)	# Genes (total)	List of observed genes	Gene ids	Original gene ids
PAXILLIN	PW_PXN_HOMO_SAPIENS	3.965e-08	16	2.98147	113	PARVA, CRK, ITGB1, LPP, MYO1C, GIT1, CFL1, SRC, MYOF, CTTN, MARCKSL1, FLNA, TLN1, CTNNA1, VCL, ARHGEF6	55742, 1398, 3688, 4026, 4641, 28964, 1072, 6714, 26509, 2017, 65108, 2316, 7094, 1495, 7414, 9459	57342, 12928, 16412, 210126, 17913, 216963, 12631, 20779, 226101, 13043, 17357, 192176, 21894, 12385, 22330, 73341
ENDOCYTIC	PW_ENDOCYTIC_HOMO_SAPIENS	9.53727e-08	30	10.1581	385	SNX6, LAMP2, RAB12, RAB23, APOE, EPS15L1, NPC2, PLIN3, EHD1, GIT1, EEA1, ANXA2, ANXA6, B2M, MYOF, PICALM, STX7, FLNA, CAV1, RAB5B, RALA, LASP1, EPS15, VCL, RAB7A, CD63, MAP1A, SNX2, SNAP29, ARRB1	58533, 3920, 201475, 51715, 348, 58513, 10577, 10226, 10938, 28964, 8411, 302, 309, 567, 26509, 8301, 8417, 2316, 857, 5869, 5898, 3927, 2060, 7414, 7879, 967, 4130, 6643, 9342, 408	72183, 16784, 19328, 19335, 11816, 13859, 67963, 66905, 13660, 216963, 216238, 12306, 11749, 12010, 226101, 233489, 53331, 192176, 12389, 19344, 56044, 16796, 13858, 22330, 19349, 12512, 17754, 67804, 67474, 109689
TRAFFICKING	PW_TRAFFICKING_HOMO_SAPIENS	1.5999e-07	44	19.2081	728	SNX6, RAB12, DSTN, SLC6A1, STXBP3, RTN3, RAB23, SELENBP1, APOE, MPDZ, PACSIN3, NPC2, EHD1, GIT1, EEA1, RALB, FLOT2, SNCA, ANXA2, RAB8B, PICALM, ANXA1, PIR, ATOX1, FLNA, CAV1, RALA, EPS15, CORO1A, TPM3, RAB7A, TOLLIP, INA, MINK1, CD63, VPS26A, SLC9A3R1, MAP1A, EHD3, TXNL1, GAD2, SNAP29, UACA, ARRB1	58533, 201475, 11034, 6529, 6814, 10313, 51715, 8991, 348, 8777, 29763, 10577, 10938, 28964, 8411, 5899, 2319, 6622, 302, 51762, 8301, 301, 8544, 475, 2316, 857, 5898, 2060, 11151, 7170, 7879, 54472, 9118, 50488, 967, 9559, 9368, 4130, 30845, 9352, 2572, 9342, 55075, 408	72183, 19328, 56431, 232333, 20912, 20168, 19335, 20341, 11816, 17475, 80708, 67963, 13660, 216963, 216238, 64143, 14252, 20617, 12306, 235442, 233489, 16952, 69656, 11927, 192176, 12389, 56044, 13858, 12721, 59069, 19349, 54473, 226180, 50932, 12512, 30930, 26941, 17754, 57440, 53382, 14417, 67474, 72565, 109689
SMALL GTP BINDING PROTEIN RAC	PW_RAC_HOMO_SAPIENS	4.06462e-07	22	6.3851	242	ELMO2, SUCLG2, CRK, MSN, GIT1, STMN1, NES, SRC, RDX, EPHA4, CTTN, ARHGDIB, RALA, PAK2, MRAS, SBDS, TNFAIP8, CORO1A, ABI1, ARHGEF6, ARHGDIA, IQGAP2	63916, 8801, 1398, 4478, 28964, 3925, 10763, 6714, 5962, 2043, 2017, 397, 5898, 5062, 22808, 51119, 25816, 11151, 10006, 9459, 396, 10788	140579, 20917, 12928, 17698, 216963, 16765, 18008, 20779, 19684, 13838, 13043, 11857, 56044, 224105, 17532, 66711, 106869, 12721, 11308, 73341, 192662, 544963
PROTEIN KINASE C	PW_PKC_HOMO_SAPIENS	1.18273e-06	34	13.9311	528	SLMAP, SUCLG2, SLC8A1, AHNAK, SLC6A1, STXBP3, TJP1, SLC1A3, GAP43, GRIA4, PDLIM5, PLCB3, RALB, BASP1, GPD1L, ARHGAP21, ANXA2, ANXA6, EFHD2, ALDH2, ANXA1, DBI, MYL9, GMFB, MARCKSL1, PPP1R12A, S100A1, CORO1A, VCL, VIM, FXYD1, TPPP3, SLC9A3R1, SLC1A4	7871, 8801, 6546, 79026, 6529, 6814, 7082, 6507, 2596, 2893, 10611, 5331, 5899, 10409, 23171, 57584, 302, 309, 79180, 217, 301, 1622, 10398, 2764, 65108, 4659, 6271, 11151, 7414, 7431, 5348, 51673, 9368, 6509	83997, 20917, 20541, 66395, 232333, 20912, 21872, 20512, 14432, 14802, 56376, 18797, 64143, 70350, 333433, 71435, 12306, 11749, 27984, 11669, 16952, 13167, 98932, 63985, 17357, 17931, 20193, 12721, 22330, 22352, 56188, 67971, 26941, 55963
RHO GDP DISSOCIATION INHIBITOR (GDI) BETA	PW_ARHGDIB_HOMO_SAPIENS	1.40643e-06	7	0.606848	23	MSN, EHD1, SRC, RDX, ARHGDIB, MTOR, ARHGDIA	4478, 10938, 6714, 5962, 397, 2475, 396	17698, 13660, 20779, 19684, 11857, 56717, 192662
INTEGRIN	PW_INTEGRIN_HOMO_SAPIENS	4.12807e-06	20	6.22679	236	ELMO2, ITGB1, ITGA6, ITGB5, NCAM1, PACSIN3, MYH9, SRC, RDX, PFN1, TGM2, SLC3A2, FLNA, CXADR, TLN1, TNFAIP8, VCL, DAG1, CD63, FERMT2	63916, 3688, 3655, 3693, 4684, 29763, 4627, 6714, 5962, 5216, 7052, 6520, 2316, 1525, 7094, 25816, 7414, 1605, 967, 10979	140579, 16412, 16403, 16419, 17967, 80708, 17886, 20779, 19684, 18643, 21817, 17254, 192176, 13052, 21894, 106869, 22330, 13138, 12512, 218952
CELL DIVISION CYCLE 42	PW_CDC42_HOMO_SAPIENS	5.10049e-06	18	5.25056	199	CRK, ITGB1, GIT1, CFL1, ARHGAP21, SRC, PLS3, CTTN, ARHGDIB, RALA, PAK2, VIM, ARHGEF6, ARHGDIA, IQGAP2, PLXNB2, PAK3, SNAP29	1398, 3688, 28964, 1072, 57584, 6714, 5358, 2017, 397, 5898, 5062, 7431, 9459, 396, 10788, 23654, 5063, 9342	12928, 16412, 216963, 12631, 71435, 20779, 102866, 13043, 11857, 56044, 224105, 22352, 73341, 192662, 544963, 140570, 18481, 67474
RHO ASSOCIATED, COILED COIL CONTAINING PROTEIN KINASE	PW_ROCK_HOMO_SAPIENS	9.49482e-06	15	3.95771	150	DSTN, GFAP, TJP1, PRKG1, ROCK2, MSN, CNN3, EEF1A1, RDX, TPT1, MYL9, PFN1, PPP1R12A, TES, VIM	11034, 2670, 7082, 5592, 9475, 4478, 1266, 1915, 5962, 7178, 10398, 5216, 4659, 26136, 7431	56431, 14580, 21872, 19091, 19878, 17698, 71994, 13627, 19684, 22070, 98932, 18643, 17931, 21753, 22352
INTEGRIN LINKED KINASE	PW_ILK_HOMO_SAPIENS	9.62712e-06	12	2.5857	98	ELMO2, PARVA, ITGB1, ITGB5, ANXA2, MYL9, PFN1, TLN1, RNH1, ARHGEF6, CSRP1, FERMT2	63916, 55742, 3688, 3693, 302, 10398, 5216, 7094, 6050, 9459, 1465, 10979	140579, 57342, 16412, 16419, 12306, 98932, 18643, 21894, 107702, 73341, 13007, 218952
P21(CDKN1A) ACTIVATED KINASE	PW_PAK_HOMO_SAPIENS	1.04643e-05	14	3.50917	133	AHNAK, ITGB5, NCAM1, GIT1, STMN1, CFL1, CTTN, FLNA, EIF4G1, PAK2, VIM, ARHGEF6, ARHGDIA, PAK3	79026, 3693, 4684, 28964, 3925, 1072, 2017, 2316, 1981, 5062, 7431, 9459, 396, 5063	66395, 16419, 17967, 216963, 16765, 12631, 13043, 192176, 208643, 224105, 22352, 73341, 192662, 18481
FOCAL ADHESION KINASE 1	PW_FAK_HOMO_SAPIENS	1.2564e-05	19	6.14764	233	SUCLG2, CRK, ITGB1, LPP, NCAM1, GIT1, CPNE3, ARHGAP21, FYN, SRC, LDHB, PFN1, TGM2, CTTN, SLC3A2, TLN1, VCL, FERMT2, GRB2	8801, 1398, 3688, 4026, 4684, 28964, 8895, 57584, 2534, 6714, 3945, 5216, 7052, 2017, 6520, 7094, 7414, 10979, 2885	20917, 12928, 16412, 210126, 17967, 216963, 70568, 71435, 14360, 20779, 16832, 18643, 21817, 13043, 17254, 21894, 22330, 218952, 14784
RAB, MEMBER RAS ONCOGENE FAMILY	PW_RAB_HOMO_SAPIENS	1.39692e-05	20	6.75449	256	SNX6, RAB12, RAB23, GDI2, NPC2, PLIN3, EHD1, EEA1, RAB27B, RAB8B, RAB5B, RALA, VCL, RAB7A, VIM, MINK1, VPS26A, GAD2, DDAH1, SNAP29	58533, 201475, 51715, 2665, 10577, 10226, 10938, 8411, 5874, 51762, 5869, 5898, 7414, 7879, 7431, 50488, 9559, 2572, 23576, 9342	72183, 19328, 19335, 14569, 67963, 66905, 13660, 216238, 80718, 235442, 19344, 56044, 22330, 19349, 22352, 50932, 30930, 14417, 69219, 67474
TYROSINE PROTEIN KINASE SRC	PW_SRC_HOMO_SAPIENS	2.65907e-05	24	9.47211	359	SUCLG2, CRK, ITGB1, TJP1, ITGB5, EMD, OSTF1, ACTR3, GIT1, LGALS1, FYN, ANXA2, SRC, LDHB, CTTN, ARHGDIB, CAV1, RALA, SLC16A1, VCL, ARHGDIA, CD63, GRB2, ARRB1	8801, 1398, 3688, 7082, 3693, 2010, 26578, 10096, 28964, 3956, 2534, 302, 6714, 3945, 2017, 397, 857, 5898, 6566, 7414, 396, 967, 2885, 408	20917, 12928, 16412, 21872, 16419, 13726, 20409, 74117, 216963, 16852, 14360, 12306, 20779, 16832, 13043, 11857, 12389, 56044, 20501, 22330, 192662, 12512, 14784, 109689
CAVEOLIN 1	PW_CAVEOLIN_HOMO_SAPIENS	4.50012e-05	12	3.00786	114	ITGB1, EEA1, FLOT2, LGALS1, FYN, ANXA2, SRC, FLNA, CAV1, EPS15, SORBS1, TOLLIP	3688, 8411, 2319, 3956, 2534, 302, 6714, 2316, 857, 2060, 10580, 54472	16412, 216238, 14252, 16852, 14360, 12306, 20779, 192176, 12389, 13858, 20411, 54473
V ABL ABELSON MURINE LEUKEMIA VIRAL ONCOGENE HOMOLOG	PW_ABL_HOMO_SAPIENS	5.70727e-05	16	5.14502	195	ENAH, DSTN, CRK, EMD, FYN, SRC, PFN1, CTTN, CAV1, RALA, LASP1, PAK2, SORBS1, VCL, ABI1, GRB2	55740, 11034, 1398, 2010, 2534, 6714, 5216, 2017, 857, 5898, 3927, 5062, 10580, 7414, 10006, 2885	13800, 56431, 12928, 13726, 14360, 20779, 18643, 13043, 12389, 56044, 16796, 224105, 20411, 22330, 11308, 14784
AMYLOID BETA (A4) PRECURSOR PROTEIN	PW_APP_HOMO_SAPIENS	9.4968e-05	12	3.24532	123	SNX6, GFAP, APOE, GNAI2, EEA1, SNCA, FYN, DBN1, GMFB, CLU, NCSTN, PAK3	58533, 2670, 348, 2771, 8411, 6622, 2534, 1627, 2764, 1191, 23385, 5063	72183, 14580, 11816, 14678, 216238, 20617, 14360, 56320, 63985, 12759, 59287, 18481
RHOA RAS HOMOLOG	PW_RHOA_HOMO_SAPIENS	0.000104698	20	7.78349	295	DSTN, TJP1, PRKG1, MPDZ, ROCK2, MSN, CFL1, ANXA5, RDX, TPT1, MYL9, PFN1, DBN1, CAV1, PPP1R12A, CTNNA1, LAMC1, RNH1, RHPN2, ARHGDIA	11034, 7082, 5592, 8777, 9475, 4478, 1072, 308, 5962, 7178, 10398, 5216, 1627, 857, 4659, 1495, 3915, 6050, 85415, 396	56431, 21872, 19091, 17475, 19878, 17698, 12631, 11747, 19684, 22070, 98932, 18643, 56320, 12389, 17931, 12385, 226519, 107702, 52428, 192662
CALCIUM	PW_CALCIUM_HOMO_SAPIENS	0.000131167	32	15.9891	606	SLC8A1, GFAP, AHNAK, PRKG1, APOE, ANXA4, PDLIM5, MYO1B, ASPH, ANXA2, ANXA6, EFHD2, ANXA5, ANXA1, HERC1, DBI, MYL9, PLS3, SRI, NCALD, PDZD11, S100A1, CORO1A, VCL, PLCD1, GPM6B, S100A16, PSPH, NECAB2, CAMK1, GOSR2, CAPNS1	6546, 2670, 79026, 5592, 348, 307, 10611, 4430, 444, 302, 309, 79180, 308, 301, 8925, 1622, 10398, 5358, 6717, 83988, 51248, 6271, 11151, 7414, 5333, 2824, 140576, 5723, 54550, 8536, 9570, 826	20541, 14580, 66395, 19091, 11816, 11746, 56376, 17912, 65973, 12306, 11749, 27984, 11747, 16952, 235439, 13167, 98932, 102866, 109552, 52589, 72621, 20193, 12721, 22330, 18799, 14758, 67860, 100678, 117148, 52163, 56494, 12336
TYROSINE PROTEIN KINASE FYN	PW_FYN_HOMO_SAPIENS	0.000306779	14	4.77563	181	CRK, GAP43, NCAM1, FLOT2, SNCA, FYN, B2M, SRC, CTTN, CAV1, CTNNA1, RNH1, QKI, GRB2	1398, 2596, 4684, 2319, 6622, 2534, 567, 6714, 2017, 857, 1495, 6050, 9444, 2885	12928, 14432, 17967, 14252, 20617, 14360, 12010, 20779, 13043, 12389, 12385, 107702, 19317, 14784
RAS RELATED PROTEIN RAP1A	PW_RAP1_HOMO_SAPIENS	0.000354192	9	2.21632	84	SUCLG2, CRK, ITGB1, PRKG1, GNAI2, SRC, RALA, MRAS, GRB2	8801, 1398, 3688, 5592, 2771, 6714, 5898, 22808, 2885	20917, 12928, 16412, 19091, 14678, 20779, 56044, 17532, 14784
MYOSIN LIGHT CHAIN KINASE	PW_MLCK_HOMO_SAPIENS	0.000565794	7	1.45116	55	TJP1, NCAM1, ROCK2, MYL9, CTTN, PPP1R12A, PAK2	7082, 4684, 9475, 10398, 2017, 4659, 5062	21872, 17967, 19878, 98932, 13043, 17931, 224105
TRANSFERRIN RECEPTOR (P90, CD71)	PW_TFRC_HOMO_SAPIENS	0.000645146	8	1.92608	73	LAMP2, RAB12, MYO1C, GDI2, EEA1, CP, EPS15, SORD	3920, 201475, 4641, 2665, 8411, 1356, 2060, 6652	16784, 19328, 17913, 14569, 216238, 12870, 13858, 20322
GLIAL CELL LINE DERIVED NEUROTROPHIC FACTOR	PW_GDNF_HOMO_SAPIENS	0.000947748	9	2.53293	96	GFAP, ITGB1, HSPB1, SLC1A3, GAP43, NCAM1, LGALS1, SNCA, PLXNB2	2670, 3688, 3315, 6507, 2596, 4684, 3956, 6622, 23654	14580, 16412, 15507, 20512, 14432, 17967, 16852, 20617, 140570
V YES 1 YAMAGUCHI SARCOMA VIRAL ONCOGENE HOMOLOG 1	PW_YES1_HOMO_SAPIENS	0.00102227	5	0.791541	30	FYN, SRC, CTTN, SLC9A3R1, ARRB1	2534, 6714, 2017, 9368, 408	14360, 20779, 13043, 26941, 109689
PHOSPHOLIPASE C	PW_PLC_HOMO_SAPIENS	0.00167344	14	5.67271	215	SUCLG2, AHNAK, PLCB4, MYH9, GIT1, PLCB3, FYN, SRC, TPT1, SLC9A3R2, TGM2, PLCD1, SLC9A3R1, GRB2	8801, 79026, 5332, 4627, 28964, 5331, 2534, 6714, 7178, 9351, 7052, 5333, 9368, 2885	20917, 66395, 18798, 17886, 216963, 18797, 14360, 20779, 22070, 65962, 21817, 18799, 26941, 14784
CALCIUM/CALMODULIN DEPENDENT PROTEIN KINASE	PW_CAMK_HOMO_SAPIENS	0.00196074	15	6.41149	243	RIMS1, SLC1A3, MYO1C, PRKG1, MPDZ, NCAM1, ANXA4, GIT1, STMN1, CLIC4, RDX, WIPI1, VIM, INA, CAMK1	22999, 6507, 4641, 5592, 8777, 4684, 307, 28964, 3925, 25932, 5962, 55062, 7431, 9118, 8536	116837, 20512, 17913, 19091, 17475, 17967, 11746, 216963, 16765, 29876, 19684, 52639, 22352, 226180, 52163
ATP BINDING CASSETTE, SUB FAMILY B (MDR/TAP)	PW_ABCB_HOMO_SAPIENS	0.00217463	9	2.84955	108	HSPB1, EPHX1, MSN, ANXA2, B2M, RDX, TAGLN2, SRI, CAV1	3315, 2052, 4478, 302, 567, 5962, 8407, 6717, 857	15507, 13849, 17698, 12306, 12010, 19684, 21346, 109552, 12389
PTK2B PROTEIN TYROSINE KINASE 2 BETA	PW_PTK2B_HOMO_SAPIENS	0.00314356	9	3.00786	114	CRK, SNCA, FYN, ANXA2, SRC, LSP1, MYL9, VCL, GRB2	1398, 6622, 2534, 302, 6714, 4046, 10398, 7414, 2885	12928, 20617, 14360, 12306, 20779, 16985, 98932, 22330, 14784
NITRIC OXIDE SYNTHASE	PW_NOS_HOMO_SAPIENS	0.00339733	11	4.22155	160	PRKG1, APOE, GIT1, UTRN, ASS1, GLUL, CAV1, S100A1, CTH, ATP1A1, DDAH1	5592, 348, 28964, 7402, 445, 2752, 857, 6271, 1491, 476, 23576	19091, 11816, 216963, 22288, 11898, 14645, 12389, 20193, 107869, 11928, 69219
REELIN	PW_REELIN_HOMO_SAPIENS	0.00342954	6	1.47754	56	CRK, APOE, CDH2, PAFAH1B1, FYN, ARHGEF6	1398, 348, 1000, 5048, 2534, 9459	12928, 11816, 12558, 18472, 14360, 73341
NATRIURETIC PEPTIDE RECEPTOR A/GUANYLATE CYCLASE	PW_NPR_HOMO_SAPIENS	0.00387237	4	0.659618	25	SLC6A1, PRKG1, PPP1R2, GCLC	6529, 5592, 5504, 2729	232333, 19091, 66849, 14629
ARP2 ACTIN RELATED PROTEIN 2 HOMOLOG (YEAST)	PW_ACTR2_HOMO_SAPIENS	0.00387237	4	0.659618	25	CTTN, VCL, ARHGDIA, GRB2	2017, 7414, 396, 2885	13043, 22330, 192662, 14784
PROTEIN PHOSPHATASE 1	PW_PPP1_HOMO_SAPIENS	0.00423561	13	5.61994	213	TNS1, PRKG1, ROCK2, MSN, ACTR3, EEF1A1, MYL9, PPP1R2, PPP1R12A, HSPA2, VIM, MAOA, PPP1R9B	7145, 5592, 9475, 4478, 10096, 1915, 10398, 5504, 4659, 3306, 7431, 4128, 84687	21961, 19091, 19878, 17698, 74117, 13627, 98932, 66849, 17931, 15512, 22352, 17161, 217124
ATP BINDING CASSETTE, SUB FAMILY C (CFTR/MRP)	PW_ABCC_HOMO_SAPIENS	0.00473156	7	2.08439	79	PRKG1, FYN, RDX, TAGLN2, TACC1, SLC16A1, GCLC	5592, 2534, 5962, 8407, 6867, 6566, 2729	19091, 14360, 19684, 21346, 320165, 20501, 14629
NERVE GROWTH FACTOR	PW_NGF_HOMO_SAPIENS	0.00536935	11	4.4854	170	SLC8A1, GAP43, MSN, STMN1, GMFB, MRAS, HSPA2, TPM3, RAB7A, MAPK3, GRB2	6546, 2596, 4478, 3925, 2764, 22808, 3306, 7170, 7879, 5595, 2885	20541, 14432, 17698, 16765, 63985, 17532, 15512, 59069, 19349, 26417, 14784
CELL DIVISION CYCLE 2, G1 TO S AND G2 TO M	PW_CDC2_HOMO_SAPIENS	0.00585033	15	7.20303	273	PRDX6, PARVA, GFAP, STMN1, FLNB, NES, CLIP1, TPT1, FLNA, RAB5B, HSPA2, ABI1, TPM3, VIM, SLC9A3R1	9588, 55742, 2670, 3925, 2317, 10763, 6249, 7178, 2316, 5869, 3306, 10006, 7170, 7431, 9368	11758, 57342, 14580, 16765, 286940, 18008, 56430, 22070, 192176, 19344, 15512, 11308, 59069, 22352, 26941
CADHERIN 5, TYPE 2 (VASCULAR ENDOTHELIUM)	PW_CDH5_HOMO_SAPIENS	0.00615905	6	1.66224	63	TJP1, SRC, FLNA, CAV1, CTNNA1, ARRB1	7082, 6714, 2316, 857, 1495, 408	21872, 20779, 192176, 12389, 12385, 109689
FER (FPS/FES RELATED) TYROSINE KINASE	PW_FER_HOMO_SAPIENS	0.00669473	4	0.765157	29	FYN, SRC, CTTN, CTNNA1	2534, 6714, 2017, 1495	14360, 20779, 13043, 12385
LEUCINE RICH REPEAT KINASE	PW_LRRK_HOMO_SAPIENS	0.00697985	5	1.2137	46	STK25, MSN, SNCA, RDX, CLIP1	10494, 4478, 6622, 5962, 6249	59041, 17698, 20617, 19684, 56430
CADHERIN 2, TYPE 1, N CADHERIN (NEURONAL)	PW_CDH2_HOMO_SAPIENS	0.00705414	7	2.2427	85	ITGA6, NCAM1, CDH2, CTTN, CTNNA1, VCL, VIM	3655, 4684, 1000, 2017, 1495, 7414, 7431	16403, 17967, 12558, 13043, 12385, 22330, 22352
PROTEIN KINASE A	PW_PKA_HOMO_SAPIENS	0.00900281	23	13.5354	513	ENAH, CARTPT, SLC8A1, AHNAK, PRKG1, GRIA4, PAFAH1B1, PTBP1, RAB8B, DBI, ASS1, SLC9A3R2, AKAP7, SRI, TGM2, GMFB, FLNA, LASP1, CORO1A, FXYD1, CAMK1, SLC9A3R1, SLC1A4	55740, 9607, 6546, 79026, 5592, 2893, 5048, 5725, 51762, 1622, 445, 9351, 9465, 6717, 7052, 2764, 2316, 3927, 11151, 5348, 8536, 9368, 6509	13800, 27220, 20541, 66395, 19091, 14802, 18472, 19205, 235442, 13167, 11898, 65962, 432442, 109552, 21817, 63985, 192176, 16796, 12721, 56188, 52163, 26941, 55963
EPIDERMAL GROWTH FACTOR RECEPTOR	PW_EGF_HOMO_SAPIENS	0.00924453	20	11.2663	427	SNX6, ELMO2, TJP1, EPS15L1, DUSP3, EEA1, CSPG5, ANXA2, ANXA6, NES, SRC, NID1, ANXA1, FABP5, FLNA, TNS3, EPS15, SLC9A3R1, MAP1A, GRB2	58533, 63916, 7082, 58513, 1845, 8411, 10675, 302, 309, 10763, 6714, 4811, 301, 2171, 2316, 64759, 2060, 9368, 4130, 2885	72183, 140579, 21872, 13859, 72349, 216238, 29873, 12306, 11749, 18008, 20779, 18073, 16952, 16592, 192176, 319939, 13858, 26941, 17754, 14784

## Sheet: canonical signaling pathways
Canonical pathway	Pathway id	P-value	# Genes (observed)	# Genes (expected)	# Genes (total)	List of observed genes	Gene ids	Original gene ids
agrin in postsynaptic differentiation	BioCarta:agrpathway	2.73691e-07	11	1.59977	47	ITGB1, LAMB2, UTRN, SRC, CTTN, PAK2, LAMC1, DAG1, ARHGEF6, MAPK3, PAK3	3688, 3913, 7402, 6714, 2017, 5062, 3915, 1605, 9459, 5595, 5063	16412, 16779, 22288, 20779, 13043, 224105, 226519, 13138, 73341, 26417, 18481
CDC42 signaling events	NCI-nature:cdc42_pathway	5.05132e-06	12	2.51878	74	ENAH, ARPC5, ACTR3, CFL1, SRC, ARPC3, CTNNA1, PAK2, MTOR, ARHGEF6, ARHGDIA, MAPK3	55740, 10092, 10096, 1072, 6714, 10094, 1495, 5062, 2475, 9459, 396, 5595	13800, 67771, 74117, 12631, 20779, 56378, 12385, 224105, 56717, 73341, 192662, 26417
integrin signaling pathway	BioCarta:integrinpathway	1.22504e-05	8	1.15728	34	TNS1, ITGB1, FYN, SRC, CAV1, TLN1, VCL, GRB2	7145, 3688, 2534, 6714, 857, 7094, 7414, 2885	21961, 16412, 14360, 20779, 12389, 21894, 22330, 14784
RAC1 signaling pathway	NCI-nature:rac1_pathway	6.58606e-05	9	1.83803	54	CRK, ARPC5, ACTR3, CFL1, ARPC3, CTNNA1, PAK2, ABI1, ARHGDIA	1398, 10092, 10096, 1072, 10094, 1495, 5062, 10006, 396	12928, 67771, 74117, 12631, 56378, 12385, 224105, 11308, 192662
erk and pi-3 kinase are necessary for collagen binding in corneal epithelia	BioCarta:ecmpathway	7.33382e-05	7	1.0892	32	TNS1, ITGB1, SRC, PFN1, TLN1, VCL, MAPK3	7145, 3688, 6714, 5216, 7094, 7414, 5595	21961, 16412, 20779, 18643, 21894, 22330, 26417
PDGFR-beta signaling pathway	NCI-nature:pdgfrbpathway	0.000142744	13	4.01643	118	CRK, ARPC5, ACTR3, FYN, SRC, SLC9A3R2, CTTN, ARPC3, ABI1, ARHGDIA, SLC9A3R1, MAPK3, GRB2	1398, 10092, 10096, 2534, 6714, 9351, 2017, 10094, 10006, 396, 9368, 5595, 2885	12928, 67771, 74117, 14360, 20779, 65962, 13043, 56378, 11308, 192662, 26941, 26417, 14784
E-cadherin signaling in the nascent adherens junction	NCI-nature:ecadherin_nascentaj_pathway	0.000194757	7	1.25939	37	ENAH, CRK, TJP1, SRC, CTTN, CTNNA1, ABI1	55740, 1398, 7082, 6714, 2017, 1495, 10006	13800, 12928, 21872, 20779, 13043, 12385, 11308
Filopodium formation ( Integrin signaling pathway )	INOH:Integrin	0.000218152	13	4.18662	123	CRK, ITGB1, ITGA6, ITGB5, COL5A1, FYN, SRC, CAV1, TLN1, VCL, ARHGEF6, MAPK3, GRB2	1398, 3688, 3655, 3693, 1289, 2534, 6714, 857, 7094, 7414, 9459, 5595, 2885	12928, 16412, 16403, 16419, 12831, 14360, 20779, 12389, 21894, 22330, 73341, 26417, 14784
Signaling events mediated by focal adhesion kinase	NCI-nature:fak_pathway	0.000226549	9	2.14437	63	CRK, ITGB1, ITGB5, ROCK2, FYN, SRC, TLN1, VCL, GRB2	1398, 3688, 3693, 9475, 2534, 6714, 7094, 7414, 2885	12928, 16412, 16419, 19878, 14360, 20779, 21894, 22330, 14784
Regulation of p38-alpha and p38-beta	NCI-nature:p38alphabetapathway	0.000415425	6	1.02113	30	RALB, FYN, SRC, RALA, PAK2, PAK3	5899, 2534, 6714, 5898, 5062, 5063	64143, 14360, 20779, 56044, 224105, 18481
Stabilization and expansion of the E-cadherin adherens junction	NCI-nature:ecadherin_stabilization_pathway	0.000550632	5	0.714789	21	ENAH, LPP, CTNNA1, VCL, ABI1	55740, 4026, 1495, 7414, 10006	13800, 210126, 12385, 22330, 11308
Alpha4 beta1 integrin signaling events	NCI-nature:integrin_a4b1_pathway	0.000841788	6	1.15728	34	CRK, ITGB1, GIT1, SRC, TLN1, ABI1	1398, 3688, 28964, 6714, 7094, 10006	12928, 16412, 216963, 20779, 21894, 11308
ucalpain and friends in cell spread	BioCarta:ucalpainpathway	0.0026931	4	0.612676	18	ITGB1, SRC, TLN1, CAPNS1	3688, 6714, 7094, 826	16412, 20779, 21894, 12336
mcalpain and friends in cell motility	BioCarta:mcalpainpathway	0.00350311	5	1.05516	31	ITGB1, TLN1, CAPNS1, MAPK3, GRB2	3688, 7094, 826, 5595, 2885	16412, 21894, 12336, 26417, 14784
Integrin-linked kinase signaling	NCI-nature:ilk_pathway	0.00420405	6	1.56573	46	ELMO2, TNS1, PARVA, MYL9, PPP1R12A, ARHGEF6	63916, 7145, 55742, 10398, 4659, 9459	140579, 21961, 57342, 98932, 17931, 73341
N-cadherin signaling events	NCI-nature:ncadherinpathway	0.00528868	5	1.15728	34	MAPRE1, GAP43, CDH2, CTTN, CTNNA1	22919, 2596, 1000, 2017, 1495	13589, 14432, 12558, 13043, 12385
Signaling events mediated by VEGFR1 and VEGFR2	NCI-nature:vegfr1_2_pathway	0.00549992	7	2.1784	64	HSPB1, FYN, SRC, CAV1, VCL, MAPK3, GRB2	3315, 2534, 6714, 857, 7414, 5595, 2885	15507, 14360, 20779, 12389, 22330, 26417, 14784
Beta1 integrin cell surface interactions	NCI-nature:integrin1_pathway	0.00651965	7	2.24648	66	ITGB1, ITGA6, LAMB2, COL5A1, NID1, TGM2, LAMC1	3688, 3655, 3913, 1289, 4811, 7052, 3915	16412, 16403, 16779, 12831, 18073, 21817, 226519
phospholipase c delta in phospholipid associated cell signaling	BioCarta:plcdpathway	0.00658835	2	0.13615	4	TGM2, PLCD1	7052, 5333	21817, 18799
cell to cell adhesion signaling	BioCarta:cell2cellpathway	0.00675115	3	0.408451	12	SRC, CTNNA1, VCL	6714, 1495, 7414	20779, 12385, 22330
ccr3 signaling in eosinophils	BioCarta:ccr3pathway	0.00683629	4	0.782864	23	ROCK2, DECR1, CFL1, MAPK3	9475, 1666, 1072, 5595	19878, 67460, 12631, 26417
Paxillin-independent events mediated by a4b1 and a4b7	NCI-nature:a4b1_paxindep_pathway	0.00683629	4	0.782864	23	CRK, ITGB1, GIT1, SRC	1398, 3688, 28964, 6714	12928, 16412, 216963, 20779
Signaling events mediated by PTP1B	NCI-nature:ptp1bpathway	0.00704085	6	1.73592	51	CRK, CDH2, FYN, SRC, CAV1, GRB2	1398, 1000, 2534, 6714, 857, 2885	12928, 12558, 14360, 20779, 12389, 14784
CXCR3-mediated signaling events	NCI-nature:cxcr3pathway	0.00763874	5	1.25939	37	GNAI2, SRC, MTOR, MAPK3, ARRB1	2771, 6714, 2475, 5595, 408	14678, 20779, 56717, 26417, 109689
VEGFR3 signaling in lymphatic endothelium	NCI-nature:lymphangiogenesis_pathway	0.0079914	4	0.816901	24	CRK, ITGB1, MAPK3, GRB2	1398, 3688, 5595, 2885	12928, 16412, 26417, 14784

## Sheet: biological processes
GO-Term	GO-Term id	P-value	# Genes (observed)	# Genes (expected)	# Genes (total)	List of observed genes	Gene ids	Original gene ids
actin filament-based process	GO:0030029	1.49067e-21	54	11.5873	566	ENAH, DSTN, PARVA, CRK, ITGB1, TPM1, ITGB5, ARPC5, PRKG1, ROCK2, SCN2B, PAFAH1B1, ACTR3, MYO1B, MYH9, FLNB, TWF1, GPD1L, CFL1, CNN3, PDLIM3, CORO1C, SRC, SNTA1, RDX, PFN1, SRI, MYH14, DBN1, ARHGDIB, FLNA, ARPC3, CXADR, RALA, TLN1, LIMCH1, SORBS1, MTOR, MRAS, CORO1A, ABI1, TPM3, GPM6B, VIM, ATP1A1, PTK7, MINK1, IQGAP2, SLC9A3R1, PPP1R9B, TPM4, GRB2, PAK3, ARRB1	55740, 11034, 55742, 1398, 3688, 7168, 3693, 10092, 5592, 9475, 6327, 5048, 10096, 4430, 4627, 2317, 5756, 23171, 1072, 1266, 27295, 23603, 6714, 6640, 5962, 5216, 6717, 79784, 1627, 397, 2316, 10094, 1525, 5898, 7094, 22998, 10580, 2475, 22808, 11151, 10006, 7170, 2824, 7431, 476, 5754, 50488, 10788, 9368, 84687, 7171, 2885, 5063, 408	13800, 56431, 57342, 12928, 16412, 22004, 16419, 67771, 19091, 19878, 72821, 18472, 74117, 17912, 17886, 286940, 19230, 333433, 12631, 71994, 53318, 23790, 20779, 20648, 19684, 18643, 109552, 71960, 56320, 11857, 192176, 56378, 13052, 56044, 21894, 77569, 20411, 56717, 17532, 12721, 11308, 59069, 14758, 22352, 11928, 71461, 50932, 544963, 26941, 217124, 326618, 14784, 18481, 109689
cytoskeleton organization	GO:0007010	2.81873e-20	67	18.7527	916	ENAH, DSTN, PARVA, GFAP, CRK, ITGB1, TPM1, MAPRE1, ITGB5, ARPC5, PRKG1, APOE, ROCK2, ZNF207, PAFAH1B1, ACTR3, MYO1B, MYH9, STMN1, FLNB, TWF1, CFL1, CNN3, SNCA, PDLIM3, CORO1C, MID1, NES, SRC, CLIC4, RDX, TACC1, CLIP1, SYNM, PFN1, MYH14, DBN1, ARHGDIB, FLNA, ARPC3, CXADR, RALA, PPP1R12A, TLN1, LIMCH1, SLC16A1, SORBS1, MTOR, MRAS, SBDS, CORO1A, ABI1, GPM6B, VIM, DAG1, INA, PTK7, MINK1, TPPP3, IQGAP…	55740, 11034, 55742, 2670, 1398, 3688, 7168, 22919, 3693, 10092, 5592, 348, 9475, 7756, 5048, 10096, 4430, 4627, 3925, 2317, 5756, 1072, 1266, 6622, 27295, 23603, 4281, 10763, 6714, 25932, 5962, 6867, 6249, 23336, 5216, 79784, 1627, 397, 2316, 10094, 1525, 5898, 4659, 7094, 22998, 6566, 10580, 2475, 22808, 51119, 11151, 10006, 2824, 7431, 1605, 9118, 5754, 50488, 51673, 10788, 9368, 4130, 84687, …	13800, 56431, 57342, 14580, 12928, 16412, 22004, 13589, 16419, 67771, 19091, 11816, 19878, 22680, 18472, 74117, 17912, 17886, 16765, 286940, 19230, 12631, 71994, 20617, 53318, 23790, 17318, 18008, 20779, 29876, 19684, 320165, 56430, 233335, 18643, 71960, 56320, 11857, 192176, 56378, 13052, 56044, 17931, 21894, 77569, 20501, 20411, 56717, 17532, 66711, 12721, 11308, 14758, 22352, 13138, 226180, 71…
actin cytoskeleton organization	GO:0030036	2.95583e-18	46	9.97003	487	ENAH, DSTN, PARVA, CRK, ITGB1, TPM1, ITGB5, ARPC5, PRKG1, ROCK2, PAFAH1B1, ACTR3, MYO1B, MYH9, FLNB, TWF1, CFL1, CNN3, PDLIM3, CORO1C, SRC, RDX, PFN1, MYH14, DBN1, ARHGDIB, FLNA, ARPC3, CXADR, RALA, TLN1, LIMCH1, SORBS1, MTOR, MRAS, CORO1A, ABI1, GPM6B, PTK7, MINK1, IQGAP2, SLC9A3R1, PPP1R9B, GRB2, PAK3, ARRB1	55740, 11034, 55742, 1398, 3688, 7168, 3693, 10092, 5592, 9475, 5048, 10096, 4430, 4627, 2317, 5756, 1072, 1266, 27295, 23603, 6714, 5962, 5216, 79784, 1627, 397, 2316, 10094, 1525, 5898, 7094, 22998, 10580, 2475, 22808, 11151, 10006, 2824, 5754, 50488, 10788, 9368, 84687, 2885, 5063, 408	13800, 56431, 57342, 12928, 16412, 22004, 16419, 67771, 19091, 19878, 18472, 74117, 17912, 17886, 286940, 19230, 12631, 71994, 53318, 23790, 20779, 19684, 18643, 71960, 56320, 11857, 192176, 56378, 13052, 56044, 21894, 77569, 20411, 56717, 17532, 12721, 11308, 14758, 71461, 50932, 544963, 26941, 217124, 14784, 18481, 109689
localization	GO:0051179	1.02785e-16	176	103.959	5078	GLUD1, ENAH, SNX6, CARTPT, IL33, RIMS1, ELMO2, LAMP2, RAB12, TNS1, PARVA, SLC8A1, GFAP, AHNAK, CRK, ITGB1, SLC6A1, STXBP3, TPM1, HSPB1, RTN3, RBP1, MAPRE1, ITGA6, RAB23, SLC1A3, TTYH3, MYO1C, SELENBP1, EMD, GDI2, ARPC5, PRKG1, APOE, GNAI2, ROCK2, SCN2B, EMB, ANXA4, EPS15L1, PACSIN3, NPC2, GRIA4, PLIN3, STK25, CRABP1, CDH2, MSN, COX4I2, EHD1, ZNF207, PAFAH1B1, ACTR3, MYO1B, MYH9, STMN1, CPNE3, EEA…	2746, 55740, 58533, 9607, 90865, 22999, 63916, 3920, 201475, 7145, 55742, 6546, 2670, 79026, 1398, 3688, 6529, 6814, 7168, 3315, 10313, 5947, 22919, 3655, 51715, 6507, 80727, 4641, 8991, 2010, 2665, 10092, 5592, 348, 2771, 9475, 6327, 133418, 307, 58513, 29763, 10577, 2893, 10226, 10494, 1381, 1000, 4478, 84701, 10938, 7756, 5048, 10096, 4430, 4627, 3925, 8895, 8411, 2317, 10675, 5756, 5899, 1289…	14661, 13800, 72183, 27220, 77125, 116837, 140579, 16784, 19328, 21961, 57342, 20541, 14580, 66395, 12928, 16412, 232333, 20912, 22004, 15507, 20168, 19659, 13589, 16403, 19335, 20512, 78339, 17913, 20341, 13726, 14569, 67771, 19091, 11816, 14678, 19878, 72821, 13723, 11746, 13859, 80708, 67963, 14802, 66905, 59041, 12903, 12558, 17698, 84682, 13660, 22680, 18472, 74117, 17912, 17886, 16765, 7056…
transport	GO:0006810	6.15874e-13	143	83.7319	4090	GLUD1, ENAH, SNX6, CARTPT, IL33, RIMS1, ELMO2, LAMP2, RAB12, SLC8A1, GFAP, AHNAK, CRK, ITGB1, SLC6A1, STXBP3, RTN3, RBP1, RAB23, SLC1A3, TTYH3, MYO1C, SELENBP1, EMD, GDI2, ARPC5, APOE, GNAI2, SCN2B, EMB, ANXA4, EPS15L1, PACSIN3, NPC2, GRIA4, PLIN3, CRABP1, COX4I2, EHD1, PAFAH1B1, ACTR3, MYO1B, MYH9, CPNE3, EEA1, CSPG5, RALB, RAB27B, GPD1L, CFL1, CP, UTRN, ASPH, SNCA, ARHGAP21, FYN, VPS26B, CORO1C…	2746, 55740, 58533, 9607, 90865, 22999, 63916, 3920, 201475, 6546, 2670, 79026, 1398, 3688, 6529, 6814, 10313, 5947, 51715, 6507, 80727, 4641, 8991, 2010, 2665, 10092, 348, 2771, 6327, 133418, 307, 58513, 29763, 10577, 2893, 10226, 1381, 84701, 10938, 5048, 10096, 4430, 4627, 8895, 8411, 10675, 5899, 5874, 23171, 1072, 1356, 7402, 444, 6622, 57584, 2534, 112936, 23603, 10814, 302, 23428, 309, 653…	14661, 13800, 72183, 27220, 77125, 116837, 140579, 16784, 19328, 20541, 14580, 66395, 12928, 16412, 232333, 20912, 20168, 19659, 19335, 20512, 78339, 17913, 20341, 13726, 14569, 67771, 11816, 14678, 72821, 13723, 11746, 13859, 80708, 67963, 14802, 66905, 12903, 84682, 13660, 18472, 74117, 17912, 17886, 70568, 216238, 29873, 64143, 80718, 333433, 12631, 12870, 22288, 65973, 20617, 71435, 14360, 69…
regulation of biological quality	GO:0065008	1.13453e-12	117	62.891	3072	GLUD1, CARTPT, BAG3, RIMS1, LAMP2, DSTN, PARVA, SLC8A1, GFAP, CRK, ITGB1, SLC6A1, STXBP3, TPM1, HSPB1, ITGA6, TJP1, SLC1A3, ARPC5, PRKG1, APOE, MPDZ, GNAI2, SCN2B, PYGL, NPC2, PDLIM5, EHD1, ZNF207, PAFAH1B1, ACTR3, MYH9, FLNB, PLCB3, TWF1, GPD1L, FLOT2, CFL1, CP, LGALS1, ASPH, SNCA, ARHGAP21, FYN, CPLX2, ANXA2, SLC7A8, SLC6A11, B2M, SRC, SNTA1, CLIC4, ANXA5, RDX, ALDH2, RAB8B, PICALM, ANXA1, DKK3…	2746, 9607, 9531, 22999, 3920, 11034, 55742, 6546, 2670, 1398, 3688, 6529, 6814, 7168, 3315, 3655, 7082, 6507, 10092, 5592, 348, 8777, 2771, 6327, 5836, 10577, 10611, 10938, 7756, 5048, 10096, 4627, 2317, 5331, 5756, 23171, 2319, 1072, 1356, 3956, 444, 6622, 57584, 2534, 10814, 302, 23428, 6538, 567, 6714, 6640, 25932, 308, 5962, 217, 51762, 8301, 301, 27122, 51752, 2273, 7178, 10398, 8417, 2752,…	14661, 27220, 29810, 116837, 16784, 56431, 57342, 20541, 14580, 12928, 16412, 232333, 20912, 22004, 15507, 16403, 21872, 20512, 67771, 19091, 11816, 17475, 14678, 72821, 110095, 67963, 56376, 13660, 22680, 18472, 74117, 17886, 286940, 18797, 19230, 333433, 14252, 12631, 12870, 16852, 65973, 20617, 71435, 14360, 12890, 12306, 50934, 243616, 12010, 20779, 20648, 29876, 11747, 19684, 11669, 235442, …
establishment of localization	GO:0051234	1.6032e-12	144	85.5744	4180	GLUD1, ENAH, SNX6, CARTPT, IL33, RIMS1, ELMO2, LAMP2, RAB12, SLC8A1, GFAP, AHNAK, CRK, ITGB1, SLC6A1, STXBP3, RTN3, RBP1, RAB23, SLC1A3, TTYH3, MYO1C, SELENBP1, EMD, GDI2, ARPC5, APOE, GNAI2, SCN2B, EMB, ANXA4, EPS15L1, PACSIN3, NPC2, GRIA4, PLIN3, CRABP1, COX4I2, EHD1, PAFAH1B1, ACTR3, MYO1B, MYH9, CPNE3, EEA1, CSPG5, RALB, RAB27B, GPD1L, FLOT2, CFL1, CP, UTRN, ASPH, SNCA, ARHGAP21, FYN, VPS26B,…	2746, 55740, 58533, 9607, 90865, 22999, 63916, 3920, 201475, 6546, 2670, 79026, 1398, 3688, 6529, 6814, 10313, 5947, 51715, 6507, 80727, 4641, 8991, 2010, 2665, 10092, 348, 2771, 6327, 133418, 307, 58513, 29763, 10577, 2893, 10226, 1381, 84701, 10938, 5048, 10096, 4430, 4627, 8895, 8411, 10675, 5899, 5874, 23171, 2319, 1072, 1356, 7402, 444, 6622, 57584, 2534, 112936, 23603, 10814, 302, 23428, 30…	14661, 13800, 72183, 27220, 77125, 116837, 140579, 16784, 19328, 20541, 14580, 66395, 12928, 16412, 232333, 20912, 20168, 19659, 19335, 20512, 78339, 17913, 20341, 13726, 14569, 67771, 11816, 14678, 72821, 13723, 11746, 13859, 80708, 67963, 14802, 66905, 12903, 84682, 13660, 18472, 74117, 17912, 17886, 70568, 216238, 29873, 64143, 80718, 333433, 14252, 12631, 12870, 22288, 65973, 20617, 71435, 14…
muscle contraction	GO:0006936	1.74599e-12	29	5.93698	290	SLMAP, SLC8A1, TPM1, ITGB5, EMD, PRKG1, ROCK2, SCN2B, GPD1L, UTRN, ASPH, ANXA6, SNTA1, MYOF, DTNA, SNTB1, MYL9, SRI, MYH14, CAV1, TLN1, SCN7A, SORBS1, VCL, TPM3, VIM, ATP1A1, FXYD1, TPM4	7871, 6546, 7168, 3693, 2010, 5592, 9475, 6327, 23171, 7402, 444, 309, 6640, 26509, 1837, 6641, 10398, 6717, 79784, 857, 7094, 6332, 10580, 7414, 7170, 7431, 476, 5348, 7171	83997, 20541, 22004, 16419, 13726, 19091, 19878, 72821, 333433, 22288, 65973, 11749, 20648, 226101, 13527, 20649, 98932, 109552, 71960, 12389, 21894, 20272, 20411, 22330, 59069, 22352, 11928, 56188, 326618
vesicle-mediated transport	GO:0016192	4.33257e-12	62	24.1574	1180	SNX6, RIMS1, ELMO2, LAMP2, CRK, ITGB1, STXBP3, RTN3, MYO1C, GDI2, ARPC5, APOE, EPS15L1, PACSIN3, PLIN3, EHD1, ACTR3, MYO1B, CPNE3, EEA1, RALB, RAB27B, CFL1, SNCA, FYN, CORO1C, CPLX2, ANXA2, SRC, PICALM, ANXA1, STX18, STX7, PFN1, TGM2, STX12, FLNA, CAV1, RAB5B, ARPC3, NECAP2, RALA, WIPI1, NCALD, CLU, TLN1, EPS15, CORO1A, VCL, ABI1, RAB7A, ANXA3, SMAP1, CD63, VPS26A, EHD3, GOSR2, SNX2, MAPK3, GRB2,…	58533, 22999, 63916, 3920, 1398, 3688, 6814, 10313, 4641, 2665, 10092, 348, 58513, 29763, 10226, 10938, 10096, 4430, 8895, 8411, 5899, 5874, 1072, 6622, 2534, 23603, 10814, 302, 6714, 8301, 301, 53407, 8417, 5216, 7052, 23673, 2316, 857, 5869, 10094, 55707, 5898, 55062, 83988, 1191, 7094, 2060, 11151, 7414, 10006, 7879, 306, 60682, 967, 9559, 30845, 9570, 6643, 5595, 2885, 9342, 408	72183, 116837, 140579, 16784, 12928, 16412, 20912, 20168, 17913, 14569, 67771, 11816, 13859, 80708, 66905, 13660, 74117, 17912, 70568, 216238, 64143, 80718, 12631, 20617, 14360, 23790, 12890, 12306, 20779, 233489, 16952, 71116, 53331, 18643, 21817, 100226, 192176, 12389, 19344, 56378, 66147, 56044, 52639, 52589, 12759, 21894, 13858, 12721, 22330, 11308, 19349, 11745, 98366, 12512, 30930, 57440, 5…
actin filament organization	GO:0007015	9.65005e-12	27	5.50706	269	ENAH, DSTN, ITGB1, TPM1, ITGB5, ARPC5, ROCK2, ACTR3, MYO1B, TWF1, CFL1, PDLIM3, SRC, RDX, PFN1, DBN1, FLNA, ARPC3, SORBS1, MTOR, CORO1A, ABI1, IQGAP2, PPP1R9B, GRB2, PAK3, ARRB1	55740, 11034, 3688, 7168, 3693, 10092, 9475, 10096, 4430, 5756, 1072, 27295, 6714, 5962, 5216, 1627, 2316, 10094, 10580, 2475, 11151, 10006, 10788, 84687, 2885, 5063, 408	13800, 56431, 16412, 22004, 16419, 67771, 19878, 74117, 17912, 19230, 12631, 53318, 20779, 19684, 18643, 56320, 192176, 56378, 20411, 56717, 12721, 11308, 544963, 217124, 14784, 18481, 109689
cellular component movement	GO:0006928	1.0297e-11	75	33.329	1628	ENAH, IL33, ELMO2, DSTN, TNS1, PARVA, ITGB1, TPM1, HSPB1, ITGA6, MYO1C, ARPC5, GAP43, PRKG1, APOE, LAMB2, NCAM1, ROCK2, SCN2B, CDH2, MSN, PAFAH1B1, ACTR3, MYO1B, MYH9, STMN1, COL5A1, GPD1L, CFL1, ARHGAP21, FYN, SLC7A8, SRC, SNTA1, CLIC4, LSP1, ANXA1, MYL9, EPHA4, PFN1, SRI, MYH14, SLC3A2, ARHGDIB, CAV1, ARPC3, CXADR, TLN1, CTNNA1, TNS3, PAK2, LAMC1, SLC16A1, ATP1B3, SBDS, CORO1A, VCL, ABI1, TPM3,…	55740, 90865, 63916, 11034, 7145, 55742, 3688, 7168, 3315, 3655, 4641, 10092, 2596, 5592, 348, 3913, 4684, 9475, 6327, 1000, 4478, 5048, 10096, 4430, 4627, 3925, 1289, 23171, 1072, 57584, 2534, 23428, 6714, 6640, 25932, 4046, 301, 10398, 2043, 5216, 6717, 79784, 6520, 397, 857, 10094, 1525, 7094, 1495, 64759, 5062, 3915, 6566, 483, 51119, 11151, 7414, 10006, 7170, 7431, 1605, 476, 5754, 396, 306,…	13800, 77125, 140579, 56431, 21961, 57342, 16412, 22004, 15507, 16403, 17913, 67771, 14432, 19091, 11816, 16779, 17967, 19878, 72821, 12558, 17698, 18472, 74117, 17912, 17886, 16765, 12831, 333433, 12631, 71435, 14360, 50934, 20779, 20648, 29876, 16985, 16952, 98932, 13838, 18643, 109552, 71960, 17254, 11857, 12389, 56378, 13052, 21894, 12385, 319939, 224105, 226519, 20501, 11933, 66711, 12721, 2…
cell projection organization	GO:0030030	1.32831e-11	60	23.5227	1149	ENAH, PARVA, GFAP, ITGB1, TPM1, PTPRD, ITGA6, RAB23, GAP43, PRKG1, APOE, LAMB2, NCAM1, ROCK2, STK25, PDLIM5, EHD1, PAFAH1B1, ACTR3, MYH9, STMN1, CSPG5, COL5A1, CFL1, LGALS1, FYN, NES, SRC, RDX, RAB8B, PICALM, HERC1, MYL9, EPHA4, PFN1, MYH14, DBN1, FLNA, RALA, TLN1, CTNNA1, PAK2, LAMC1, MTOR, CORO1A, VCL, ABI1, VIM, DAG1, ARHGEF6, PTK7, ARHGDIA, MINK1, CAMK1, SLC9A3R1, PPP1R9B, PLXNB2, MAPK3, GRB2…	55740, 55742, 2670, 3688, 7168, 5789, 3655, 51715, 2596, 5592, 348, 3913, 4684, 9475, 10494, 10611, 10938, 5048, 10096, 4627, 3925, 10675, 1289, 1072, 3956, 2534, 10763, 6714, 5962, 51762, 8301, 8925, 10398, 2043, 5216, 79784, 1627, 2316, 5898, 7094, 1495, 5062, 3915, 2475, 11151, 7414, 10006, 7431, 1605, 9459, 5754, 396, 50488, 8536, 9368, 84687, 23654, 5595, 2885, 5063	13800, 57342, 14580, 16412, 22004, 19266, 16403, 19335, 14432, 19091, 11816, 16779, 17967, 19878, 59041, 56376, 13660, 18472, 74117, 17886, 16765, 29873, 12831, 12631, 16852, 14360, 18008, 20779, 19684, 235442, 233489, 235439, 98932, 13838, 18643, 71960, 56320, 192176, 56044, 21894, 12385, 224105, 226519, 56717, 12721, 22330, 11308, 22352, 13138, 73341, 71461, 192662, 50932, 52163, 26941, 217124,…
muscle system process	GO:0003012	1.8735e-11	30	6.98107	341	SLMAP, SLC8A1, TPM1, ITGB5, EMD, PRKG1, ROCK2, SCN2B, GPD1L, UTRN, ASPH, ANXA6, SNTA1, MYOF, DTNA, SNTB1, ADK, MYL9, SRI, MYH14, CAV1, TLN1, SCN7A, SORBS1, VCL, TPM3, VIM, ATP1A1, FXYD1, TPM4	7871, 6546, 7168, 3693, 2010, 5592, 9475, 6327, 23171, 7402, 444, 309, 6640, 26509, 1837, 6641, 132, 10398, 6717, 79784, 857, 7094, 6332, 10580, 7414, 7170, 7431, 476, 5348, 7171	83997, 20541, 22004, 16419, 13726, 19091, 19878, 72821, 333433, 22288, 65973, 11749, 20648, 226101, 13527, 20649, 11534, 98932, 109552, 71960, 12389, 21894, 20272, 20411, 22330, 59069, 22352, 11928, 56188, 326618
protein complex subunit organization	GO:0071822	2.44109e-11	69	29.8077	1456	ENAH, RIMS1, DSTN, GFAP, AHNAK, ITGB1, SLC6A1, STXBP3, TPM1, MAPRE1, ITGB5, ARPC5, TBCA, ROCK2, CRYZ, DHRS4, EHD1, ACTR3, MYO1B, MYH9, STMN1, TWF1, DECR1, RALB, ALDOC, COL5A1, CFL1, ASPH, SNCA, PDLIM3, ANXA2, MID1, ANXA6, NES, SRC, RDX, PICALM, CLIP1, GLUL, SLC9A3R2, PFN1, TGM2, DBN1, KCTD8, FLNA, CAV1, MGST1, ARPC3, CLU, CTNNA1, LAMC1, EPS15, SORBS1, MTOR, SBDS, HRSP12, CORO1A, ABI1, CTH, VIM, I…	55740, 22999, 11034, 2670, 79026, 3688, 6529, 6814, 7168, 22919, 3693, 10092, 6902, 9475, 1429, 10901, 10938, 10096, 4430, 4627, 3925, 5756, 1666, 5899, 230, 1289, 1072, 444, 6622, 27295, 302, 4281, 309, 10763, 6714, 5962, 8301, 6249, 2752, 9351, 5216, 7052, 1627, 386617, 2316, 857, 4257, 10094, 1191, 1495, 3915, 2060, 10580, 2475, 51119, 10247, 11151, 10006, 1491, 7431, 10788, 9368, 30845, 84687…	13800, 116837, 56431, 14580, 66395, 16412, 232333, 20912, 22004, 13589, 16419, 67771, 21371, 19878, 12972, 28200, 13660, 74117, 17912, 17886, 16765, 19230, 67460, 64143, 11676, 12831, 12631, 65973, 20617, 53318, 12306, 17318, 11749, 18008, 20779, 19684, 233489, 56430, 14645, 65962, 18643, 21817, 56320, 243043, 192176, 12389, 56615, 56378, 12759, 12385, 226519, 13858, 20411, 56717, 66711, 15473, 1…
response to wounding	GO:0009611	3.70503e-11	53	19.7149	963	IL33, LAMP2, SLC8A1, GFAP, CRK, ITGB1, STXBP3, TPM1, HSPB1, ITGA6, SLC1A3, GAP43, PRKG1, APOE, LAMB2, GNAI2, EHD1, MYH9, CSPG5, COL5A1, CFL1, LGALS1, FYN, ANXA2, SLC7A8, SRC, ANXA5, MYOF, MYL9, EPHA4, PFN1, TGM2, SLC3A2, FABP5, FLNA, CAV1, CXADR, AHNAK2, CLU, TLN1, CTNNA1, SLC16A1, ATP1B3, VCL, PTK7, CD63, EHD3, CSRP1, MAPK3, GRB2, SLC7A5, UACA, ARRB1	90865, 3920, 6546, 2670, 1398, 3688, 6814, 7168, 3315, 3655, 6507, 2596, 5592, 348, 3913, 2771, 10938, 4627, 10675, 1289, 1072, 3956, 2534, 302, 23428, 6714, 308, 26509, 10398, 2043, 5216, 7052, 6520, 2171, 2316, 857, 1525, 113146, 1191, 7094, 1495, 6566, 483, 7414, 5754, 967, 30845, 1465, 5595, 2885, 8140, 55075, 408	77125, 16784, 20541, 14580, 12928, 16412, 20912, 22004, 15507, 16403, 20512, 14432, 19091, 11816, 16779, 14678, 13660, 17886, 29873, 12831, 12631, 16852, 14360, 12306, 50934, 20779, 11747, 226101, 98932, 13838, 18643, 21817, 17254, 16592, 192176, 12389, 13052, 100041194, 12759, 21894, 12385, 20501, 11933, 22330, 71461, 12512, 57440, 13007, 26417, 14784, 20539, 72565, 109689
single-organism cellular process	GO:0044763	5.10483e-11	287	237.356	11594	PRDX6, GLUD1, ENAH, PSME1, SNX6, CARTPT, IL33, BAG3, RIMS1, ELMO2, SUCLG2, GLDC, LAMP2, RAB12, COQ7, SH3BGRL, DSTN, GNG7, TNS1, PARVA, SLC8A1, GFAP, AHNAK, PFAS, CRK, ITGB1, SLC6A1, STXBP3, TMOD2, TPM1, HSPB1, RTN3, SPOCK2, RBP1, PDCD4, GNG12, HSPH1, MAPRE1, PTPRD, ITGA6, RAB23, TJP1, SLC1A3, ITGB5, TTYH3, MYO1C, EMD, GDI2, ARPC5, GAP43, PRKG1, APOE, LAMB2, MPDZ, OSTF1, NCAM1, GNAI2, ROCK2, FADS2…	9588, 2746, 55740, 5720, 58533, 9607, 90865, 9531, 22999, 63916, 8801, 2731, 3920, 201475, 10229, 6451, 11034, 2788, 7145, 55742, 6546, 2670, 79026, 5198, 1398, 3688, 6529, 6814, 29767, 7168, 3315, 10313, 9806, 5947, 27250, 55970, 10808, 22919, 5789, 3655, 51715, 7082, 6507, 3693, 80727, 4641, 2010, 2665, 10092, 2596, 5592, 348, 3913, 8777, 26578, 4684, 2771, 9475, 9415, 6327, 133418, 307, 58513,…	11758, 14661, 13800, 19186, 72183, 27220, 77125, 29810, 116837, 140579, 20917, 104174, 16784, 19328, 12850, 56726, 56431, 14708, 21961, 57342, 20541, 14580, 66395, 237823, 12928, 16412, 232333, 20912, 50876, 22004, 15507, 20168, 94214, 19659, 18569, 14701, 15505, 13589, 19266, 16403, 19335, 21872, 20512, 16419, 78339, 17913, 13726, 14569, 67771, 14432, 19091, 11816, 16779, 17475, 20409, 17967, 14…
single-organism localization	GO:1902578	8.87338e-11	125	73.7209	3601	GLUD1, SNX6, CARTPT, IL33, RIMS1, ELMO2, LAMP2, RAB12, SLC8A1, GFAP, AHNAK, CRK, ITGB1, SLC6A1, STXBP3, RAB23, SLC1A3, TTYH3, MYO1C, EMD, ARPC5, APOE, GNAI2, SCN2B, EMB, ANXA4, PACSIN3, NPC2, GRIA4, COX4I2, EHD1, ZNF207, PAFAH1B1, ACTR3, MYO1B, MYH9, EEA1, FLNB, TWF1, RALB, RAB27B, GPD1L, FLOT2, CFL1, CP, UTRN, ASPH, SNCA, ARHGAP21, FYN, CORO1C, CPLX2, ANXA2, SLC7A8, ANXA6, SLC6A11, SRC, ABCA8, S…	2746, 58533, 9607, 90865, 22999, 63916, 3920, 201475, 6546, 2670, 79026, 1398, 3688, 6529, 6814, 51715, 6507, 80727, 4641, 2010, 10092, 348, 2771, 6327, 133418, 307, 29763, 10577, 2893, 84701, 10938, 7756, 5048, 10096, 4430, 4627, 8411, 2317, 5756, 5899, 5874, 23171, 2319, 1072, 1356, 7402, 444, 6622, 57584, 2534, 23603, 10814, 302, 23428, 309, 6538, 6714, 10351, 6640, 25932, 51762, 8301, 301, 53…	14661, 72183, 27220, 77125, 116837, 140579, 16784, 19328, 20541, 14580, 66395, 12928, 16412, 232333, 20912, 19335, 20512, 78339, 17913, 13726, 67771, 11816, 14678, 72821, 13723, 11746, 80708, 67963, 14802, 84682, 13660, 22680, 18472, 74117, 17912, 17886, 216238, 286940, 19230, 64143, 80718, 333433, 14252, 12631, 12870, 22288, 65973, 20617, 71435, 14360, 23790, 12890, 12306, 50934, 11749, 243616, …
single-organism process	GO:0044699	1.34105e-10	306	263.889	12890	SLMAP, PRDX6, FBXO2, GLUD1, ENAH, PSME1, SNX6, CARTPT, IL33, BAG3, RIMS1, ELMO2, SUCLG2, GLDC, LAMP2, RAB12, COQ7, SH3BGRL, DSTN, GNG7, TNS1, PARVA, SLC8A1, GFAP, AHNAK, PFAS, CRK, ITGB1, SLC6A1, STXBP3, TMOD2, TPM1, HSPB1, RTN3, SPOCK2, RBP1, PDCD4, GNG12, HSPH1, MAPRE1, PTPRD, ITGA6, RAB23, TJP1, SLC1A3, ITGB5, TTYH3, MYO1C, EMD, GDI2, ARPC5, GAP43, PRKG1, APOE, LAMB2, MPDZ, OSTF1, NCAM1, GNAI2…	7871, 9588, 26232, 2746, 55740, 5720, 58533, 9607, 90865, 9531, 22999, 63916, 8801, 2731, 3920, 201475, 10229, 6451, 11034, 2788, 7145, 55742, 6546, 2670, 79026, 5198, 1398, 3688, 6529, 6814, 29767, 7168, 3315, 10313, 9806, 5947, 27250, 55970, 10808, 22919, 5789, 3655, 51715, 7082, 6507, 3693, 80727, 4641, 2010, 2665, 10092, 2596, 5592, 348, 3913, 8777, 26578, 4684, 2771, 9475, 9415, 1429, 6327, …	83997, 11758, 230904, 14661, 13800, 19186, 72183, 27220, 77125, 29810, 116837, 140579, 20917, 104174, 16784, 19328, 12850, 56726, 56431, 14708, 21961, 57342, 20541, 14580, 66395, 237823, 12928, 16412, 232333, 20912, 50876, 22004, 15507, 20168, 94214, 19659, 18569, 14701, 15505, 13589, 19266, 16403, 19335, 21872, 20512, 16419, 78339, 17913, 13726, 14569, 67771, 14432, 19091, 11816, 16779, 17475, 2…
regulation of cellular component organization	GO:0051128	1.64247e-10	74	34.6187	1691	DSTN, PARVA, GFAP, CRK, ITGB1, TPM1, MAPRE1, PTPRD, MYO1C, ARPC5, GAP43, APOE, ROCK2, PACSIN3, STK25, PDLIM5, EHD1, ZNF207, PAFAH1B1, ACTR3, MYH9, STMN1, TWF1, RALB, COL5A1, CFL1, LGALS1, ASPH, SNCA, FYN, ANXA2, MID1, NES, SRC, CLIC4, RDX, RAB8B, PICALM, ANXA1, CLIP1, FHL1, EPHA4, STX7, PFN1, MYH14, DBN1, CAV1, RAB5B, ARPC3, RALA, CLU, SORBS1, MTOR, SBDS, HRSP12, VAT1, CORO1A, HSPA2, GPM6B, RAB7A…	11034, 55742, 2670, 1398, 3688, 7168, 22919, 5789, 4641, 10092, 2596, 348, 9475, 29763, 10494, 10611, 10938, 7756, 5048, 10096, 4627, 3925, 5756, 5899, 1289, 1072, 3956, 444, 6622, 2534, 302, 4281, 10763, 6714, 25932, 5962, 51762, 8301, 301, 6249, 2273, 2043, 8417, 5216, 79784, 1627, 857, 5869, 10094, 5898, 1191, 10580, 2475, 51119, 10247, 10493, 11151, 3306, 2824, 7879, 7431, 5754, 396, 60682, 9…	56431, 57342, 14580, 12928, 16412, 22004, 13589, 19266, 17913, 67771, 14432, 11816, 19878, 80708, 59041, 56376, 13660, 22680, 18472, 74117, 17886, 16765, 19230, 64143, 12831, 12631, 16852, 65973, 20617, 14360, 12306, 17318, 18008, 20779, 29876, 19684, 235442, 233489, 16952, 56430, 14199, 13838, 53331, 18643, 71960, 56320, 12389, 19344, 56378, 56044, 12759, 20411, 56717, 66711, 15473, 26949, 12721…
wound healing	GO:0042060	2.48023e-10	42	14.1259	690	LAMP2, SLC8A1, CRK, ITGB1, STXBP3, TPM1, HSPB1, ITGA6, GAP43, PRKG1, APOE, GNAI2, EHD1, MYH9, COL5A1, CFL1, FYN, ANXA2, SLC7A8, SRC, ANXA5, MYOF, MYL9, PFN1, SLC3A2, FLNA, CAV1, CXADR, AHNAK2, CLU, TLN1, SLC16A1, ATP1B3, VCL, PTK7, CD63, EHD3, CSRP1, MAPK3, GRB2, SLC7A5, ARRB1	3920, 6546, 1398, 3688, 6814, 7168, 3315, 3655, 2596, 5592, 348, 2771, 10938, 4627, 1289, 1072, 2534, 302, 23428, 6714, 308, 26509, 10398, 5216, 6520, 2316, 857, 1525, 113146, 1191, 7094, 6566, 483, 7414, 5754, 967, 30845, 1465, 5595, 2885, 8140, 408	16784, 20541, 12928, 16412, 20912, 22004, 15507, 16403, 14432, 19091, 11816, 14678, 13660, 17886, 12831, 12631, 14360, 12306, 50934, 20779, 11747, 226101, 98932, 18643, 17254, 192176, 12389, 13052, 100041194, 12759, 21894, 20501, 11933, 22330, 71461, 12512, 57440, 13007, 26417, 14784, 20539, 109689
cellular component organization	GO:0016043	3.04284e-10	156	102.198	4992	ENAH, RIMS1, COQ7, DSTN, TNS1, PARVA, GFAP, AHNAK, CRK, ITGB1, SLC6A1, STXBP3, TPM1, RTN3, SPOCK2, MAPRE1, PTPRD, ITGA6, RAB23, TJP1, SLC1A3, ITGB5, MYO1C, EMD, ARPC5, GAP43, PRKG1, APOE, LAMB2, TBCA, NCAM1, ROCK2, CRYZ, PACSIN3, DHRS4, STK25, PDLIM5, CDH2, EHD1, ZNF207, PAFAH1B1, ACTR3, MYO1B, MYH9, STMN1, EEA1, FLNB, CSPG5, TWF1, DECR1, RALB, BASP1, ALDOC, COL5A1, FLOT2, CFL1, CNN3, LGALS1, ASP…	55740, 22999, 10229, 11034, 7145, 55742, 2670, 79026, 1398, 3688, 6529, 6814, 7168, 10313, 9806, 22919, 5789, 3655, 51715, 7082, 6507, 3693, 4641, 2010, 10092, 2596, 5592, 348, 3913, 6902, 4684, 9475, 1429, 29763, 10901, 10494, 10611, 1000, 10938, 7756, 5048, 10096, 4430, 4627, 3925, 8411, 2317, 10675, 5756, 1666, 5899, 10409, 230, 1289, 2319, 1072, 1266, 3956, 444, 6622, 57584, 2534, 27295, 2360…	13800, 116837, 12850, 56431, 21961, 57342, 14580, 66395, 12928, 16412, 232333, 20912, 22004, 20168, 94214, 13589, 19266, 16403, 19335, 21872, 20512, 16419, 17913, 13726, 67771, 14432, 19091, 11816, 16779, 21371, 17967, 19878, 12972, 80708, 28200, 59041, 56376, 12558, 13660, 22680, 18472, 74117, 17912, 17886, 16765, 216238, 286940, 29873, 19230, 67460, 64143, 70350, 11676, 12831, 14252, 12631, 719…
blood coagulation	GO:0007596	6.25798e-10	36	11.1779	546	LAMP2, SLC8A1, CRK, ITGB1, STXBP3, HSPB1, ITGA6, PRKG1, APOE, GNAI2, EHD1, MYH9, CFL1, FYN, ANXA2, SLC7A8, SRC, ANXA5, MYL9, PFN1, SLC3A2, FLNA, CAV1, CXADR, CLU, TLN1, SLC16A1, ATP1B3, VCL, CD63, EHD3, CSRP1, MAPK3, GRB2, SLC7A5, ARRB1	3920, 6546, 1398, 3688, 6814, 3315, 3655, 5592, 348, 2771, 10938, 4627, 1072, 2534, 302, 23428, 6714, 308, 10398, 5216, 6520, 2316, 857, 1525, 1191, 7094, 6566, 483, 7414, 967, 30845, 1465, 5595, 2885, 8140, 408	16784, 20541, 12928, 16412, 20912, 15507, 16403, 19091, 11816, 14678, 13660, 17886, 12631, 14360, 12306, 50934, 20779, 11747, 98932, 18643, 17254, 192176, 12389, 13052, 12759, 21894, 20501, 11933, 22330, 12512, 57440, 13007, 26417, 14784, 20539, 109689
coagulation	GO:0050817	7.26184e-10	36	11.2393	549	LAMP2, SLC8A1, CRK, ITGB1, STXBP3, HSPB1, ITGA6, PRKG1, APOE, GNAI2, EHD1, MYH9, CFL1, FYN, ANXA2, SLC7A8, SRC, ANXA5, MYL9, PFN1, SLC3A2, FLNA, CAV1, CXADR, CLU, TLN1, SLC16A1, ATP1B3, VCL, CD63, EHD3, CSRP1, MAPK3, GRB2, SLC7A5, ARRB1	3920, 6546, 1398, 3688, 6814, 3315, 3655, 5592, 348, 2771, 10938, 4627, 1072, 2534, 302, 23428, 6714, 308, 10398, 5216, 6520, 2316, 857, 1525, 1191, 7094, 6566, 483, 7414, 967, 30845, 1465, 5595, 2885, 8140, 408	16784, 20541, 12928, 16412, 20912, 15507, 16403, 19091, 11816, 14678, 13660, 17886, 12631, 14360, 12306, 50934, 20779, 11747, 98932, 18643, 17254, 192176, 12389, 13052, 12759, 21894, 20501, 11933, 22330, 12512, 57440, 13007, 26417, 14784, 20539, 109689
hemostasis	GO:0007599	8.01388e-10	36	11.2803	551	LAMP2, SLC8A1, CRK, ITGB1, STXBP3, HSPB1, ITGA6, PRKG1, APOE, GNAI2, EHD1, MYH9, CFL1, FYN, ANXA2, SLC7A8, SRC, ANXA5, MYL9, PFN1, SLC3A2, FLNA, CAV1, CXADR, CLU, TLN1, SLC16A1, ATP1B3, VCL, CD63, EHD3, CSRP1, MAPK3, GRB2, SLC7A5, ARRB1	3920, 6546, 1398, 3688, 6814, 3315, 3655, 5592, 348, 2771, 10938, 4627, 1072, 2534, 302, 23428, 6714, 308, 10398, 5216, 6520, 2316, 857, 1525, 1191, 7094, 6566, 483, 7414, 967, 30845, 1465, 5595, 2885, 8140, 408	16784, 20541, 12928, 16412, 20912, 15507, 16403, 19091, 11816, 14678, 13660, 17886, 12631, 14360, 12306, 50934, 20779, 11747, 98932, 18643, 17254, 192176, 12389, 13052, 12759, 21894, 20501, 11933, 22330, 12512, 57440, 13007, 26417, 14784, 20539, 109689
single-organism transport	GO:0044765	8.22991e-10	118	70.302	3434	GLUD1, SNX6, CARTPT, IL33, RIMS1, ELMO2, LAMP2, RAB12, SLC8A1, GFAP, AHNAK, CRK, ITGB1, SLC6A1, STXBP3, RAB23, SLC1A3, TTYH3, MYO1C, EMD, ARPC5, APOE, GNAI2, SCN2B, EMB, ANXA4, PACSIN3, NPC2, GRIA4, COX4I2, EHD1, PAFAH1B1, ACTR3, MYO1B, EEA1, RALB, RAB27B, GPD1L, CFL1, CP, UTRN, ASPH, SNCA, ARHGAP21, FYN, CORO1C, CPLX2, ANXA2, SLC7A8, ANXA6, SLC6A11, SRC, ABCA8, SNTA1, CLIC4, RAB8B, PICALM, ANXA1…	2746, 58533, 9607, 90865, 22999, 63916, 3920, 201475, 6546, 2670, 79026, 1398, 3688, 6529, 6814, 51715, 6507, 80727, 4641, 2010, 10092, 348, 2771, 6327, 133418, 307, 29763, 10577, 2893, 84701, 10938, 5048, 10096, 4430, 8411, 5899, 5874, 23171, 1072, 1356, 7402, 444, 6622, 57584, 2534, 23603, 10814, 302, 23428, 309, 6538, 6714, 10351, 6640, 25932, 51762, 8301, 301, 53407, 2273, 7178, 8417, 2752, 9…	14661, 72183, 27220, 77125, 116837, 140579, 16784, 19328, 20541, 14580, 66395, 12928, 16412, 232333, 20912, 19335, 20512, 78339, 17913, 13726, 67771, 11816, 14678, 72821, 13723, 11746, 80708, 67963, 14802, 84682, 13660, 18472, 74117, 17912, 216238, 64143, 80718, 333433, 12631, 12870, 22288, 65973, 20617, 71435, 14360, 23790, 12890, 12306, 50934, 11749, 243616, 20779, 27404, 20648, 29876, 235442, …
cellular component organization or biogenesis	GO:0071840	1.67708e-09	156	104.409	5100	ENAH, RIMS1, COQ7, DSTN, TNS1, PARVA, GFAP, AHNAK, CRK, ITGB1, SLC6A1, STXBP3, TPM1, RTN3, SPOCK2, MAPRE1, PTPRD, ITGA6, RAB23, TJP1, SLC1A3, ITGB5, MYO1C, EMD, ARPC5, GAP43, PRKG1, APOE, LAMB2, TBCA, NCAM1, ROCK2, CRYZ, PACSIN3, DHRS4, STK25, PDLIM5, CDH2, EHD1, ZNF207, PAFAH1B1, ACTR3, MYO1B, MYH9, STMN1, EEA1, FLNB, CSPG5, TWF1, DECR1, RALB, BASP1, ALDOC, COL5A1, FLOT2, CFL1, CNN3, LGALS1, ASP…	55740, 22999, 10229, 11034, 7145, 55742, 2670, 79026, 1398, 3688, 6529, 6814, 7168, 10313, 9806, 22919, 5789, 3655, 51715, 7082, 6507, 3693, 4641, 2010, 10092, 2596, 5592, 348, 3913, 6902, 4684, 9475, 1429, 29763, 10901, 10494, 10611, 1000, 10938, 7756, 5048, 10096, 4430, 4627, 3925, 8411, 2317, 10675, 5756, 1666, 5899, 10409, 230, 1289, 2319, 1072, 1266, 3956, 444, 6622, 57584, 2534, 27295, 2360…	13800, 116837, 12850, 56431, 21961, 57342, 14580, 66395, 12928, 16412, 232333, 20912, 22004, 20168, 94214, 13589, 19266, 16403, 19335, 21872, 20512, 16419, 17913, 13726, 67771, 14432, 19091, 11816, 16779, 21371, 17967, 19878, 12972, 80708, 28200, 59041, 56376, 12558, 13660, 22680, 18472, 74117, 17912, 17886, 16765, 216238, 286940, 29873, 19230, 67460, 64143, 70350, 11676, 12831, 14252, 12631, 719…
neuron projection development	GO:0031175	1.70338e-09	44	16.255	794	ENAH, GFAP, ITGB1, PTPRD, GAP43, PRKG1, APOE, LAMB2, NCAM1, ROCK2, STK25, PDLIM5, EHD1, PAFAH1B1, ACTR3, MYH9, STMN1, CSPG5, COL5A1, CFL1, LGALS1, FYN, SRC, PICALM, HERC1, MYL9, EPHA4, MYH14, DBN1, TLN1, CTNNA1, PAK2, LAMC1, VIM, DAG1, PTK7, ARHGDIA, MINK1, CAMK1, PPP1R9B, PLXNB2, MAPK3, GRB2, PAK3	55740, 2670, 3688, 5789, 2596, 5592, 348, 3913, 4684, 9475, 10494, 10611, 10938, 5048, 10096, 4627, 3925, 10675, 1289, 1072, 3956, 2534, 6714, 8301, 8925, 10398, 2043, 79784, 1627, 7094, 1495, 5062, 3915, 7431, 1605, 5754, 396, 50488, 8536, 84687, 23654, 5595, 2885, 5063	13800, 14580, 16412, 19266, 14432, 19091, 11816, 16779, 17967, 19878, 59041, 56376, 13660, 18472, 74117, 17886, 16765, 29873, 12831, 12631, 16852, 14360, 20779, 233489, 235439, 98932, 13838, 71960, 56320, 21894, 12385, 224105, 226519, 22352, 13138, 71461, 192662, 50932, 52163, 217124, 140570, 26417, 14784, 18481
platelet activation	GO:0030168	5.92302e-09	22	4.97478	243	LAMP2, CRK, STXBP3, HSPB1, PRKG1, APOE, GNAI2, MYH9, CFL1, FYN, SRC, MYL9, PFN1, FLNA, CLU, TLN1, VCL, CD63, CSRP1, MAPK3, GRB2, ARRB1	3920, 1398, 6814, 3315, 5592, 348, 2771, 4627, 1072, 2534, 6714, 10398, 5216, 2316, 1191, 7094, 7414, 967, 1465, 5595, 2885, 408	16784, 12928, 20912, 15507, 19091, 11816, 14678, 17886, 12631, 14360, 20779, 98932, 18643, 192176, 12759, 21894, 22330, 12512, 13007, 26417, 14784, 109689
regulation of localization	GO:0032879	6.06379e-09	76	39.0203	1906	GLUD1, CARTPT, IL33, RIMS1, SLC8A1, GFAP, AHNAK, ITGB1, SLC6A1, STXBP3, TPM1, HSPB1, RAB23, MYO1C, EMD, APOE, GNAI2, ROCK2, SCN2B, ANXA4, PACSIN3, MSN, EHD1, STMN1, RALB, RAB27B, GPD1L, UTRN, ASPH, SNCA, FYN, CPLX2, ANXA2, SRC, SNTA1, CLIC4, RAB8B, PICALM, ANXA1, FHL1, STX7, GLUL, AKAP7, PFN1, SRI, FLNA, CAV1, RAB5B, RALA, PPP1R12A, CTNNA1, CLIC6, SCN7A, S100A1, SLC16A1, ATP1B3, SORBS1, MTOR, COR…	2746, 9607, 90865, 22999, 6546, 2670, 79026, 3688, 6529, 6814, 7168, 3315, 51715, 4641, 2010, 348, 2771, 9475, 6327, 307, 29763, 4478, 10938, 3925, 5899, 5874, 23171, 7402, 444, 6622, 2534, 10814, 302, 6714, 6640, 25932, 51762, 8301, 301, 2273, 8417, 2752, 9465, 5216, 6717, 2316, 857, 5869, 5898, 4659, 1495, 54102, 6332, 6271, 6566, 483, 10580, 2475, 11151, 7414, 2824, 7879, 1605, 476, 5348, 396,…	14661, 27220, 77125, 116837, 20541, 14580, 66395, 16412, 232333, 20912, 22004, 15507, 19335, 17913, 13726, 11816, 14678, 19878, 72821, 11746, 80708, 17698, 13660, 16765, 64143, 80718, 333433, 22288, 65973, 20617, 14360, 12890, 12306, 20779, 20648, 29876, 235442, 233489, 16952, 14199, 53331, 14645, 432442, 18643, 109552, 192176, 12389, 19344, 56044, 17931, 12385, 209195, 20272, 20193, 20501, 11933…
regulation of cytoskeleton organization	GO:0051493	6.30068e-09	26	6.85824	335	DSTN, CRK, TPM1, MAPRE1, ARPC5, ROCK2, ACTR3, STMN1, TWF1, CFL1, SNCA, MID1, NES, CLIC4, RDX, CLIP1, PFN1, ARPC3, MTOR, SBDS, CORO1A, GPM6B, IQGAP2, MAPK3, GRB2, PAK3	11034, 1398, 7168, 22919, 10092, 9475, 10096, 3925, 5756, 1072, 6622, 4281, 10763, 25932, 5962, 6249, 5216, 10094, 2475, 51119, 11151, 2824, 10788, 5595, 2885, 5063	56431, 12928, 22004, 13589, 67771, 19878, 74117, 16765, 19230, 12631, 20617, 17318, 18008, 29876, 19684, 56430, 18643, 56378, 56717, 66711, 12721, 14758, 544963, 26417, 14784, 18481
cellular component assembly	GO:0022607	6.87043e-09	77	39.8801	1948	RIMS1, TNS1, PARVA, AHNAK, ITGB1, SLC6A1, STXBP3, TPM1, SPOCK2, MAPRE1, PTPRD, ITGA6, RAB23, TJP1, ITGB5, MYO1C, ARPC5, GAP43, APOE, TBCA, ROCK2, CRYZ, DHRS4, PDLIM5, CDH2, EHD1, PAFAH1B1, ACTR3, MYO1B, STMN1, TWF1, DECR1, RALB, ALDOC, SNCA, ANXA2, ANXA6, SRC, RDX, RAB8B, PICALM, CLIP1, STX7, GLUL, SLC9A3R2, PFN1, TGM2, KCTD8, FLNA, CAV1, MGST1, ARPC3, RALA, CLU, TLN1, CTNNA1, LAMC1, EPS15, SORBS…	22999, 7145, 55742, 79026, 3688, 6529, 6814, 7168, 9806, 22919, 5789, 3655, 51715, 7082, 3693, 4641, 10092, 2596, 348, 6902, 9475, 1429, 10901, 10611, 1000, 10938, 5048, 10096, 4430, 3925, 5756, 1666, 5899, 230, 6622, 302, 309, 6714, 5962, 51762, 8301, 6249, 8417, 2752, 9351, 5216, 7052, 386617, 2316, 857, 4257, 10094, 5898, 1191, 7094, 1495, 3915, 2060, 10580, 2475, 51119, 11151, 7414, 3306, 149…	116837, 21961, 57342, 66395, 16412, 232333, 20912, 22004, 94214, 13589, 19266, 16403, 19335, 21872, 16419, 17913, 67771, 14432, 11816, 21371, 19878, 12972, 28200, 56376, 12558, 13660, 18472, 74117, 17912, 16765, 19230, 67460, 64143, 11676, 20617, 12306, 11749, 20779, 19684, 235442, 233489, 56430, 53331, 14645, 65962, 18643, 21817, 243043, 192176, 12389, 56615, 56378, 56044, 12759, 21894, 12385, 2…
single-organism organelle organization	GO:1902589	7.35598e-09	77	39.9415	1951	ENAH, COQ7, DSTN, PARVA, GFAP, CRK, ITGB1, TPM1, MAPRE1, RAB23, ITGB5, ARPC5, PRKG1, ROCK2, ZNF207, PAFAH1B1, ACTR3, MYO1B, MYH9, STMN1, EEA1, FLNB, TWF1, CFL1, CNN3, SNCA, PDLIM3, CORO1C, SKP1, ANXA2, MID1, NES, SRC, RDX, TACC1, RAB8B, PICALM, ANXA1, CLIP1, SYNM, PFN1, MYH14, DBN1, ARHGDIB, FLNA, ARPC3, CXADR, RALA, PPP1R12A, TLN1, LIMCH1, SLC16A1, SORBS1, MTOR, MRAS, SBDS, VAT1, CORO1A, HSPA2, …	55740, 10229, 11034, 55742, 2670, 1398, 3688, 7168, 22919, 51715, 3693, 10092, 5592, 9475, 7756, 5048, 10096, 4430, 4627, 3925, 8411, 2317, 5756, 1072, 1266, 6622, 27295, 23603, 6500, 302, 4281, 10763, 6714, 5962, 6867, 51762, 8301, 301, 6249, 23336, 5216, 79784, 1627, 397, 2316, 10094, 1525, 5898, 4659, 7094, 22998, 6566, 10580, 2475, 22808, 51119, 10493, 11151, 3306, 10006, 2824, 7879, 7431, 16…	13800, 12850, 56431, 57342, 14580, 12928, 16412, 22004, 13589, 19335, 16419, 67771, 19091, 19878, 22680, 18472, 74117, 17912, 17886, 16765, 216238, 286940, 19230, 12631, 71994, 20617, 53318, 23790, 21402, 12306, 17318, 18008, 20779, 19684, 320165, 235442, 233489, 16952, 56430, 233335, 18643, 71960, 56320, 11857, 192176, 56378, 13052, 56044, 17931, 21894, 77569, 20501, 20411, 56717, 17532, 66711, …
cellular localization	GO:0051641	9.62861e-09	91	50.9966	2491	GLUD1, ENAH, SNX6, CARTPT, IL33, RIMS1, LAMP2, RAB12, SLC8A1, ITGB1, SLC6A1, STXBP3, MAPRE1, RAB23, MYO1C, EMD, APOE, ANXA4, NPC2, STK25, EHD1, ZNF207, PAFAH1B1, ACTR3, MYO1B, MYH9, EEA1, FLNB, CSPG5, RALB, RAB27B, GPD1L, FLOT2, CFL1, ASPH, SNCA, ARHGAP21, FYN, CPLX2, ANXA2, MID1, SLC6A11, SRC, TACC1, RAB8B, PICALM, ANXA1, STX18, STX7, AGFG1, GLUL, PFN1, SRI, DBN1, STX12, ATOX1, FLNA, CAV1, RAB5B…	2746, 55740, 58533, 9607, 90865, 22999, 3920, 201475, 6546, 3688, 6529, 6814, 22919, 51715, 4641, 2010, 348, 307, 10577, 10494, 10938, 7756, 5048, 10096, 4430, 4627, 8411, 2317, 10675, 5899, 5874, 23171, 2319, 1072, 444, 6622, 57584, 2534, 10814, 302, 4281, 6538, 6714, 6867, 51762, 8301, 301, 53407, 8417, 3267, 2752, 5216, 6717, 1627, 23673, 475, 2316, 857, 5869, 5898, 55062, 1191, 4659, 7094, 14…	14661, 13800, 72183, 27220, 77125, 116837, 16784, 19328, 20541, 16412, 232333, 20912, 13589, 19335, 17913, 13726, 11816, 11746, 67963, 59041, 13660, 22680, 18472, 74117, 17912, 17886, 216238, 286940, 29873, 64143, 80718, 333433, 14252, 12631, 65973, 20617, 71435, 14360, 12890, 12306, 17318, 243616, 20779, 320165, 235442, 233489, 16952, 71116, 53331, 15463, 14645, 18643, 109552, 56320, 100226, 119…
single organism signaling	GO:0044700	1.04403e-08	170	119.968	5860	GLUD1, ENAH, PSME1, SNX6, CARTPT, IL33, BAG3, RIMS1, ELMO2, RAB12, SH3BGRL, GNG7, SLC8A1, GFAP, CRK, ITGB1, SLC6A1, TMOD2, HSPB1, SPOCK2, RBP1, PDCD4, GNG12, PTPRD, ITGA6, RAB23, TJP1, SLC1A3, ITGB5, MYO1C, EMD, GDI2, ARPC5, GAP43, PRKG1, APOE, MPDZ, OSTF1, NCAM1, GNAI2, ROCK2, SCN2B, ANXA4, EPS15L1, GRIA4, DUSP3, PLCB4, STK25, CRABP1, PDLIM5, CDH2, PAFAH1B1, ACTR3, MYH9, GIT1, STMN1, EEA1, GNB2,…	2746, 55740, 5720, 58533, 9607, 90865, 9531, 22999, 63916, 201475, 6451, 2788, 6546, 2670, 1398, 3688, 6529, 29767, 3315, 9806, 5947, 27250, 55970, 5789, 3655, 51715, 7082, 6507, 3693, 4641, 2010, 2665, 10092, 2596, 5592, 348, 8777, 26578, 4684, 2771, 9475, 6327, 307, 58513, 2893, 1845, 5332, 10494, 1381, 10611, 1000, 5048, 10096, 4627, 28964, 3925, 8411, 2783, 2317, 10675, 5331, 5899, 5874, 2317…	14661, 13800, 19186, 72183, 27220, 77125, 29810, 116837, 140579, 19328, 56726, 14708, 20541, 14580, 12928, 16412, 232333, 50876, 15507, 94214, 19659, 18569, 14701, 19266, 16403, 19335, 21872, 20512, 16419, 17913, 13726, 14569, 67771, 14432, 19091, 11816, 17475, 20409, 17967, 14678, 19878, 72821, 11746, 13859, 14802, 72349, 18798, 59041, 12903, 56376, 12558, 18472, 74117, 17886, 216963, 16765, 216…
signaling	GO:0023052	1.11943e-08	170	120.07	5865	GLUD1, ENAH, PSME1, SNX6, CARTPT, IL33, BAG3, RIMS1, ELMO2, RAB12, SH3BGRL, GNG7, SLC8A1, GFAP, CRK, ITGB1, SLC6A1, TMOD2, HSPB1, SPOCK2, RBP1, PDCD4, GNG12, PTPRD, ITGA6, RAB23, TJP1, SLC1A3, ITGB5, MYO1C, EMD, GDI2, ARPC5, GAP43, PRKG1, APOE, MPDZ, OSTF1, NCAM1, GNAI2, ROCK2, SCN2B, ANXA4, EPS15L1, GRIA4, DUSP3, PLCB4, STK25, CRABP1, PDLIM5, CDH2, PAFAH1B1, ACTR3, MYH9, GIT1, STMN1, EEA1, GNB2,…	2746, 55740, 5720, 58533, 9607, 90865, 9531, 22999, 63916, 201475, 6451, 2788, 6546, 2670, 1398, 3688, 6529, 29767, 3315, 9806, 5947, 27250, 55970, 5789, 3655, 51715, 7082, 6507, 3693, 4641, 2010, 2665, 10092, 2596, 5592, 348, 8777, 26578, 4684, 2771, 9475, 6327, 307, 58513, 2893, 1845, 5332, 10494, 1381, 10611, 1000, 5048, 10096, 4627, 28964, 3925, 8411, 2783, 2317, 10675, 5331, 5899, 5874, 2317…	14661, 13800, 19186, 72183, 27220, 77125, 29810, 116837, 140579, 19328, 56726, 14708, 20541, 14580, 12928, 16412, 232333, 50876, 15507, 94214, 19659, 18569, 14701, 19266, 16403, 19335, 21872, 20512, 16419, 17913, 13726, 14569, 67771, 14432, 19091, 11816, 17475, 20409, 17967, 14678, 19878, 72821, 11746, 13859, 14802, 72349, 18798, 59041, 12903, 56376, 12558, 18472, 74117, 17886, 216963, 16765, 216…
response to stimulus	GO:0050896	1.12612e-08	211	160.319	7831	PRDX6, ENAH, PSME1, SNX6, CARTPT, IL33, BAG3, RIMS1, ELMO2, LAMP2, RAB12, COQ7, SH3BGRL, GNG7, PARVA, SLC8A1, GFAP, PFAS, CRK, ITGB1, SLC6A1, STXBP3, TMOD2, TPM1, HSPB1, SPOCK2, RBP1, PDCD4, GNG12, HSPH1, PTPRD, ITGA6, RAB23, TJP1, SLC1A3, ITGB5, MYO1C, EMD, GDI2, ARPC5, GAP43, PRKG1, APOE, LAMB2, OSTF1, NCAM1, GNAI2, ROCK2, EPHX1, CRYZ, SCN2B, ANXA4, EPS15L1, NPC2, GRIA4, DUSP3, PLCB4, STK25, CR…	9588, 55740, 5720, 58533, 9607, 90865, 9531, 22999, 63916, 3920, 201475, 10229, 6451, 2788, 55742, 6546, 2670, 5198, 1398, 3688, 6529, 6814, 29767, 7168, 3315, 9806, 5947, 27250, 55970, 10808, 5789, 3655, 51715, 7082, 6507, 3693, 4641, 2010, 2665, 10092, 2596, 5592, 348, 3913, 26578, 4684, 2771, 9475, 2052, 1429, 6327, 307, 58513, 10577, 2893, 1845, 5332, 10494, 1381, 1000, 10938, 5048, 10096, 46…	11758, 13800, 19186, 72183, 27220, 77125, 29810, 116837, 140579, 16784, 19328, 12850, 56726, 14708, 57342, 20541, 14580, 237823, 12928, 16412, 232333, 20912, 50876, 22004, 15507, 94214, 19659, 18569, 14701, 15505, 19266, 16403, 19335, 21872, 20512, 16419, 17913, 13726, 14569, 67771, 14432, 19091, 11816, 16779, 20409, 17967, 14678, 19878, 13849, 12972, 72821, 11746, 13859, 67963, 14802, 72349, 187…
endocytosis	GO:0006897	1.15675e-08	33	10.7685	526	ELMO2, CRK, ITGB1, MYO1C, ARPC5, APOE, EPS15L1, PACSIN3, EHD1, ACTR3, EEA1, CFL1, SNCA, FYN, CORO1C, SRC, PICALM, TGM2, CAV1, RAB5B, ARPC3, NECAP2, EPS15, CORO1A, ABI1, RAB7A, ANXA3, SMAP1, CD63, SNX2, MAPK3, GRB2, ARRB1	63916, 1398, 3688, 4641, 10092, 348, 58513, 29763, 10938, 10096, 8411, 1072, 6622, 2534, 23603, 6714, 8301, 7052, 857, 5869, 10094, 55707, 2060, 11151, 10006, 7879, 306, 60682, 967, 6643, 5595, 2885, 408	140579, 12928, 16412, 17913, 67771, 11816, 13859, 80708, 13660, 74117, 216238, 12631, 20617, 14360, 23790, 20779, 233489, 21817, 12389, 19344, 56378, 66147, 13858, 12721, 11308, 19349, 11745, 98366, 12512, 67804, 26417, 14784, 109689
cell communication	GO:0007154	1.71238e-08	171	121.647	5942	GLUD1, ENAH, PSME1, SNX6, CARTPT, IL33, BAG3, RIMS1, ELMO2, RAB12, SH3BGRL, GNG7, SLC8A1, GFAP, CRK, ITGB1, SLC6A1, TMOD2, HSPB1, SPOCK2, RBP1, PDCD4, GNG12, PTPRD, ITGA6, RAB23, TJP1, SLC1A3, ITGB5, MYO1C, EMD, GDI2, ARPC5, GAP43, PRKG1, APOE, MPDZ, OSTF1, NCAM1, GNAI2, ROCK2, SCN2B, ANXA4, EPS15L1, GRIA4, DUSP3, PLCB4, STK25, CRABP1, PDLIM5, CDH2, PAFAH1B1, ACTR3, MYH9, GIT1, STMN1, EEA1, GNB2,…	2746, 55740, 5720, 58533, 9607, 90865, 9531, 22999, 63916, 201475, 6451, 2788, 6546, 2670, 1398, 3688, 6529, 29767, 3315, 9806, 5947, 27250, 55970, 5789, 3655, 51715, 7082, 6507, 3693, 4641, 2010, 2665, 10092, 2596, 5592, 348, 8777, 26578, 4684, 2771, 9475, 6327, 307, 58513, 2893, 1845, 5332, 10494, 1381, 10611, 1000, 5048, 10096, 4627, 28964, 3925, 8411, 2783, 2317, 10675, 5331, 5899, 5874, 2317…	14661, 13800, 19186, 72183, 27220, 77125, 29810, 116837, 140579, 19328, 56726, 14708, 20541, 14580, 12928, 16412, 232333, 50876, 15507, 94214, 19659, 18569, 14701, 19266, 16403, 19335, 21872, 20512, 16419, 17913, 13726, 14569, 67771, 14432, 19091, 11816, 17475, 20409, 17967, 14678, 19878, 72821, 11746, 13859, 14802, 72349, 18798, 59041, 12903, 56376, 12558, 18472, 74117, 17886, 216963, 16765, 216…
regulation of transport	GO:0051049	2.18824e-08	61	29.1731	1425	GLUD1, CARTPT, IL33, RIMS1, SLC8A1, GFAP, AHNAK, ITGB1, SLC6A1, STXBP3, RAB23, MYO1C, EMD, APOE, GNAI2, SCN2B, ANXA4, PACSIN3, EHD1, RALB, RAB27B, GPD1L, UTRN, ASPH, SNCA, CPLX2, ANXA2, SRC, SNTA1, CLIC4, RAB8B, PICALM, ANXA1, FHL1, GLUL, AKAP7, SRI, FLNA, CAV1, RAB5B, RALA, PPP1R12A, CLIC6, SCN7A, S100A1, SLC16A1, ATP1B3, SORBS1, MTOR, GPM6B, RAB7A, ATP1A1, FXYD1, MINK1, SMAP1, CD63, CAMK1, SLC9…	2746, 9607, 90865, 22999, 6546, 2670, 79026, 3688, 6529, 6814, 51715, 4641, 2010, 348, 2771, 6327, 307, 29763, 10938, 5899, 5874, 23171, 7402, 444, 6622, 10814, 302, 6714, 6640, 25932, 51762, 8301, 301, 2273, 2752, 9465, 6717, 2316, 857, 5869, 5898, 4659, 54102, 6332, 6271, 6566, 483, 10580, 2475, 2824, 7879, 476, 5348, 50488, 60682, 967, 8536, 9368, 5595, 55075, 408	14661, 27220, 77125, 116837, 20541, 14580, 66395, 16412, 232333, 20912, 19335, 17913, 13726, 11816, 14678, 72821, 11746, 80708, 13660, 64143, 80718, 333433, 22288, 65973, 20617, 12890, 12306, 20779, 20648, 29876, 235442, 233489, 16952, 14199, 14645, 432442, 109552, 192176, 12389, 19344, 56044, 17931, 209195, 20272, 20193, 20501, 11933, 20411, 56717, 14758, 19349, 11928, 56188, 50932, 98366, 12512…
neuron development	GO:0048666	4.26433e-08	45	18.7527	916	ENAH, GFAP, ITGB1, PTPRD, SLC1A3, GAP43, PRKG1, APOE, LAMB2, NCAM1, ROCK2, STK25, PDLIM5, EHD1, PAFAH1B1, ACTR3, MYH9, STMN1, CSPG5, COL5A1, CFL1, LGALS1, FYN, SRC, PICALM, HERC1, MYL9, EPHA4, MYH14, DBN1, TLN1, CTNNA1, PAK2, LAMC1, VIM, DAG1, PTK7, ARHGDIA, MINK1, CAMK1, PPP1R9B, PLXNB2, MAPK3, GRB2, PAK3	55740, 2670, 3688, 5789, 6507, 2596, 5592, 348, 3913, 4684, 9475, 10494, 10611, 10938, 5048, 10096, 4627, 3925, 10675, 1289, 1072, 3956, 2534, 6714, 8301, 8925, 10398, 2043, 79784, 1627, 7094, 1495, 5062, 3915, 7431, 1605, 5754, 396, 50488, 8536, 84687, 23654, 5595, 2885, 5063	13800, 14580, 16412, 19266, 20512, 14432, 19091, 11816, 16779, 17967, 19878, 59041, 56376, 13660, 18472, 74117, 17886, 16765, 29873, 12831, 12631, 16852, 14360, 20779, 233489, 235439, 98932, 13838, 71960, 56320, 21894, 12385, 224105, 226519, 22352, 13138, 71461, 192662, 50932, 52163, 217124, 140570, 26417, 14784, 18481
regulation of body fluid levels	GO:0050878	4.64793e-08	37	13.7779	673	LAMP2, SLC8A1, CRK, ITGB1, STXBP3, HSPB1, ITGA6, PRKG1, APOE, GNAI2, EHD1, MYH9, CFL1, FYN, ANXA2, SLC7A8, SRC, ANXA5, MYL9, PFN1, SLC3A2, FLNA, CAV1, CXADR, CLU, TLN1, SLC16A1, ATP1B3, VCL, CD63, APRT, EHD3, CSRP1, MAPK3, GRB2, SLC7A5, ARRB1	3920, 6546, 1398, 3688, 6814, 3315, 3655, 5592, 348, 2771, 10938, 4627, 1072, 2534, 302, 23428, 6714, 308, 10398, 5216, 6520, 2316, 857, 1525, 1191, 7094, 6566, 483, 7414, 967, 353, 30845, 1465, 5595, 2885, 8140, 408	16784, 20541, 12928, 16412, 20912, 15507, 16403, 19091, 11816, 14678, 13660, 17886, 12631, 14360, 12306, 50934, 20779, 11747, 98932, 18643, 17254, 192176, 12389, 13052, 12759, 21894, 20501, 11933, 22330, 12512, 11821, 57440, 13007, 26417, 14784, 20539, 109689
regulation of actin filament-based process	GO:0032970	4.91101e-08	22	5.58895	273	DSTN, CRK, TPM1, ARPC5, ROCK2, SCN2B, ACTR3, TWF1, GPD1L, CFL1, SNTA1, RDX, PFN1, SRI, ARPC3, MTOR, CORO1A, GPM6B, ATP1A1, IQGAP2, GRB2, PAK3	11034, 1398, 7168, 10092, 9475, 6327, 10096, 5756, 23171, 1072, 6640, 5962, 5216, 6717, 10094, 2475, 11151, 2824, 476, 10788, 2885, 5063	56431, 12928, 22004, 67771, 19878, 72821, 74117, 19230, 333433, 12631, 20648, 19684, 18643, 109552, 56378, 56717, 12721, 14758, 11928, 544963, 14784, 18481
positive regulation of cellular component organization	GO:0051130	5.04455e-08	39	15.0472	735	DSTN, ITGB1, TPM1, PTPRD, MYO1C, ARPC5, APOE, ROCK2, STK25, EHD1, PAFAH1B1, ACTR3, CFL1, SNCA, FYN, ANXA2, NES, SRC, RAB8B, ANXA1, CLIP1, EPHA4, PFN1, ARPC3, RALA, CLU, SORBS1, MTOR, CORO1A, PTK7, ARHGDIA, CD63, CAMK1, IQGAP2, PLXNB2, MAPK3, GRB2, PAK3, ARRB1	11034, 3688, 7168, 5789, 4641, 10092, 348, 9475, 10494, 10938, 5048, 10096, 1072, 6622, 2534, 302, 10763, 6714, 51762, 301, 6249, 2043, 5216, 10094, 5898, 1191, 10580, 2475, 11151, 5754, 396, 967, 8536, 10788, 23654, 5595, 2885, 5063, 408	56431, 16412, 22004, 19266, 17913, 67771, 11816, 19878, 59041, 13660, 18472, 74117, 12631, 20617, 14360, 12306, 18008, 20779, 235442, 16952, 56430, 13838, 18643, 56378, 56044, 12759, 20411, 56717, 12721, 71461, 192662, 12512, 52163, 544963, 140570, 26417, 14784, 18481, 109689
cell junction organization	GO:0034330	5.7993e-08	20	4.70864	230	TNS1, PARVA, ITGB1, ITGA6, TJP1, MYO1C, ROCK2, CDH2, SRC, RAB8B, FLNA, CXADR, TLN1, CTNNA1, LAMC1, SORBS1, VCL, GPM6B, ARHGEF6, FERMT2	7145, 55742, 3688, 3655, 7082, 4641, 9475, 1000, 6714, 51762, 2316, 1525, 7094, 1495, 3915, 10580, 7414, 2824, 9459, 10979	21961, 57342, 16412, 16403, 21872, 17913, 19878, 12558, 20779, 235442, 192176, 13052, 21894, 12385, 226519, 20411, 22330, 14758, 73341, 218952
single-multicellular organism process	GO:0044707	5.83403e-08	176	128.3	6267	SLMAP, GLUD1, ENAH, CARTPT, IL33, BAG3, RIMS1, LAMP2, COQ7, GNG7, PARVA, SLC8A1, GFAP, CRK, ITGB1, SLC6A1, STXBP3, TMOD2, TPM1, HSPB1, SPOCK2, GNG12, PTPRD, ITGA6, RAB23, TJP1, SLC1A3, ITGB5, EMD, GAP43, PRKG1, APOE, LAMB2, MPDZ, OSTF1, NCAM1, GNAI2, ROCK2, CRYZ, SCN2B, ANXA4, DUSP3, STK25, CRABP1, PDLIM5, CDH2, CSRP2, EHD1, PAFAH1B1, ACTR3, MYH9, STMN1, FLNB, CSPG5, PLCB3, BASP1, ALDOC, COL5A1, …	7871, 2746, 55740, 9607, 90865, 9531, 22999, 3920, 10229, 2788, 55742, 6546, 2670, 1398, 3688, 6529, 6814, 29767, 7168, 3315, 9806, 55970, 5789, 3655, 51715, 7082, 6507, 3693, 2010, 2596, 5592, 348, 3913, 8777, 26578, 4684, 2771, 9475, 1429, 6327, 307, 1845, 10494, 1381, 10611, 1000, 1466, 10938, 5048, 10096, 4627, 3925, 2317, 10675, 5331, 10409, 230, 1289, 23171, 2319, 1072, 3956, 7402, 444, 662…	83997, 14661, 13800, 27220, 77125, 29810, 116837, 16784, 12850, 14708, 57342, 20541, 14580, 12928, 16412, 232333, 20912, 50876, 22004, 15507, 94214, 14701, 19266, 16403, 19335, 21872, 20512, 16419, 13726, 14432, 19091, 11816, 16779, 17475, 20409, 17967, 14678, 19878, 12972, 72821, 11746, 72349, 59041, 12903, 56376, 12558, 13008, 13660, 18472, 74117, 17886, 16765, 286940, 29873, 18797, 70350, 1167…
regulation of protein polymerization	GO:0032271	8.40791e-08	15	2.70235	132	MAPRE1, ARPC5, ACTR3, STMN1, TWF1, SNCA, RDX, CLIP1, PFN1, ARPC3, MTOR, CORO1A, IQGAP2, GRB2, PAK3	22919, 10092, 10096, 3925, 5756, 6622, 5962, 6249, 5216, 10094, 2475, 11151, 10788, 2885, 5063	13589, 67771, 74117, 16765, 19230, 20617, 19684, 56430, 18643, 56378, 56717, 12721, 544963, 14784, 18481
locomotion	GO:0040011	1.05286e-07	60	29.7463	1453	ENAH, IL33, ELMO2, TNS1, PARVA, ITGB1, TPM1, HSPB1, ITGA6, MYO1C, GAP43, PRKG1, APOE, LAMB2, NCAM1, ROCK2, CDH2, MSN, PAFAH1B1, MYH9, COL5A1, CFL1, SNCA, FYN, SLC7A8, SRC, CLIC4, LSP1, MYL9, EPHA4, PFN1, MYH14, SLC3A2, CAV1, CXADR, RALA, TLN1, CTNNA1, TNS3, PAK2, LAMC1, SLC16A1, ATP1B3, SBDS, CORO1A, VCL, DAG1, PTK7, ARHGDIA, ANXA3, MINK1, CD63, SORD, SLC9A3R1, PPP1R9B, PLXNB2, MAPK3, GRB2, GPR37…	55740, 90865, 63916, 7145, 55742, 3688, 7168, 3315, 3655, 4641, 2596, 5592, 348, 3913, 4684, 9475, 1000, 4478, 5048, 4627, 1289, 1072, 6622, 2534, 23428, 6714, 25932, 4046, 10398, 2043, 5216, 79784, 6520, 857, 1525, 5898, 7094, 1495, 64759, 5062, 3915, 6566, 483, 51119, 11151, 7414, 1605, 5754, 396, 306, 50488, 967, 6652, 9368, 84687, 23654, 5595, 2885, 2861, 8140	13800, 77125, 140579, 21961, 57342, 16412, 22004, 15507, 16403, 17913, 14432, 19091, 11816, 16779, 17967, 19878, 12558, 17698, 18472, 17886, 12831, 12631, 20617, 14360, 50934, 20779, 29876, 16985, 98932, 13838, 18643, 71960, 17254, 12389, 13052, 56044, 21894, 12385, 319939, 224105, 226519, 20501, 11933, 66711, 12721, 22330, 13138, 71461, 192662, 11745, 50932, 12512, 20322, 26941, 217124, 140570, …
small molecule metabolic process	GO:0044281	1.18225e-07	108	67.8044	3312	GLUD1, PSME1, SUCLG2, GLDC, COQ7, GNG7, PFAS, CRK, TPM1, SPOCK2, RBP1, GNG12, RAB23, SLC1A3, MYO1C, GDI2, PRKG1, APOE, GNAI2, FADS2, PYGL, NPC2, DHRS4, PLCB4, ACSF2, EHD1, PAFAH1B1, MYH9, GIT1, GNB2, CSPG5, PLCB3, DECR1, RALB, ALDOC, ALDH1L1, NT5C, RAB27B, GPD1L, MAGI3, SNCA, ARHGAP21, NT5C3B, SLC7A8, GALK1, RPE, EEF1A1, ABCA8, LDHB, OPLAH, ALDH2, RAB8B, ECH1, ANXA1, ETFDH, HERC1, DKK3, DBI, CBR3…	2746, 5720, 8801, 2731, 10229, 2788, 5198, 1398, 7168, 9806, 5947, 55970, 51715, 6507, 4641, 2665, 5592, 348, 2771, 9415, 5836, 10577, 10901, 5332, 80221, 10938, 5048, 4627, 28964, 2783, 10675, 5331, 1666, 5899, 230, 10840, 30833, 5874, 23171, 260425, 6622, 57584, 115024, 23428, 2584, 6120, 1915, 10351, 3945, 26873, 217, 51762, 1891, 301, 2110, 8925, 27122, 1622, 874, 129607, 132, 2043, 445, 3267…	14661, 19186, 20917, 104174, 12850, 14708, 237823, 12928, 22004, 94214, 19659, 14701, 19335, 20512, 17913, 14569, 19091, 11816, 14678, 56473, 110095, 67963, 28200, 18798, 264895, 13660, 18472, 17886, 216963, 14693, 29873, 18797, 67460, 64143, 11676, 107747, 50773, 80718, 333433, 99470, 20617, 71435, 68106, 50934, 14635, 66646, 13627, 27404, 16832, 75475, 11669, 235442, 51798, 16952, 66841, 235439…
regulation of metal ion transport	GO:0010959	1.34065e-07	20	4.95431	242	SLC8A1, AHNAK, GNAI2, SCN2B, PACSIN3, GPD1L, UTRN, ASPH, SNCA, SNTA1, FHL1, AKAP7, SRI, CAV1, S100A1, ATP1B3, ATP1A1, FXYD1, CD63, SLC9A3R1	6546, 79026, 2771, 6327, 29763, 23171, 7402, 444, 6622, 6640, 2273, 9465, 6717, 857, 6271, 483, 476, 5348, 967, 9368	20541, 66395, 14678, 72821, 80708, 333433, 22288, 65973, 20617, 20648, 14199, 432442, 109552, 12389, 20193, 11933, 11928, 56188, 12512, 26941
actin filament-based movement	GO:0030048	1.41892e-07	13	2.06771	101	PARVA, TPM1, SCN2B, MYO1B, MYH9, GPD1L, SNTA1, SRI, MYH14, TPM3, VIM, ATP1A1, TPM4	55742, 7168, 6327, 4430, 4627, 23171, 6640, 6717, 79784, 7170, 7431, 476, 7171	57342, 22004, 72821, 17912, 17886, 333433, 20648, 109552, 71960, 59069, 22352, 11928, 326618
nervous system development	GO:0007399	1.51571e-07	73	39.7778	1943	GLUD1, ENAH, BAG3, COQ7, GFAP, ITGB1, TMOD2, SPOCK2, GNG12, PTPRD, RAB23, SLC1A3, GAP43, PRKG1, APOE, LAMB2, MPDZ, NCAM1, ROCK2, SCN2B, STK25, PDLIM5, CDH2, EHD1, PAFAH1B1, ACTR3, MYH9, STMN1, CSPG5, BASP1, COL5A1, CFL1, LGALS1, FYN, CPLX2, NES, SLC6A11, SRC, TACC1, PICALM, ANXA1, HERC1, MYL9, EPHA4, PFN1, MYH14, DBN1, GMFB, GNB4, CLU, CCDC85C, TLN1, CTNNA1, PAK2, PTS, LAMC1, S100A1, GPM6B, VIM, …	2746, 55740, 9531, 10229, 2670, 3688, 29767, 9806, 55970, 5789, 51715, 6507, 2596, 5592, 348, 3913, 8777, 4684, 9475, 6327, 10494, 10611, 1000, 10938, 5048, 10096, 4627, 3925, 10675, 10409, 1289, 1072, 3956, 2534, 10814, 10763, 6538, 6714, 6867, 8301, 301, 8925, 10398, 2043, 5216, 79784, 1627, 2764, 59345, 1191, 317762, 7094, 1495, 5062, 5805, 3915, 6271, 2824, 7431, 1605, 9118, 5754, 396, 50488,…	14661, 13800, 29810, 12850, 14580, 16412, 50876, 94214, 14701, 19266, 19335, 20512, 14432, 19091, 11816, 16779, 17475, 17967, 19878, 72821, 59041, 56376, 12558, 13660, 18472, 74117, 17886, 16765, 29873, 70350, 12831, 12631, 16852, 14360, 12890, 18008, 243616, 20779, 320165, 233489, 16952, 235439, 98932, 13838, 18643, 71960, 56320, 63985, 14696, 12759, 668158, 21894, 12385, 224105, 19286, 226519, …
cellular component biogenesis	GO:0044085	1.95695e-07	77	43.1352	2107	RIMS1, TNS1, PARVA, AHNAK, ITGB1, SLC6A1, STXBP3, TPM1, SPOCK2, MAPRE1, PTPRD, ITGA6, RAB23, TJP1, ITGB5, MYO1C, ARPC5, GAP43, APOE, TBCA, ROCK2, CRYZ, DHRS4, PDLIM5, CDH2, EHD1, PAFAH1B1, ACTR3, MYO1B, STMN1, TWF1, DECR1, RALB, ALDOC, SNCA, ANXA2, ANXA6, SRC, RDX, RAB8B, PICALM, CLIP1, STX7, GLUL, SLC9A3R2, PFN1, TGM2, KCTD8, FLNA, CAV1, MGST1, ARPC3, RALA, CLU, TLN1, CTNNA1, LAMC1, EPS15, SORBS…	22999, 7145, 55742, 79026, 3688, 6529, 6814, 7168, 9806, 22919, 5789, 3655, 51715, 7082, 3693, 4641, 10092, 2596, 348, 6902, 9475, 1429, 10901, 10611, 1000, 10938, 5048, 10096, 4430, 3925, 5756, 1666, 5899, 230, 6622, 302, 309, 6714, 5962, 51762, 8301, 6249, 8417, 2752, 9351, 5216, 7052, 386617, 2316, 857, 4257, 10094, 5898, 1191, 7094, 1495, 3915, 2060, 10580, 2475, 51119, 11151, 7414, 3306, 149…	116837, 21961, 57342, 66395, 16412, 232333, 20912, 22004, 94214, 13589, 19266, 16403, 19335, 21872, 16419, 17913, 67771, 14432, 11816, 21371, 19878, 12972, 28200, 56376, 12558, 13660, 18472, 74117, 17912, 16765, 19230, 67460, 64143, 11676, 20617, 12306, 11749, 20779, 19684, 235442, 233489, 56430, 53331, 14645, 65962, 18643, 21817, 243043, 192176, 12389, 56615, 56378, 56044, 12759, 21894, 12385, 2…
cell junction assembly	GO:0034329	2.01217e-07	18	4.15589	203	TNS1, PARVA, ITGB1, ITGA6, TJP1, MYO1C, ROCK2, CDH2, SRC, FLNA, TLN1, CTNNA1, LAMC1, SORBS1, VCL, GPM6B, ARHGEF6, FERMT2	7145, 55742, 3688, 3655, 7082, 4641, 9475, 1000, 6714, 2316, 7094, 1495, 3915, 10580, 7414, 2824, 9459, 10979	21961, 57342, 16412, 16403, 21872, 17913, 19878, 12558, 20779, 192176, 21894, 12385, 226519, 20411, 22330, 14758, 73341, 218952
cell adhesion	GO:0007155	2.63467e-07	47	21.3322	1042	PARVA, ITGB1, STXBP3, TPM1, HSPB1, SPOCK2, LPP, PTPRD, ITGA6, ITGB5, PRKG1, LAMB2, MPDZ, NCAM1, ROCK2, EMB, CDH2, MSN, MYH9, COL5A1, FLOT2, LGALS1, UTRN, SRC, NID1, MYL9, EPHA4, ASS1, TGM2, ARHGDIB, FLNA, CXADR, PPP1R12A, TLN1, CTNNA1, LAMC1, SORBS1, CORO1A, VCL, GPM6B, DAG1, PTK7, ARHGDIA, MINK1, CD63, CSRP1, FERMT2	55742, 3688, 6814, 7168, 3315, 9806, 4026, 5789, 3655, 3693, 5592, 3913, 8777, 4684, 9475, 133418, 1000, 4478, 4627, 1289, 2319, 3956, 7402, 6714, 4811, 10398, 2043, 445, 7052, 397, 2316, 1525, 4659, 7094, 1495, 3915, 10580, 11151, 7414, 2824, 1605, 5754, 396, 50488, 967, 1465, 10979	57342, 16412, 20912, 22004, 15507, 94214, 210126, 19266, 16403, 16419, 19091, 16779, 17475, 17967, 19878, 13723, 12558, 17698, 17886, 12831, 14252, 16852, 22288, 20779, 18073, 98932, 13838, 11898, 21817, 11857, 192176, 13052, 17931, 21894, 12385, 226519, 20411, 12721, 22330, 14758, 13138, 71461, 192662, 50932, 12512, 13007, 218952
biological adhesion	GO:0022610	3.02648e-07	47	21.4345	1047	PARVA, ITGB1, STXBP3, TPM1, HSPB1, SPOCK2, LPP, PTPRD, ITGA6, ITGB5, PRKG1, LAMB2, MPDZ, NCAM1, ROCK2, EMB, CDH2, MSN, MYH9, COL5A1, FLOT2, LGALS1, UTRN, SRC, NID1, MYL9, EPHA4, ASS1, TGM2, ARHGDIB, FLNA, CXADR, PPP1R12A, TLN1, CTNNA1, LAMC1, SORBS1, CORO1A, VCL, GPM6B, DAG1, PTK7, ARHGDIA, MINK1, CD63, CSRP1, FERMT2	55742, 3688, 6814, 7168, 3315, 9806, 4026, 5789, 3655, 3693, 5592, 3913, 8777, 4684, 9475, 133418, 1000, 4478, 4627, 1289, 2319, 3956, 7402, 6714, 4811, 10398, 2043, 445, 7052, 397, 2316, 1525, 4659, 7094, 1495, 3915, 10580, 11151, 7414, 2824, 1605, 5754, 396, 50488, 967, 1465, 10979	57342, 16412, 20912, 22004, 15507, 94214, 210126, 19266, 16403, 16419, 19091, 16779, 17475, 17967, 19878, 13723, 12558, 17698, 17886, 12831, 14252, 16852, 22288, 20779, 18073, 98932, 13838, 11898, 21817, 11857, 192176, 13052, 17931, 21894, 12385, 226519, 20411, 12721, 22330, 14758, 13138, 71461, 192662, 50932, 12512, 13007, 218952
cell morphogenesis involved in neuron differentiation	GO:0048667	3.12083e-07	33	12.3858	605	ENAH, ITGB1, PTPRD, SLC1A3, GAP43, APOE, LAMB2, NCAM1, ROCK2, STK25, PDLIM5, PAFAH1B1, ACTR3, MYH9, STMN1, COL5A1, CFL1, FYN, SRC, PICALM, MYL9, EPHA4, MYH14, TLN1, PAK2, LAMC1, DAG1, ARHGDIA, MINK1, PLXNB2, MAPK3, GRB2, PAK3	55740, 3688, 5789, 6507, 2596, 348, 3913, 4684, 9475, 10494, 10611, 5048, 10096, 4627, 3925, 1289, 1072, 2534, 6714, 8301, 10398, 2043, 79784, 7094, 5062, 3915, 1605, 396, 50488, 23654, 5595, 2885, 5063	13800, 16412, 19266, 20512, 14432, 11816, 16779, 17967, 19878, 59041, 56376, 18472, 74117, 17886, 16765, 12831, 12631, 14360, 20779, 233489, 98932, 13838, 71960, 21894, 224105, 226519, 13138, 192662, 50932, 140570, 26417, 14784, 18481
homotypic cell-cell adhesion	GO:0034109	3.41661e-07	11	1.53543	75	STXBP3, HSPB1, PRKG1, MYH9, LGALS1, MYL9, FLNA, CXADR, TLN1, VCL, CSRP1	6814, 3315, 5592, 4627, 3956, 10398, 2316, 1525, 7094, 7414, 1465	20912, 15507, 19091, 17886, 16852, 98932, 192176, 13052, 21894, 22330, 13007
protein localization	GO:0008104	3.66333e-07	70	38.3652	1874	SNX6, IL33, RIMS1, RAB12, ITGB1, STXBP3, MAPRE1, RAB23, MYO1C, SELENBP1, EMD, GDI2, APOE, ANXA4, EHD1, ZNF207, PAFAH1B1, MYH9, FLNB, TWF1, RALB, RAB27B, GPD1L, FLOT2, ASPH, FYN, VPS26B, ANXA2, MID1, SRC, RDX, RAB8B, PICALM, ANXA1, STX18, STX7, AKAP7, SRI, DBN1, STX12, FLNA, CAV1, RAB5B, NECAP2, CLU, TLN1, CTNNA1, EPS15, ATP1B3, SORBS1, MTOR, VCL, GPM6B, RAB7A, TOLLIP, DAG1, ARHGDIA, CD63, CAMK1, …	58533, 90865, 22999, 201475, 3688, 6814, 22919, 51715, 4641, 8991, 2010, 2665, 348, 307, 10938, 7756, 5048, 4627, 2317, 5756, 5899, 5874, 23171, 2319, 444, 2534, 112936, 302, 4281, 6714, 5962, 51762, 8301, 301, 53407, 8417, 9465, 6717, 1627, 23673, 2316, 857, 5869, 55707, 1191, 7094, 1495, 2060, 483, 10580, 2475, 7414, 2824, 7879, 54472, 1605, 396, 967, 8536, 9559, 9368, 30845, 6238, 9570, 6643, …	72183, 77125, 116837, 19328, 16412, 20912, 13589, 19335, 17913, 20341, 13726, 14569, 11816, 11746, 13660, 22680, 18472, 17886, 286940, 19230, 64143, 80718, 333433, 14252, 65973, 14360, 69091, 12306, 17318, 20779, 19684, 235442, 233489, 16952, 71116, 53331, 432442, 109552, 56320, 100226, 192176, 12389, 19344, 66147, 12759, 21894, 12385, 13858, 11933, 20411, 56717, 22330, 14758, 19349, 54473, 13138…
Fc-gamma receptor signaling pathway involved in phagocytosis	GO:0038096	3.71942e-07	12	1.88346	92	ELMO2, CRK, MYO1C, ARPC5, ACTR3, CFL1, FYN, SRC, ARPC3, ABI1, MAPK3, GRB2	63916, 1398, 4641, 10092, 10096, 1072, 2534, 6714, 10094, 10006, 5595, 2885	140579, 12928, 17913, 67771, 74117, 12631, 14360, 20779, 56378, 11308, 26417, 14784
immune response-regulating cell surface receptor signaling pathway involved in phagocytosis	GO:0002433	3.71942e-07	12	1.88346	92	ELMO2, CRK, MYO1C, ARPC5, ACTR3, CFL1, FYN, SRC, ARPC3, ABI1, MAPK3, GRB2	63916, 1398, 4641, 10092, 10096, 1072, 2534, 6714, 10094, 10006, 5595, 2885	140579, 12928, 17913, 67771, 74117, 12631, 14360, 20779, 56378, 11308, 26417, 14784
Fc-gamma receptor signaling pathway	GO:0038094	3.71942e-07	12	1.88346	92	ELMO2, CRK, MYO1C, ARPC5, ACTR3, CFL1, FYN, SRC, ARPC3, ABI1, MAPK3, GRB2	63916, 1398, 4641, 10092, 10096, 1072, 2534, 6714, 10094, 10006, 5595, 2885	140579, 12928, 17913, 67771, 74117, 12631, 14360, 20779, 56378, 11308, 26417, 14784
multicellular organismal process	GO:0032501	3.93883e-07	178	133.357	6514	SLMAP, GLUD1, ENAH, CARTPT, IL33, BAG3, RIMS1, LAMP2, COQ7, GNG7, PARVA, SLC8A1, GFAP, CRK, ITGB1, SLC6A1, STXBP3, TMOD2, TPM1, HSPB1, SPOCK2, GNG12, PTPRD, ITGA6, RAB23, TJP1, SLC1A3, ITGB5, EMD, GAP43, PRKG1, APOE, LAMB2, MPDZ, OSTF1, NCAM1, GNAI2, ROCK2, CRYZ, SCN2B, ANXA4, DUSP3, STK25, CRABP1, PDLIM5, CDH2, CSRP2, EHD1, PAFAH1B1, ACTR3, MYH9, STMN1, FLNB, CSPG5, PLCB3, BASP1, ALDOC, COL5A1, …	7871, 2746, 55740, 9607, 90865, 9531, 22999, 3920, 10229, 2788, 55742, 6546, 2670, 1398, 3688, 6529, 6814, 29767, 7168, 3315, 9806, 55970, 5789, 3655, 51715, 7082, 6507, 3693, 2010, 2596, 5592, 348, 3913, 8777, 26578, 4684, 2771, 9475, 1429, 6327, 307, 1845, 10494, 1381, 10611, 1000, 1466, 10938, 5048, 10096, 4627, 3925, 2317, 10675, 5331, 10409, 230, 1289, 23171, 2319, 1072, 3956, 7402, 444, 662…	83997, 14661, 13800, 27220, 77125, 29810, 116837, 16784, 12850, 14708, 57342, 20541, 14580, 12928, 16412, 232333, 20912, 50876, 22004, 15507, 94214, 14701, 19266, 16403, 19335, 21872, 20512, 16419, 13726, 14432, 19091, 11816, 16779, 17475, 20409, 17967, 14678, 19878, 12972, 72821, 11746, 72349, 59041, 12903, 56376, 12558, 13008, 13660, 18472, 74117, 17886, 16765, 286940, 29873, 18797, 70350, 1167…
cell activation	GO:0001775	5.11021e-07	41	17.77	868	IL33, LAMP2, CRK, ITGB1, STXBP3, HSPB1, HSPH1, PRKG1, APOE, GNAI2, DUSP3, MYH9, CFL1, LGALS1, SNCA, FYN, CPLX2, B2M, SRC, ANXA1, ADK, MYL9, PFN1, FLNA, CAV1, CXADR, CLU, TLN1, PAK2, MTOR, CORO1A, VCL, TOLLIP, NCSTN, ANXA3, MINK1, CD63, CSRP1, MAPK3, GRB2, ARRB1	90865, 3920, 1398, 3688, 6814, 3315, 10808, 5592, 348, 2771, 1845, 4627, 1072, 3956, 6622, 2534, 10814, 567, 6714, 301, 132, 10398, 5216, 2316, 857, 1525, 1191, 7094, 5062, 2475, 11151, 7414, 54472, 23385, 306, 50488, 967, 1465, 5595, 2885, 408	77125, 16784, 12928, 16412, 20912, 15507, 15505, 19091, 11816, 14678, 72349, 17886, 12631, 16852, 20617, 14360, 12890, 12010, 20779, 16952, 11534, 98932, 18643, 192176, 12389, 13052, 12759, 21894, 224105, 56717, 12721, 22330, 54473, 59287, 11745, 50932, 12512, 13007, 26417, 14784, 109689
actin polymerization or depolymerization	GO:0008154	5.39866e-07	15	3.1118	152	ENAH, DSTN, ARPC5, ACTR3, TWF1, CFL1, RDX, PFN1, ARPC3, MTOR, CORO1A, ABI1, IQGAP2, GRB2, PAK3	55740, 11034, 10092, 10096, 5756, 1072, 5962, 5216, 10094, 2475, 11151, 10006, 10788, 2885, 5063	13800, 56431, 67771, 74117, 19230, 12631, 19684, 18643, 56378, 56717, 12721, 11308, 544963, 14784, 18481
Fc receptor mediated stimulatory signaling pathway	GO:0002431	5.95241e-07	12	1.96535	96	ELMO2, CRK, MYO1C, ARPC5, ACTR3, CFL1, FYN, SRC, ARPC3, ABI1, MAPK3, GRB2	63916, 1398, 4641, 10092, 10096, 1072, 2534, 6714, 10094, 10006, 5595, 2885	140579, 12928, 17913, 67771, 74117, 12631, 14360, 20779, 56378, 11308, 26417, 14784
regulation of neurotransmitter levels	GO:0001505	6.94668e-07	15	3.17321	155	RIMS1, GFAP, SLC6A1, SLC1A3, SNCA, CPLX2, SLC6A11, ALDH2, STX7, GLUL, STX12, ALDH9A1, GPM6B, MAOA, GAD2	22999, 2670, 6529, 6507, 6622, 10814, 6538, 217, 8417, 2752, 23673, 223, 2824, 4128, 2572	116837, 14580, 232333, 20512, 20617, 12890, 243616, 11669, 53331, 14645, 100226, 56752, 14758, 17161, 14417
anatomical structure development	GO:0048856	7.35085e-07	135	94.0704	4595	GLUD1, ENAH, CARTPT, BAG3, COQ7, PARVA, SLC8A1, GFAP, ITGB1, TMOD2, TPM1, HSPB1, SPOCK2, GNG12, PTPRD, ITGA6, RAB23, TJP1, SLC1A3, ITGB5, EMD, GAP43, PRKG1, APOE, LAMB2, MPDZ, NCAM1, ROCK2, SCN2B, ANXA4, DUSP3, STK25, PDLIM5, CDH2, MSN, EHD1, PAFAH1B1, ACTR3, MYH9, STMN1, FLNB, CSPG5, BASP1, ALDOC, COL5A1, FLOT2, CFL1, CNN3, PTBP1, LGALS1, UTRN, ASPH, FYN, PDLIM3, CPLX2, ANXA2, NES, SLC6A11, B2M,…	2746, 55740, 9607, 9531, 10229, 55742, 6546, 2670, 3688, 29767, 7168, 3315, 9806, 55970, 5789, 3655, 51715, 7082, 6507, 3693, 2010, 2596, 5592, 348, 3913, 8777, 4684, 9475, 6327, 307, 1845, 10494, 10611, 1000, 4478, 10938, 5048, 10096, 4627, 3925, 2317, 10675, 10409, 230, 1289, 2319, 1072, 1266, 5725, 3956, 7402, 444, 2534, 27295, 10814, 302, 10763, 6538, 567, 6714, 25932, 5962, 8407, 4811, 6867,…	14661, 13800, 27220, 29810, 12850, 57342, 20541, 14580, 16412, 50876, 22004, 15507, 94214, 14701, 19266, 16403, 19335, 21872, 20512, 16419, 13726, 14432, 19091, 11816, 16779, 17475, 17967, 19878, 72821, 11746, 72349, 59041, 56376, 12558, 17698, 13660, 18472, 74117, 17886, 16765, 286940, 29873, 70350, 11676, 12831, 14252, 12631, 71994, 19205, 16852, 22288, 65973, 14360, 53318, 12890, 12306, 18008,…
positive regulation of cell projection organization	GO:0031346	7.4571e-07	17	4.074	199	ITGB1, PTPRD, APOE, STK25, PAFAH1B1, ACTR3, FYN, RAB8B, EPHA4, PFN1, RALA, MTOR, PTK7, ARHGDIA, CAMK1, PLXNB2, PAK3	3688, 5789, 348, 10494, 5048, 10096, 2534, 51762, 2043, 5216, 5898, 2475, 5754, 396, 8536, 23654, 5063	16412, 19266, 11816, 59041, 18472, 74117, 14360, 235442, 13838, 18643, 56044, 56717, 71461, 192662, 52163, 140570, 18481
phagocytosis	GO:0006909	7.4571e-07	17	4.074	199	ELMO2, CRK, MYO1C, ARPC5, ACTR3, CFL1, FYN, CORO1C, SRC, TGM2, ARPC3, CORO1A, ABI1, RAB7A, ANXA3, MAPK3, GRB2	63916, 1398, 4641, 10092, 10096, 1072, 2534, 23603, 6714, 7052, 10094, 11151, 10006, 7879, 306, 5595, 2885	140579, 12928, 17913, 67771, 74117, 12631, 14360, 23790, 20779, 21817, 56378, 12721, 11308, 19349, 11745, 26417, 14784
synaptic transmission	GO:0007268	7.66171e-07	36	14.781	722	CARTPT, RIMS1, GNG7, GFAP, SLC6A1, TMOD2, GNG12, SLC1A3, APOE, GNAI2, SCN2B, GRIA4, PDLIM5, PAFAH1B1, EEA1, GNB2, CSPG5, PLCB3, SNCA, CPLX2, SLC6A11, ALDH2, DTNA, PICALM, STX7, GLUL, DBN1, STX12, NCALD, ALDH9A1, GPM6B, MAOA, MINK1, CAMK1, SLC1A4, GAD2	9607, 22999, 2788, 2670, 6529, 29767, 55970, 6507, 348, 2771, 6327, 2893, 10611, 5048, 8411, 2783, 10675, 5331, 6622, 10814, 6538, 217, 1837, 8301, 8417, 2752, 1627, 23673, 83988, 223, 2824, 4128, 50488, 8536, 6509, 2572	27220, 116837, 14708, 14580, 232333, 50876, 14701, 20512, 11816, 14678, 72821, 14802, 56376, 18472, 216238, 14693, 29873, 18797, 20617, 12890, 243616, 11669, 13527, 233489, 53331, 14645, 56320, 100226, 52589, 56752, 14758, 17161, 50932, 52163, 55963, 14417
platelet aggregation	GO:0070527	8.09047e-07	9	1.04409	51	STXBP3, HSPB1, PRKG1, MYH9, MYL9, FLNA, TLN1, VCL, CSRP1	6814, 3315, 5592, 4627, 10398, 2316, 7094, 7414, 1465	20912, 15507, 19091, 17886, 98932, 192176, 21894, 22330, 13007
cell morphogenesis involved in differentiation	GO:0000904	1.07314e-06	38	16.296	796	ENAH, PARVA, ITGB1, PTPRD, SLC1A3, GAP43, APOE, LAMB2, NCAM1, ROCK2, STK25, PDLIM5, PAFAH1B1, ACTR3, MYH9, STMN1, BASP1, COL5A1, CFL1, FYN, SRC, CLIC4, PICALM, MYL9, EPHA4, MYH14, FLNA, TLN1, PAK2, LAMC1, DAG1, ARHGDIA, MINK1, FERMT2, PLXNB2, MAPK3, GRB2, PAK3	55740, 55742, 3688, 5789, 6507, 2596, 348, 3913, 4684, 9475, 10494, 10611, 5048, 10096, 4627, 3925, 10409, 1289, 1072, 2534, 6714, 25932, 8301, 10398, 2043, 79784, 2316, 7094, 5062, 3915, 1605, 396, 50488, 10979, 23654, 5595, 2885, 5063	13800, 57342, 16412, 19266, 20512, 14432, 11816, 16779, 17967, 19878, 59041, 56376, 18472, 74117, 17886, 16765, 70350, 12831, 12631, 14360, 20779, 29876, 233489, 98932, 13838, 71960, 192176, 21894, 224105, 226519, 13138, 192662, 50932, 218952, 140570, 26417, 14784, 18481
cell part morphogenesis	GO:0032990	1.13245e-06	39	16.992	830	ENAH, COQ7, PARVA, ITGB1, PTPRD, RAB23, GAP43, APOE, LAMB2, NCAM1, ROCK2, STK25, PDLIM5, PAFAH1B1, ACTR3, MYH9, STMN1, COL5A1, CFL1, FYN, NES, SRC, RAB8B, PICALM, MYL9, EPHA4, MYH14, FLNA, TLN1, PAK2, LAMC1, ABI1, DAG1, ARHGDIA, MINK1, PLXNB2, MAPK3, GRB2, PAK3	55740, 10229, 55742, 3688, 5789, 51715, 2596, 348, 3913, 4684, 9475, 10494, 10611, 5048, 10096, 4627, 3925, 1289, 1072, 2534, 10763, 6714, 51762, 8301, 10398, 2043, 79784, 2316, 7094, 5062, 3915, 10006, 1605, 396, 50488, 23654, 5595, 2885, 5063	13800, 12850, 57342, 16412, 19266, 19335, 14432, 11816, 16779, 17967, 19878, 59041, 56376, 18472, 74117, 17886, 16765, 12831, 12631, 14360, 18008, 20779, 235442, 233489, 98932, 13838, 71960, 192176, 21894, 224105, 226519, 11308, 13138, 192662, 50932, 140570, 26417, 14784, 18481
single organism cell adhesion	GO:0098602	1.20618e-06	23	7.26768	355	PARVA, ITGB1, STXBP3, HSPB1, ITGA6, ITGB5, PRKG1, CDH2, MSN, MYH9, LGALS1, SRC, MYL9, ASS1, FLNA, CXADR, TLN1, CTNNA1, LAMC1, VCL, MINK1, CSRP1, FERMT2	55742, 3688, 6814, 3315, 3655, 3693, 5592, 1000, 4478, 4627, 3956, 6714, 10398, 445, 2316, 1525, 7094, 1495, 3915, 7414, 50488, 1465, 10979	57342, 16412, 20912, 15507, 16403, 16419, 19091, 12558, 17698, 17886, 16852, 20779, 98932, 11898, 192176, 13052, 21894, 12385, 226519, 22330, 50932, 13007, 218952
axon development	GO:0061564	1.33338e-06	30	11.3622	555	ENAH, ITGB1, GAP43, APOE, LAMB2, NCAM1, ROCK2, STK25, PAFAH1B1, MYH9, STMN1, CSPG5, COL5A1, CFL1, FYN, SRC, PICALM, MYL9, EPHA4, MYH14, TLN1, CTNNA1, PAK2, LAMC1, DAG1, ARHGDIA, PLXNB2, MAPK3, GRB2, PAK3	55740, 3688, 2596, 348, 3913, 4684, 9475, 10494, 5048, 4627, 3925, 10675, 1289, 1072, 2534, 6714, 8301, 10398, 2043, 79784, 7094, 1495, 5062, 3915, 1605, 396, 23654, 5595, 2885, 5063	13800, 16412, 14432, 11816, 16779, 17967, 19878, 59041, 18472, 17886, 16765, 29873, 12831, 12631, 14360, 20779, 233489, 98932, 13838, 71960, 21894, 12385, 224105, 226519, 13138, 192662, 140570, 26417, 14784, 18481
neuron projection morphogenesis	GO:0048812	1.37503e-06	32	12.611	616	ENAH, ITGB1, PTPRD, GAP43, APOE, LAMB2, NCAM1, ROCK2, STK25, PDLIM5, PAFAH1B1, ACTR3, MYH9, STMN1, COL5A1, CFL1, FYN, SRC, PICALM, MYL9, EPHA4, MYH14, TLN1, PAK2, LAMC1, DAG1, ARHGDIA, MINK1, PLXNB2, MAPK3, GRB2, PAK3	55740, 3688, 5789, 2596, 348, 3913, 4684, 9475, 10494, 10611, 5048, 10096, 4627, 3925, 1289, 1072, 2534, 6714, 8301, 10398, 2043, 79784, 7094, 5062, 3915, 1605, 396, 50488, 23654, 5595, 2885, 5063	13800, 16412, 19266, 14432, 11816, 16779, 17967, 19878, 59041, 56376, 18472, 74117, 17886, 16765, 12831, 12631, 14360, 20779, 233489, 98932, 13838, 71960, 21894, 224105, 226519, 13138, 192662, 50932, 140570, 26417, 14784, 18481
response to chemical	GO:0042221	1.41293e-06	113	75.502	3688	PRDX6, ENAH, SNX6, CARTPT, ELMO2, COQ7, GNG7, PARVA, SLC8A1, PFAS, CRK, ITGB1, SLC6A1, TPM1, HSPB1, GNG12, HSPH1, ITGA6, TJP1, SLC1A3, ITGB5, MYO1C, EMD, GAP43, APOE, LAMB2, NCAM1, GNAI2, ROCK2, EPHX1, CRYZ, SCN2B, DUSP3, EHD1, PAFAH1B1, ACTR3, MYH9, GNB2, FLNB, RALB, ALDOC, COL5A1, CFL1, LGALS1, ASPH, SNCA, FYN, ANXA2, SLC7A8, SLC6A11, B2M, EEF1A1, SRC, CLIC4, CTSC, ANXA5, LSP1, OPLAH, ALDH2, MY…	9588, 55740, 58533, 9607, 63916, 10229, 2788, 55742, 6546, 5198, 1398, 3688, 6529, 7168, 3315, 55970, 10808, 3655, 7082, 6507, 3693, 4641, 2010, 2596, 348, 3913, 4684, 2771, 9475, 2052, 1429, 6327, 1845, 10938, 5048, 10096, 4627, 2783, 2317, 5899, 230, 1289, 1072, 3956, 444, 6622, 2534, 302, 23428, 6538, 567, 1915, 6714, 25932, 1075, 308, 4046, 26873, 217, 26509, 301, 129607, 10398, 2043, 445, 27…	11758, 13800, 72183, 27220, 140579, 12850, 14708, 57342, 20541, 237823, 12928, 16412, 232333, 22004, 15507, 14701, 15505, 16403, 21872, 20512, 16419, 17913, 13726, 14432, 11816, 16779, 17967, 14678, 19878, 13849, 12972, 72821, 72349, 13660, 18472, 74117, 17886, 14693, 286940, 64143, 11676, 12831, 12631, 16852, 65973, 20617, 14360, 12306, 50934, 243616, 12010, 13627, 20779, 29876, 13032, 11747, 16…
positive regulation of cytoskeleton organization	GO:0051495	1.42371e-06	14	2.92755	143	DSTN, TPM1, ARPC5, ROCK2, ACTR3, CFL1, NES, CLIP1, PFN1, ARPC3, MTOR, CORO1A, IQGAP2, GRB2	11034, 7168, 10092, 9475, 10096, 1072, 10763, 6249, 5216, 10094, 2475, 11151, 10788, 2885	56431, 22004, 67771, 19878, 74117, 12631, 18008, 56430, 18643, 56378, 56717, 12721, 544963, 14784
single-organism catabolic process	GO:0044712	1.42593e-06	70	39.7982	1944	PRDX6, GLUD1, GLDC, CRK, ITGB1, TPM1, RAB23, MYO1C, GDI2, PRKG1, APOE, GNAI2, PYGL, PLCB4, EHD1, ZNF207, PAFAH1B1, MYH9, GIT1, GNB2, CSPG5, PLCB3, DECR1, RALB, ALDOC, ALDH1L1, COL5A1, NT5C, RAB27B, SNCA, ARHGAP21, GALK1, RPE, EEF1A1, ABCA8, ALDH2, RAB8B, ECH1, ANXA1, ETFDH, HERC1, CBR3, EPHA4, AGFG1, GLUL, PFN1, MYH14, ARHGDIB, RAB5B, RALA, ATP1B3, MTOR, MRAS, CTH, PLCD1, RAB7A, HKDC1, ARHGEF6, A…	9588, 2746, 2731, 1398, 3688, 7168, 51715, 4641, 2665, 5592, 348, 2771, 5836, 5332, 10938, 7756, 5048, 4627, 28964, 2783, 10675, 5331, 1666, 5899, 230, 10840, 1289, 30833, 5874, 6622, 57584, 2584, 6120, 1915, 10351, 217, 51762, 1891, 301, 2110, 8925, 874, 2043, 3267, 2752, 5216, 79784, 397, 5869, 5898, 483, 2475, 22808, 1491, 5333, 7879, 80201, 9459, 396, 60682, 6652, 645, 10788, 30845, 2184, 236…	11758, 14661, 104174, 12928, 16412, 22004, 19335, 17913, 14569, 19091, 11816, 14678, 110095, 18798, 13660, 22680, 18472, 17886, 216963, 14693, 29873, 18797, 67460, 64143, 11676, 107747, 12831, 50773, 80718, 20617, 71435, 14635, 66646, 13627, 27404, 11669, 235442, 51798, 16952, 66841, 235439, 109857, 13838, 15463, 14645, 18643, 71960, 11857, 19344, 56044, 11933, 56717, 17532, 107869, 18799, 19349,…
single-organism developmental process	GO:0044767	1.56645e-06	146	105.371	5147	GLUD1, ENAH, CARTPT, BAG3, COQ7, PARVA, SLC8A1, GFAP, ITGB1, TMOD2, TPM1, HSPB1, SPOCK2, PDCD4, GNG12, PTPRD, ITGA6, RAB23, TJP1, SLC1A3, ITGB5, EMD, GAP43, PRKG1, APOE, LAMB2, MPDZ, NCAM1, ROCK2, SCN2B, ANXA4, DUSP3, STK25, CRABP1, PDLIM5, CDH2, MSN, CSRP2, EHD1, PAFAH1B1, ACTR3, MYH9, STMN1, FLNB, CSPG5, BASP1, ALDOC, COL5A1, FLOT2, CFL1, CNN3, PTBP1, LGALS1, UTRN, ASPH, SNCA, FYN, PDLIM3, CPLX…	2746, 55740, 9607, 9531, 10229, 55742, 6546, 2670, 3688, 29767, 7168, 3315, 9806, 27250, 55970, 5789, 3655, 51715, 7082, 6507, 3693, 2010, 2596, 5592, 348, 3913, 8777, 4684, 9475, 6327, 307, 1845, 10494, 1381, 10611, 1000, 4478, 1466, 10938, 5048, 10096, 4627, 3925, 2317, 10675, 10409, 230, 1289, 2319, 1072, 1266, 5725, 3956, 7402, 444, 6622, 2534, 27295, 10814, 302, 4281, 10763, 6538, 567, 6714,…	14661, 13800, 27220, 29810, 12850, 57342, 20541, 14580, 16412, 50876, 22004, 15507, 94214, 18569, 14701, 19266, 16403, 19335, 21872, 20512, 16419, 13726, 14432, 19091, 11816, 16779, 17475, 17967, 19878, 72821, 11746, 72349, 59041, 12903, 56376, 12558, 17698, 13008, 13660, 18472, 74117, 17886, 16765, 286940, 29873, 70350, 11676, 12831, 14252, 12631, 71994, 19205, 16852, 22288, 65973, 20617, 14360,…
cell projection morphogenesis	GO:0048858	1.68231e-06	38	16.6031	811	ENAH, PARVA, ITGB1, PTPRD, RAB23, GAP43, APOE, LAMB2, NCAM1, ROCK2, STK25, PDLIM5, PAFAH1B1, ACTR3, MYH9, STMN1, COL5A1, CFL1, FYN, NES, SRC, RAB8B, PICALM, MYL9, EPHA4, MYH14, FLNA, TLN1, PAK2, LAMC1, ABI1, DAG1, ARHGDIA, MINK1, PLXNB2, MAPK3, GRB2, PAK3	55740, 55742, 3688, 5789, 51715, 2596, 348, 3913, 4684, 9475, 10494, 10611, 5048, 10096, 4627, 3925, 1289, 1072, 2534, 10763, 6714, 51762, 8301, 10398, 2043, 79784, 2316, 7094, 5062, 3915, 10006, 1605, 396, 50488, 23654, 5595, 2885, 5063	13800, 57342, 16412, 19266, 19335, 14432, 11816, 16779, 17967, 19878, 59041, 56376, 18472, 74117, 17886, 16765, 12831, 12631, 14360, 18008, 20779, 235442, 233489, 98932, 13838, 71960, 192176, 21894, 224105, 226519, 11308, 13138, 192662, 50932, 140570, 26417, 14784, 18481
cell motility	GO:0048870	1.7024e-06	47	22.7857	1113	IL33, ELMO2, TNS1, PARVA, ITGB1, TPM1, HSPB1, ITGA6, MYO1C, PRKG1, APOE, ROCK2, CDH2, MSN, PAFAH1B1, MYH9, COL5A1, CFL1, FYN, SLC7A8, SRC, CLIC4, EPHA4, PFN1, SLC3A2, CAV1, CXADR, CTNNA1, TNS3, LAMC1, SLC16A1, ATP1B3, SBDS, CORO1A, VCL, DAG1, PTK7, ARHGDIA, ANXA3, MINK1, CD63, SORD, SLC9A3R1, PPP1R9B, PLXNB2, GRB2, SLC7A5	90865, 63916, 7145, 55742, 3688, 7168, 3315, 3655, 4641, 5592, 348, 9475, 1000, 4478, 5048, 4627, 1289, 1072, 2534, 23428, 6714, 25932, 2043, 5216, 6520, 857, 1525, 1495, 64759, 3915, 6566, 483, 51119, 11151, 7414, 1605, 5754, 396, 306, 50488, 967, 6652, 9368, 84687, 23654, 2885, 8140	77125, 140579, 21961, 57342, 16412, 22004, 15507, 16403, 17913, 19091, 11816, 19878, 12558, 17698, 18472, 17886, 12831, 12631, 14360, 50934, 20779, 29876, 13838, 18643, 17254, 12389, 13052, 12385, 319939, 226519, 20501, 11933, 66711, 12721, 22330, 13138, 71461, 192662, 11745, 50932, 12512, 20322, 26941, 217124, 140570, 14784, 20539
localization of cell	GO:0051674	1.7024e-06	47	22.7857	1113	IL33, ELMO2, TNS1, PARVA, ITGB1, TPM1, HSPB1, ITGA6, MYO1C, PRKG1, APOE, ROCK2, CDH2, MSN, PAFAH1B1, MYH9, COL5A1, CFL1, FYN, SLC7A8, SRC, CLIC4, EPHA4, PFN1, SLC3A2, CAV1, CXADR, CTNNA1, TNS3, LAMC1, SLC16A1, ATP1B3, SBDS, CORO1A, VCL, DAG1, PTK7, ARHGDIA, ANXA3, MINK1, CD63, SORD, SLC9A3R1, PPP1R9B, PLXNB2, GRB2, SLC7A5	90865, 63916, 7145, 55742, 3688, 7168, 3315, 3655, 4641, 5592, 348, 9475, 1000, 4478, 5048, 4627, 1289, 1072, 2534, 23428, 6714, 25932, 2043, 5216, 6520, 857, 1525, 1495, 64759, 3915, 6566, 483, 51119, 11151, 7414, 1605, 5754, 396, 306, 50488, 967, 6652, 9368, 84687, 23654, 2885, 8140	77125, 140579, 21961, 57342, 16412, 22004, 15507, 16403, 17913, 19091, 11816, 19878, 12558, 17698, 18472, 17886, 12831, 12631, 14360, 50934, 20779, 29876, 13838, 18643, 17254, 12389, 13052, 12385, 319939, 226519, 20501, 11933, 66711, 12721, 22330, 13138, 71461, 192662, 11745, 50932, 12512, 20322, 26941, 217124, 140570, 14784, 20539
developmental process	GO:0032502	1.72031e-06	147	106.456	5200	GLUD1, ENAH, CARTPT, BAG3, COQ7, PARVA, SLC8A1, GFAP, ITGB1, TMOD2, TPM1, HSPB1, SPOCK2, PDCD4, GNG12, PTPRD, ITGA6, RAB23, TJP1, SLC1A3, ITGB5, EMD, GAP43, PRKG1, APOE, LAMB2, MPDZ, NCAM1, ROCK2, SCN2B, ANXA4, DUSP3, STK25, CRABP1, PDLIM5, CDH2, MSN, CSRP2, EHD1, PAFAH1B1, ACTR3, MYH9, STMN1, FLNB, CSPG5, BASP1, ALDOC, COL5A1, FLOT2, CFL1, CNN3, PTBP1, LGALS1, UTRN, ASPH, SNCA, FYN, PDLIM3, CPLX…	2746, 55740, 9607, 9531, 10229, 55742, 6546, 2670, 3688, 29767, 7168, 3315, 9806, 27250, 55970, 5789, 3655, 51715, 7082, 6507, 3693, 2010, 2596, 5592, 348, 3913, 8777, 4684, 9475, 6327, 307, 1845, 10494, 1381, 10611, 1000, 4478, 1466, 10938, 5048, 10096, 4627, 3925, 2317, 10675, 10409, 230, 1289, 2319, 1072, 1266, 5725, 3956, 7402, 444, 6622, 2534, 27295, 10814, 302, 4281, 10763, 6538, 567, 6714,…	14661, 13800, 27220, 29810, 12850, 57342, 20541, 14580, 16412, 50876, 22004, 15507, 94214, 18569, 14701, 19266, 16403, 19335, 21872, 20512, 16419, 13726, 14432, 19091, 11816, 16779, 17475, 17967, 19878, 72821, 11746, 72349, 59041, 12903, 56376, 12558, 17698, 13008, 13660, 18472, 74117, 17886, 16765, 286940, 29873, 70350, 11676, 12831, 14252, 12631, 71994, 19205, 16852, 22288, 65973, 20617, 14360,…
single organismal cell-cell adhesion	GO:0016337	1.74844e-06	21	6.34643	310	PARVA, ITGB1, STXBP3, HSPB1, ITGA6, ITGB5, PRKG1, CDH2, MSN, MYH9, LGALS1, SRC, MYL9, ASS1, FLNA, CXADR, TLN1, CTNNA1, VCL, MINK1, CSRP1	55742, 3688, 6814, 3315, 3655, 3693, 5592, 1000, 4478, 4627, 3956, 6714, 10398, 445, 2316, 1525, 7094, 1495, 7414, 50488, 1465	57342, 16412, 20912, 15507, 16403, 16419, 19091, 12558, 17698, 17886, 16852, 20779, 98932, 11898, 192176, 13052, 21894, 12385, 22330, 50932, 13007
regulation of actin polymerization or depolymerization	GO:0008064	1.87603e-06	13	2.57952	126	DSTN, ARPC5, ACTR3, TWF1, CFL1, RDX, PFN1, ARPC3, MTOR, CORO1A, IQGAP2, GRB2, PAK3	11034, 10092, 10096, 5756, 1072, 5962, 5216, 10094, 2475, 11151, 10788, 2885, 5063	56431, 67771, 74117, 19230, 12631, 19684, 18643, 56378, 56717, 12721, 544963, 14784, 18481
regulation of actin filament length	GO:0030832	2.05198e-06	13	2.59999	127	DSTN, ARPC5, ACTR3, TWF1, CFL1, RDX, PFN1, ARPC3, MTOR, CORO1A, IQGAP2, GRB2, PAK3	11034, 10092, 10096, 5756, 1072, 5962, 5216, 10094, 2475, 11151, 10788, 2885, 5063	56431, 67771, 74117, 19230, 12631, 19684, 18643, 56378, 56717, 12721, 544963, 14784, 18481
regulation of cell projection organization	GO:0031344	2.09099e-06	24	8.0661	394	GFAP, ITGB1, PTPRD, GAP43, APOE, STK25, PDLIM5, PAFAH1B1, ACTR3, CFL1, LGALS1, FYN, RAB8B, EPHA4, PFN1, DBN1, RALA, MTOR, VIM, PTK7, ARHGDIA, CAMK1, PLXNB2, PAK3	2670, 3688, 5789, 2596, 348, 10494, 10611, 5048, 10096, 1072, 3956, 2534, 51762, 2043, 5216, 1627, 5898, 2475, 7431, 5754, 396, 8536, 23654, 5063	14580, 16412, 19266, 14432, 11816, 59041, 56376, 18472, 74117, 12631, 16852, 14360, 235442, 13838, 18643, 56320, 56044, 56717, 22352, 71461, 192662, 52163, 140570, 18481
macromolecular complex subunit organization	GO:0043933	2.14928e-06	73	42.6234	2082	ENAH, RIMS1, DSTN, GFAP, AHNAK, ITGB1, SLC6A1, STXBP3, TPM1, MAPRE1, ITGB5, ARPC5, APOE, TBCA, ROCK2, CRYZ, DHRS4, EHD1, ACTR3, MYO1B, MYH9, STMN1, TWF1, DECR1, RALB, ALDOC, COL5A1, CFL1, ASPH, SNCA, PDLIM3, SKP1, ANXA2, MID1, ANXA6, NES, SRC, RDX, PICALM, CLIP1, GLUL, SLC9A3R2, PFN1, TGM2, DBN1, KCTD8, FLNA, CAV1, MGST1, ARPC3, CLU, CTNNA1, LAMC1, EPS15, SORBS1, MTOR, SBDS, HRSP12, CORO1A, ABI1,…	55740, 22999, 11034, 2670, 79026, 3688, 6529, 6814, 7168, 22919, 3693, 10092, 348, 6902, 9475, 1429, 10901, 10938, 10096, 4430, 4627, 3925, 5756, 1666, 5899, 230, 1289, 1072, 444, 6622, 27295, 6500, 302, 4281, 309, 10763, 6714, 5962, 8301, 6249, 2752, 9351, 5216, 7052, 1627, 386617, 2316, 857, 4257, 10094, 1191, 1495, 3915, 2060, 10580, 2475, 51119, 10247, 11151, 10006, 1491, 7431, 10788, 9368, 3…	13800, 116837, 56431, 14580, 66395, 16412, 232333, 20912, 22004, 13589, 16419, 67771, 11816, 21371, 19878, 12972, 28200, 13660, 74117, 17912, 17886, 16765, 19230, 67460, 64143, 11676, 12831, 12631, 65973, 20617, 53318, 21402, 12306, 17318, 11749, 18008, 20779, 19684, 233489, 56430, 14645, 65962, 18643, 21817, 56320, 243043, 192176, 12389, 56615, 56378, 12759, 12385, 226519, 13858, 20411, 56717, 6…
cellular response to chemical stimulus	GO:0070887	2.25818e-06	77	45.8785	2241	PRDX6, SNX6, ELMO2, COQ7, GNG7, PARVA, SLC8A1, CRK, ITGB1, TPM1, HSPB1, GNG12, ITGA6, TJP1, ITGB5, MYO1C, EMD, APOE, NCAM1, CRYZ, DUSP3, EHD1, PAFAH1B1, GNB2, FLNB, RALB, LGALS1, ASPH, SNCA, FYN, ANXA2, B2M, EEF1A1, SRC, CLIC4, OPLAH, ALDH2, MYOF, ANXA1, CMPK2, ASS1, AKAP7, PFN1, SRI, CAV1, MGST1, CXADR, RALA, EIF4G1, WIPI1, GNB4, TLN1, CTNNA1, TXNDC17, SLC16A1, SORBS1, MTOR, SBDS, CORO1A, CTH, A…	9588, 58533, 63916, 10229, 2788, 55742, 6546, 1398, 3688, 7168, 3315, 55970, 3655, 7082, 3693, 4641, 2010, 348, 4684, 1429, 1845, 10938, 5048, 2783, 2317, 5899, 3956, 444, 6622, 2534, 302, 567, 1915, 6714, 25932, 26873, 217, 26509, 301, 129607, 445, 9465, 5216, 6717, 857, 4257, 1525, 5898, 1981, 55062, 59345, 7094, 1495, 84817, 6566, 10580, 2475, 51119, 11151, 1491, 476, 9459, 5754, 396, 4128, 23…	11758, 72183, 140579, 12850, 14708, 57342, 20541, 12928, 16412, 22004, 15507, 14701, 16403, 21872, 16419, 17913, 13726, 11816, 17967, 12972, 72349, 13660, 18472, 14693, 286940, 64143, 16852, 65973, 20617, 14360, 12306, 12010, 13627, 20779, 29876, 75475, 11669, 226101, 16952, 22169, 11898, 432442, 18643, 109552, 12389, 56615, 13052, 56044, 208643, 52639, 14696, 21894, 12385, 52700, 20501, 20411, 5…
protein complex assembly	GO:0006461	2.32088e-06	46	22.3353	1091	RIMS1, AHNAK, SLC6A1, STXBP3, MAPRE1, ARPC5, TBCA, CRYZ, DHRS4, EHD1, ACTR3, STMN1, TWF1, DECR1, RALB, ALDOC, SNCA, ANXA2, ANXA6, SRC, RDX, PICALM, CLIP1, GLUL, SLC9A3R2, PFN1, TGM2, KCTD8, FLNA, CAV1, MGST1, ARPC3, CLU, CTNNA1, LAMC1, EPS15, MTOR, CORO1A, CTH, IQGAP2, SLC9A3R1, EHD3, SNX2, FERMT2, GRB2, PAK3	22999, 79026, 6529, 6814, 22919, 10092, 6902, 1429, 10901, 10938, 10096, 3925, 5756, 1666, 5899, 230, 6622, 302, 309, 6714, 5962, 8301, 6249, 2752, 9351, 5216, 7052, 386617, 2316, 857, 4257, 10094, 1191, 1495, 3915, 2060, 2475, 11151, 1491, 10788, 9368, 30845, 6643, 10979, 2885, 5063	116837, 66395, 232333, 20912, 13589, 67771, 21371, 12972, 28200, 13660, 74117, 16765, 19230, 67460, 64143, 11676, 20617, 12306, 11749, 20779, 19684, 233489, 56430, 14645, 65962, 18643, 21817, 243043, 192176, 12389, 56615, 56378, 12759, 12385, 226519, 13858, 56717, 12721, 107869, 544963, 26941, 57440, 67804, 218952, 14784, 18481
protein complex biogenesis	GO:0070271	2.49887e-06	46	22.3967	1094	RIMS1, AHNAK, SLC6A1, STXBP3, MAPRE1, ARPC5, TBCA, CRYZ, DHRS4, EHD1, ACTR3, STMN1, TWF1, DECR1, RALB, ALDOC, SNCA, ANXA2, ANXA6, SRC, RDX, PICALM, CLIP1, GLUL, SLC9A3R2, PFN1, TGM2, KCTD8, FLNA, CAV1, MGST1, ARPC3, CLU, CTNNA1, LAMC1, EPS15, MTOR, CORO1A, CTH, IQGAP2, SLC9A3R1, EHD3, SNX2, FERMT2, GRB2, PAK3	22999, 79026, 6529, 6814, 22919, 10092, 6902, 1429, 10901, 10938, 10096, 3925, 5756, 1666, 5899, 230, 6622, 302, 309, 6714, 5962, 8301, 6249, 2752, 9351, 5216, 7052, 386617, 2316, 857, 4257, 10094, 1191, 1495, 3915, 2060, 2475, 11151, 1491, 10788, 9368, 30845, 6643, 10979, 2885, 5063	116837, 66395, 232333, 20912, 13589, 67771, 21371, 12972, 28200, 13660, 74117, 16765, 19230, 67460, 64143, 11676, 20617, 12306, 11749, 20779, 19684, 233489, 56430, 14645, 65962, 18643, 21817, 243043, 192176, 12389, 56615, 56378, 12759, 12385, 226519, 13858, 56717, 12721, 107869, 544963, 26941, 57440, 67804, 218952, 14784, 18481
system development	GO:0048731	2.51261e-06	117	79.8831	3902	GLUD1, ENAH, CARTPT, BAG3, COQ7, PARVA, SLC8A1, GFAP, ITGB1, TMOD2, TPM1, HSPB1, SPOCK2, GNG12, PTPRD, ITGA6, RAB23, SLC1A3, EMD, GAP43, PRKG1, APOE, LAMB2, MPDZ, NCAM1, ROCK2, SCN2B, STK25, PDLIM5, CDH2, EHD1, PAFAH1B1, ACTR3, MYH9, STMN1, FLNB, CSPG5, BASP1, ALDOC, COL5A1, FLOT2, CFL1, LGALS1, UTRN, FYN, PDLIM3, CPLX2, ANXA2, NES, SLC6A11, B2M, SRC, CLIC4, NID1, TACC1, NXN, PICALM, ANXA1, HERC1…	2746, 55740, 9607, 9531, 10229, 55742, 6546, 2670, 3688, 29767, 7168, 3315, 9806, 55970, 5789, 3655, 51715, 6507, 2010, 2596, 5592, 348, 3913, 8777, 4684, 9475, 6327, 10494, 10611, 1000, 10938, 5048, 10096, 4627, 3925, 2317, 10675, 10409, 230, 1289, 2319, 1072, 3956, 7402, 2534, 27295, 10814, 302, 10763, 6538, 567, 6714, 25932, 4811, 6867, 64359, 8301, 301, 8925, 27122, 1622, 51752, 2273, 10398, …	14661, 13800, 27220, 29810, 12850, 57342, 20541, 14580, 16412, 50876, 22004, 15507, 94214, 14701, 19266, 16403, 19335, 20512, 13726, 14432, 19091, 11816, 16779, 17475, 17967, 19878, 72821, 59041, 56376, 12558, 13660, 18472, 74117, 17886, 16765, 286940, 29873, 70350, 11676, 12831, 14252, 12631, 16852, 22288, 14360, 53318, 12890, 12306, 18008, 243616, 12010, 20779, 29876, 18073, 320165, 18230, 2334…
regulation of transporter activity	GO:0032409	2.52249e-06	14	3.07085	150	AHNAK, SCN2B, GPD1L, UTRN, ASPH, SNCA, FHL1, AKAP7, SRI, S100A1, ATP1B3, FXYD1, MINK1, SLC9A3R1	79026, 6327, 23171, 7402, 444, 6622, 2273, 9465, 6717, 6271, 483, 5348, 50488, 9368	66395, 72821, 333433, 22288, 65973, 20617, 14199, 432442, 109552, 20193, 11933, 56188, 50932, 26941
response to stress	GO:0006950	2.69301e-06	105	69.5036	3395	PRDX6, PSME1, CARTPT, IL33, ELMO2, LAMP2, COQ7, GNG7, SLC8A1, GFAP, CRK, ITGB1, STXBP3, TPM1, HSPB1, PDCD4, HSPH1, ITGA6, RAB23, SLC1A3, MYO1C, ARPC5, GAP43, PRKG1, APOE, LAMB2, NCAM1, GNAI2, DUSP3, STK25, EHD1, PAFAH1B1, ACTR3, MYH9, CSPG5, ALDOC, UBA5, COL5A1, CFL1, LGALS1, MAGI3, SNCA, FYN, ANXA2, MID1, SLC7A8, B2M, SRC, ANXA5, LSP1, MYOF, ANXA1, ETFDH, ERAP1, TPT1, MYL9, EPHA4, ASS1, GLUL, PF…	9588, 5720, 9607, 90865, 63916, 3920, 10229, 2788, 6546, 2670, 1398, 3688, 6814, 7168, 3315, 27250, 10808, 3655, 51715, 6507, 4641, 10092, 2596, 5592, 348, 3913, 4684, 2771, 1845, 10494, 10938, 5048, 10096, 4627, 10675, 230, 79876, 1289, 1072, 3956, 260425, 6622, 2534, 302, 4281, 23428, 567, 6714, 308, 4046, 26509, 301, 2110, 51752, 7178, 10398, 2043, 445, 2752, 5216, 7052, 6520, 475, 2171, 23406…	11758, 19186, 27220, 77125, 140579, 16784, 12850, 14708, 20541, 14580, 12928, 16412, 20912, 22004, 15507, 18569, 15505, 16403, 19335, 20512, 17913, 67771, 14432, 19091, 11816, 16779, 17967, 14678, 72349, 59041, 13660, 18472, 74117, 17886, 29873, 11676, 66663, 12831, 12631, 16852, 99470, 20617, 14360, 12306, 17318, 50934, 12010, 20779, 11747, 16985, 226101, 16952, 66841, 80898, 22070, 98932, 13838…
cell migration	GO:0016477	2.96293e-06	44	21.1275	1032	IL33, ELMO2, TNS1, PARVA, ITGB1, TPM1, HSPB1, ITGA6, MYO1C, PRKG1, APOE, CDH2, MSN, PAFAH1B1, MYH9, COL5A1, CFL1, FYN, SLC7A8, SRC, CLIC4, EPHA4, PFN1, SLC3A2, CAV1, CXADR, TNS3, LAMC1, SLC16A1, ATP1B3, SBDS, CORO1A, VCL, DAG1, PTK7, ARHGDIA, ANXA3, MINK1, CD63, SLC9A3R1, PPP1R9B, PLXNB2, GRB2, SLC7A5	90865, 63916, 7145, 55742, 3688, 7168, 3315, 3655, 4641, 5592, 348, 1000, 4478, 5048, 4627, 1289, 1072, 2534, 23428, 6714, 25932, 2043, 5216, 6520, 857, 1525, 64759, 3915, 6566, 483, 51119, 11151, 7414, 1605, 5754, 396, 306, 50488, 967, 9368, 84687, 23654, 2885, 8140	77125, 140579, 21961, 57342, 16412, 22004, 15507, 16403, 17913, 19091, 11816, 12558, 17698, 18472, 17886, 12831, 12631, 14360, 50934, 20779, 29876, 13838, 18643, 17254, 12389, 13052, 319939, 226519, 20501, 11933, 66711, 12721, 22330, 13138, 71461, 192662, 11745, 50932, 12512, 26941, 217124, 140570, 14784, 20539
organonitrogen compound metabolic process	GO:1901564	2.98049e-06	83	51.099	2496	GLUD1, PSME1, GLDC, COQ7, GNG7, PFAS, CRK, TPM1, SPOCK2, RAB23, SLC1A3, MYO1C, GDI2, PRKG1, APOE, GNAI2, EHD1, PAFAH1B1, MYH9, GIT1, GNB2, CSPG5, RALB, ALDH1L1, NT5C, RAB27B, GPD1L, SNCA, ARHGAP21, SLC7A8, RPE, EEF1A1, ABCA8, LDHB, OPLAH, RAB8B, PICALM, ANXA1, HERC1, DBI, CMPK2, ADK, EPHA4, ASS1, AGFG1, GLUL, PFN1, MYH14, ARHGDIB, FABP5, RAB5B, MGST1, RALA, CLU, PTS, ATP1B3, MTOR, LPCAT3, MRAS, A…	2746, 5720, 2731, 10229, 2788, 5198, 1398, 7168, 9806, 51715, 6507, 4641, 2665, 5592, 348, 2771, 10938, 5048, 4627, 28964, 2783, 10675, 5899, 10840, 30833, 5874, 23171, 6622, 57584, 23428, 6120, 1915, 10351, 3945, 26873, 51762, 8301, 301, 8925, 1622, 129607, 132, 2043, 445, 3267, 2752, 5216, 79784, 397, 2171, 5869, 4257, 5898, 1191, 5805, 483, 2475, 10162, 22808, 51074, 1491, 7879, 476, 9459, 396…	14661, 19186, 104174, 12850, 14708, 237823, 12928, 22004, 94214, 19335, 20512, 17913, 14569, 19091, 11816, 14678, 13660, 18472, 17886, 216963, 14693, 29873, 64143, 107747, 50773, 80718, 333433, 20617, 71435, 50934, 66646, 13627, 27404, 16832, 75475, 235442, 233489, 16952, 235439, 13167, 22169, 11534, 13838, 11898, 15463, 14645, 18643, 71960, 11857, 16592, 19344, 56615, 56044, 12759, 19286, 11933,…
regulation of cellular component biogenesis	GO:0044087	3.16294e-06	28	10.6251	519	TPM1, MAPRE1, MYO1C, ARPC5, GAP43, APOE, ROCK2, PDLIM5, ACTR3, STMN1, TWF1, RALB, SNCA, SRC, RDX, CLIP1, PFN1, ARPC3, RALA, CLU, MTOR, CORO1A, HSPA2, GPM6B, RAB7A, IQGAP2, GRB2, PAK3	7168, 22919, 4641, 10092, 2596, 348, 9475, 10611, 10096, 3925, 5756, 5899, 6622, 6714, 5962, 6249, 5216, 10094, 5898, 1191, 2475, 11151, 3306, 2824, 7879, 10788, 2885, 5063	22004, 13589, 17913, 67771, 14432, 11816, 19878, 56376, 74117, 16765, 19230, 64143, 20617, 20779, 19684, 56430, 18643, 56378, 56044, 12759, 56717, 12721, 15512, 14758, 19349, 544963, 14784, 18481
dendrite development	GO:0016358	3.4449e-06	14	3.15274	154	PTPRD, PRKG1, APOE, PDLIM5, ACTR3, CFL1, FYN, PICALM, EPHA4, DBN1, MINK1, CAMK1, PPP1R9B, PAK3	5789, 5592, 348, 10611, 10096, 1072, 2534, 8301, 2043, 1627, 50488, 8536, 84687, 5063	19266, 19091, 11816, 56376, 74117, 12631, 14360, 233489, 13838, 56320, 50932, 52163, 217124, 18481
regulation of ion transmembrane transporter activity	GO:0032412	3.75177e-06	13	2.74329	134	AHNAK, SCN2B, GPD1L, UTRN, ASPH, FHL1, AKAP7, SRI, S100A1, ATP1B3, FXYD1, MINK1, SLC9A3R1	79026, 6327, 23171, 7402, 444, 2273, 9465, 6717, 6271, 483, 5348, 50488, 9368	66395, 72821, 333433, 22288, 65973, 14199, 432442, 109552, 20193, 11933, 56188, 50932, 26941
cellular response to stimulus	GO:0051716	3.81711e-06	171	130.614	6380	PRDX6, ENAH, PSME1, SNX6, CARTPT, IL33, BAG3, ELMO2, RAB12, COQ7, SH3BGRL, GNG7, PARVA, SLC8A1, GFAP, CRK, ITGB1, TMOD2, TPM1, HSPB1, SPOCK2, RBP1, PDCD4, GNG12, PTPRD, ITGA6, RAB23, TJP1, ITGB5, MYO1C, EMD, GDI2, ARPC5, GAP43, PRKG1, APOE, LAMB2, OSTF1, NCAM1, GNAI2, ROCK2, CRYZ, ANXA4, EPS15L1, GRIA4, DUSP3, PLCB4, STK25, CRABP1, CDH2, EHD1, PAFAH1B1, ACTR3, MYH9, GIT1, STMN1, GNB2, FLNB, CSPG5…	9588, 55740, 5720, 58533, 9607, 90865, 9531, 63916, 201475, 10229, 6451, 2788, 55742, 6546, 2670, 1398, 3688, 29767, 7168, 3315, 9806, 5947, 27250, 55970, 5789, 3655, 51715, 7082, 3693, 4641, 2010, 2665, 10092, 2596, 5592, 348, 3913, 26578, 4684, 2771, 9475, 1429, 307, 58513, 2893, 1845, 5332, 10494, 1381, 1000, 10938, 5048, 10096, 4627, 28964, 3925, 2783, 2317, 10675, 5331, 5899, 79876, 5874, 23…	11758, 13800, 19186, 72183, 27220, 77125, 29810, 140579, 19328, 12850, 56726, 14708, 57342, 20541, 14580, 12928, 16412, 50876, 22004, 15507, 94214, 19659, 18569, 14701, 19266, 16403, 19335, 21872, 16419, 17913, 13726, 14569, 67771, 14432, 19091, 11816, 16779, 20409, 17967, 14678, 19878, 12972, 11746, 13859, 14802, 72349, 18798, 59041, 12903, 12558, 13660, 18472, 74117, 17886, 216963, 16765, 14693…
organelle organization	GO:0006996	3.8917e-06	89	56.4218	2756	ENAH, COQ7, DSTN, PARVA, GFAP, CRK, ITGB1, TPM1, RTN3, MAPRE1, RAB23, ITGB5, EMD, ARPC5, PRKG1, APOE, ROCK2, ZNF207, PAFAH1B1, ACTR3, MYO1B, MYH9, STMN1, EEA1, FLNB, TWF1, CFL1, CNN3, SNCA, ARHGAP21, PDLIM3, CORO1C, SKP1, ANXA2, MID1, NES, SRC, CLIC4, RDX, TACC1, RAB8B, PICALM, ANXA1, CLIP1, STX7, SYNM, PFN1, MYH14, DBN1, ARHGDIB, FLNA, CAV1, RAB5B, ARPC3, CXADR, RALA, CLU, PPP1R12A, TLN1, LIMCH1…	55740, 10229, 11034, 55742, 2670, 1398, 3688, 7168, 10313, 22919, 51715, 3693, 2010, 10092, 5592, 348, 9475, 7756, 5048, 10096, 4430, 4627, 3925, 8411, 2317, 5756, 1072, 1266, 6622, 57584, 27295, 23603, 6500, 302, 4281, 10763, 6714, 25932, 5962, 6867, 51762, 8301, 301, 6249, 8417, 23336, 5216, 79784, 1627, 397, 2316, 857, 5869, 10094, 1525, 5898, 1191, 4659, 7094, 22998, 2060, 6566, 10580, 2475, …	13800, 12850, 56431, 57342, 14580, 12928, 16412, 22004, 20168, 13589, 19335, 16419, 13726, 67771, 19091, 11816, 19878, 22680, 18472, 74117, 17912, 17886, 16765, 216238, 286940, 19230, 12631, 71994, 20617, 71435, 53318, 23790, 21402, 12306, 17318, 18008, 20779, 29876, 19684, 320165, 235442, 233489, 16952, 56430, 53331, 233335, 18643, 71960, 56320, 11857, 192176, 12389, 19344, 56378, 13052, 56044, …
regulation of protein complex assembly	GO:0043254	3.92907e-06	18	5.09761	249	MAPRE1, ARPC5, ACTR3, STMN1, TWF1, RALB, SNCA, SRC, RDX, CLIP1, PFN1, ARPC3, CLU, MTOR, CORO1A, IQGAP2, GRB2, PAK3	22919, 10092, 10096, 3925, 5756, 5899, 6622, 6714, 5962, 6249, 5216, 10094, 1191, 2475, 11151, 10788, 2885, 5063	13589, 67771, 74117, 16765, 19230, 64143, 20617, 20779, 19684, 56430, 18643, 56378, 12759, 56717, 12721, 544963, 14784, 18481
endosomal transport	GO:0016197	3.98372e-06	16	4.11494	201	SNX6, RAB12, EHD1, EEA1, SRC, PICALM, FLNA, RAB5B, WIPI1, EPS15, RAB7A, CD63, VPS26A, EHD3, MAPK3, VPS37B	58533, 201475, 10938, 8411, 6714, 8301, 2316, 5869, 55062, 2060, 7879, 967, 9559, 30845, 5595, 79720	72183, 19328, 13660, 216238, 20779, 233489, 192176, 19344, 52639, 13858, 19349, 12512, 30930, 57440, 26417, 330192
cell-substrate adhesion	GO:0031589	4.33341e-06	19	5.65037	276	PARVA, ITGB1, SPOCK2, ITGA6, ITGB5, ROCK2, LGALS1, UTRN, SRC, NID1, LAMC1, SORBS1, CORO1A, VCL, GPM6B, DAG1, MINK1, CD63, FERMT2	55742, 3688, 9806, 3655, 3693, 9475, 3956, 7402, 6714, 4811, 3915, 10580, 11151, 7414, 2824, 1605, 50488, 967, 10979	57342, 16412, 94214, 16403, 16419, 19878, 16852, 22288, 20779, 18073, 226519, 20411, 12721, 22330, 14758, 13138, 50932, 12512, 218952
regulation of ion transport	GO:0043269	4.35463e-06	27	10.1952	498	SLC8A1, AHNAK, SLC6A1, APOE, GNAI2, SCN2B, PACSIN3, GPD1L, UTRN, ASPH, SNCA, SNTA1, CLIC4, FHL1, AKAP7, SRI, CAV1, CLIC6, SCN7A, S100A1, ATP1B3, GPM6B, ATP1A1, FXYD1, MINK1, CD63, SLC9A3R1	6546, 79026, 6529, 348, 2771, 6327, 29763, 23171, 7402, 444, 6622, 6640, 25932, 2273, 9465, 6717, 857, 54102, 6332, 6271, 483, 2824, 476, 5348, 50488, 967, 9368	20541, 66395, 232333, 11816, 14678, 72821, 80708, 333433, 22288, 65973, 20617, 20648, 29876, 14199, 432442, 109552, 12389, 209195, 20272, 20193, 11933, 14758, 11928, 56188, 50932, 12512, 26941
regulation of neuron projection development	GO:0010975	4.81225e-06	19	5.69131	278	GFAP, ITGB1, PTPRD, APOE, STK25, PDLIM5, PAFAH1B1, ACTR3, CFL1, LGALS1, FYN, EPHA4, DBN1, VIM, PTK7, ARHGDIA, CAMK1, PLXNB2, PAK3	2670, 3688, 5789, 348, 10494, 10611, 5048, 10096, 1072, 3956, 2534, 2043, 1627, 7431, 5754, 396, 8536, 23654, 5063	14580, 16412, 19266, 11816, 59041, 56376, 18472, 74117, 12631, 16852, 14360, 13838, 56320, 22352, 71461, 192662, 52163, 140570, 18481
regulation of actin cytoskeleton organization	GO:0032956	5.12158e-06	17	4.68817	229	DSTN, CRK, TPM1, ARPC5, ROCK2, ACTR3, TWF1, CFL1, RDX, PFN1, ARPC3, MTOR, CORO1A, GPM6B, IQGAP2, GRB2, PAK3	11034, 1398, 7168, 10092, 9475, 10096, 5756, 1072, 5962, 5216, 10094, 2475, 11151, 2824, 10788, 2885, 5063	56431, 12928, 22004, 67771, 19878, 74117, 19230, 12631, 19684, 18643, 56378, 56717, 12721, 14758, 544963, 14784, 18481
regulation of transmembrane transporter activity	GO:0022898	5.20318e-06	13	2.82518	138	AHNAK, SCN2B, GPD1L, UTRN, ASPH, FHL1, AKAP7, SRI, S100A1, ATP1B3, FXYD1, MINK1, SLC9A3R1	79026, 6327, 23171, 7402, 444, 2273, 9465, 6717, 6271, 483, 5348, 50488, 9368	66395, 72821, 333433, 22288, 65973, 14199, 432442, 109552, 20193, 11933, 56188, 50932, 26941
phosphate-containing compound metabolic process	GO:0006796	5.37435e-06	108	73.1477	3573	PRDX6, SNX6, CARTPT, COQ7, GNG7, PFAS, CRK, ITGB1, TPM1, HSPB1, PDCD4, PTPRD, ITGA6, RAB23, MYO1C, GDI2, PRKG1, APOE, GNAI2, ROCK2, PYGL, DUSP3, PLCB4, ACYP2, STK25, CDH2, EHD1, PAFAH1B1, MYH9, GIT1, CPNE3, GNB2, PLCB3, TWF1, RALB, ALDOC, NT5C, RAB27B, GPD1L, CFL1, MAGI3, SNCA, ARHGAP21, FYN, NT5C3B, ANXA2, MID1, GALK1, RPE, EEF1A1, SRC, ABCA8, LDHB, RAB8B, ANXA1, HERC1, DBI, CMPK2, ADK, EPHA4, A…	9588, 58533, 9607, 10229, 2788, 5198, 1398, 3688, 7168, 3315, 27250, 5789, 3655, 51715, 4641, 2665, 5592, 348, 2771, 9475, 5836, 1845, 5332, 98, 10494, 1000, 10938, 5048, 4627, 28964, 8895, 2783, 5331, 5756, 5899, 230, 30833, 5874, 23171, 1072, 260425, 6622, 57584, 2534, 115024, 302, 4281, 2584, 6120, 1915, 6714, 10351, 3945, 51762, 301, 8925, 1622, 129607, 132, 2043, 3267, 5216, 79784, 2764, 397…	11758, 72183, 27220, 12850, 14708, 237823, 12928, 16412, 22004, 15507, 18569, 19266, 16403, 19335, 17913, 14569, 19091, 11816, 14678, 19878, 110095, 72349, 18798, 75572, 59041, 12558, 13660, 18472, 17886, 216963, 70568, 14693, 18797, 19230, 64143, 11676, 50773, 80718, 333433, 12631, 99470, 20617, 71435, 14360, 68106, 12306, 17318, 14635, 66646, 13627, 20779, 27404, 16832, 235442, 16952, 235439, 1…
axonogenesis	GO:0007409	5.43116e-06	28	10.9322	534	ENAH, ITGB1, GAP43, APOE, LAMB2, NCAM1, ROCK2, STK25, PAFAH1B1, MYH9, STMN1, COL5A1, CFL1, FYN, SRC, PICALM, MYL9, EPHA4, MYH14, TLN1, PAK2, LAMC1, DAG1, ARHGDIA, PLXNB2, MAPK3, GRB2, PAK3	55740, 3688, 2596, 348, 3913, 4684, 9475, 10494, 5048, 4627, 3925, 1289, 1072, 2534, 6714, 8301, 10398, 2043, 79784, 7094, 5062, 3915, 1605, 396, 23654, 5595, 2885, 5063	13800, 16412, 14432, 11816, 16779, 17967, 19878, 59041, 18472, 17886, 16765, 12831, 12631, 14360, 20779, 233489, 98932, 13838, 71960, 21894, 224105, 226519, 13138, 192662, 140570, 26417, 14784, 18481
phosphorus metabolic process	GO:0006793	5.46483e-06	109	74.0485	3617	PRDX6, SNX6, CARTPT, SUCLG2, COQ7, GNG7, PFAS, CRK, ITGB1, TPM1, HSPB1, PDCD4, PTPRD, ITGA6, RAB23, MYO1C, GDI2, PRKG1, APOE, GNAI2, ROCK2, PYGL, DUSP3, PLCB4, ACYP2, STK25, CDH2, EHD1, PAFAH1B1, MYH9, GIT1, CPNE3, GNB2, PLCB3, TWF1, RALB, ALDOC, NT5C, RAB27B, GPD1L, CFL1, MAGI3, SNCA, ARHGAP21, FYN, NT5C3B, ANXA2, MID1, GALK1, RPE, EEF1A1, SRC, ABCA8, LDHB, RAB8B, ANXA1, HERC1, DBI, CMPK2, ADK, …	9588, 58533, 9607, 8801, 10229, 2788, 5198, 1398, 3688, 7168, 3315, 27250, 5789, 3655, 51715, 4641, 2665, 5592, 348, 2771, 9475, 5836, 1845, 5332, 98, 10494, 1000, 10938, 5048, 4627, 28964, 8895, 2783, 5331, 5756, 5899, 230, 30833, 5874, 23171, 1072, 260425, 6622, 57584, 2534, 115024, 302, 4281, 2584, 6120, 1915, 6714, 10351, 3945, 51762, 301, 8925, 1622, 129607, 132, 2043, 3267, 5216, 79784, 276…	11758, 72183, 27220, 20917, 12850, 14708, 237823, 12928, 16412, 22004, 15507, 18569, 19266, 16403, 19335, 17913, 14569, 19091, 11816, 14678, 19878, 110095, 72349, 18798, 75572, 59041, 12558, 13660, 18472, 17886, 216963, 70568, 14693, 18797, 19230, 64143, 11676, 50773, 80718, 333433, 12631, 99470, 20617, 71435, 14360, 68106, 12306, 17318, 14635, 66646, 13627, 20779, 27404, 16832, 235442, 16952, 23…
establishment of localization in cell	GO:0051649	5.51614e-06	74	44.5478	2176	GLUD1, ENAH, SNX6, CARTPT, IL33, RIMS1, LAMP2, RAB12, SLC8A1, ITGB1, SLC6A1, STXBP3, RAB23, MYO1C, EMD, APOE, ANXA4, NPC2, EHD1, PAFAH1B1, ACTR3, MYO1B, MYH9, EEA1, CSPG5, RALB, RAB27B, CFL1, ASPH, SNCA, ARHGAP21, CPLX2, ANXA2, SLC6A11, SRC, RAB8B, PICALM, ANXA1, STX18, STX7, AGFG1, GLUL, PFN1, SRI, STX12, ATOX1, FLNA, CAV1, RAB5B, RALA, WIPI1, CLU, PPP1R12A, TLN1, EPS15, SLC16A1, MTOR, VCL, RAB7…	2746, 55740, 58533, 9607, 90865, 22999, 3920, 201475, 6546, 3688, 6529, 6814, 51715, 4641, 2010, 348, 307, 10577, 10938, 5048, 10096, 4430, 4627, 8411, 10675, 5899, 5874, 1072, 444, 6622, 57584, 10814, 302, 6538, 6714, 51762, 8301, 301, 53407, 8417, 3267, 2752, 5216, 6717, 23673, 475, 2316, 857, 5869, 5898, 55062, 1191, 4659, 7094, 2060, 6566, 2475, 7414, 7879, 1605, 4128, 306, 967, 8536, 9559, 3…	14661, 13800, 72183, 27220, 77125, 116837, 16784, 19328, 20541, 16412, 232333, 20912, 19335, 17913, 13726, 11816, 11746, 67963, 13660, 18472, 74117, 17912, 17886, 216238, 29873, 64143, 80718, 12631, 65973, 20617, 71435, 12890, 12306, 243616, 20779, 235442, 233489, 16952, 71116, 53331, 15463, 14645, 18643, 109552, 100226, 11927, 192176, 12389, 19344, 56044, 52639, 12759, 17931, 21894, 13858, 20501…
membrane organization	GO:0061024	6.01835e-06	37	16.8487	823	RIMS1, ITGB1, STXBP3, PTPRD, TJP1, MYO1C, EMD, APOE, PACSIN3, PAFAH1B1, EEA1, COL5A1, FLOT2, SNCA, ANXA2, SRC, MYOF, RAB8B, PICALM, ANXA1, STX7, FLNA, CAV1, RALA, AHNAK2, CLU, EPS15, ATP1B3, SORBS1, VAT1, RAB7A, EHD3, GOSR2, FERMT2, SNAP29, VPS37B, ARRB1	22999, 3688, 6814, 5789, 7082, 4641, 2010, 348, 29763, 5048, 8411, 1289, 2319, 6622, 302, 6714, 26509, 51762, 8301, 301, 8417, 2316, 857, 5898, 113146, 1191, 2060, 483, 10580, 10493, 7879, 30845, 9570, 10979, 9342, 79720, 408	116837, 16412, 20912, 19266, 21872, 17913, 13726, 11816, 80708, 18472, 216238, 12831, 14252, 20617, 12306, 20779, 226101, 235442, 233489, 16952, 53331, 192176, 12389, 56044, 100041194, 12759, 13858, 11933, 20411, 26949, 19349, 57440, 56494, 218952, 67474, 330192, 109689
glutamine family amino acid metabolic process	GO:0009064	7.51692e-06	9	1.35117	66	GLUD1, PFAS, SLC1A3, ASS1, GLUL, FAH, GCLC, GAD2, DDAH1	2746, 5198, 6507, 445, 2752, 2184, 2729, 2572, 23576	14661, 237823, 20512, 11898, 14645, 14085, 14629, 14417, 69219
regulation of vesicle-mediated transport	GO:0060627	8.17524e-06	20	6.44879	315	ITGB1, STXBP3, PACSIN3, EHD1, RALB, RAB27B, SNCA, CPLX2, ANXA2, SRC, PICALM, ANXA1, CAV1, RAB5B, RALA, RAB7A, SMAP1, CD63, MAPK3, ARRB1	3688, 6814, 29763, 10938, 5899, 5874, 6622, 10814, 302, 6714, 8301, 301, 857, 5869, 5898, 7879, 60682, 967, 5595, 408	16412, 20912, 80708, 13660, 64143, 80718, 20617, 12890, 12306, 20779, 233489, 16952, 12389, 19344, 56044, 19349, 98366, 12512, 26417, 109689
stress fiber assembly	GO:0043149	8.52883e-06	9	1.37165	67	ITGB1, TPM1, ITGB5, ROCK2, SRC, PFN1, SORBS1, MTOR, ARRB1	3688, 7168, 3693, 9475, 6714, 5216, 10580, 2475, 408	16412, 22004, 16419, 19878, 20779, 18643, 20411, 56717, 109689
regulation of sodium ion transmembrane transport	GO:1902305	8.58876e-06	7	0.757477	37	SCN2B, GPD1L, UTRN, SNTA1, ATP1B3, FXYD1, SLC9A3R1	6327, 23171, 7402, 6640, 483, 5348, 9368	72821, 333433, 22288, 20648, 11933, 56188, 26941
blood circulation	GO:0008015	8.85424e-06	23	8.18894	400	CARTPT, SLC8A1, TPM1, TJP1, PRKG1, APOE, SCN2B, PLCB3, GPD1L, ASPH, SRC, SNTA1, MYOF, ERAP1, SRI, CAV1, CXADR, NCALD, S100A1, ATP1A1, FXYD1, GCLC, DDAH1	9607, 6546, 7168, 7082, 5592, 348, 6327, 5331, 23171, 444, 6714, 6640, 26509, 51752, 6717, 857, 1525, 83988, 6271, 476, 5348, 2729, 23576	27220, 20541, 22004, 21872, 19091, 11816, 72821, 18797, 333433, 65973, 20779, 20648, 226101, 80898, 109552, 12389, 13052, 52589, 20193, 11928, 56188, 14629, 69219
regulation of signaling	GO:0023051	9.57844e-06	85	54.3131	2653	GLUD1, SNX6, CARTPT, RIMS1, SH3BGRL, GNG7, GFAP, CRK, ITGB1, SLC6A1, TMOD2, HSPB1, PDCD4, ITGA6, RAB23, SLC1A3, MYO1C, EMD, GDI2, APOE, GNAI2, EPS15L1, DUSP3, CDH2, PAFAH1B1, MYH9, GIT1, CSPG5, GPD1L, LGALS1, ASPH, MAGI3, SNCA, FYN, CPLX2, MID1, SRC, CTSC, MYOF, RAB8B, NXN, DKK3, TPT1, EPHA4, AGFG1, GLUL, SLC9A3R2, SRI, TGM2, CTTN, DBN1, ARHGDIB, KCTD8, FLNA, CAV1, CLU, LASP1, PPP1R2, CTNNA1, PAK…	2746, 58533, 9607, 22999, 6451, 2788, 2670, 1398, 3688, 6529, 29767, 3315, 27250, 3655, 51715, 6507, 4641, 2010, 2665, 348, 2771, 58513, 1845, 1000, 5048, 4627, 28964, 10675, 23171, 3956, 444, 260425, 6622, 2534, 10814, 4281, 6714, 1075, 26509, 51762, 64359, 27122, 7178, 2043, 3267, 2752, 9351, 6717, 7052, 2017, 1627, 397, 386617, 2316, 857, 1191, 3927, 5504, 1495, 5062, 2060, 6566, 10580, 2475, …	14661, 72183, 27220, 116837, 56726, 14708, 14580, 12928, 16412, 232333, 50876, 15507, 18569, 16403, 19335, 20512, 17913, 13726, 14569, 11816, 14678, 13859, 72349, 12558, 18472, 17886, 216963, 29873, 333433, 16852, 65973, 99470, 20617, 14360, 12890, 17318, 20779, 13032, 226101, 235442, 18230, 50781, 22070, 13838, 15463, 14645, 65962, 109552, 21817, 13043, 56320, 11857, 243043, 192176, 12389, 12759…
circulatory system process	GO:0003013	9.60003e-06	23	8.22988	402	CARTPT, SLC8A1, TPM1, TJP1, PRKG1, APOE, SCN2B, PLCB3, GPD1L, ASPH, SRC, SNTA1, MYOF, ERAP1, SRI, CAV1, CXADR, NCALD, S100A1, ATP1A1, FXYD1, GCLC, DDAH1	9607, 6546, 7168, 7082, 5592, 348, 6327, 5331, 23171, 444, 6714, 6640, 26509, 51752, 6717, 857, 1525, 83988, 6271, 476, 5348, 2729, 23576	27220, 20541, 22004, 21872, 19091, 11816, 72821, 18797, 333433, 65973, 20779, 20648, 226101, 80898, 109552, 12389, 13052, 52589, 20193, 11928, 56188, 14629, 69219
response to external stimulus	GO:0009605	9.77674e-06	68	40.4329	1975	ENAH, CARTPT, IL33, BAG3, ELMO2, PARVA, ITGB1, HSPB1, RBP1, GNG12, ITGA6, RAB23, TJP1, SLC1A3, GAP43, PRKG1, APOE, LAMB2, NCAM1, GNAI2, ROCK2, NPC2, MYH9, STMN1, COL5A1, CFL1, SNCA, FYN, ANXA2, B2M, SRC, LSP1, ERAP1, CMPK2, TPT1, MYL9, EPHA4, ASS1, GLUL, TGM2, MYH14, COTL1, CAV1, MGST1, CXADR, RALA, CLU, TLN1, PAK2, LAMC1, SLC16A1, MTOR, SBDS, TNFAIP8, CORO1A, RAB7A, DAG1, ATP1A1, PSPH, ANXA3, CD…	55740, 9607, 90865, 9531, 63916, 55742, 3688, 3315, 5947, 55970, 3655, 51715, 7082, 6507, 2596, 5592, 348, 3913, 4684, 2771, 9475, 10577, 4627, 3925, 1289, 1072, 6622, 2534, 302, 567, 6714, 4046, 51752, 129607, 7178, 10398, 2043, 445, 2752, 7052, 79784, 23406, 857, 4257, 1525, 5898, 1191, 7094, 5062, 3915, 6566, 2475, 51119, 25816, 11151, 7879, 1605, 476, 5723, 306, 967, 6017, 84687, 5595, 2885, …	13800, 27220, 77125, 29810, 140579, 57342, 16412, 15507, 19659, 14701, 16403, 19335, 21872, 20512, 14432, 19091, 11816, 16779, 17967, 14678, 19878, 67963, 17886, 16765, 12831, 12631, 20617, 14360, 12306, 12010, 20779, 16985, 80898, 22169, 22070, 98932, 13838, 11898, 14645, 21817, 71960, 72042, 12389, 56615, 13052, 56044, 12759, 21894, 224105, 226519, 20501, 56717, 66711, 106869, 12721, 19349, 131…
actin-mediated cell contraction	GO:0070252	1.00788e-05	10	1.76062	86	PARVA, TPM1, SCN2B, GPD1L, SNTA1, SRI, TPM3, VIM, ATP1A1, TPM4	55742, 7168, 6327, 23171, 6640, 6717, 7170, 7431, 476, 7171	57342, 22004, 72821, 333433, 20648, 109552, 59069, 22352, 11928, 326618
secretion	GO:0046903	1.0355e-05	40	19.3464	945	GLUD1, CARTPT, IL33, RIMS1, LAMP2, SLC6A1, STXBP3, ANXA4, PAFAH1B1, RALB, RAB27B, CFL1, SNCA, CPLX2, ANXA2, SLC6A11, SRC, RAB8B, ANXA1, STX7, GLUL, PFN1, SRI, STX12, FLNA, CAV1, RALA, CLU, TLN1, SLC16A1, VCL, RAB7A, MAOA, ANXA3, CD63, APRT, SLC9A3R1, GAD2, SNAP29, ARRB1	2746, 9607, 90865, 22999, 3920, 6529, 6814, 307, 5048, 5899, 5874, 1072, 6622, 10814, 302, 6538, 6714, 51762, 301, 8417, 2752, 5216, 6717, 23673, 2316, 857, 5898, 1191, 7094, 6566, 7414, 7879, 4128, 306, 967, 353, 9368, 2572, 9342, 408	14661, 27220, 77125, 116837, 16784, 232333, 20912, 11746, 18472, 64143, 80718, 12631, 20617, 12890, 12306, 243616, 20779, 235442, 16952, 53331, 14645, 18643, 109552, 100226, 192176, 12389, 56044, 12759, 21894, 20501, 22330, 19349, 17161, 11745, 12512, 11821, 26941, 14417, 67474, 109689
positive regulation of neuron projection development	GO:0010976	1.04069e-05	13	3.00943	147	ITGB1, PTPRD, APOE, STK25, PAFAH1B1, ACTR3, FYN, EPHA4, PTK7, ARHGDIA, CAMK1, PLXNB2, PAK3	3688, 5789, 348, 10494, 5048, 10096, 2534, 2043, 5754, 396, 8536, 23654, 5063	16412, 19266, 11816, 59041, 18472, 74117, 14360, 13838, 71461, 192662, 52163, 140570, 18481
regulation of cell communication	GO:0010646	1.0614e-05	85	54.4564	2660	GLUD1, SNX6, CARTPT, RIMS1, SH3BGRL, GNG7, GFAP, CRK, ITGB1, SLC6A1, TMOD2, HSPB1, PDCD4, ITGA6, RAB23, SLC1A3, MYO1C, EMD, GDI2, APOE, GNAI2, EPS15L1, DUSP3, CDH2, PAFAH1B1, MYH9, GIT1, CSPG5, GPD1L, LGALS1, ASPH, MAGI3, SNCA, FYN, CPLX2, MID1, SRC, CTSC, MYOF, RAB8B, NXN, DKK3, TPT1, EPHA4, AGFG1, GLUL, SLC9A3R2, SRI, TGM2, CTTN, DBN1, ARHGDIB, KCTD8, FLNA, CAV1, CLU, LASP1, PPP1R2, CTNNA1, PAK…	2746, 58533, 9607, 22999, 6451, 2788, 2670, 1398, 3688, 6529, 29767, 3315, 27250, 3655, 51715, 6507, 4641, 2010, 2665, 348, 2771, 58513, 1845, 1000, 5048, 4627, 28964, 10675, 23171, 3956, 444, 260425, 6622, 2534, 10814, 4281, 6714, 1075, 26509, 51762, 64359, 27122, 7178, 2043, 3267, 2752, 9351, 6717, 7052, 2017, 1627, 397, 386617, 2316, 857, 1191, 3927, 5504, 1495, 5062, 2060, 6566, 10580, 2475, …	14661, 72183, 27220, 116837, 56726, 14708, 14580, 12928, 16412, 232333, 50876, 15507, 18569, 16403, 19335, 20512, 17913, 13726, 14569, 11816, 14678, 13859, 72349, 12558, 18472, 17886, 216963, 29873, 333433, 16852, 65973, 99470, 20617, 14360, 12890, 17318, 20779, 13032, 226101, 235442, 18230, 50781, 22070, 13838, 15463, 14645, 65962, 109552, 21817, 13043, 56320, 11857, 243043, 192176, 12389, 12759…
negative regulation of amyloid precursor protein catabolic process	GO:1902992	1.13152e-05	4	0.163779	8	APOE, FLOT2, PICALM, CLU	348, 2319, 8301, 1191	11816, 14252, 233489, 12759
regulation of membrane potential	GO:0042391	1.30292e-05	22	7.79996	381	RIMS1, SLC8A1, MPDZ, SCN2B, GPD1L, SNCA, SRC, SNTA1, FHL1, AKAP7, SRI, MYH14, CAV1, CLU, SCN7A, ATP1B3, DAG1, ATP1A1, FXYD1, EHD3, QKI, GCLC	22999, 6546, 8777, 6327, 23171, 6622, 6714, 6640, 2273, 9465, 6717, 79784, 857, 1191, 6332, 483, 1605, 476, 5348, 30845, 9444, 2729	116837, 20541, 17475, 72821, 333433, 20617, 20779, 20648, 14199, 432442, 109552, 71960, 12389, 12759, 20272, 11933, 13138, 11928, 56188, 57440, 19317, 14629
macromolecule localization	GO:0033036	1.3579e-05	73	44.8754	2192	SNX6, IL33, RIMS1, RAB12, ITGB1, STXBP3, MAPRE1, RAB23, MYO1C, SELENBP1, EMD, GDI2, APOE, ANXA4, NPC2, EHD1, ZNF207, PAFAH1B1, MYH9, FLNB, TWF1, RALB, RAB27B, GPD1L, FLOT2, ASPH, FYN, VPS26B, ANXA2, MID1, SRC, RDX, RAB8B, PICALM, ANXA1, STX18, STX7, AGFG1, AKAP7, SRI, DBN1, STX12, FLNA, CAV1, RAB5B, NECAP2, CLU, TLN1, CTNNA1, EPS15, ATP1B3, SORBS1, MTOR, VCL, GPM6B, RAB7A, TOLLIP, DAG1, ARHGDIA, …	58533, 90865, 22999, 201475, 3688, 6814, 22919, 51715, 4641, 8991, 2010, 2665, 348, 307, 10577, 10938, 7756, 5048, 4627, 2317, 5756, 5899, 5874, 23171, 2319, 444, 2534, 112936, 302, 4281, 6714, 5962, 51762, 8301, 301, 53407, 8417, 3267, 9465, 6717, 1627, 23673, 2316, 857, 5869, 55707, 1191, 7094, 1495, 2060, 483, 10580, 2475, 7414, 2824, 7879, 54472, 1605, 396, 967, 8536, 9559, 9368, 30845, 6238,…	72183, 77125, 116837, 19328, 16412, 20912, 13589, 19335, 17913, 20341, 13726, 14569, 11816, 11746, 67963, 13660, 22680, 18472, 17886, 286940, 19230, 64143, 80718, 333433, 14252, 65973, 14360, 69091, 12306, 17318, 20779, 19684, 235442, 233489, 16952, 71116, 53331, 15463, 432442, 109552, 56320, 100226, 192176, 12389, 19344, 66147, 12759, 21894, 12385, 13858, 11933, 20411, 56717, 22330, 14758, 19349…
positive regulation of transport	GO:0051050	1.35801e-05	32	14.085	688	GLUD1, CARTPT, IL33, ITGB1, SLC6A1, MYO1C, EMD, APOE, EHD1, RAB27B, GPD1L, ASPH, SNCA, ANXA2, SRC, RAB8B, ANXA1, FHL1, GLUL, AKAP7, SRI, FLNA, CAV1, S100A1, ATP1B3, SORBS1, RAB7A, FXYD1, CD63, CAMK1, UACA, ARRB1	2746, 9607, 90865, 3688, 6529, 4641, 2010, 348, 10938, 5874, 23171, 444, 6622, 302, 6714, 51762, 301, 2273, 2752, 9465, 6717, 2316, 857, 6271, 483, 10580, 7879, 5348, 967, 8536, 55075, 408	14661, 27220, 77125, 16412, 232333, 17913, 13726, 11816, 13660, 80718, 333433, 65973, 20617, 12306, 20779, 235442, 16952, 14199, 14645, 432442, 109552, 192176, 12389, 20193, 11933, 20411, 19349, 56188, 12512, 52163, 72565, 109689
protein polymerization	GO:0051258	1.36218e-05	15	4.03305	197	MAPRE1, ARPC5, ACTR3, STMN1, TWF1, SNCA, RDX, CLIP1, PFN1, ARPC3, MTOR, CORO1A, IQGAP2, GRB2, PAK3	22919, 10092, 10096, 3925, 5756, 6622, 5962, 6249, 5216, 10094, 2475, 11151, 10788, 2885, 5063	13589, 67771, 74117, 16765, 19230, 20617, 19684, 56430, 18643, 56378, 56717, 12721, 544963, 14784, 18481
neurogenesis	GO:0022008	1.41939e-05	50	26.9007	1314	ENAH, COQ7, GFAP, ITGB1, PTPRD, SLC1A3, GAP43, PRKG1, APOE, LAMB2, NCAM1, ROCK2, STK25, PDLIM5, CDH2, EHD1, PAFAH1B1, ACTR3, MYH9, STMN1, CSPG5, COL5A1, CFL1, LGALS1, FYN, SRC, TACC1, PICALM, ANXA1, HERC1, MYL9, EPHA4, MYH14, DBN1, CLU, TLN1, CTNNA1, PAK2, LAMC1, VIM, DAG1, PTK7, ARHGDIA, MINK1, CAMK1, PPP1R9B, PLXNB2, MAPK3, GRB2, PAK3	55740, 10229, 2670, 3688, 5789, 6507, 2596, 5592, 348, 3913, 4684, 9475, 10494, 10611, 1000, 10938, 5048, 10096, 4627, 3925, 10675, 1289, 1072, 3956, 2534, 6714, 6867, 8301, 301, 8925, 10398, 2043, 79784, 1627, 1191, 7094, 1495, 5062, 3915, 7431, 1605, 5754, 396, 50488, 8536, 84687, 23654, 5595, 2885, 5063	13800, 12850, 14580, 16412, 19266, 20512, 14432, 19091, 11816, 16779, 17967, 19878, 59041, 56376, 12558, 13660, 18472, 74117, 17886, 16765, 29873, 12831, 12631, 16852, 14360, 20779, 320165, 233489, 16952, 235439, 98932, 13838, 71960, 56320, 12759, 21894, 12385, 224105, 226519, 22352, 13138, 71461, 192662, 50932, 52163, 217124, 140570, 26417, 14784, 18481
regulation of actin filament polymerization	GO:0030833	1.44187e-05	11	2.23149	109	ARPC5, ACTR3, TWF1, RDX, PFN1, ARPC3, MTOR, CORO1A, IQGAP2, GRB2, PAK3	10092, 10096, 5756, 5962, 5216, 10094, 2475, 11151, 10788, 2885, 5063	67771, 74117, 19230, 19684, 18643, 56378, 56717, 12721, 544963, 14784, 18481
sodium ion transmembrane transport	GO:0035725	1.44187e-05	11	2.23149	109	SLC8A1, SCN2B, GPD1L, UTRN, SNTA1, SLC3A2, SCN7A, ATP1B3, ATP1A1, FXYD1, SLC9A3R1	6546, 6327, 23171, 7402, 6640, 6520, 6332, 483, 476, 5348, 9368	20541, 72821, 333433, 22288, 20648, 17254, 20272, 11933, 11928, 56188, 26941
neuron differentiation	GO:0030182	1.56895e-05	45	23.2975	1138	ENAH, GFAP, ITGB1, PTPRD, SLC1A3, GAP43, PRKG1, APOE, LAMB2, NCAM1, ROCK2, STK25, PDLIM5, EHD1, PAFAH1B1, ACTR3, MYH9, STMN1, CSPG5, COL5A1, CFL1, LGALS1, FYN, SRC, PICALM, HERC1, MYL9, EPHA4, MYH14, DBN1, TLN1, CTNNA1, PAK2, LAMC1, VIM, DAG1, PTK7, ARHGDIA, MINK1, CAMK1, PPP1R9B, PLXNB2, MAPK3, GRB2, PAK3	55740, 2670, 3688, 5789, 6507, 2596, 5592, 348, 3913, 4684, 9475, 10494, 10611, 10938, 5048, 10096, 4627, 3925, 10675, 1289, 1072, 3956, 2534, 6714, 8301, 8925, 10398, 2043, 79784, 1627, 7094, 1495, 5062, 3915, 7431, 1605, 5754, 396, 50488, 8536, 84687, 23654, 5595, 2885, 5063	13800, 14580, 16412, 19266, 20512, 14432, 19091, 11816, 16779, 17967, 19878, 59041, 56376, 13660, 18472, 74117, 17886, 16765, 29873, 12831, 12631, 16852, 14360, 20779, 233489, 235439, 98932, 13838, 71960, 56320, 21894, 12385, 224105, 226519, 22352, 13138, 71461, 192662, 50932, 52163, 217124, 140570, 26417, 14784, 18481
regulation of organelle organization	GO:0033043	1.58421e-05	34	15.5385	759	DSTN, CRK, TPM1, MAPRE1, ARPC5, ROCK2, ZNF207, ACTR3, STMN1, TWF1, CFL1, SNCA, ANXA2, MID1, NES, SRC, CLIC4, RDX, ANXA1, CLIP1, PFN1, ARPC3, MTOR, SBDS, VAT1, CORO1A, GPM6B, RAB7A, IQGAP2, PPP1R9B, MAPK3, GRB2, PAK3, ARRB1	11034, 1398, 7168, 22919, 10092, 9475, 7756, 10096, 3925, 5756, 1072, 6622, 302, 4281, 10763, 6714, 25932, 5962, 301, 6249, 5216, 10094, 2475, 51119, 10493, 11151, 2824, 7879, 10788, 84687, 5595, 2885, 5063, 408	56431, 12928, 22004, 13589, 67771, 19878, 22680, 74117, 16765, 19230, 12631, 20617, 12306, 17318, 18008, 20779, 29876, 19684, 16952, 56430, 18643, 56378, 56717, 66711, 26949, 12721, 14758, 19349, 544963, 217124, 26417, 14784, 18481, 109689
protein oligomerization	GO:0051259	1.66004e-05	22	7.9228	387	AHNAK, SLC6A1, STXBP3, CRYZ, DHRS4, EHD1, DECR1, ALDOC, ANXA2, ANXA6, SRC, GLUL, TGM2, KCTD8, CAV1, MGST1, CLU, CTNNA1, CTH, EHD3, SNX2, GRB2	79026, 6529, 6814, 1429, 10901, 10938, 1666, 230, 302, 309, 6714, 2752, 7052, 386617, 857, 4257, 1191, 1495, 1491, 30845, 6643, 2885	66395, 232333, 20912, 12972, 28200, 13660, 67460, 11676, 12306, 11749, 20779, 14645, 21817, 243043, 12389, 56615, 12759, 12385, 107869, 57440, 67804, 14784
secretion by cell	GO:0032940	1.72158e-05	36	16.9716	829	GLUD1, CARTPT, IL33, RIMS1, LAMP2, SLC6A1, STXBP3, ANXA4, PAFAH1B1, RALB, RAB27B, CFL1, SNCA, CPLX2, SLC6A11, SRC, RAB8B, ANXA1, STX7, GLUL, PFN1, SRI, STX12, FLNA, RALA, CLU, TLN1, SLC16A1, VCL, RAB7A, MAOA, ANXA3, CD63, GAD2, SNAP29, ARRB1	2746, 9607, 90865, 22999, 3920, 6529, 6814, 307, 5048, 5899, 5874, 1072, 6622, 10814, 6538, 6714, 51762, 301, 8417, 2752, 5216, 6717, 23673, 2316, 5898, 1191, 7094, 6566, 7414, 7879, 4128, 306, 967, 2572, 9342, 408	14661, 27220, 77125, 116837, 16784, 232333, 20912, 11746, 18472, 64143, 80718, 12631, 20617, 12890, 243616, 20779, 235442, 16952, 53331, 14645, 18643, 109552, 100226, 192176, 56044, 12759, 21894, 20501, 22330, 19349, 17161, 11745, 12512, 14417, 67474, 109689
negative regulation of cellular component organization	GO:0051129	1.76723e-05	25	9.76531	477	GFAP, ITGB1, MAPRE1, APOE, PACSIN3, ZNF207, PAFAH1B1, STMN1, TWF1, LGALS1, SNCA, MID1, SRC, RDX, PICALM, EPHA4, PFN1, CAV1, CLU, SBDS, VAT1, CORO1A, HSPA2, VIM, ARHGDIA	2670, 3688, 22919, 348, 29763, 7756, 5048, 3925, 5756, 3956, 6622, 4281, 6714, 5962, 8301, 2043, 5216, 857, 1191, 51119, 10493, 11151, 3306, 7431, 396	14580, 16412, 13589, 11816, 80708, 22680, 18472, 16765, 19230, 16852, 20617, 17318, 20779, 19684, 233489, 13838, 18643, 12389, 12759, 66711, 26949, 12721, 15512, 22352, 192662
cell-substrate junction assembly	GO:0007044	1.94438e-05	9	1.51495	74	TNS1, ITGA6, ROCK2, SRC, TLN1, LAMC1, SORBS1, GPM6B, FERMT2	7145, 3655, 9475, 6714, 7094, 3915, 10580, 2824, 10979	21961, 16403, 19878, 20779, 21894, 226519, 20411, 14758, 218952
sodium ion export	GO:0071436	2.00363e-05	4	0.184251	9	SLC8A1, ATP1B3, ATP1A1, FXYD1	6546, 483, 476, 5348	20541, 11933, 11928, 56188
multicellular organismal development	GO:0007275	2.01048e-05	126	91.4295	4466	GLUD1, ENAH, CARTPT, BAG3, COQ7, PARVA, SLC8A1, GFAP, ITGB1, TMOD2, TPM1, HSPB1, SPOCK2, GNG12, PTPRD, ITGA6, RAB23, TJP1, SLC1A3, ITGB5, EMD, GAP43, PRKG1, APOE, LAMB2, MPDZ, NCAM1, ROCK2, SCN2B, DUSP3, STK25, CRABP1, PDLIM5, CDH2, CSRP2, EHD1, PAFAH1B1, ACTR3, MYH9, STMN1, FLNB, CSPG5, BASP1, ALDOC, COL5A1, FLOT2, CFL1, LGALS1, UTRN, ASPH, FYN, PDLIM3, CPLX2, ANXA2, MID1, NES, SLC6A11, B2M, SRC…	2746, 55740, 9607, 9531, 10229, 55742, 6546, 2670, 3688, 29767, 7168, 3315, 9806, 55970, 5789, 3655, 51715, 7082, 6507, 3693, 2010, 2596, 5592, 348, 3913, 8777, 4684, 9475, 6327, 1845, 10494, 1381, 10611, 1000, 1466, 10938, 5048, 10096, 4627, 3925, 2317, 10675, 10409, 230, 1289, 2319, 1072, 3956, 7402, 444, 2534, 27295, 10814, 302, 4281, 10763, 6538, 567, 6714, 25932, 4811, 6867, 64359, 8301, 301…	14661, 13800, 27220, 29810, 12850, 57342, 20541, 14580, 16412, 50876, 22004, 15507, 94214, 14701, 19266, 16403, 19335, 21872, 20512, 16419, 13726, 14432, 19091, 11816, 16779, 17475, 17967, 19878, 72821, 72349, 59041, 12903, 56376, 12558, 13008, 13660, 18472, 74117, 17886, 16765, 286940, 29873, 70350, 11676, 12831, 14252, 12631, 16852, 22288, 65973, 14360, 53318, 12890, 12306, 17318, 18008, 243616…
catabolic process	GO:0009056	2.1831e-05	90	59.7383	2918	PRDX6, FBXO2, GLUD1, PSME1, IL33, GLDC, RAB12, CRK, ITGB1, TPM1, RAB23, MYO1C, GDI2, PRKG1, APOE, GNAI2, EPHX1, CRYZ, PACSIN3, PYGL, PLCB4, EHD1, ZNF207, PAFAH1B1, MYH9, GIT1, GNB2, CSPG5, PLCB3, DECR1, RALB, ALDOC, ALDH1L1, COL5A1, NT5C, RAB27B, GPD1L, SNCA, ARHGAP21, FYN, SKP1, GALK1, RPE, EEF1A1, ABCA8, CTSC, ALDH2, RAB8B, ECH1, ANXA1, ETFDH, HERC1, CBR3, EPHA4, AGFG1, GLUL, PFN1, MYH14, ARHGD…	9588, 26232, 2746, 5720, 90865, 2731, 201475, 1398, 3688, 7168, 51715, 4641, 2665, 5592, 348, 2771, 2052, 1429, 29763, 5836, 5332, 10938, 7756, 5048, 4627, 28964, 2783, 10675, 5331, 1666, 5899, 230, 10840, 1289, 30833, 5874, 23171, 6622, 57584, 2534, 6500, 2584, 6120, 1915, 10351, 1075, 217, 51762, 1891, 301, 2110, 8925, 874, 2043, 3267, 2752, 5216, 79784, 397, 2316, 5869, 5898, 1981, 55062, 1191…	11758, 230904, 14661, 19186, 77125, 104174, 19328, 12928, 16412, 22004, 19335, 17913, 14569, 19091, 11816, 14678, 13849, 12972, 80708, 110095, 18798, 13660, 22680, 18472, 17886, 216963, 14693, 29873, 18797, 67460, 64143, 11676, 107747, 12831, 50773, 80718, 333433, 20617, 71435, 14360, 21402, 14635, 66646, 13627, 27404, 13032, 11669, 235442, 51798, 16952, 66841, 235439, 109857, 13838, 15463, 14645…
cell development	GO:0048468	2.2087e-05	62	36.6455	1790	ENAH, PARVA, SLC8A1, GFAP, ITGB1, TPM1, PTPRD, SLC1A3, GAP43, PRKG1, APOE, LAMB2, NCAM1, ROCK2, STK25, PDLIM5, CDH2, MSN, EHD1, PAFAH1B1, ACTR3, MYH9, STMN1, CSPG5, BASP1, COL5A1, CFL1, LGALS1, FYN, ANXA2, SRC, CLIC4, RDX, PICALM, HERC1, MYL9, EPHA4, MYH14, DBN1, FLNA, CXADR, CLU, TLN1, CTNNA1, PAK2, LAMC1, MTOR, HSPA2, ABI1, VIM, DAG1, PTK7, ARHGDIA, MINK1, CAMK1, QKI, PPP1R9B, FERMT2, PLXNB2, M…	55740, 55742, 6546, 2670, 3688, 7168, 5789, 6507, 2596, 5592, 348, 3913, 4684, 9475, 10494, 10611, 1000, 4478, 10938, 5048, 10096, 4627, 3925, 10675, 10409, 1289, 1072, 3956, 2534, 302, 6714, 25932, 5962, 8301, 8925, 10398, 2043, 79784, 1627, 2316, 1525, 1191, 7094, 1495, 5062, 3915, 2475, 3306, 10006, 7431, 1605, 5754, 396, 50488, 8536, 9444, 84687, 10979, 23654, 5595, 2885, 5063	13800, 57342, 20541, 14580, 16412, 22004, 19266, 20512, 14432, 19091, 11816, 16779, 17967, 19878, 59041, 56376, 12558, 17698, 13660, 18472, 74117, 17886, 16765, 29873, 70350, 12831, 12631, 16852, 14360, 12306, 20779, 29876, 19684, 233489, 235439, 98932, 13838, 71960, 56320, 192176, 13052, 12759, 21894, 12385, 224105, 226519, 56717, 15512, 11308, 22352, 13138, 71461, 192662, 50932, 52163, 19317, 2…
cell-matrix adhesion	GO:0007160	2.35144e-05	14	3.72597	182	ITGB1, ITGA6, ITGB5, ROCK2, UTRN, SRC, NID1, SORBS1, VCL, GPM6B, DAG1, MINK1, CD63, FERMT2	3688, 3655, 3693, 9475, 7402, 6714, 4811, 10580, 7414, 2824, 1605, 50488, 967, 10979	16412, 16403, 16419, 19878, 22288, 20779, 18073, 20411, 22330, 14758, 13138, 50932, 12512, 218952
exocytosis	GO:0006887	2.37955e-05	20	6.94012	339	RIMS1, LAMP2, STXBP3, RALB, RAB27B, CFL1, SNCA, CPLX2, STX7, PFN1, STX12, FLNA, RALA, CLU, TLN1, VCL, RAB7A, ANXA3, CD63, SNAP29	22999, 3920, 6814, 5899, 5874, 1072, 6622, 10814, 8417, 5216, 23673, 2316, 5898, 1191, 7094, 7414, 7879, 306, 967, 9342	116837, 16784, 20912, 64143, 80718, 12631, 20617, 12890, 53331, 18643, 100226, 192176, 56044, 12759, 21894, 22330, 19349, 11745, 12512, 67474
oxidation-reduction process	GO:0055114	2.44353e-05	41	20.7999	1016	PRDX6, GLUD1, SUCLG2, GLDC, COQ7, GNG7, GNG12, FADS2, CRYZ, PYGL, DHRS4, COX4I2, GNB2, DECR1, ALDH1L1, GPD1L, CP, ASPH, SNCA, RPE, LDHB, ALDH2, NXN, ECH1, ETFDH, CBR3, PIR, MGST1, GNB4, PPP1R2, TXNDC17, ALDH9A1, SORBS1, MTOR, VAT1, CYP20A1, MAOA, SORD, BLVRB, TXNL1, PRDX4	9588, 2746, 8801, 2731, 10229, 2788, 55970, 9415, 1429, 5836, 10901, 84701, 2783, 1666, 10840, 23171, 1356, 444, 6622, 6120, 3945, 217, 64359, 1891, 2110, 874, 8544, 4257, 59345, 5504, 84817, 223, 10580, 2475, 10493, 57404, 4128, 6652, 645, 9352, 10549	11758, 14661, 20917, 104174, 12850, 14708, 14701, 56473, 12972, 110095, 28200, 84682, 14693, 67460, 107747, 333433, 12870, 65973, 20617, 66646, 16832, 11669, 18230, 51798, 66841, 109857, 69656, 56615, 14696, 66849, 52700, 56752, 20411, 56717, 26949, 77951, 17161, 20322, 233016, 53382, 53381
regulation of sodium ion transport	GO:0002028	2.53371e-05	8	1.20787	59	SCN2B, GPD1L, UTRN, SNTA1, ATP1B3, ATP1A1, FXYD1, SLC9A3R1	6327, 23171, 7402, 6640, 483, 476, 5348, 9368	72821, 333433, 22288, 20648, 11933, 11928, 56188, 26941
macromolecular complex assembly	GO:0065003	2.56495e-05	48	25.9999	1270	RIMS1, AHNAK, SLC6A1, STXBP3, MAPRE1, ARPC5, APOE, TBCA, CRYZ, DHRS4, EHD1, ACTR3, STMN1, TWF1, DECR1, RALB, ALDOC, SNCA, ANXA2, ANXA6, SRC, RDX, PICALM, CLIP1, GLUL, SLC9A3R2, PFN1, TGM2, KCTD8, FLNA, CAV1, MGST1, ARPC3, CLU, CTNNA1, LAMC1, EPS15, MTOR, SBDS, CORO1A, CTH, IQGAP2, SLC9A3R1, EHD3, SNX2, FERMT2, GRB2, PAK3	22999, 79026, 6529, 6814, 22919, 10092, 348, 6902, 1429, 10901, 10938, 10096, 3925, 5756, 1666, 5899, 230, 6622, 302, 309, 6714, 5962, 8301, 6249, 2752, 9351, 5216, 7052, 386617, 2316, 857, 4257, 10094, 1191, 1495, 3915, 2060, 2475, 51119, 11151, 1491, 10788, 9368, 30845, 6643, 10979, 2885, 5063	116837, 66395, 232333, 20912, 13589, 67771, 11816, 21371, 12972, 28200, 13660, 74117, 16765, 19230, 67460, 64143, 11676, 20617, 12306, 11749, 20779, 19684, 233489, 56430, 14645, 65962, 18643, 21817, 243043, 192176, 12389, 56615, 56378, 12759, 12385, 226519, 13858, 56717, 66711, 12721, 107869, 544963, 26941, 57440, 67804, 218952, 14784, 18481
neurotransmitter transport	GO:0006836	2.7599e-05	13	3.29605	161	RIMS1, GFAP, SLC6A1, SLC1A3, SNCA, CPLX2, SLC6A11, STX7, GLUL, STX12, GPM6B, MAOA, GAD2	22999, 2670, 6529, 6507, 6622, 10814, 6538, 8417, 2752, 23673, 2824, 4128, 2572	116837, 14580, 232333, 20512, 20617, 12890, 243616, 53331, 14645, 100226, 14758, 17161, 14417
regulation of muscle contraction	GO:0006937	2.89527e-05	12	2.84566	139	SLC8A1, TPM1, PRKG1, SCN2B, GPD1L, ASPH, ANXA6, SNTA1, MYL9, SRI, CAV1, ATP1A1	6546, 7168, 5592, 6327, 23171, 444, 309, 6640, 10398, 6717, 857, 476	20541, 22004, 19091, 72821, 333433, 65973, 11749, 20648, 98932, 109552, 12389, 11928
positive regulation of protein polymerization	GO:0032273	2.9862e-05	9	1.59684	78	ARPC5, ACTR3, CLIP1, PFN1, ARPC3, MTOR, CORO1A, IQGAP2, GRB2	10092, 10096, 6249, 5216, 10094, 2475, 11151, 10788, 2885	67771, 74117, 56430, 18643, 56378, 56717, 12721, 544963, 14784
regulation of protein complex disassembly	GO:0043244	3.3109e-05	9	1.61732	79	DSTN, TWF1, CFL1, ASPH, MID1, NES, RDX, SBDS, HRSP12	11034, 5756, 1072, 444, 4281, 10763, 5962, 51119, 10247	56431, 19230, 12631, 65973, 17318, 18008, 19684, 66711, 15473
positive regulation of biological process	GO:0048518	3.39193e-05	130	96.0562	4692	GLUD1, ENAH, PSME1, CARTPT, IL33, RIMS1, ELMO2, SH3BGRL, DSTN, GFAP, CRK, ITGB1, SLC6A1, TMOD2, TPM1, HSPB1, SPOCK2, HSPH1, PTPRD, ITGA6, SLC1A3, MYO1C, EMD, GDI2, ARPC5, APOE, GNAI2, ROCK2, PACSIN3, DUSP3, STK25, CDH2, MSN, EHD1, PAFAH1B1, ACTR3, GIT1, STMN1, BASP1, RAB27B, GPD1L, CFL1, LGALS1, UTRN, ASPH, MAGI3, SNCA, ARHGAP21, FYN, SKP1, ANXA2, MID1, NES, B2M, SRC, CTSC, RDX, NID1, RAB8B, PICA…	2746, 55740, 5720, 9607, 90865, 22999, 63916, 6451, 11034, 2670, 1398, 3688, 6529, 29767, 7168, 3315, 9806, 10808, 5789, 3655, 6507, 4641, 2010, 2665, 10092, 348, 2771, 9475, 29763, 1845, 10494, 1000, 4478, 10938, 5048, 10096, 28964, 3925, 10409, 5874, 23171, 1072, 3956, 7402, 444, 260425, 6622, 57584, 2534, 6500, 302, 4281, 10763, 567, 6714, 1075, 5962, 4811, 51762, 8301, 301, 6249, 8925, 51752,…	14661, 13800, 19186, 27220, 77125, 116837, 140579, 56726, 56431, 14580, 12928, 16412, 232333, 50876, 22004, 15507, 94214, 15505, 19266, 16403, 20512, 17913, 13726, 14569, 67771, 11816, 14678, 19878, 80708, 72349, 59041, 12558, 17698, 13660, 18472, 74117, 216963, 16765, 70350, 80718, 333433, 12631, 16852, 22288, 65973, 99470, 20617, 71435, 14360, 21402, 12306, 17318, 18008, 12010, 20779, 13032, 19…
carboxylic acid metabolic process	GO:0019752	3.46289e-05	39	19.6739	961	GLUD1, PSME1, SUCLG2, GLDC, PFAS, SLC1A3, FADS2, ACSF2, CSPG5, DECR1, ALDOC, ALDH1L1, SNCA, SLC7A8, LDHB, OPLAH, ECH1, ANXA1, ETFDH, ASS1, GLUL, CAV1, MGST1, PTS, ALDH9A1, SLC16A1, MTOR, LPCAT3, APIP, CTH, HKDC1, PSPH, QKI, FAH, GCLC, PRDX4, GAD2, DDAH1, SLC7A5	2746, 5720, 8801, 2731, 5198, 6507, 9415, 80221, 10675, 1666, 230, 10840, 6622, 23428, 3945, 26873, 1891, 301, 2110, 445, 2752, 857, 4257, 5805, 223, 6566, 2475, 10162, 51074, 1491, 80201, 5723, 9444, 2184, 2729, 10549, 2572, 23576, 8140	14661, 19186, 20917, 104174, 237823, 20512, 56473, 264895, 29873, 67460, 11676, 107747, 20617, 50934, 16832, 75475, 51798, 16952, 66841, 11898, 14645, 12389, 56615, 19286, 56752, 20501, 56717, 14792, 56369, 107869, 216019, 100678, 19317, 14085, 14629, 53381, 14417, 69219, 20539
cell morphogenesis	GO:0000902	3.60479e-05	44	23.3589	1141	ENAH, PARVA, ITGB1, PTPRD, RAB23, SLC1A3, GAP43, APOE, LAMB2, NCAM1, ROCK2, STK25, PDLIM5, PAFAH1B1, ACTR3, MYH9, STMN1, BASP1, COL5A1, CFL1, FYN, NES, SRC, CLIC4, RAB8B, PICALM, MYL9, EPHA4, MYH14, FLNA, CLU, TLN1, PAK2, LAMC1, CORO1A, ABI1, DAG1, ARHGDIA, MINK1, FERMT2, PLXNB2, MAPK3, GRB2, PAK3	55740, 55742, 3688, 5789, 51715, 6507, 2596, 348, 3913, 4684, 9475, 10494, 10611, 5048, 10096, 4627, 3925, 10409, 1289, 1072, 2534, 10763, 6714, 25932, 51762, 8301, 10398, 2043, 79784, 2316, 1191, 7094, 5062, 3915, 11151, 10006, 1605, 396, 50488, 10979, 23654, 5595, 2885, 5063	13800, 57342, 16412, 19266, 19335, 20512, 14432, 11816, 16779, 17967, 19878, 59041, 56376, 18472, 74117, 17886, 16765, 70350, 12831, 12631, 14360, 18008, 20779, 29876, 235442, 233489, 98932, 13838, 71960, 192176, 12759, 21894, 224105, 226519, 12721, 11308, 13138, 192662, 50932, 218952, 140570, 26417, 14784, 18481
cellular component morphogenesis	GO:0032989	3.62587e-05	46	24.8534	1214	ENAH, COQ7, PARVA, ITGB1, TPM1, PTPRD, RAB23, SLC1A3, GAP43, APOE, LAMB2, NCAM1, ROCK2, STK25, PDLIM5, PAFAH1B1, ACTR3, MYH9, STMN1, BASP1, COL5A1, CFL1, FYN, NES, SRC, CLIC4, RAB8B, PICALM, MYL9, EPHA4, MYH14, FLNA, CLU, TLN1, PAK2, LAMC1, CORO1A, ABI1, DAG1, ARHGDIA, MINK1, FERMT2, PLXNB2, MAPK3, GRB2, PAK3	55740, 10229, 55742, 3688, 7168, 5789, 51715, 6507, 2596, 348, 3913, 4684, 9475, 10494, 10611, 5048, 10096, 4627, 3925, 10409, 1289, 1072, 2534, 10763, 6714, 25932, 51762, 8301, 10398, 2043, 79784, 2316, 1191, 7094, 5062, 3915, 11151, 10006, 1605, 396, 50488, 10979, 23654, 5595, 2885, 5063	13800, 12850, 57342, 16412, 22004, 19266, 19335, 20512, 14432, 11816, 16779, 17967, 19878, 59041, 56376, 18472, 74117, 17886, 16765, 70350, 12831, 12631, 14360, 18008, 20779, 29876, 235442, 233489, 98932, 13838, 71960, 192176, 12759, 21894, 224105, 226519, 12721, 11308, 13138, 192662, 50932, 218952, 140570, 26417, 14784, 18481
organonitrogen compound catabolic process	GO:1901565	3.6975e-05	51	28.6613	1400	GLUD1, GLDC, CRK, TPM1, RAB23, MYO1C, GDI2, PRKG1, GNAI2, EHD1, PAFAH1B1, MYH9, GIT1, GNB2, CSPG5, RALB, ALDH1L1, NT5C, RAB27B, ARHGAP21, EEF1A1, ABCA8, RAB8B, ANXA1, HERC1, EPHA4, AGFG1, GLUL, PFN1, MYH14, ARHGDIB, RAB5B, RALA, ATP1B3, MTOR, MRAS, CTH, RAB7A, ARHGEF6, ARHGDIA, MAOA, SMAP1, BLVRB, IQGAP2, EHD3, FAH, PLXNB2, GAD2, DDAH1, ARRB1, SAT2	2746, 2731, 1398, 7168, 51715, 4641, 2665, 5592, 2771, 10938, 5048, 4627, 28964, 2783, 10675, 5899, 10840, 30833, 5874, 57584, 1915, 10351, 51762, 301, 8925, 2043, 3267, 2752, 5216, 79784, 397, 5869, 5898, 483, 2475, 22808, 1491, 7879, 9459, 396, 4128, 60682, 645, 10788, 30845, 2184, 23654, 2572, 23576, 408, 112483	14661, 104174, 12928, 22004, 19335, 17913, 14569, 19091, 14678, 13660, 18472, 17886, 216963, 14693, 29873, 64143, 107747, 50773, 80718, 71435, 13627, 27404, 235442, 16952, 235439, 13838, 15463, 14645, 18643, 71960, 11857, 19344, 56044, 11933, 56717, 17532, 107869, 19349, 73341, 192662, 17161, 98366, 233016, 544963, 57440, 14085, 140570, 14417, 69219, 109689, 69215
alpha-amino acid metabolic process	GO:1901605	3.80499e-05	15	4.40155	215	GLUD1, GLDC, PFAS, SLC1A3, ALDH1L1, ASS1, GLUL, APIP, CTH, PSPH, FAH, GCLC, PRDX4, GAD2, DDAH1	2746, 2731, 5198, 6507, 10840, 445, 2752, 51074, 1491, 5723, 2184, 2729, 10549, 2572, 23576	14661, 104174, 237823, 20512, 107747, 11898, 14645, 56369, 107869, 100678, 14085, 14629, 53381, 14417, 69219
protein depolymerization	GO:0051261	4.04926e-05	9	1.65826	81	DSTN, STMN1, TWF1, CFL1, ASPH, MID1, NES, RDX, SBDS	11034, 3925, 5756, 1072, 444, 4281, 10763, 5962, 51119	56431, 16765, 19230, 12631, 65973, 17318, 18008, 19684, 66711
response to organic substance	GO:0010033	4.06519e-05	75	48.0076	2345	SNX6, GNG7, SLC8A1, CRK, ITGB1, SLC6A1, HSPB1, GNG12, HSPH1, ITGA6, TJP1, ITGB5, MYO1C, EMD, APOE, NCAM1, DUSP3, EHD1, PAFAH1B1, ACTR3, GNB2, FLNB, RALB, ALDOC, CFL1, LGALS1, ASPH, SNCA, FYN, B2M, EEF1A1, SRC, CTSC, ANXA5, MYOF, ANXA1, CMPK2, ASS1, GLUL, AKAP7, PFN1, SRI, SLC3A2, CAV1, MGST1, RALA, EIF4G1, WIPI1, GNB4, CLU, TLN1, CTNNA1, TXNDC17, SLC16A1, SORBS1, MTOR, CORO1A, HSPA2, CTH, DAG1, A…	58533, 2788, 6546, 1398, 3688, 6529, 3315, 55970, 10808, 3655, 7082, 3693, 4641, 2010, 348, 4684, 1845, 10938, 5048, 10096, 2783, 2317, 5899, 230, 1072, 3956, 444, 6622, 2534, 567, 1915, 6714, 1075, 308, 26509, 301, 129607, 445, 2752, 9465, 5216, 6717, 6520, 857, 4257, 5898, 1981, 55062, 59345, 1191, 7094, 1495, 84817, 6566, 10580, 2475, 11151, 3306, 1491, 1605, 476, 9459, 5754, 396, 23385, 5723,…	72183, 14708, 20541, 12928, 16412, 232333, 15507, 14701, 15505, 16403, 21872, 16419, 17913, 13726, 11816, 17967, 72349, 13660, 18472, 74117, 14693, 286940, 64143, 11676, 12631, 16852, 65973, 20617, 14360, 12010, 13627, 20779, 13032, 11747, 226101, 16952, 22169, 11898, 14645, 432442, 18643, 109552, 17254, 12389, 56615, 56044, 208643, 52639, 14696, 12759, 21894, 12385, 52700, 20501, 20411, 56717, 1…
neuron projection regeneration	GO:0031102	4.06678e-05	6	0.655115	32	GFAP, APOE, LAMB2, CSPG5, EPHA4, CTNNA1	2670, 348, 3913, 10675, 2043, 1495	14580, 11816, 16779, 29873, 13838, 12385
amyloid precursor protein catabolic process	GO:0042987	4.20045e-05	5	0.409447	20	APOE, FLOT2, PICALM, CLU, NCSTN	348, 2319, 8301, 1191, 23385	11816, 14252, 233489, 12759, 59287
system process	GO:0003008	4.2085e-05	63	38.2423	1868	SLMAP, CARTPT, RIMS1, SLC8A1, SLC6A1, TMOD2, TPM1, TJP1, SLC1A3, ITGB5, EMD, PRKG1, APOE, LAMB2, MPDZ, ROCK2, CRYZ, SCN2B, PAFAH1B1, PLCB3, GPD1L, UTRN, ASPH, FYN, ANXA6, SRC, SNTA1, MYOF, RAB8B, DTNA, SNTB1, HERC1, ERAP1, CBR3, ADK, MYL9, SRI, MYH14, GMFB, CAV1, CXADR, NCALD, CRYBB1, CLU, TLN1, SCN7A, S100A1, SORBS1, VCL, TPM3, VIM, DAG1, ATP1A1, FXYD1, RLBP1, SLC9A3R1, MAP1A, SLC1A4, QKI, GCLC,…	7871, 9607, 22999, 6546, 6529, 29767, 7168, 7082, 6507, 3693, 2010, 5592, 348, 3913, 8777, 9475, 1429, 6327, 5048, 5331, 23171, 7402, 444, 2534, 309, 6714, 6640, 26509, 51762, 1837, 6641, 8925, 51752, 874, 132, 10398, 6717, 79784, 2764, 857, 1525, 83988, 1414, 1191, 7094, 6332, 6271, 10580, 7414, 7170, 7431, 1605, 476, 5348, 6017, 9368, 4130, 6509, 9444, 2729, 7171, 5595, 23576	83997, 27220, 116837, 20541, 232333, 50876, 22004, 21872, 20512, 16419, 13726, 19091, 11816, 16779, 17475, 19878, 12972, 72821, 18472, 18797, 333433, 22288, 65973, 14360, 11749, 20779, 20648, 226101, 235442, 13527, 20649, 235439, 80898, 109857, 11534, 98932, 109552, 71960, 63985, 12389, 13052, 52589, 12960, 12759, 21894, 20272, 20193, 20411, 22330, 59069, 22352, 13138, 11928, 56188, 19771, 26941,…
cell-cell signaling	GO:0007267	4.22024e-05	45	24.2597	1185	GLUD1, CARTPT, RIMS1, GNG7, GFAP, SLC6A1, TMOD2, GNG12, TJP1, SLC1A3, APOE, GNAI2, SCN2B, GRIA4, PDLIM5, PAFAH1B1, EEA1, GNB2, CSPG5, PLCB3, SNCA, CPLX2, SLC6A11, ALDH2, RAB8B, DTNA, PICALM, ANXA1, STX7, GLUL, SRI, DBN1, STX12, NCALD, ALDH9A1, SLC16A1, GPM6B, TOLLIP, MAOA, MINK1, CAMK1, SLC1A4, GRB2, GAD2, ARRB1	2746, 9607, 22999, 2788, 2670, 6529, 29767, 55970, 7082, 6507, 348, 2771, 6327, 2893, 10611, 5048, 8411, 2783, 10675, 5331, 6622, 10814, 6538, 217, 51762, 1837, 8301, 301, 8417, 2752, 6717, 1627, 23673, 83988, 223, 6566, 2824, 54472, 4128, 50488, 8536, 6509, 2885, 2572, 408	14661, 27220, 116837, 14708, 14580, 232333, 50876, 14701, 21872, 20512, 11816, 14678, 72821, 14802, 56376, 18472, 216238, 14693, 29873, 18797, 20617, 12890, 243616, 11669, 235442, 13527, 233489, 16952, 53331, 14645, 109552, 56320, 100226, 52589, 56752, 20501, 14758, 54473, 17161, 50932, 52163, 55963, 14784, 14417, 109689
regulation of cellular localization	GO:0060341	4.3596e-05	38	19.1621	936	GLUD1, CARTPT, IL33, RIMS1, SLC8A1, ITGB1, STXBP3, RAB23, MYO1C, EMD, ANXA4, EHD1, RALB, RAB27B, GPD1L, ASPH, SNCA, FYN, CPLX2, SRC, RAB8B, ANXA1, STX7, GLUL, SRI, FLNA, CAV1, RALA, PPP1R12A, SLC16A1, SORBS1, MTOR, GPM6B, RAB7A, CAMK1, MAPK3, UACA, ARRB1	2746, 9607, 90865, 22999, 6546, 3688, 6814, 51715, 4641, 2010, 307, 10938, 5899, 5874, 23171, 444, 6622, 2534, 10814, 6714, 51762, 301, 8417, 2752, 6717, 2316, 857, 5898, 4659, 6566, 10580, 2475, 2824, 7879, 8536, 5595, 55075, 408	14661, 27220, 77125, 116837, 20541, 16412, 20912, 19335, 17913, 13726, 11746, 13660, 64143, 80718, 333433, 65973, 20617, 14360, 12890, 20779, 235442, 16952, 53331, 14645, 109552, 192176, 12389, 56044, 17931, 20501, 20411, 56717, 14758, 19349, 52163, 26417, 72565, 109689
actin filament bundle organization	GO:0061572	4.54222e-05	10	2.08818	102	ITGB1, TPM1, ITGB5, ROCK2, MYO1B, SRC, PFN1, SORBS1, MTOR, ARRB1	3688, 7168, 3693, 9475, 4430, 6714, 5216, 10580, 2475, 408	16412, 22004, 16419, 19878, 17912, 20779, 18643, 20411, 56717, 109689
actin filament bundle assembly	GO:0051017	4.54222e-05	10	2.08818	102	ITGB1, TPM1, ITGB5, ROCK2, MYO1B, SRC, PFN1, SORBS1, MTOR, ARRB1	3688, 7168, 3693, 9475, 4430, 6714, 5216, 10580, 2475, 408	16412, 22004, 16419, 19878, 17912, 20779, 18643, 20411, 56717, 109689
regulation of anatomical structure size	GO:0090066	4.56853e-05	20	7.26768	355	DSTN, SLC8A1, ARPC5, PRKG1, APOE, PAFAH1B1, ACTR3, TWF1, CFL1, SNTA1, RDX, PFN1, CAV1, ARPC3, MTOR, CORO1A, IQGAP2, GCLC, GRB2, PAK3	11034, 6546, 10092, 5592, 348, 5048, 10096, 5756, 1072, 6640, 5962, 5216, 857, 10094, 2475, 11151, 10788, 2729, 2885, 5063	56431, 20541, 67771, 19091, 11816, 18472, 74117, 19230, 12631, 20648, 19684, 18643, 12389, 56378, 56717, 12721, 544963, 14629, 14784, 18481
actin filament polymerization	GO:0030041	5.21207e-05	11	2.55904	125	ARPC5, ACTR3, TWF1, RDX, PFN1, ARPC3, MTOR, CORO1A, IQGAP2, GRB2, PAK3	10092, 10096, 5756, 5962, 5216, 10094, 2475, 11151, 10788, 2885, 5063	67771, 74117, 19230, 19684, 18643, 56378, 56717, 12721, 544963, 14784, 18481
regulation of heart contraction	GO:0008016	5.74525e-05	12	3.05038	149	SLC8A1, TPM1, SCN2B, GPD1L, ASPH, SNTA1, SRI, CAV1, CXADR, S100A1, ATP1A1, FXYD1	6546, 7168, 6327, 23171, 444, 6640, 6717, 857, 1525, 6271, 476, 5348	20541, 22004, 72821, 333433, 65973, 20648, 109552, 12389, 13052, 20193, 11928, 56188
positive regulation of actin filament polymerization	GO:0030838	5.79592e-05	8	1.35117	66	ARPC5, ACTR3, PFN1, ARPC3, MTOR, CORO1A, IQGAP2, GRB2	10092, 10096, 5216, 10094, 2475, 11151, 10788, 2885	67771, 74117, 18643, 56378, 56717, 12721, 544963, 14784
regulation of protein depolymerization	GO:1901879	5.79592e-05	8	1.35117	66	DSTN, TWF1, CFL1, ASPH, MID1, NES, RDX, SBDS	11034, 5756, 1072, 444, 4281, 10763, 5962, 51119	56431, 19230, 12631, 65973, 17318, 18008, 19684, 66711
regulation of muscle system process	GO:0090257	5.84571e-05	13	3.54172	173	SLC8A1, TPM1, PRKG1, SCN2B, GPD1L, ASPH, ANXA6, SNTA1, ADK, MYL9, SRI, CAV1, ATP1A1	6546, 7168, 5592, 6327, 23171, 444, 309, 6640, 132, 10398, 6717, 857, 476	20541, 22004, 19091, 72821, 333433, 65973, 11749, 20648, 11534, 98932, 109552, 12389, 11928
cell-cell junction organization	GO:0045216	6.28564e-05	14	4.074	199	ITGB1, TJP1, MYO1C, ROCK2, CDH2, SRC, RAB8B, CXADR, TLN1, CTNNA1, SORBS1, VCL, GPM6B, FERMT2	3688, 7082, 4641, 9475, 1000, 6714, 51762, 1525, 7094, 1495, 10580, 7414, 2824, 10979	16412, 21872, 17913, 19878, 12558, 20779, 235442, 13052, 21894, 12385, 20411, 22330, 14758, 218952
ion transport	GO:0006811	6.48966e-05	50	28.518	1393	RIMS1, SLC8A1, AHNAK, SLC6A1, SLC1A3, TTYH3, APOE, GNAI2, SCN2B, EMB, PACSIN3, NPC2, GRIA4, COX4I2, GPD1L, CP, UTRN, ASPH, SNCA, FYN, SLC7A8, ANXA6, SLC6A11, SNTA1, CLIC4, PICALM, ANXA1, FHL1, TPT1, AKAP7, SRI, SLC3A2, ATOX1, CAV1, LASP1, CLIC6, SCN7A, S100A1, SLC16A1, ATP1B3, CORO1A, GPM6B, ATP1A1, FXYD1, MINK1, CD63, SLC12A9, SLC9A3R1, SLC1A4, SLC7A5	22999, 6546, 79026, 6529, 6507, 80727, 348, 2771, 6327, 133418, 29763, 10577, 2893, 84701, 23171, 1356, 7402, 444, 6622, 2534, 23428, 309, 6538, 6640, 25932, 8301, 301, 2273, 7178, 9465, 6717, 6520, 475, 857, 3927, 54102, 6332, 6271, 6566, 483, 11151, 2824, 476, 5348, 50488, 967, 56996, 9368, 6509, 8140	116837, 20541, 66395, 232333, 20512, 78339, 11816, 14678, 72821, 13723, 80708, 67963, 14802, 84682, 333433, 12870, 22288, 65973, 20617, 14360, 50934, 11749, 243616, 20648, 29876, 233489, 16952, 14199, 22070, 432442, 109552, 17254, 11927, 12389, 16796, 209195, 20272, 20193, 20501, 11933, 12721, 14758, 11928, 56188, 50932, 12512, 83704, 26941, 55963, 20539
regulation of amyloid precursor protein catabolic process	GO:1902991	7.49878e-05	4	0.245668	12	APOE, FLOT2, PICALM, CLU	348, 2319, 8301, 1191	11816, 14252, 233489, 12759
organic substance catabolic process	GO:1901575	7.547e-05	82	54.8249	2678	PRDX6, FBXO2, GLUD1, PSME1, IL33, GLDC, RAB12, CRK, TPM1, RAB23, MYO1C, GDI2, PRKG1, APOE, GNAI2, PACSIN3, PYGL, PLCB4, EHD1, ZNF207, PAFAH1B1, MYH9, GIT1, GNB2, CSPG5, PLCB3, DECR1, RALB, ALDOC, ALDH1L1, NT5C, RAB27B, GPD1L, ARHGAP21, FYN, SKP1, GALK1, RPE, EEF1A1, ABCA8, CTSC, ALDH2, RAB8B, ECH1, ANXA1, ETFDH, HERC1, CBR3, EPHA4, AGFG1, GLUL, PFN1, MYH14, ARHGDIB, FLNA, RAB5B, RALA, EIF4G1, CLU…	9588, 26232, 2746, 5720, 90865, 2731, 201475, 1398, 7168, 51715, 4641, 2665, 5592, 348, 2771, 29763, 5836, 5332, 10938, 7756, 5048, 4627, 28964, 2783, 10675, 5331, 1666, 5899, 230, 10840, 30833, 5874, 23171, 57584, 2534, 6500, 2584, 6120, 1915, 10351, 1075, 217, 51762, 1891, 301, 2110, 8925, 874, 2043, 3267, 2752, 5216, 79784, 397, 2316, 5869, 5898, 1981, 1191, 6050, 483, 2475, 22808, 1491, 5333,…	11758, 230904, 14661, 19186, 77125, 104174, 19328, 12928, 22004, 19335, 17913, 14569, 19091, 11816, 14678, 80708, 110095, 18798, 13660, 22680, 18472, 17886, 216963, 14693, 29873, 18797, 67460, 64143, 11676, 107747, 50773, 80718, 333433, 71435, 14360, 21402, 14635, 66646, 13627, 27404, 13032, 11669, 235442, 51798, 16952, 66841, 235439, 109857, 13838, 15463, 14645, 18643, 71960, 11857, 192176, 1934…
axon guidance	GO:0007411	7.80479e-05	20	7.55429	369	ENAH, ITGB1, GAP43, LAMB2, NCAM1, ROCK2, MYH9, COL5A1, CFL1, FYN, SRC, MYL9, EPHA4, MYH14, TLN1, PAK2, LAMC1, DAG1, MAPK3, GRB2	55740, 3688, 2596, 3913, 4684, 9475, 4627, 1289, 1072, 2534, 6714, 10398, 2043, 79784, 7094, 5062, 3915, 1605, 5595, 2885	13800, 16412, 14432, 16779, 17967, 19878, 17886, 12831, 12631, 14360, 20779, 98932, 13838, 71960, 21894, 224105, 226519, 13138, 26417, 14784
neuron projection guidance	GO:0097485	7.80479e-05	20	7.55429	369	ENAH, ITGB1, GAP43, LAMB2, NCAM1, ROCK2, MYH9, COL5A1, CFL1, FYN, SRC, MYL9, EPHA4, MYH14, TLN1, PAK2, LAMC1, DAG1, MAPK3, GRB2	55740, 3688, 2596, 3913, 4684, 9475, 4627, 1289, 1072, 2534, 6714, 10398, 2043, 79784, 7094, 5062, 3915, 1605, 5595, 2885	13800, 16412, 14432, 16779, 17967, 19878, 17886, 12831, 12631, 14360, 20779, 98932, 13838, 71960, 21894, 224105, 226519, 13138, 26417, 14784
regulation of dendritic spine development	GO:0060998	8.16106e-05	6	0.737004	36	APOE, PDLIM5, CFL1, EPHA4, CAMK1, PAK3	348, 10611, 1072, 2043, 8536, 5063	11816, 56376, 12631, 13838, 52163, 18481
cell differentiation	GO:0030154	8.16739e-05	96	67.0674	3276	ENAH, CARTPT, COQ7, PARVA, SLC8A1, GFAP, ITGB1, TPM1, SPOCK2, PTPRD, ITGA6, SLC1A3, ITGB5, EMD, GAP43, PRKG1, APOE, LAMB2, NCAM1, ROCK2, ANXA4, STK25, PDLIM5, CDH2, MSN, CSRP2, EHD1, PAFAH1B1, ACTR3, MYH9, STMN1, FLNB, CSPG5, BASP1, ALDOC, COL5A1, CFL1, CNN3, PTBP1, LGALS1, FYN, CPLX2, ANXA2, B2M, SRC, CLIC4, RDX, TAGLN2, TACC1, NXN, PICALM, ANXA1, HERC1, ERAP1, FHL1, MYL9, AAMDC, EPHA4, AGFG1, P…	55740, 9607, 10229, 55742, 6546, 2670, 3688, 7168, 9806, 5789, 3655, 6507, 3693, 2010, 2596, 5592, 348, 3913, 4684, 9475, 307, 10494, 10611, 1000, 4478, 1466, 10938, 5048, 10096, 4627, 3925, 2317, 10675, 10409, 230, 1289, 1072, 1266, 5725, 3956, 2534, 10814, 302, 567, 6714, 25932, 5962, 8407, 6867, 64359, 8301, 301, 8925, 51752, 2273, 10398, 28971, 2043, 3267, 8544, 79784, 1627, 2316, 857, 4257, …	13800, 27220, 12850, 57342, 20541, 14580, 16412, 22004, 94214, 19266, 16403, 20512, 16419, 13726, 14432, 19091, 11816, 16779, 17967, 19878, 11746, 59041, 56376, 12558, 17698, 13008, 13660, 18472, 74117, 17886, 16765, 286940, 29873, 70350, 11676, 12831, 12631, 71994, 19205, 16852, 14360, 12890, 12306, 12010, 20779, 29876, 19684, 21346, 320165, 18230, 233489, 16952, 235439, 80898, 14199, 98932, 662…
regulation of cellular component size	GO:0032535	8.21257e-05	15	4.70864	230	DSTN, ARPC5, APOE, PAFAH1B1, ACTR3, TWF1, CFL1, RDX, PFN1, ARPC3, MTOR, CORO1A, IQGAP2, GRB2, PAK3	11034, 10092, 348, 5048, 10096, 5756, 1072, 5962, 5216, 10094, 2475, 11151, 10788, 2885, 5063	56431, 67771, 11816, 18472, 74117, 19230, 12631, 19684, 18643, 56378, 56717, 12721, 544963, 14784, 18481
immune response-activating cell surface receptor signaling pathway	GO:0002429	8.21257e-05	15	4.70864	230	ENAH, ELMO2, CRK, MYO1C, ARPC5, DUSP3, ACTR3, CFL1, FYN, SRC, ARPC3, PAK2, ABI1, MAPK3, GRB2	55740, 63916, 1398, 4641, 10092, 1845, 10096, 1072, 2534, 6714, 10094, 5062, 10006, 5595, 2885	13800, 140579, 12928, 17913, 67771, 72349, 74117, 12631, 14360, 20779, 56378, 224105, 11308, 26417, 14784
positive regulation of amyloid precursor protein catabolic process	GO:1902993	8.2474e-05	3	0.102362	5	APOE, PICALM, CLU	348, 8301, 1191	11816, 233489, 12759
positive regulation of beta-amyloid formation	GO:1902004	8.2474e-05	3	0.102362	5	APOE, PICALM, CLU	348, 8301, 1191	11816, 233489, 12759
positive regulation of organelle organization	GO:0010638	8.50568e-05	19	7.00154	342	DSTN, TPM1, ARPC5, ROCK2, ACTR3, CFL1, ANXA2, NES, SRC, ANXA1, CLIP1, PFN1, ARPC3, MTOR, CORO1A, IQGAP2, MAPK3, GRB2, ARRB1	11034, 7168, 10092, 9475, 10096, 1072, 302, 10763, 6714, 301, 6249, 5216, 10094, 2475, 11151, 10788, 5595, 2885, 408	56431, 22004, 67771, 19878, 74117, 12631, 12306, 18008, 20779, 16952, 56430, 18643, 56378, 56717, 12721, 544963, 26417, 14784, 109689
regulation of dendrite development	GO:0050773	8.54987e-05	9	1.82204	89	PTPRD, APOE, PDLIM5, ACTR3, CFL1, EPHA4, DBN1, CAMK1, PAK3	5789, 348, 10611, 10096, 1072, 2043, 1627, 8536, 5063	19266, 11816, 56376, 74117, 12631, 13838, 56320, 52163, 18481
cellular protein complex assembly	GO:0043623	9.06655e-05	21	8.25035	403	MAPRE1, ARPC5, TBCA, ACTR3, STMN1, TWF1, RALB, SNCA, SRC, RDX, PICALM, CLIP1, PFN1, ARPC3, CLU, EPS15, MTOR, CORO1A, IQGAP2, GRB2, PAK3	22919, 10092, 6902, 10096, 3925, 5756, 5899, 6622, 6714, 5962, 8301, 6249, 5216, 10094, 1191, 2060, 2475, 11151, 10788, 2885, 5063	13589, 67771, 21371, 74117, 16765, 19230, 64143, 20617, 20779, 19684, 233489, 56430, 18643, 56378, 12759, 13858, 56717, 12721, 544963, 14784, 18481
organophosphate metabolic process	GO:0019637	0.000113026	63	39.5526	1932	PRDX6, COQ7, GNG7, PFAS, CRK, TPM1, RAB23, MYO1C, GDI2, PRKG1, APOE, GNAI2, PYGL, PLCB4, EHD1, PAFAH1B1, MYH9, GIT1, GNB2, PLCB3, RALB, ALDOC, NT5C, RAB27B, GPD1L, MAGI3, SNCA, ARHGAP21, NT5C3B, RPE, EEF1A1, ABCA8, LDHB, RAB8B, ANXA1, HERC1, DBI, CMPK2, ADK, EPHA4, AGFG1, PFN1, MYH14, ARHGDIB, FABP5, RAB5B, RALA, ATP1B3, MTOR, LPCAT3, MRAS, PLCD1, RAB7A, HKDC1, ATP1A1, ARHGEF6, ARHGDIA, SMAP1, AP…	9588, 10229, 2788, 5198, 1398, 7168, 51715, 4641, 2665, 5592, 348, 2771, 5836, 5332, 10938, 5048, 4627, 28964, 2783, 5331, 5899, 230, 30833, 5874, 23171, 260425, 6622, 57584, 115024, 6120, 1915, 10351, 3945, 51762, 301, 8925, 1622, 129607, 132, 2043, 3267, 5216, 79784, 397, 2171, 5869, 5898, 483, 2475, 10162, 22808, 5333, 7879, 80201, 476, 9459, 396, 60682, 353, 10788, 30845, 23654, 408	11758, 12850, 14708, 237823, 12928, 22004, 19335, 17913, 14569, 19091, 11816, 14678, 110095, 18798, 13660, 18472, 17886, 216963, 14693, 18797, 64143, 11676, 50773, 80718, 333433, 99470, 20617, 71435, 68106, 66646, 13627, 27404, 16832, 235442, 16952, 235439, 13167, 22169, 11534, 13838, 15463, 18643, 71960, 11857, 16592, 19344, 56044, 11933, 56717, 14792, 17532, 18799, 19349, 216019, 11928, 73341, …
regulation of molecular function	GO:0065009	0.000116073	76	50.4029	2462	PSME1, SNX6, CARTPT, RIMS1, GNG7, AHNAK, CRK, TPM1, HSPB1, PDCD4, MAPRE1, GDI2, PRKG1, APOE, GNAI2, SCN2B, ANXA4, DUSP3, PAFAH1B1, GIT1, GPD1L, UTRN, ASPH, MAGI3, SNCA, ARHGAP21, SKP1, ANXA2, NES, SRC, ANXA5, PICALM, ANXA1, HERC1, FHL1, EPHA4, AGFG1, AKAP7, PFN1, SRI, GMFB, ARHGDIB, FLNA, CAV1, WIPI1, CLU, PPP1R2, PPP1R12A, TLN1, PAK2, PTS, RNH1, S100A1, ATP1B3, MTOR, TNFAIP8, HSPA2, ABI1, CTH, A…	5720, 58533, 9607, 22999, 2788, 79026, 1398, 7168, 3315, 27250, 22919, 2665, 5592, 348, 2771, 6327, 307, 1845, 5048, 28964, 23171, 7402, 444, 260425, 6622, 57584, 6500, 302, 10763, 6714, 308, 8301, 301, 8925, 2273, 2043, 3267, 9465, 5216, 6717, 2764, 397, 2316, 857, 55062, 1191, 5504, 4659, 7094, 5062, 5805, 6050, 6271, 483, 2475, 25816, 3306, 10006, 1491, 9459, 5348, 396, 23385, 306, 50488, 6068…	19186, 72183, 27220, 116837, 14708, 66395, 12928, 22004, 15507, 18569, 13589, 14569, 19091, 11816, 14678, 72821, 11746, 72349, 18472, 216963, 333433, 22288, 65973, 99470, 20617, 71435, 21402, 12306, 18008, 20779, 11747, 233489, 16952, 235439, 14199, 13838, 15463, 432442, 18643, 109552, 63985, 11857, 192176, 12389, 52639, 12759, 66849, 17931, 21894, 224105, 19286, 107702, 20193, 11933, 56717, 1068…
generation of neurons	GO:0048699	0.00011998	45	25.3652	1239	ENAH, GFAP, ITGB1, PTPRD, SLC1A3, GAP43, PRKG1, APOE, LAMB2, NCAM1, ROCK2, STK25, PDLIM5, EHD1, PAFAH1B1, ACTR3, MYH9, STMN1, CSPG5, COL5A1, CFL1, LGALS1, FYN, SRC, PICALM, HERC1, MYL9, EPHA4, MYH14, DBN1, TLN1, CTNNA1, PAK2, LAMC1, VIM, DAG1, PTK7, ARHGDIA, MINK1, CAMK1, PPP1R9B, PLXNB2, MAPK3, GRB2, PAK3	55740, 2670, 3688, 5789, 6507, 2596, 5592, 348, 3913, 4684, 9475, 10494, 10611, 10938, 5048, 10096, 4627, 3925, 10675, 1289, 1072, 3956, 2534, 6714, 8301, 8925, 10398, 2043, 79784, 1627, 7094, 1495, 5062, 3915, 7431, 1605, 5754, 396, 50488, 8536, 84687, 23654, 5595, 2885, 5063	13800, 14580, 16412, 19266, 20512, 14432, 19091, 11816, 16779, 17967, 19878, 59041, 56376, 13660, 18472, 74117, 17886, 16765, 29873, 12831, 12631, 16852, 14360, 20779, 233489, 235439, 98932, 13838, 71960, 56320, 21894, 12385, 224105, 226519, 22352, 13138, 71461, 192662, 50932, 52163, 217124, 140570, 26417, 14784, 18481
cellular response to organic substance	GO:0071310	0.000127054	59	36.4612	1781	SNX6, GNG7, SLC8A1, CRK, ITGB1, HSPB1, GNG12, ITGA6, TJP1, ITGB5, MYO1C, EMD, APOE, NCAM1, DUSP3, EHD1, PAFAH1B1, GNB2, FLNB, RALB, LGALS1, SNCA, FYN, B2M, EEF1A1, SRC, MYOF, ANXA1, CMPK2, ASS1, AKAP7, PFN1, SRI, CAV1, RALA, EIF4G1, WIPI1, GNB4, TLN1, CTNNA1, TXNDC17, SLC16A1, SORBS1, MTOR, CORO1A, CTH, ATP1A1, ARHGEF6, PTK7, ARHGDIA, NCSTN, CD63, APRT, PPP1R9B, GOSR2, FERMT2, MAPK3, GRB2, ARRB1	58533, 2788, 6546, 1398, 3688, 3315, 55970, 3655, 7082, 3693, 4641, 2010, 348, 4684, 1845, 10938, 5048, 2783, 2317, 5899, 3956, 6622, 2534, 567, 1915, 6714, 26509, 301, 129607, 445, 9465, 5216, 6717, 857, 5898, 1981, 55062, 59345, 7094, 1495, 84817, 6566, 10580, 2475, 11151, 1491, 476, 9459, 5754, 396, 23385, 967, 353, 84687, 9570, 10979, 5595, 2885, 408	72183, 14708, 20541, 12928, 16412, 15507, 14701, 16403, 21872, 16419, 17913, 13726, 11816, 17967, 72349, 13660, 18472, 14693, 286940, 64143, 16852, 20617, 14360, 12010, 13627, 20779, 226101, 16952, 22169, 11898, 432442, 18643, 109552, 12389, 56044, 208643, 52639, 14696, 21894, 12385, 52700, 20501, 20411, 56717, 12721, 107869, 11928, 73341, 71461, 192662, 59287, 12512, 11821, 217124, 56494, 218952…
membrane protein ectodomain proteolysis	GO:0006509	0.000129822	6	0.798421	39	APOE, PACSIN3, MYH9, ERAP1, DAG1, NCSTN	348, 29763, 4627, 51752, 1605, 23385	11816, 80708, 17886, 80898, 13138, 59287
glutamine family amino acid catabolic process	GO:0009065	0.000132319	5	0.511809	25	GLUD1, GLUL, FAH, GAD2, DDAH1	2746, 2752, 2184, 2572, 23576	14661, 14645, 14085, 14417, 69219
neurotransmitter uptake	GO:0001504	0.000132319	5	0.511809	25	GFAP, SLC1A3, SNCA, GLUL, GPM6B	2670, 6507, 6622, 2752, 2824	14580, 20512, 20617, 14645, 14758
chemotaxis	GO:0006935	0.000132834	28	13.0818	639	ENAH, ELMO2, PARVA, ITGB1, HSPB1, GAP43, LAMB2, NCAM1, ROCK2, MYH9, COL5A1, CFL1, FYN, SRC, LSP1, MYL9, EPHA4, MYH14, CXADR, RALA, TLN1, PAK2, LAMC1, SBDS, CORO1A, DAG1, MAPK3, GRB2	55740, 63916, 55742, 3688, 3315, 2596, 3913, 4684, 9475, 4627, 1289, 1072, 2534, 6714, 4046, 10398, 2043, 79784, 1525, 5898, 7094, 5062, 3915, 51119, 11151, 1605, 5595, 2885	13800, 140579, 57342, 16412, 15507, 14432, 16779, 17967, 19878, 17886, 12831, 12631, 14360, 20779, 16985, 98932, 13838, 71960, 13052, 56044, 21894, 224105, 226519, 66711, 12721, 13138, 26417, 14784
taxis	GO:0042330	0.000132834	28	13.0818	639	ENAH, ELMO2, PARVA, ITGB1, HSPB1, GAP43, LAMB2, NCAM1, ROCK2, MYH9, COL5A1, CFL1, FYN, SRC, LSP1, MYL9, EPHA4, MYH14, CXADR, RALA, TLN1, PAK2, LAMC1, SBDS, CORO1A, DAG1, MAPK3, GRB2	55740, 63916, 55742, 3688, 3315, 2596, 3913, 4684, 9475, 4627, 1289, 1072, 2534, 6714, 4046, 10398, 2043, 79784, 1525, 5898, 7094, 5062, 3915, 51119, 11151, 1605, 5595, 2885	13800, 140579, 57342, 16412, 15507, 14432, 16779, 17967, 19878, 17886, 12831, 12631, 14360, 20779, 16985, 98932, 13838, 71960, 13052, 56044, 21894, 224105, 226519, 66711, 12721, 13138, 26417, 14784
maintenance of location in cell	GO:0051651	0.000135175	10	2.37479	116	APOE, ZNF207, FLNB, ARHGAP21, SRI, DBN1, FLNA, CAV1, TLN1, DAG1	348, 7756, 2317, 57584, 6717, 1627, 2316, 857, 7094, 1605	11816, 22680, 286940, 71435, 109552, 56320, 192176, 12389, 21894, 13138
protein homooligomerization	GO:0051260	0.000138209	15	4.93383	241	SLC6A1, CRYZ, EHD1, DECR1, ALDOC, ANXA6, SRC, GLUL, TGM2, KCTD8, CAV1, MGST1, CLU, CTH, EHD3	6529, 1429, 10938, 1666, 230, 309, 6714, 2752, 7052, 386617, 857, 4257, 1191, 1491, 30845	232333, 12972, 13660, 67460, 11676, 11749, 20779, 14645, 21817, 243043, 12389, 56615, 12759, 107869, 57440
dendrite morphogenesis	GO:0048813	0.000141979	9	1.94487	95	PTPRD, PDLIM5, ACTR3, CFL1, FYN, PICALM, EPHA4, MINK1, PAK3	5789, 10611, 10096, 1072, 2534, 8301, 2043, 50488, 5063	19266, 56376, 74117, 12631, 14360, 233489, 13838, 50932, 18481
single-organism metabolic process	GO:0044710	0.000146092	145	113.028	5521	PRDX6, GLUD1, PSME1, CARTPT, SUCLG2, GLDC, COQ7, GNG7, PFAS, CRK, ITGB1, TPM1, SPOCK2, RBP1, PDCD4, GNG12, RAB23, SLC1A3, MYO1C, GDI2, PRKG1, APOE, GNAI2, FADS2, CRYZ, PYGL, NPC2, DHRS4, DUSP3, PLCB4, CDH2, ACSF2, COX4I2, EHD1, ZNF207, PAFAH1B1, MYH9, GIT1, CPNE3, GNB2, CSPG5, PLCB3, TWF1, DECR1, RALB, ALDOC, ALDH1L1, COL5A1, NT5C, RAB27B, GPD1L, CP, ASPH, MAGI3, SNCA, ARHGAP21, NT5C3B, SKP1, MID…	9588, 2746, 5720, 9607, 8801, 2731, 10229, 2788, 5198, 1398, 3688, 7168, 9806, 5947, 27250, 55970, 51715, 6507, 4641, 2665, 5592, 348, 2771, 9415, 1429, 5836, 10577, 10901, 1845, 5332, 1000, 80221, 84701, 10938, 7756, 5048, 4627, 28964, 8895, 2783, 10675, 5331, 5756, 1666, 5899, 230, 10840, 1289, 30833, 5874, 23171, 1356, 444, 260425, 6622, 57584, 115024, 6500, 4281, 23428, 2584, 6120, 1915, 6714…	11758, 14661, 19186, 27220, 20917, 104174, 12850, 14708, 237823, 12928, 16412, 22004, 94214, 19659, 18569, 14701, 19335, 20512, 17913, 14569, 19091, 11816, 14678, 56473, 12972, 110095, 67963, 28200, 72349, 18798, 12558, 264895, 84682, 13660, 22680, 18472, 17886, 216963, 70568, 14693, 29873, 18797, 19230, 67460, 64143, 11676, 107747, 12831, 50773, 80718, 333433, 12870, 65973, 99470, 20617, 71435, …
signal transduction	GO:0007165	0.000152921	141	109.343	5341	ENAH, PSME1, SNX6, CARTPT, IL33, BAG3, ELMO2, RAB12, SH3BGRL, GNG7, SLC8A1, CRK, ITGB1, TMOD2, HSPB1, SPOCK2, RBP1, PDCD4, GNG12, PTPRD, ITGA6, RAB23, TJP1, ITGB5, MYO1C, EMD, GDI2, ARPC5, GAP43, PRKG1, APOE, OSTF1, NCAM1, GNAI2, ROCK2, ANXA4, EPS15L1, GRIA4, DUSP3, PLCB4, STK25, CRABP1, CDH2, PAFAH1B1, ACTR3, MYH9, GIT1, STMN1, GNB2, FLNB, PLCB3, RALB, RAB27B, GPD1L, CFL1, LGALS1, ASPH, MAGI3, S…	55740, 5720, 58533, 9607, 90865, 9531, 63916, 201475, 6451, 2788, 6546, 1398, 3688, 29767, 3315, 9806, 5947, 27250, 55970, 5789, 3655, 51715, 7082, 3693, 4641, 2010, 2665, 10092, 2596, 5592, 348, 26578, 4684, 2771, 9475, 307, 58513, 2893, 1845, 5332, 10494, 1381, 1000, 5048, 10096, 4627, 28964, 3925, 2783, 2317, 5331, 5899, 5874, 23171, 1072, 3956, 444, 260425, 6622, 57584, 2534, 23603, 6500, 428…	13800, 19186, 72183, 27220, 77125, 29810, 140579, 19328, 56726, 14708, 20541, 12928, 16412, 50876, 15507, 94214, 19659, 18569, 14701, 19266, 16403, 19335, 21872, 16419, 17913, 13726, 14569, 67771, 14432, 19091, 11816, 20409, 17967, 14678, 19878, 11746, 13859, 14802, 72349, 18798, 59041, 12903, 12558, 18472, 74117, 17886, 216963, 16765, 14693, 286940, 18797, 64143, 80718, 333433, 12631, 16852, 659…
cellular developmental process	GO:0048869	0.000154246	100	71.7351	3504	ENAH, CARTPT, COQ7, PARVA, SLC8A1, GFAP, ITGB1, TPM1, SPOCK2, PTPRD, ITGA6, RAB23, SLC1A3, ITGB5, EMD, GAP43, PRKG1, APOE, LAMB2, NCAM1, ROCK2, ANXA4, STK25, PDLIM5, CDH2, MSN, CSRP2, EHD1, PAFAH1B1, ACTR3, MYH9, STMN1, FLNB, CSPG5, BASP1, ALDOC, COL5A1, CFL1, CNN3, PTBP1, LGALS1, FYN, CPLX2, ANXA2, NES, B2M, SRC, CLIC4, RDX, TAGLN2, TACC1, RAB8B, NXN, PICALM, ANXA1, HERC1, ERAP1, FHL1, MYL9, AAM…	55740, 9607, 10229, 55742, 6546, 2670, 3688, 7168, 9806, 5789, 3655, 51715, 6507, 3693, 2010, 2596, 5592, 348, 3913, 4684, 9475, 307, 10494, 10611, 1000, 4478, 1466, 10938, 5048, 10096, 4627, 3925, 2317, 10675, 10409, 230, 1289, 1072, 1266, 5725, 3956, 2534, 10814, 302, 10763, 567, 6714, 25932, 5962, 8407, 6867, 51762, 64359, 8301, 301, 8925, 51752, 2273, 10398, 28971, 2043, 3267, 8544, 79784, 16…	13800, 27220, 12850, 57342, 20541, 14580, 16412, 22004, 94214, 19266, 16403, 19335, 20512, 16419, 13726, 14432, 19091, 11816, 16779, 17967, 19878, 11746, 59041, 56376, 12558, 17698, 13008, 13660, 18472, 74117, 17886, 16765, 286940, 29873, 70350, 11676, 12831, 12631, 71994, 19205, 16852, 14360, 12890, 12306, 18008, 12010, 20779, 29876, 19684, 21346, 320165, 235442, 18230, 233489, 16952, 235439, 80…
small molecule catabolic process	GO:0044282	0.000160322	16	5.56848	272	GLUD1, GLDC, APOE, DECR1, ALDH1L1, ALDH2, ECH1, ETFDH, CBR3, GLUL, MTOR, CTH, SORD, FAH, GAD2, DDAH1	2746, 2731, 348, 1666, 10840, 217, 1891, 2110, 874, 2752, 2475, 1491, 6652, 2184, 2572, 23576	14661, 104174, 11816, 67460, 107747, 11669, 51798, 66841, 109857, 14645, 56717, 107869, 20322, 14085, 14417, 69219
glutamate metabolic process	GO:0006536	0.00016109	5	0.532281	26	GLUD1, SLC1A3, GLUL, GCLC, GAD2	2746, 6507, 2752, 2729, 2572	14661, 20512, 14645, 14629, 14417
cell communication by electrical coupling	GO:0010644	0.00016109	5	0.532281	26	SLC8A1, ASPH, SRI, DBN1, ATP1A1	6546, 444, 6717, 1627, 476	20541, 65973, 109552, 56320, 11928
positive regulation of dendrite development	GO:1900006	0.000172865	6	0.839366	41	PTPRD, APOE, ACTR3, EPHA4, CAMK1, PAK3	5789, 348, 10096, 2043, 8536, 5063	19266, 11816, 74117, 13838, 52163, 18481
leukocyte migration	GO:0050900	0.000177609	17	6.20312	303	IL33, ITGB1, ITGA6, MSN, MYH9, FYN, SLC7A8, SRC, SLC3A2, CAV1, CXADR, SLC16A1, ATP1B3, SBDS, CORO1A, GRB2, SLC7A5	90865, 3688, 3655, 4478, 4627, 2534, 23428, 6714, 6520, 857, 1525, 6566, 483, 51119, 11151, 2885, 8140	77125, 16412, 16403, 17698, 17886, 14360, 50934, 20779, 17254, 12389, 13052, 20501, 11933, 66711, 12721, 14784, 20539
cellular protein localization	GO:0034613	0.000182219	43	24.3007	1187	SNX6, RIMS1, ITGB1, MAPRE1, RAB23, MYO1C, EMD, APOE, EHD1, ZNF207, FLNB, RALB, GPD1L, FLOT2, ASPH, FYN, ANXA2, MID1, RAB8B, STX18, STX7, SRI, DBN1, STX12, FLNA, CAV1, TLN1, CTNNA1, ATP1B3, SORBS1, MTOR, VCL, GPM6B, RAB7A, TOLLIP, DAG1, CD63, CAMK1, SLC9A3R1, EHD3, SNX2, FERMT2, UACA	58533, 22999, 3688, 22919, 51715, 4641, 2010, 348, 10938, 7756, 2317, 5899, 23171, 2319, 444, 2534, 302, 4281, 51762, 53407, 8417, 6717, 1627, 23673, 2316, 857, 7094, 1495, 483, 10580, 2475, 7414, 2824, 7879, 54472, 1605, 967, 8536, 9368, 30845, 6643, 10979, 55075	72183, 116837, 16412, 13589, 19335, 17913, 13726, 11816, 13660, 22680, 286940, 64143, 333433, 14252, 65973, 14360, 12306, 17318, 235442, 71116, 53331, 109552, 56320, 100226, 192176, 12389, 21894, 12385, 11933, 20411, 56717, 22330, 14758, 19349, 54473, 13138, 12512, 52163, 26941, 57440, 67804, 218952, 72565
oxoacid metabolic process	GO:0043436	0.000182839	40	22.0282	1076	GLUD1, PSME1, SUCLG2, GLDC, PFAS, SPOCK2, SLC1A3, FADS2, ACSF2, CSPG5, DECR1, ALDOC, ALDH1L1, SNCA, SLC7A8, LDHB, OPLAH, ECH1, ANXA1, ETFDH, ASS1, GLUL, CAV1, MGST1, PTS, ALDH9A1, SLC16A1, MTOR, LPCAT3, APIP, CTH, HKDC1, PSPH, QKI, FAH, GCLC, PRDX4, GAD2, DDAH1, SLC7A5	2746, 5720, 8801, 2731, 5198, 9806, 6507, 9415, 80221, 10675, 1666, 230, 10840, 6622, 23428, 3945, 26873, 1891, 301, 2110, 445, 2752, 857, 4257, 5805, 223, 6566, 2475, 10162, 51074, 1491, 80201, 5723, 9444, 2184, 2729, 10549, 2572, 23576, 8140	14661, 19186, 20917, 104174, 237823, 94214, 20512, 56473, 264895, 29873, 67460, 11676, 107747, 20617, 50934, 16832, 75475, 51798, 16952, 66841, 11898, 14645, 12389, 56615, 19286, 56752, 20501, 56717, 14792, 56369, 107869, 216019, 100678, 19317, 14085, 14629, 53381, 14417, 69219, 20539
regulation of phosphate metabolic process	GO:0019220	0.000185196	59	36.9731	1806	SNX6, CARTPT, GNG7, CRK, ITGB1, TPM1, HSPB1, PDCD4, ITGA6, GDI2, PRKG1, APOE, GNAI2, DUSP3, CDH2, PAFAH1B1, GIT1, TWF1, GPD1L, MAGI3, SNCA, ARHGAP21, ANXA2, MID1, SRC, HERC1, EPHA4, AGFG1, PFN1, GMFB, ARHGDIB, CAV1, WIPI1, CLU, PPP1R2, PPP1R12A, TLN1, PAK2, ATP1B3, MTOR, APIP, HSPA2, ABI1, DAG1, ARHGEF6, ARHGDIA, MINK1, SMAP1, CAMK1, IQGAP2, SLC9A3R1, PPP1R9B, GOSR2, PLXNB2, MAPK3, GRB2, GPR37, P…	58533, 9607, 2788, 1398, 3688, 7168, 3315, 27250, 3655, 2665, 5592, 348, 2771, 1845, 1000, 5048, 28964, 5756, 23171, 260425, 6622, 57584, 302, 4281, 6714, 8925, 2043, 3267, 5216, 2764, 397, 857, 55062, 1191, 5504, 4659, 7094, 5062, 483, 2475, 51074, 3306, 10006, 1605, 9459, 396, 50488, 60682, 8536, 10788, 9368, 84687, 9570, 23654, 5595, 2885, 2861, 5063, 408	72183, 27220, 14708, 12928, 16412, 22004, 15507, 18569, 16403, 14569, 19091, 11816, 14678, 72349, 12558, 18472, 216963, 19230, 333433, 99470, 20617, 71435, 12306, 17318, 20779, 235439, 13838, 15463, 18643, 63985, 11857, 12389, 52639, 12759, 66849, 17931, 21894, 224105, 11933, 56717, 56369, 15512, 11308, 13138, 73341, 192662, 50932, 98366, 52163, 544963, 26941, 217124, 56494, 140570, 26417, 14784,…
axon regeneration	GO:0031103	0.000194404	5	0.552753	27	APOE, LAMB2, CSPG5, EPHA4, CTNNA1	348, 3913, 10675, 2043, 1495	11816, 16779, 29873, 13838, 12385
negative regulation of cytoskeleton organization	GO:0051494	0.00019475	9	2.02676	99	MAPRE1, STMN1, TWF1, SNCA, MID1, RDX, PFN1, SBDS, CORO1A	22919, 3925, 5756, 6622, 4281, 5962, 5216, 51119, 11151	13589, 16765, 19230, 20617, 17318, 19684, 18643, 66711, 12721
dicarboxylic acid catabolic process	GO:0043649	0.000196957	4	0.307085	15	GLUD1, ALDH1L1, GLUL, GAD2	2746, 10840, 2752, 2572	14661, 107747, 14645, 14417
cellular macromolecule localization	GO:0070727	0.000199657	43	24.403	1192	SNX6, RIMS1, ITGB1, MAPRE1, RAB23, MYO1C, EMD, APOE, EHD1, ZNF207, FLNB, RALB, GPD1L, FLOT2, ASPH, FYN, ANXA2, MID1, RAB8B, STX18, STX7, SRI, DBN1, STX12, FLNA, CAV1, TLN1, CTNNA1, ATP1B3, SORBS1, MTOR, VCL, GPM6B, RAB7A, TOLLIP, DAG1, CD63, CAMK1, SLC9A3R1, EHD3, SNX2, FERMT2, UACA	58533, 22999, 3688, 22919, 51715, 4641, 2010, 348, 10938, 7756, 2317, 5899, 23171, 2319, 444, 2534, 302, 4281, 51762, 53407, 8417, 6717, 1627, 23673, 2316, 857, 7094, 1495, 483, 10580, 2475, 7414, 2824, 7879, 54472, 1605, 967, 8536, 9368, 30845, 6643, 10979, 55075	72183, 116837, 16412, 13589, 19335, 17913, 13726, 11816, 13660, 22680, 286940, 64143, 333433, 14252, 65973, 14360, 12306, 17318, 235442, 71116, 53331, 109552, 56320, 100226, 192176, 12389, 21894, 12385, 11933, 20411, 56717, 22330, 14758, 19349, 54473, 13138, 12512, 52163, 26941, 57440, 67804, 218952, 72565
regulation of ion transmembrane transport	GO:0034765	0.000215566	17	6.30548	308	AHNAK, SCN2B, GPD1L, UTRN, ASPH, SNTA1, CLIC4, FHL1, AKAP7, SRI, CLIC6, SCN7A, S100A1, ATP1B3, FXYD1, MINK1, SLC9A3R1	79026, 6327, 23171, 7402, 444, 6640, 25932, 2273, 9465, 6717, 54102, 6332, 6271, 483, 5348, 50488, 9368	66395, 72821, 333433, 22288, 65973, 20648, 29876, 14199, 432442, 109552, 209195, 20272, 20193, 11933, 56188, 50932, 26941
multicellular organismal signaling	GO:0035637	0.000216276	13	4.03305	197	CARTPT, SLC8A1, MPDZ, SCN2B, PAFAH1B1, SRI, MYH14, CXADR, CLU, SCN7A, DAG1, ATP1A1, QKI	9607, 6546, 8777, 6327, 5048, 6717, 79784, 1525, 1191, 6332, 1605, 476, 9444	27220, 20541, 17475, 72821, 18472, 109552, 71960, 13052, 12759, 20272, 13138, 11928, 19317
anatomical structure morphogenesis	GO:0009653	0.000217912	72	48.0076	2345	ENAH, COQ7, PARVA, SLC8A1, ITGB1, TPM1, HSPB1, PTPRD, ITGA6, RAB23, TJP1, SLC1A3, ITGB5, GAP43, APOE, LAMB2, NCAM1, ROCK2, STK25, PDLIM5, CDH2, EHD1, PAFAH1B1, ACTR3, MYH9, STMN1, BASP1, COL5A1, CFL1, ASPH, FYN, ANXA2, NES, SRC, CLIC4, RAB8B, PICALM, HERC1, DKK3, ERAP1, FHL1, MYL9, EPHA4, PFN1, TGM2, MYH14, FLNA, CAV1, CLU, TLN1, CTNNA1, PAK2, LAMC1, RNH1, VAT1, CORO1A, VCL, ABI1, PLCD1, DAG1, PT…	55740, 10229, 55742, 6546, 3688, 7168, 3315, 5789, 3655, 51715, 7082, 6507, 3693, 2596, 348, 3913, 4684, 9475, 10494, 10611, 1000, 10938, 5048, 10096, 4627, 3925, 10409, 1289, 1072, 444, 2534, 302, 10763, 6714, 25932, 51762, 8301, 8925, 27122, 51752, 2273, 10398, 2043, 5216, 7052, 79784, 2316, 857, 1191, 7094, 1495, 5062, 3915, 6050, 10493, 11151, 7414, 10006, 5333, 1605, 5754, 396, 306, 50488, 9…	13800, 12850, 57342, 20541, 16412, 22004, 15507, 19266, 16403, 19335, 21872, 20512, 16419, 14432, 11816, 16779, 17967, 19878, 59041, 56376, 12558, 13660, 18472, 74117, 17886, 16765, 70350, 12831, 12631, 65973, 14360, 12306, 18008, 20779, 29876, 235442, 233489, 235439, 50781, 80898, 14199, 98932, 13838, 18643, 21817, 71960, 192176, 12389, 12759, 21894, 12385, 224105, 226519, 107702, 26949, 12721, …
GTP catabolic process	GO:0006184	0.000223461	30	14.9039	728	CRK, RAB23, GDI2, PRKG1, GNAI2, EHD1, PAFAH1B1, GIT1, GNB2, RALB, RAB27B, ARHGAP21, EEF1A1, RAB8B, HERC1, EPHA4, AGFG1, ARHGDIB, RAB5B, RALA, MTOR, MRAS, RAB7A, ARHGEF6, ARHGDIA, SMAP1, IQGAP2, EHD3, PLXNB2, ARRB1	1398, 51715, 2665, 5592, 2771, 10938, 5048, 28964, 2783, 5899, 5874, 57584, 1915, 51762, 8925, 2043, 3267, 397, 5869, 5898, 2475, 22808, 7879, 9459, 396, 60682, 10788, 30845, 23654, 408	12928, 19335, 14569, 19091, 14678, 13660, 18472, 216963, 14693, 64143, 80718, 71435, 13627, 235442, 235439, 13838, 15463, 11857, 19344, 56044, 56717, 17532, 19349, 73341, 192662, 98366, 544963, 57440, 140570, 109689
regulation of phosphorus metabolic process	GO:0051174	0.000224197	59	37.2392	1819	SNX6, CARTPT, GNG7, CRK, ITGB1, TPM1, HSPB1, PDCD4, ITGA6, GDI2, PRKG1, APOE, GNAI2, DUSP3, CDH2, PAFAH1B1, GIT1, TWF1, GPD1L, MAGI3, SNCA, ARHGAP21, ANXA2, MID1, SRC, HERC1, EPHA4, AGFG1, PFN1, GMFB, ARHGDIB, CAV1, WIPI1, CLU, PPP1R2, PPP1R12A, TLN1, PAK2, ATP1B3, MTOR, APIP, HSPA2, ABI1, DAG1, ARHGEF6, ARHGDIA, MINK1, SMAP1, CAMK1, IQGAP2, SLC9A3R1, PPP1R9B, GOSR2, PLXNB2, MAPK3, GRB2, GPR37, P…	58533, 9607, 2788, 1398, 3688, 7168, 3315, 27250, 3655, 2665, 5592, 348, 2771, 1845, 1000, 5048, 28964, 5756, 23171, 260425, 6622, 57584, 302, 4281, 6714, 8925, 2043, 3267, 5216, 2764, 397, 857, 55062, 1191, 5504, 4659, 7094, 5062, 483, 2475, 51074, 3306, 10006, 1605, 9459, 396, 50488, 60682, 8536, 10788, 9368, 84687, 9570, 23654, 5595, 2885, 2861, 5063, 408	72183, 27220, 14708, 12928, 16412, 22004, 15507, 18569, 16403, 14569, 19091, 11816, 14678, 72349, 12558, 18472, 216963, 19230, 333433, 99470, 20617, 71435, 12306, 17318, 20779, 235439, 13838, 15463, 18643, 63985, 11857, 12389, 52639, 12759, 66849, 17931, 21894, 224105, 11933, 56717, 56369, 15512, 11308, 13138, 73341, 192662, 50932, 98366, 52163, 544963, 26941, 217124, 56494, 140570, 26417, 14784,…
heart contraction	GO:0060047	0.000225318	12	3.52124	172	SLC8A1, TPM1, SCN2B, GPD1L, ASPH, SNTA1, SRI, CAV1, CXADR, S100A1, ATP1A1, FXYD1	6546, 7168, 6327, 23171, 444, 6640, 6717, 857, 1525, 6271, 476, 5348	20541, 22004, 72821, 333433, 65973, 20648, 109552, 12389, 13052, 20193, 11928, 56188
dendritic spine development	GO:0060996	0.000226462	6	0.880311	43	APOE, PDLIM5, CFL1, EPHA4, CAMK1, PAK3	348, 10611, 1072, 2043, 8536, 5063	11816, 56376, 12631, 13838, 52163, 18481
nucleotide metabolic process	GO:0009117	0.000231528	53	32.4282	1584	COQ7, GNG7, PFAS, CRK, TPM1, RAB23, MYO1C, GDI2, PRKG1, APOE, GNAI2, EHD1, PAFAH1B1, MYH9, GIT1, GNB2, RALB, NT5C, RAB27B, GPD1L, MAGI3, SNCA, ARHGAP21, NT5C3B, RPE, EEF1A1, ABCA8, LDHB, RAB8B, ANXA1, HERC1, CMPK2, ADK, EPHA4, AGFG1, PFN1, MYH14, ARHGDIB, RAB5B, RALA, ATP1B3, MTOR, MRAS, RAB7A, ATP1A1, ARHGEF6, ARHGDIA, SMAP1, APRT, IQGAP2, EHD3, PLXNB2, ARRB1	10229, 2788, 5198, 1398, 7168, 51715, 4641, 2665, 5592, 348, 2771, 10938, 5048, 4627, 28964, 2783, 5899, 30833, 5874, 23171, 260425, 6622, 57584, 115024, 6120, 1915, 10351, 3945, 51762, 301, 8925, 129607, 132, 2043, 3267, 5216, 79784, 397, 5869, 5898, 483, 2475, 22808, 7879, 476, 9459, 396, 60682, 353, 10788, 30845, 23654, 408	12850, 14708, 237823, 12928, 22004, 19335, 17913, 14569, 19091, 11816, 14678, 13660, 18472, 17886, 216963, 14693, 64143, 50773, 80718, 333433, 99470, 20617, 71435, 68106, 66646, 13627, 27404, 16832, 235442, 16952, 235439, 22169, 11534, 13838, 15463, 18643, 71960, 11857, 19344, 56044, 11933, 56717, 17532, 19349, 11928, 73341, 192662, 98366, 11821, 544963, 57440, 140570, 109689
heart process	GO:0003015	0.000237755	12	3.54172	173	SLC8A1, TPM1, SCN2B, GPD1L, ASPH, SNTA1, SRI, CAV1, CXADR, S100A1, ATP1A1, FXYD1	6546, 7168, 6327, 23171, 444, 6640, 6717, 857, 1525, 6271, 476, 5348	20541, 22004, 72821, 333433, 65973, 20648, 109552, 12389, 13052, 20193, 11928, 56188
guanosine-containing compound catabolic process	GO:1901069	0.000239701	30	14.9653	731	CRK, RAB23, GDI2, PRKG1, GNAI2, EHD1, PAFAH1B1, GIT1, GNB2, RALB, RAB27B, ARHGAP21, EEF1A1, RAB8B, HERC1, EPHA4, AGFG1, ARHGDIB, RAB5B, RALA, MTOR, MRAS, RAB7A, ARHGEF6, ARHGDIA, SMAP1, IQGAP2, EHD3, PLXNB2, ARRB1	1398, 51715, 2665, 5592, 2771, 10938, 5048, 28964, 2783, 5899, 5874, 57584, 1915, 51762, 8925, 2043, 3267, 397, 5869, 5898, 2475, 22808, 7879, 9459, 396, 60682, 10788, 30845, 23654, 408	12928, 19335, 14569, 19091, 14678, 13660, 18472, 216963, 14693, 64143, 80718, 71435, 13627, 235442, 235439, 13838, 15463, 11857, 19344, 56044, 56717, 17532, 19349, 73341, 192662, 98366, 544963, 57440, 140570, 109689
regulation of phosphorylation	GO:0042325	0.00024572	42	23.8708	1166	SNX6, CARTPT, CRK, ITGB1, HSPB1, PDCD4, ITGA6, APOE, GNAI2, DUSP3, CDH2, PAFAH1B1, TWF1, GPD1L, MAGI3, SNCA, ANXA2, MID1, SRC, EPHA4, GMFB, CAV1, WIPI1, CLU, TLN1, PAK2, MTOR, APIP, HSPA2, ABI1, DAG1, MINK1, CAMK1, SLC9A3R1, PPP1R9B, GOSR2, PLXNB2, MAPK3, GRB2, GPR37, PAK3, ARRB1	58533, 9607, 1398, 3688, 3315, 27250, 3655, 348, 2771, 1845, 1000, 5048, 5756, 23171, 260425, 6622, 302, 4281, 6714, 2043, 2764, 857, 55062, 1191, 7094, 5062, 2475, 51074, 3306, 10006, 1605, 50488, 8536, 9368, 84687, 9570, 23654, 5595, 2885, 2861, 5063, 408	72183, 27220, 12928, 16412, 15507, 18569, 16403, 11816, 14678, 72349, 12558, 18472, 19230, 333433, 99470, 20617, 12306, 17318, 20779, 13838, 63985, 12389, 52639, 12759, 21894, 224105, 56717, 56369, 15512, 11308, 13138, 50932, 52163, 26941, 217124, 56494, 140570, 26417, 14784, 14763, 18481, 109689
nucleoside phosphate metabolic process	GO:0006753	0.000250206	53	32.5306	1589	COQ7, GNG7, PFAS, CRK, TPM1, RAB23, MYO1C, GDI2, PRKG1, APOE, GNAI2, EHD1, PAFAH1B1, MYH9, GIT1, GNB2, RALB, NT5C, RAB27B, GPD1L, MAGI3, SNCA, ARHGAP21, NT5C3B, RPE, EEF1A1, ABCA8, LDHB, RAB8B, ANXA1, HERC1, CMPK2, ADK, EPHA4, AGFG1, PFN1, MYH14, ARHGDIB, RAB5B, RALA, ATP1B3, MTOR, MRAS, RAB7A, ATP1A1, ARHGEF6, ARHGDIA, SMAP1, APRT, IQGAP2, EHD3, PLXNB2, ARRB1	10229, 2788, 5198, 1398, 7168, 51715, 4641, 2665, 5592, 348, 2771, 10938, 5048, 4627, 28964, 2783, 5899, 30833, 5874, 23171, 260425, 6622, 57584, 115024, 6120, 1915, 10351, 3945, 51762, 301, 8925, 129607, 132, 2043, 3267, 5216, 79784, 397, 5869, 5898, 483, 2475, 22808, 7879, 476, 9459, 396, 60682, 353, 10788, 30845, 23654, 408	12850, 14708, 237823, 12928, 22004, 19335, 17913, 14569, 19091, 11816, 14678, 13660, 18472, 17886, 216963, 14693, 64143, 50773, 80718, 333433, 99470, 20617, 71435, 68106, 66646, 13627, 27404, 16832, 235442, 16952, 235439, 22169, 11534, 13838, 15463, 18643, 71960, 11857, 19344, 56044, 11933, 56717, 17532, 19349, 11928, 73341, 192662, 98366, 11821, 544963, 57440, 140570, 109689
organic acid metabolic process	GO:0006082	0.000252657	40	22.3763	1093	GLUD1, PSME1, SUCLG2, GLDC, PFAS, SPOCK2, SLC1A3, FADS2, ACSF2, CSPG5, DECR1, ALDOC, ALDH1L1, SNCA, SLC7A8, LDHB, OPLAH, ECH1, ANXA1, ETFDH, ASS1, GLUL, CAV1, MGST1, PTS, ALDH9A1, SLC16A1, MTOR, LPCAT3, APIP, CTH, HKDC1, PSPH, QKI, FAH, GCLC, PRDX4, GAD2, DDAH1, SLC7A5	2746, 5720, 8801, 2731, 5198, 9806, 6507, 9415, 80221, 10675, 1666, 230, 10840, 6622, 23428, 3945, 26873, 1891, 301, 2110, 445, 2752, 857, 4257, 5805, 223, 6566, 2475, 10162, 51074, 1491, 80201, 5723, 9444, 2184, 2729, 10549, 2572, 23576, 8140	14661, 19186, 20917, 104174, 237823, 94214, 20512, 56473, 264895, 29873, 67460, 11676, 107747, 20617, 50934, 16832, 75475, 51798, 16952, 66841, 11898, 14645, 12389, 56615, 19286, 56752, 20501, 56717, 14792, 56369, 107869, 216019, 100678, 19317, 14085, 14629, 53381, 14417, 69219, 20539
chemical homeostasis	GO:0048878	0.000254486	33	17.1763	839	CARTPT, SLC8A1, ITGB1, TJP1, APOE, SCN2B, PYGL, NPC2, EHD1, GPD1L, CP, LGALS1, ASPH, SNCA, SLC7A8, SRC, CLIC4, PICALM, FHL1, TPT1, SRI, TGM2, ATOX1, CAV1, SCN7A, SLC16A1, ATP1B3, RAB7A, HKDC1, ATP1A1, SLC9A3R1, GCLC, ARRB1	9607, 6546, 3688, 7082, 348, 6327, 5836, 10577, 10938, 23171, 1356, 3956, 444, 6622, 23428, 6714, 25932, 8301, 2273, 7178, 6717, 7052, 475, 857, 6332, 6566, 483, 7879, 80201, 476, 9368, 2729, 408	27220, 20541, 16412, 21872, 11816, 72821, 110095, 67963, 13660, 333433, 12870, 16852, 65973, 20617, 50934, 20779, 29876, 233489, 14199, 22070, 109552, 21817, 11927, 12389, 20272, 20501, 11933, 19349, 216019, 11928, 26941, 14629, 109689
action potential	GO:0001508	0.000276291	13	4.13541	202	SLC8A1, MPDZ, SCN2B, GPD1L, SNTA1, AKAP7, SRI, MYH14, CLU, SCN7A, DAG1, ATP1A1, QKI	6546, 8777, 6327, 23171, 6640, 9465, 6717, 79784, 1191, 6332, 1605, 476, 9444	20541, 17475, 72821, 333433, 20648, 432442, 109552, 71960, 12759, 20272, 13138, 11928, 19317
early endosome to late endosome transport	GO:0045022	0.000276516	5	0.593698	29	EEA1, SRC, FLNA, RAB7A, MAPK3	8411, 6714, 2316, 7879, 5595	216238, 20779, 192176, 19349, 26417
regulation of sodium ion transmembrane transporter activity	GO:2000649	0.000276516	5	0.593698	29	SCN2B, GPD1L, UTRN, FXYD1, SLC9A3R1	6327, 23171, 7402, 5348, 9368	72821, 333433, 22288, 56188, 26941
glutamate catabolic process	GO:0006538	0.000279902	3	0.143306	7	GLUD1, GLUL, GAD2	2746, 2752, 2572	14661, 14645, 14417
sodium ion export from cell	GO:0036376	0.000279902	3	0.143306	7	ATP1B3, ATP1A1, FXYD1	483, 476, 5348	11933, 11928, 56188
adherens junction organization	GO:0034332	0.000282727	9	2.12912	104	ROCK2, CDH2, SRC, RAB8B, CTNNA1, SORBS1, VCL, GPM6B, FERMT2	9475, 1000, 6714, 51762, 1495, 10580, 7414, 2824, 10979	19878, 12558, 20779, 235442, 12385, 20411, 22330, 14758, 218952
cellular amino acid metabolic process	GO:0006520	0.000285646	22	9.622	470	GLUD1, PSME1, GLDC, PFAS, SLC1A3, ALDH1L1, SLC7A8, OPLAH, ASS1, GLUL, MGST1, PTS, LPCAT3, APIP, CTH, PSPH, FAH, GCLC, PRDX4, GAD2, DDAH1, SLC7A5	2746, 5720, 2731, 5198, 6507, 10840, 23428, 26873, 445, 2752, 4257, 5805, 10162, 51074, 1491, 5723, 2184, 2729, 10549, 2572, 23576, 8140	14661, 19186, 104174, 237823, 20512, 107747, 50934, 75475, 11898, 14645, 56615, 19286, 14792, 56369, 107869, 100678, 14085, 14629, 53381, 14417, 69219, 20539
regulation of signal transduction	GO:0009966	0.00029231	72	48.4785	2368	SNX6, CARTPT, SH3BGRL, GNG7, CRK, ITGB1, TMOD2, HSPB1, PDCD4, ITGA6, RAB23, MYO1C, EMD, GDI2, APOE, GNAI2, EPS15L1, DUSP3, CDH2, PAFAH1B1, MYH9, GIT1, GPD1L, LGALS1, ASPH, MAGI3, SNCA, FYN, MID1, SRC, CTSC, MYOF, NXN, DKK3, TPT1, EPHA4, AGFG1, SLC9A3R2, TGM2, CTTN, ARHGDIB, KCTD8, FLNA, CAV1, CLU, LASP1, PPP1R2, CTNNA1, PAK2, EPS15, SORBS1, MTOR, APIP, CTH, RAB7A, DAG1, ARHGEF6, ARHGDIA, MINK1, S…	58533, 9607, 6451, 2788, 1398, 3688, 29767, 3315, 27250, 3655, 51715, 4641, 2010, 2665, 348, 2771, 58513, 1845, 1000, 5048, 4627, 28964, 23171, 3956, 444, 260425, 6622, 2534, 4281, 6714, 1075, 26509, 64359, 27122, 7178, 2043, 3267, 9351, 7052, 2017, 397, 386617, 2316, 857, 1191, 3927, 5504, 1495, 5062, 2060, 10580, 2475, 51074, 1491, 7879, 1605, 9459, 396, 50488, 60682, 967, 10788, 9368, 84687, 2…	72183, 27220, 56726, 14708, 12928, 16412, 50876, 15507, 18569, 16403, 19335, 17913, 13726, 14569, 11816, 14678, 13859, 72349, 12558, 18472, 17886, 216963, 333433, 16852, 65973, 99470, 20617, 14360, 17318, 20779, 13032, 226101, 18230, 50781, 22070, 13838, 15463, 65962, 21817, 13043, 11857, 243043, 192176, 12389, 12759, 16796, 66849, 12385, 224105, 13858, 20411, 56717, 56369, 107869, 19349, 13138, …
GTP metabolic process	GO:0046039	0.000294923	30	15.1495	740	CRK, RAB23, GDI2, PRKG1, GNAI2, EHD1, PAFAH1B1, GIT1, GNB2, RALB, RAB27B, ARHGAP21, EEF1A1, RAB8B, HERC1, EPHA4, AGFG1, ARHGDIB, RAB5B, RALA, MTOR, MRAS, RAB7A, ARHGEF6, ARHGDIA, SMAP1, IQGAP2, EHD3, PLXNB2, ARRB1	1398, 51715, 2665, 5592, 2771, 10938, 5048, 28964, 2783, 5899, 5874, 57584, 1915, 51762, 8925, 2043, 3267, 397, 5869, 5898, 2475, 22808, 7879, 9459, 396, 60682, 10788, 30845, 23654, 408	12928, 19335, 14569, 19091, 14678, 13660, 18472, 216963, 14693, 64143, 80718, 71435, 13627, 235442, 235439, 13838, 15463, 11857, 19344, 56044, 56717, 17532, 19349, 73341, 192662, 98366, 544963, 57440, 140570, 109689
nucleobase-containing small molecule metabolic process	GO:0055086	0.000298872	54	33.5746	1640	COQ7, GNG7, PFAS, CRK, TPM1, RAB23, MYO1C, GDI2, PRKG1, APOE, GNAI2, EHD1, PAFAH1B1, MYH9, GIT1, GNB2, RALB, NT5C, RAB27B, GPD1L, MAGI3, SNCA, ARHGAP21, NT5C3B, RPE, EEF1A1, ABCA8, LDHB, RAB8B, ANXA1, HERC1, CMPK2, ADK, EPHA4, AGFG1, PFN1, MYH14, ARHGDIB, RAB5B, RALA, ATP1B3, MTOR, MRAS, APIP, RAB7A, ATP1A1, ARHGEF6, ARHGDIA, SMAP1, APRT, IQGAP2, EHD3, PLXNB2, ARRB1	10229, 2788, 5198, 1398, 7168, 51715, 4641, 2665, 5592, 348, 2771, 10938, 5048, 4627, 28964, 2783, 5899, 30833, 5874, 23171, 260425, 6622, 57584, 115024, 6120, 1915, 10351, 3945, 51762, 301, 8925, 129607, 132, 2043, 3267, 5216, 79784, 397, 5869, 5898, 483, 2475, 22808, 51074, 7879, 476, 9459, 396, 60682, 353, 10788, 30845, 23654, 408	12850, 14708, 237823, 12928, 22004, 19335, 17913, 14569, 19091, 11816, 14678, 13660, 18472, 17886, 216963, 14693, 64143, 50773, 80718, 333433, 99470, 20617, 71435, 68106, 66646, 13627, 27404, 16832, 235442, 16952, 235439, 22169, 11534, 13838, 15463, 18643, 71960, 11857, 19344, 56044, 11933, 56717, 17532, 56369, 19349, 11928, 73341, 192662, 98366, 11821, 544963, 57440, 140570, 109689
cellular amino acid biosynthetic process	GO:0008652	0.000303767	9	2.1496	105	GLUD1, SLC1A3, OPLAH, ASS1, GLUL, APIP, CTH, PSPH, GCLC	2746, 6507, 26873, 445, 2752, 51074, 1491, 5723, 2729	14661, 20512, 75475, 11898, 14645, 56369, 107869, 100678, 14629
cellular component disassembly	GO:0022411	0.000311761	21	9.0283	441	DSTN, TJP1, EMD, PAFAH1B1, STMN1, TWF1, COL5A1, CFL1, ASPH, MID1, NES, RDX, NID1, PAK2, LAMC1, SBDS, HRSP12, HSPA2, VIM, NCSTN, CAPNS1	11034, 7082, 2010, 5048, 3925, 5756, 1289, 1072, 444, 4281, 10763, 5962, 4811, 5062, 3915, 51119, 10247, 3306, 7431, 23385, 826	56431, 21872, 13726, 18472, 16765, 19230, 12831, 12631, 65973, 17318, 18008, 19684, 18073, 224105, 226519, 66711, 15473, 15512, 22352, 59287, 12336
regulation of response to stimulus	GO:0048583	0.000319142	89	63.3414	3094	ENAH, SNX6, CARTPT, IL33, ELMO2, SH3BGRL, GNG7, CRK, ITGB1, TMOD2, HSPB1, PDCD4, ITGA6, RAB23, MYO1C, EMD, GDI2, ARPC5, PRKG1, APOE, GNAI2, EPS15L1, DUSP3, CDH2, PAFAH1B1, ACTR3, MYH9, GIT1, GPD1L, CFL1, LGALS1, ASPH, MAGI3, SNCA, FYN, ANXA2, MID1, B2M, SRC, CTSC, MYOF, NXN, CD200, DKK3, ERAP1, ADK, TPT1, EPHA4, STX7, AGFG1, SLC9A3R2, SRI, TGM2, CTTN, ARHGDIB, KCTD8, FLNA, CAV1, ARPC3, CXADR, CLU…	55740, 58533, 9607, 90865, 63916, 6451, 2788, 1398, 3688, 29767, 3315, 27250, 3655, 51715, 4641, 2010, 2665, 10092, 5592, 348, 2771, 58513, 1845, 1000, 5048, 10096, 4627, 28964, 23171, 1072, 3956, 444, 260425, 6622, 2534, 302, 4281, 567, 6714, 1075, 26509, 64359, 4345, 27122, 51752, 132, 7178, 2043, 8417, 3267, 9351, 6717, 7052, 2017, 397, 386617, 2316, 857, 10094, 1525, 1191, 3927, 5504, 1495, 5…	13800, 72183, 27220, 77125, 140579, 56726, 14708, 12928, 16412, 50876, 15507, 18569, 16403, 19335, 17913, 13726, 14569, 67771, 19091, 11816, 14678, 13859, 72349, 12558, 18472, 74117, 17886, 216963, 333433, 12631, 16852, 65973, 99470, 20617, 14360, 12306, 17318, 12010, 20779, 13032, 226101, 18230, 17470, 50781, 80898, 11534, 22070, 13838, 53331, 15463, 65962, 109552, 21817, 13043, 11857, 243043, 1…
nucleoside triphosphate metabolic process	GO:0009141	0.000322635	43	24.9558	1219	COQ7, CRK, TPM1, RAB23, MYO1C, GDI2, PRKG1, GNAI2, EHD1, PAFAH1B1, MYH9, GIT1, GNB2, RALB, RAB27B, SNCA, ARHGAP21, EEF1A1, ABCA8, RAB8B, ANXA1, HERC1, CMPK2, ADK, EPHA4, AGFG1, PFN1, MYH14, ARHGDIB, RAB5B, RALA, ATP1B3, MTOR, MRAS, RAB7A, ATP1A1, ARHGEF6, ARHGDIA, SMAP1, IQGAP2, EHD3, PLXNB2, ARRB1	10229, 1398, 7168, 51715, 4641, 2665, 5592, 2771, 10938, 5048, 4627, 28964, 2783, 5899, 5874, 6622, 57584, 1915, 10351, 51762, 301, 8925, 129607, 132, 2043, 3267, 5216, 79784, 397, 5869, 5898, 483, 2475, 22808, 7879, 476, 9459, 396, 60682, 10788, 30845, 23654, 408	12850, 12928, 22004, 19335, 17913, 14569, 19091, 14678, 13660, 18472, 17886, 216963, 14693, 64143, 80718, 20617, 71435, 13627, 27404, 235442, 16952, 235439, 22169, 11534, 13838, 15463, 18643, 71960, 11857, 19344, 56044, 11933, 56717, 17532, 19349, 11928, 73341, 192662, 98366, 544963, 57440, 140570, 109689
muscle structure development	GO:0061061	0.0003259	23	10.3795	507	SLC8A1, ITGB1, TPM1, EMD, CDH2, EHD1, MYH9, FLNB, BASP1, PTBP1, LGALS1, UTRN, FHL1, ASS1, SRI, MYH14, CAV1, CXADR, CTNNA1, MTOR, MRAS, CAMK1, QKI	6546, 3688, 7168, 2010, 1000, 10938, 4627, 2317, 10409, 5725, 3956, 7402, 2273, 445, 6717, 79784, 857, 1525, 1495, 2475, 22808, 8536, 9444	20541, 16412, 22004, 13726, 12558, 13660, 17886, 286940, 70350, 19205, 16852, 22288, 14199, 11898, 109552, 71960, 12389, 13052, 12385, 56717, 17532, 52163, 19317
amyloid precursor protein metabolic process	GO:0042982	0.000326396	5	0.61417	30	APOE, FLOT2, PICALM, CLU, NCSTN	348, 2319, 8301, 1191, 23385	11816, 14252, 233489, 12759, 59287
actin nucleation	GO:0045010	0.000326396	5	0.61417	30	ARPC5, ACTR3, ARPC3, CORO1A, IQGAP2	10092, 10096, 10094, 11151, 10788	67771, 74117, 56378, 12721, 544963
negative regulation of microtubule polymerization or depolymerization	GO:0031111	0.000326396	5	0.61417	30	MAPRE1, STMN1, SNCA, MID1, SBDS	22919, 3925, 6622, 4281, 51119	13589, 16765, 20617, 17318, 66711
neurotransmitter biosynthetic process	GO:0042136	0.000332458	4	0.34803	17	ALDH2, ALDH9A1, MAOA, GAD2	217, 223, 4128, 2572	11669, 56752, 17161, 14417
glutamine family amino acid biosynthetic process	GO:0009084	0.000332458	4	0.34803	17	GLUD1, SLC1A3, ASS1, GLUL	2746, 6507, 445, 2752	14661, 20512, 11898, 14645
striated muscle contraction	GO:0006941	0.00034329	10	2.6614	130	SLC8A1, TPM1, SCN2B, GPD1L, ASPH, SNTA1, DTNA, SRI, MYH14, ATP1A1	6546, 7168, 6327, 23171, 444, 6640, 1837, 6717, 79784, 476	20541, 22004, 72821, 333433, 65973, 20648, 13527, 109552, 71960, 11928
membrane depolarization	GO:0051899	0.00034329	10	2.6614	130	RIMS1, SLC8A1, SCN2B, GPD1L, SNCA, SRC, FHL1, CAV1, SCN7A, GCLC	22999, 6546, 6327, 23171, 6622, 6714, 2273, 857, 6332, 2729	116837, 20541, 72821, 333433, 20617, 20779, 14199, 12389, 20272, 14629
regulation of transmembrane transport	GO:0034762	0.000349087	17	6.57162	321	AHNAK, SCN2B, GPD1L, UTRN, ASPH, SNTA1, CLIC4, FHL1, AKAP7, SRI, CLIC6, SCN7A, S100A1, ATP1B3, FXYD1, MINK1, SLC9A3R1	79026, 6327, 23171, 7402, 444, 6640, 25932, 2273, 9465, 6717, 54102, 6332, 6271, 483, 5348, 50488, 9368	66395, 72821, 333433, 22288, 65973, 20648, 29876, 14199, 432442, 109552, 209195, 20272, 20193, 11933, 56188, 50932, 26941
regulation of catalytic activity	GO:0050790	0.000355866	64	42.0502	2054	PSME1, SNX6, CARTPT, RIMS1, GNG7, CRK, TPM1, HSPB1, PDCD4, GDI2, PRKG1, APOE, GNAI2, ANXA4, DUSP3, PAFAH1B1, GIT1, ASPH, MAGI3, SNCA, ARHGAP21, SKP1, ANXA2, NES, SRC, ANXA5, PICALM, ANXA1, HERC1, EPHA4, AGFG1, PFN1, GMFB, ARHGDIB, CAV1, WIPI1, CLU, PPP1R2, PPP1R12A, TLN1, PAK2, PTS, RNH1, ATP1B3, MTOR, TNFAIP8, HSPA2, ABI1, ARHGEF6, ARHGDIA, NCSTN, ANXA3, MINK1, SMAP1, CAMK1, IQGAP2, SLC9A3R1, PP…	5720, 58533, 9607, 22999, 2788, 1398, 7168, 3315, 27250, 2665, 5592, 348, 2771, 307, 1845, 5048, 28964, 444, 260425, 6622, 57584, 6500, 302, 10763, 6714, 308, 8301, 301, 8925, 2043, 3267, 5216, 2764, 397, 857, 55062, 1191, 5504, 4659, 7094, 5062, 5805, 6050, 483, 2475, 25816, 3306, 10006, 9459, 396, 23385, 306, 50488, 60682, 8536, 10788, 9368, 84687, 9570, 23654, 5595, 5063, 55075, 408	19186, 72183, 27220, 116837, 14708, 12928, 22004, 15507, 18569, 14569, 19091, 11816, 14678, 11746, 72349, 18472, 216963, 65973, 99470, 20617, 71435, 21402, 12306, 18008, 20779, 11747, 233489, 16952, 235439, 13838, 15463, 18643, 63985, 11857, 12389, 52639, 12759, 66849, 17931, 21894, 224105, 19286, 107702, 11933, 56717, 106869, 15512, 11308, 73341, 192662, 59287, 11745, 50932, 98366, 52163, 544963…
integrin-mediated signaling pathway	GO:0007229	0.000375936	8	1.76062	86	ITGB1, ITGA6, ITGB5, MYH9, SRC, CTNNA1, CD63, FERMT2	3688, 3655, 3693, 4627, 6714, 1495, 967, 10979	16412, 16403, 16419, 17886, 20779, 12385, 12512, 218952
guanosine-containing compound metabolic process	GO:1901068	0.000377659	30	15.3747	751	CRK, RAB23, GDI2, PRKG1, GNAI2, EHD1, PAFAH1B1, GIT1, GNB2, RALB, RAB27B, ARHGAP21, EEF1A1, RAB8B, HERC1, EPHA4, AGFG1, ARHGDIB, RAB5B, RALA, MTOR, MRAS, RAB7A, ARHGEF6, ARHGDIA, SMAP1, IQGAP2, EHD3, PLXNB2, ARRB1	1398, 51715, 2665, 5592, 2771, 10938, 5048, 28964, 2783, 5899, 5874, 57584, 1915, 51762, 8925, 2043, 3267, 397, 5869, 5898, 2475, 22808, 7879, 9459, 396, 60682, 10788, 30845, 23654, 408	12928, 19335, 14569, 19091, 14678, 13660, 18472, 216963, 14693, 64143, 80718, 71435, 13627, 235442, 235439, 13838, 15463, 11857, 19344, 56044, 56717, 17532, 19349, 73341, 192662, 98366, 544963, 57440, 140570, 109689
purine ribonucleoside metabolic process	GO:0046128	0.000382511	44	25.9385	1267	COQ7, CRK, TPM1, RAB23, MYO1C, GDI2, PRKG1, GNAI2, EHD1, PAFAH1B1, MYH9, GIT1, GNB2, RALB, RAB27B, SNCA, ARHGAP21, EEF1A1, ABCA8, RAB8B, ANXA1, HERC1, ADK, EPHA4, AGFG1, PFN1, MYH14, ARHGDIB, RAB5B, RALA, ATP1B3, MTOR, MRAS, APIP, RAB7A, ATP1A1, ARHGEF6, ARHGDIA, SMAP1, APRT, IQGAP2, EHD3, PLXNB2, ARRB1	10229, 1398, 7168, 51715, 4641, 2665, 5592, 2771, 10938, 5048, 4627, 28964, 2783, 5899, 5874, 6622, 57584, 1915, 10351, 51762, 301, 8925, 132, 2043, 3267, 5216, 79784, 397, 5869, 5898, 483, 2475, 22808, 51074, 7879, 476, 9459, 396, 60682, 353, 10788, 30845, 23654, 408	12850, 12928, 22004, 19335, 17913, 14569, 19091, 14678, 13660, 18472, 17886, 216963, 14693, 64143, 80718, 20617, 71435, 13627, 27404, 235442, 16952, 235439, 11534, 13838, 15463, 18643, 71960, 11857, 19344, 56044, 11933, 56717, 17532, 56369, 19349, 11928, 73341, 192662, 98366, 11821, 544963, 57440, 140570, 109689
regulation of system process	GO:0044057	0.000386435	19	7.88185	385	CARTPT, SLC8A1, TPM1, PRKG1, SCN2B, GPD1L, ASPH, ANXA6, SNTA1, RAB8B, ADK, MYL9, SRI, CAV1, CXADR, S100A1, ATP1A1, FXYD1, SLC9A3R1	9607, 6546, 7168, 5592, 6327, 23171, 444, 309, 6640, 51762, 132, 10398, 6717, 857, 1525, 6271, 476, 5348, 9368	27220, 20541, 22004, 19091, 72821, 333433, 65973, 11749, 20648, 235442, 11534, 98932, 109552, 12389, 13052, 20193, 11928, 56188, 26941
ion transmembrane transport	GO:0034220	0.000386544	32	16.8487	823	SLC8A1, AHNAK, TTYH3, SCN2B, EMB, GRIA4, COX4I2, GPD1L, UTRN, ASPH, SLC7A8, ANXA6, SNTA1, CLIC4, FHL1, AKAP7, SRI, SLC3A2, ATOX1, LASP1, CLIC6, SCN7A, S100A1, SLC16A1, ATP1B3, ATP1A1, FXYD1, MINK1, SLC12A9, SLC9A3R1, SLC1A4, SLC7A5	6546, 79026, 80727, 6327, 133418, 2893, 84701, 23171, 7402, 444, 23428, 309, 6640, 25932, 2273, 9465, 6717, 6520, 475, 3927, 54102, 6332, 6271, 6566, 483, 476, 5348, 50488, 56996, 9368, 6509, 8140	20541, 66395, 78339, 72821, 13723, 14802, 84682, 333433, 22288, 65973, 50934, 11749, 20648, 29876, 14199, 432442, 109552, 17254, 11927, 16796, 209195, 20272, 20193, 20501, 11933, 11928, 56188, 50932, 83704, 26941, 55963, 20539
purine nucleoside metabolic process	GO:0042278	0.000402222	44	25.9999	1270	COQ7, CRK, TPM1, RAB23, MYO1C, GDI2, PRKG1, GNAI2, EHD1, PAFAH1B1, MYH9, GIT1, GNB2, RALB, RAB27B, SNCA, ARHGAP21, EEF1A1, ABCA8, RAB8B, ANXA1, HERC1, ADK, EPHA4, AGFG1, PFN1, MYH14, ARHGDIB, RAB5B, RALA, ATP1B3, MTOR, MRAS, APIP, RAB7A, ATP1A1, ARHGEF6, ARHGDIA, SMAP1, APRT, IQGAP2, EHD3, PLXNB2, ARRB1	10229, 1398, 7168, 51715, 4641, 2665, 5592, 2771, 10938, 5048, 4627, 28964, 2783, 5899, 5874, 6622, 57584, 1915, 10351, 51762, 301, 8925, 132, 2043, 3267, 5216, 79784, 397, 5869, 5898, 483, 2475, 22808, 51074, 7879, 476, 9459, 396, 60682, 353, 10788, 30845, 23654, 408	12850, 12928, 22004, 19335, 17913, 14569, 19091, 14678, 13660, 18472, 17886, 216963, 14693, 64143, 80718, 20617, 71435, 13627, 27404, 235442, 16952, 235439, 11534, 13838, 15463, 18643, 71960, 11857, 19344, 56044, 11933, 56717, 17532, 56369, 19349, 11928, 73341, 192662, 98366, 11821, 544963, 57440, 140570, 109689
platelet degranulation	GO:0002576	0.000406763	8	1.78109	87	LAMP2, CFL1, PFN1, FLNA, CLU, TLN1, VCL, CD63	3920, 1072, 5216, 2316, 1191, 7094, 7414, 967	16784, 12631, 18643, 192176, 12759, 21894, 22330, 12512
positive regulation of protein complex assembly	GO:0031334	0.000412026	10	2.72282	133	ARPC5, ACTR3, SRC, CLIP1, PFN1, ARPC3, MTOR, CORO1A, IQGAP2, GRB2	10092, 10096, 6714, 6249, 5216, 10094, 2475, 11151, 10788, 2885	67771, 74117, 20779, 56430, 18643, 56378, 56717, 12721, 544963, 14784
AMP salvage	GO:0044209	0.00041788	2	0.0409447	2	ADK, APRT	132, 353	11534, 11821
hexitol metabolic process	GO:0006059	0.00041788	2	0.0409447	2	GALK1, SORD	2584, 6652	14635, 20322
positive regulation of neurofibrillary tangle assembly	GO:1902998	0.00041788	2	0.0409447	2	APOE, CLU	348, 1191	11816, 12759
uropod organization	GO:0032796	0.00041788	2	0.0409447	2	MYH9, CORO1A	4627, 11151	17886, 12721
response to axon injury	GO:0048678	0.000418355	6	0.982673	48	APOE, LAMB2, CSPG5, LGALS1, EPHA4, CTNNA1	348, 3913, 10675, 3956, 2043, 1495	11816, 16779, 29873, 16852, 13838, 12385
regulation of cellular component movement	GO:0051270	0.000420421	26	12.6314	617	IL33, ITGB1, TPM1, HSPB1, MYO1C, APOE, ROCK2, SCN2B, MSN, STMN1, GPD1L, SRC, SNTA1, CLIC4, PFN1, SRI, CTNNA1, CORO1A, VCL, DAG1, ATP1A1, ARHGDIA, ANXA3, MINK1, SLC9A3R1, PLXNB2	90865, 3688, 7168, 3315, 4641, 348, 9475, 6327, 4478, 3925, 23171, 6714, 6640, 25932, 5216, 6717, 1495, 11151, 7414, 1605, 476, 396, 306, 50488, 9368, 23654	77125, 16412, 22004, 15507, 17913, 11816, 19878, 72821, 17698, 16765, 333433, 20779, 20648, 29876, 18643, 109552, 12385, 12721, 22330, 13138, 11928, 192662, 11745, 50932, 26941, 140570
establishment or maintenance of cell polarity	GO:0007163	0.000437337	10	2.74329	134	PARVA, ROCK2, STK25, PAFAH1B1, ACTR3, MYH9, CFL1, CLIC4, CTNNA1, PTK7	55742, 9475, 10494, 5048, 10096, 4627, 1072, 25932, 1495, 5754	57342, 19878, 59041, 18472, 74117, 17886, 12631, 29876, 12385, 71461
positive regulation of ion transport	GO:0043270	0.000438817	12	3.78738	185	SLC6A1, APOE, GPD1L, ASPH, SNCA, FHL1, AKAP7, SRI, CAV1, S100A1, ATP1B3, FXYD1	6529, 348, 23171, 444, 6622, 2273, 9465, 6717, 857, 6271, 483, 5348	232333, 11816, 333433, 65973, 20617, 14199, 432442, 109552, 12389, 20193, 11933, 56188
purine nucleoside triphosphate metabolic process	GO:0009144	0.000439285	42	24.5463	1199	COQ7, CRK, TPM1, RAB23, MYO1C, GDI2, PRKG1, GNAI2, EHD1, PAFAH1B1, MYH9, GIT1, GNB2, RALB, RAB27B, SNCA, ARHGAP21, EEF1A1, ABCA8, RAB8B, ANXA1, HERC1, ADK, EPHA4, AGFG1, PFN1, MYH14, ARHGDIB, RAB5B, RALA, ATP1B3, MTOR, MRAS, RAB7A, ATP1A1, ARHGEF6, ARHGDIA, SMAP1, IQGAP2, EHD3, PLXNB2, ARRB1	10229, 1398, 7168, 51715, 4641, 2665, 5592, 2771, 10938, 5048, 4627, 28964, 2783, 5899, 5874, 6622, 57584, 1915, 10351, 51762, 301, 8925, 132, 2043, 3267, 5216, 79784, 397, 5869, 5898, 483, 2475, 22808, 7879, 476, 9459, 396, 60682, 10788, 30845, 23654, 408	12850, 12928, 22004, 19335, 17913, 14569, 19091, 14678, 13660, 18472, 17886, 216963, 14693, 64143, 80718, 20617, 71435, 13627, 27404, 235442, 16952, 235439, 11534, 13838, 15463, 18643, 71960, 11857, 19344, 56044, 11933, 56717, 17532, 19349, 11928, 73341, 192662, 98366, 544963, 57440, 140570, 109689
organic substance transport	GO:0071702	0.000441132	68	45.7557	2235	GLUD1, SNX6, CARTPT, IL33, RIMS1, RAB12, ITGB1, SLC6A1, STXBP3, RAB23, SLC1A3, MYO1C, SELENBP1, EMD, GDI2, APOE, EMB, ANXA4, NPC2, EHD1, PAFAH1B1, MYH9, RAB27B, ASPH, SNCA, VPS26B, ANXA2, SLC7A8, SLC6A11, SRC, RAB8B, ANXA1, STX18, STX7, AGFG1, GLUL, SRI, SLC3A2, SLC14A1, STX12, FABP5, FLNA, CAV1, RAB5B, NECAP2, CLU, EPS15, SLC16A1, SORBS1, MTOR, GPM6B, RAB7A, DAG1, CD63, CAMK1, VPS26A, SLC9A3R1, …	2746, 58533, 9607, 90865, 22999, 201475, 3688, 6529, 6814, 51715, 6507, 4641, 8991, 2010, 2665, 348, 133418, 307, 10577, 10938, 5048, 4627, 5874, 444, 6622, 112936, 302, 23428, 6538, 6714, 51762, 301, 53407, 8417, 3267, 2752, 6717, 6520, 6563, 23673, 2171, 2316, 857, 5869, 55707, 1191, 2060, 6566, 10580, 2475, 2824, 7879, 1605, 967, 8536, 9559, 9368, 6509, 30845, 6238, 9444, 9570, 6643, 9342, 797…	14661, 72183, 27220, 77125, 116837, 19328, 16412, 232333, 20912, 19335, 20512, 17913, 20341, 13726, 14569, 11816, 13723, 11746, 67963, 13660, 18472, 17886, 80718, 65973, 20617, 69091, 12306, 50934, 243616, 20779, 235442, 16952, 71116, 53331, 15463, 14645, 109552, 17254, 108052, 100226, 16592, 192176, 12389, 19344, 66147, 12759, 13858, 20501, 20411, 56717, 14758, 19349, 13138, 12512, 52163, 30930,…
nucleoside metabolic process	GO:0009116	0.000441416	45	26.9007	1314	COQ7, CRK, TPM1, RAB23, MYO1C, GDI2, PRKG1, GNAI2, EHD1, PAFAH1B1, MYH9, GIT1, GNB2, RALB, NT5C, RAB27B, SNCA, ARHGAP21, EEF1A1, ABCA8, RAB8B, ANXA1, HERC1, ADK, EPHA4, AGFG1, PFN1, MYH14, ARHGDIB, RAB5B, RALA, ATP1B3, MTOR, MRAS, APIP, RAB7A, ATP1A1, ARHGEF6, ARHGDIA, SMAP1, APRT, IQGAP2, EHD3, PLXNB2, ARRB1	10229, 1398, 7168, 51715, 4641, 2665, 5592, 2771, 10938, 5048, 4627, 28964, 2783, 5899, 30833, 5874, 6622, 57584, 1915, 10351, 51762, 301, 8925, 132, 2043, 3267, 5216, 79784, 397, 5869, 5898, 483, 2475, 22808, 51074, 7879, 476, 9459, 396, 60682, 353, 10788, 30845, 23654, 408	12850, 12928, 22004, 19335, 17913, 14569, 19091, 14678, 13660, 18472, 17886, 216963, 14693, 64143, 50773, 80718, 20617, 71435, 13627, 27404, 235442, 16952, 235439, 11534, 13838, 15463, 18643, 71960, 11857, 19344, 56044, 11933, 56717, 17532, 56369, 19349, 11928, 73341, 192662, 98366, 11821, 544963, 57440, 140570, 109689
intracellular signal transduction	GO:0035556	0.000465772	71	48.3966	2364	PSME1, CARTPT, RAB12, SLC8A1, CRK, ITGB1, HSPB1, PDCD4, RAB23, TJP1, GDI2, PRKG1, APOE, GNAI2, ROCK2, DUSP3, PLCB4, CDH2, PAFAH1B1, GIT1, STMN1, PLCB3, RALB, RAB27B, GPD1L, CFL1, LGALS1, ASPH, MAGI3, FYN, MID1, SRC, RAB8B, TPT1, EPHA4, AGFG1, SLC9A3R2, AKAP7, TGM2, ARHGDIB, FLNA, CAV1, RAB5B, RALA, NCALD, CLU, S100A1, MTOR, MRAS, APIP, CTH, PLCD1, RAB7A, TOLLIP, DAG1, ARHGEF6, ARHGDIA, MINK1, SMA…	5720, 9607, 201475, 6546, 1398, 3688, 3315, 27250, 51715, 7082, 2665, 5592, 348, 2771, 9475, 1845, 5332, 1000, 5048, 28964, 3925, 5331, 5899, 5874, 23171, 1072, 3956, 444, 260425, 2534, 4281, 6714, 51762, 7178, 2043, 3267, 9351, 9465, 7052, 397, 2316, 857, 5869, 5898, 83988, 1191, 6271, 2475, 22808, 51074, 1491, 5333, 7879, 54472, 1605, 9459, 396, 50488, 60682, 10788, 9368, 84687, 23654, 5595, 10…	19186, 27220, 19328, 20541, 12928, 16412, 15507, 18569, 19335, 21872, 14569, 19091, 11816, 14678, 19878, 72349, 18798, 12558, 18472, 216963, 16765, 18797, 64143, 80718, 333433, 12631, 16852, 65973, 99470, 14360, 17318, 20779, 235442, 22070, 13838, 15463, 65962, 432442, 21817, 11857, 192176, 12389, 19344, 56044, 52589, 12759, 20193, 56717, 17532, 56369, 107869, 18799, 19349, 54473, 13138, 73341, 1…
regulation of microtubule polymerization or depolymerization	GO:0031110	0.000468626	6	1.00314	49	MAPRE1, STMN1, SNCA, MID1, CLIP1, SBDS	22919, 3925, 6622, 4281, 6249, 51119	13589, 16765, 20617, 17318, 56430, 66711
membrane protein proteolysis	GO:0033619	0.000468626	6	1.00314	49	APOE, PACSIN3, MYH9, ERAP1, DAG1, NCSTN	348, 29763, 4627, 51752, 1605, 23385	11816, 80708, 17886, 80898, 13138, 59287
protein transport	GO:0015031	0.000490549	47	28.6203	1398	SNX6, IL33, RIMS1, RAB12, ITGB1, STXBP3, RAB23, MYO1C, SELENBP1, EMD, GDI2, APOE, ANXA4, EHD1, PAFAH1B1, MYH9, RAB27B, ASPH, VPS26B, ANXA2, SRC, RAB8B, ANXA1, STX18, STX7, SRI, STX12, FLNA, RAB5B, NECAP2, CLU, EPS15, MTOR, GPM6B, RAB7A, DAG1, CD63, CAMK1, VPS26A, EHD3, RRBP1, GOSR2, SNX2, SNAP29, VPS37B, UACA, ARRB1	58533, 90865, 22999, 201475, 3688, 6814, 51715, 4641, 8991, 2010, 2665, 348, 307, 10938, 5048, 4627, 5874, 444, 112936, 302, 6714, 51762, 301, 53407, 8417, 6717, 23673, 2316, 5869, 55707, 1191, 2060, 2475, 2824, 7879, 1605, 967, 8536, 9559, 30845, 6238, 9570, 6643, 9342, 79720, 55075, 408	72183, 77125, 116837, 19328, 16412, 20912, 19335, 17913, 20341, 13726, 14569, 11816, 11746, 13660, 18472, 17886, 80718, 65973, 69091, 12306, 20779, 235442, 16952, 71116, 53331, 109552, 100226, 192176, 19344, 66147, 12759, 13858, 56717, 14758, 19349, 13138, 12512, 52163, 30930, 57440, 81910, 56494, 67804, 67474, 330192, 72565, 109689
microtubule cytoskeleton organization	GO:0000226	0.000495748	17	6.77635	331	MAPRE1, ROCK2, ZNF207, PAFAH1B1, MYH9, STMN1, SNCA, MID1, TACC1, CLIP1, FLNA, PPP1R12A, SLC16A1, SBDS, DAG1, TPPP3, MAP1A	22919, 9475, 7756, 5048, 4627, 3925, 6622, 4281, 6867, 6249, 2316, 4659, 6566, 51119, 1605, 51673, 4130	13589, 19878, 22680, 18472, 17886, 16765, 20617, 17318, 320165, 56430, 192176, 17931, 20501, 66711, 13138, 67971, 17754
Fc receptor signaling pathway	GO:0038093	0.000502119	14	4.97478	243	ELMO2, CRK, MYO1C, ARPC5, ACTR3, CFL1, FYN, SRC, ARPC3, PAK2, MTOR, ABI1, MAPK3, GRB2	63916, 1398, 4641, 10092, 10096, 1072, 2534, 6714, 10094, 5062, 2475, 10006, 5595, 2885	140579, 12928, 17913, 67771, 74117, 12631, 14360, 20779, 56378, 224105, 56717, 11308, 26417, 14784
intracellular transport	GO:0046907	0.000505059	49	30.2581	1478	ENAH, SNX6, RIMS1, RAB12, SLC8A1, ITGB1, RAB23, MYO1C, EMD, APOE, NPC2, EHD1, PAFAH1B1, MYO1B, EEA1, CSPG5, ASPH, SNCA, ARHGAP21, CPLX2, ANXA2, SRC, RAB8B, PICALM, STX18, STX7, AGFG1, SRI, STX12, ATOX1, FLNA, CAV1, RAB5B, WIPI1, PPP1R12A, EPS15, MTOR, RAB7A, DAG1, CD63, CAMK1, VPS26A, EHD3, GOSR2, SNX2, MAPK3, VPS37B, UACA, ARRB1	55740, 58533, 22999, 201475, 6546, 3688, 51715, 4641, 2010, 348, 10577, 10938, 5048, 4430, 8411, 10675, 444, 6622, 57584, 10814, 302, 6714, 51762, 8301, 53407, 8417, 3267, 6717, 23673, 475, 2316, 857, 5869, 55062, 4659, 2060, 2475, 7879, 1605, 967, 8536, 9559, 30845, 9570, 6643, 5595, 79720, 55075, 408	13800, 72183, 116837, 19328, 20541, 16412, 19335, 17913, 13726, 11816, 67963, 13660, 18472, 17912, 216238, 29873, 65973, 20617, 71435, 12890, 12306, 20779, 235442, 233489, 71116, 53331, 15463, 109552, 100226, 11927, 192176, 12389, 19344, 52639, 17931, 13858, 56717, 19349, 13138, 12512, 52163, 30930, 57440, 56494, 67804, 26417, 330192, 72565, 109689
cellular response to oxygen-containing compound	GO:1901701	0.000505195	31	16.3779	800	PRDX6, GNG7, SLC8A1, CRK, ITGB1, TPM1, GNG12, TJP1, APOE, GNB2, LGALS1, SNCA, FYN, SRC, ANXA1, CMPK2, ASS1, AKAP7, SRI, MGST1, EIF4G1, GNB4, CTNNA1, SORBS1, MTOR, PTK7, APRT, MAPK3, GRB2, GPR37, ARRB1	9588, 2788, 6546, 1398, 3688, 7168, 55970, 7082, 348, 2783, 3956, 6622, 2534, 6714, 301, 129607, 445, 9465, 6717, 4257, 1981, 59345, 1495, 10580, 2475, 5754, 353, 5595, 2885, 2861, 408	11758, 14708, 20541, 12928, 16412, 22004, 14701, 21872, 11816, 14693, 16852, 20617, 14360, 20779, 16952, 22169, 11898, 432442, 109552, 56615, 208643, 14696, 12385, 20411, 56717, 71461, 11821, 26417, 14784, 14763, 109689
negative regulation of protein complex assembly	GO:0031333	0.000511782	8	1.84251	90	MAPRE1, STMN1, TWF1, SNCA, SRC, RDX, PFN1, CLU	22919, 3925, 5756, 6622, 6714, 5962, 5216, 1191	13589, 16765, 19230, 20617, 20779, 19684, 18643, 12759
dicarboxylic acid metabolic process	GO:0043648	0.000511782	8	1.84251	90	GLUD1, SUCLG2, SLC1A3, ALDH1L1, ASS1, GLUL, GCLC, GAD2	2746, 8801, 6507, 10840, 445, 2752, 2729, 2572	14661, 20917, 20512, 107747, 11898, 14645, 14629, 14417
alpha-amino acid biosynthetic process	GO:1901607	0.000514201	7	1.41259	69	GLUD1, SLC1A3, ASS1, GLUL, APIP, CTH, PSPH	2746, 6507, 445, 2752, 51074, 1491, 5723	14661, 20512, 11898, 14645, 56369, 107869, 100678
actin cytoskeleton reorganization	GO:0031532	0.000514201	7	1.41259	69	PARVA, MYH9, FLNA, CXADR, RALA, PTK7, MINK1	55742, 4627, 2316, 1525, 5898, 5754, 50488	57342, 17886, 192176, 13052, 56044, 71461, 50932
regulation of cardiac muscle contraction	GO:0055117	0.000514201	7	1.41259	69	SLC8A1, SCN2B, GPD1L, ASPH, SNTA1, SRI, ATP1A1	6546, 6327, 23171, 444, 6640, 6717, 476	20541, 72821, 333433, 65973, 20648, 109552, 11928
dendritic spine organization	GO:0097061	0.000516953	5	0.675587	33	APOE, PDLIM5, CFL1, EPHA4, PAK3	348, 10611, 1072, 2043, 5063	11816, 56376, 12631, 13838, 18481
regulation of membrane depolarization	GO:0003254	0.000516953	5	0.675587	33	SCN2B, GPD1L, SRC, FHL1, GCLC	6327, 23171, 6714, 2273, 2729	72821, 333433, 20779, 14199, 14629
negative regulation of protein polymerization	GO:0032272	0.000523479	6	1.02362	50	MAPRE1, STMN1, TWF1, SNCA, RDX, PFN1	22919, 3925, 5756, 6622, 5962, 5216	13589, 16765, 19230, 20617, 19684, 18643
positive regulation of cellular process	GO:0048522	0.000535238	113	85.9838	4200	GLUD1, PSME1, CARTPT, IL33, SH3BGRL, DSTN, GFAP, CRK, ITGB1, TMOD2, TPM1, HSPB1, SPOCK2, HSPH1, PTPRD, ITGA6, SLC1A3, MYO1C, GDI2, ARPC5, APOE, GNAI2, ROCK2, PACSIN3, DUSP3, STK25, CDH2, EHD1, PAFAH1B1, ACTR3, GIT1, STMN1, RAB27B, GPD1L, CFL1, LGALS1, UTRN, ASPH, MAGI3, SNCA, ARHGAP21, FYN, SKP1, ANXA2, MID1, NES, SRC, CTSC, NID1, RAB8B, PICALM, ANXA1, CLIP1, HERC1, ADK, AAMDC, EPHA4, ASS1, AGFG1…	2746, 5720, 9607, 90865, 6451, 11034, 2670, 1398, 3688, 29767, 7168, 3315, 9806, 10808, 5789, 3655, 6507, 4641, 2665, 10092, 348, 2771, 9475, 29763, 1845, 10494, 1000, 10938, 5048, 10096, 28964, 3925, 5874, 23171, 1072, 3956, 7402, 444, 260425, 6622, 57584, 2534, 6500, 302, 4281, 10763, 6714, 1075, 4811, 51762, 8301, 301, 6249, 8925, 132, 28971, 2043, 445, 3267, 2752, 9465, 5216, 6717, 7052, 6510…	14661, 19186, 27220, 77125, 56726, 56431, 14580, 12928, 16412, 50876, 22004, 15507, 94214, 15505, 19266, 16403, 20512, 17913, 14569, 67771, 11816, 14678, 19878, 80708, 72349, 59041, 12558, 13660, 18472, 74117, 216963, 16765, 80718, 333433, 12631, 16852, 22288, 65973, 99470, 20617, 71435, 14360, 21402, 12306, 17318, 18008, 20779, 13032, 18073, 235442, 233489, 16952, 56430, 235439, 11534, 66273, 13…
metal ion transport	GO:0030001	0.000539845	29	14.9858	732	SLC8A1, AHNAK, GNAI2, SCN2B, PACSIN3, GPD1L, CP, UTRN, ASPH, SNCA, FYN, ANXA6, SNTA1, PICALM, FHL1, TPT1, AKAP7, SRI, SLC3A2, ATOX1, CAV1, SCN7A, S100A1, ATP1B3, CORO1A, ATP1A1, FXYD1, CD63, SLC9A3R1	6546, 79026, 2771, 6327, 29763, 23171, 1356, 7402, 444, 6622, 2534, 309, 6640, 8301, 2273, 7178, 9465, 6717, 6520, 475, 857, 6332, 6271, 483, 11151, 476, 5348, 967, 9368	20541, 66395, 14678, 72821, 80708, 333433, 12870, 22288, 65973, 20617, 14360, 11749, 20648, 233489, 14199, 22070, 432442, 109552, 17254, 11927, 12389, 20272, 20193, 11933, 12721, 11928, 56188, 12512, 26941
positive regulation of neuron differentiation	GO:0045666	0.000548604	13	4.4425	217	ITGB1, PTPRD, APOE, STK25, PAFAH1B1, ACTR3, FYN, EPHA4, PTK7, ARHGDIA, CAMK1, PLXNB2, PAK3	3688, 5789, 348, 10494, 5048, 10096, 2534, 2043, 5754, 396, 8536, 23654, 5063	16412, 19266, 11816, 59041, 18472, 74117, 14360, 13838, 71461, 192662, 52163, 140570, 18481
negative regulation of transport	GO:0051051	0.000569905	18	7.49288	366	CARTPT, IL33, STXBP3, RAB23, EMD, APOE, ANXA4, PACSIN3, SNCA, PICALM, ANXA1, SRI, FLNA, CAV1, MTOR, GPM6B, SLC9A3R1, UACA	9607, 90865, 6814, 51715, 2010, 348, 307, 29763, 6622, 8301, 301, 6717, 2316, 857, 2475, 2824, 9368, 55075	27220, 77125, 20912, 19335, 13726, 11816, 11746, 80708, 20617, 233489, 16952, 109552, 192176, 12389, 56717, 14758, 26941, 72565
ribonucleoside metabolic process	GO:0009119	0.000576894	44	26.4503	1292	COQ7, CRK, TPM1, RAB23, MYO1C, GDI2, PRKG1, GNAI2, EHD1, PAFAH1B1, MYH9, GIT1, GNB2, RALB, RAB27B, SNCA, ARHGAP21, EEF1A1, ABCA8, RAB8B, ANXA1, HERC1, ADK, EPHA4, AGFG1, PFN1, MYH14, ARHGDIB, RAB5B, RALA, ATP1B3, MTOR, MRAS, APIP, RAB7A, ATP1A1, ARHGEF6, ARHGDIA, SMAP1, APRT, IQGAP2, EHD3, PLXNB2, ARRB1	10229, 1398, 7168, 51715, 4641, 2665, 5592, 2771, 10938, 5048, 4627, 28964, 2783, 5899, 5874, 6622, 57584, 1915, 10351, 51762, 301, 8925, 132, 2043, 3267, 5216, 79784, 397, 5869, 5898, 483, 2475, 22808, 51074, 7879, 476, 9459, 396, 60682, 353, 10788, 30845, 23654, 408	12850, 12928, 22004, 19335, 17913, 14569, 19091, 14678, 13660, 18472, 17886, 216963, 14693, 64143, 80718, 20617, 71435, 13627, 27404, 235442, 16952, 235439, 11534, 13838, 15463, 18643, 71960, 11857, 19344, 56044, 11933, 56717, 17532, 56369, 19349, 11928, 73341, 192662, 98366, 11821, 544963, 57440, 140570, 109689
glycosyl compound metabolic process	GO:1901657	0.000589286	45	27.2692	1332	COQ7, CRK, TPM1, RAB23, MYO1C, GDI2, PRKG1, GNAI2, EHD1, PAFAH1B1, MYH9, GIT1, GNB2, RALB, NT5C, RAB27B, SNCA, ARHGAP21, EEF1A1, ABCA8, RAB8B, ANXA1, HERC1, ADK, EPHA4, AGFG1, PFN1, MYH14, ARHGDIB, RAB5B, RALA, ATP1B3, MTOR, MRAS, APIP, RAB7A, ATP1A1, ARHGEF6, ARHGDIA, SMAP1, APRT, IQGAP2, EHD3, PLXNB2, ARRB1	10229, 1398, 7168, 51715, 4641, 2665, 5592, 2771, 10938, 5048, 4627, 28964, 2783, 5899, 30833, 5874, 6622, 57584, 1915, 10351, 51762, 301, 8925, 132, 2043, 3267, 5216, 79784, 397, 5869, 5898, 483, 2475, 22808, 51074, 7879, 476, 9459, 396, 60682, 353, 10788, 30845, 23654, 408	12850, 12928, 22004, 19335, 17913, 14569, 19091, 14678, 13660, 18472, 17886, 216963, 14693, 64143, 50773, 80718, 20617, 71435, 13627, 27404, 235442, 16952, 235439, 11534, 13838, 15463, 18643, 71960, 11857, 19344, 56044, 11933, 56717, 17532, 56369, 19349, 11928, 73341, 192662, 98366, 11821, 544963, 57440, 140570, 109689
neurotransmitter secretion	GO:0007269	0.000594862	9	2.35432	115	RIMS1, SLC6A1, SNCA, CPLX2, SLC6A11, STX7, STX12, MAOA, GAD2	22999, 6529, 6622, 10814, 6538, 8417, 23673, 4128, 2572	116837, 232333, 20617, 12890, 243616, 53331, 100226, 17161, 14417
regulation of cell adhesion	GO:0030155	0.000607087	17	6.89918	337	ITGB1, TPM1, SPOCK2, ITGA6, PRKG1, ROCK2, LGALS1, UTRN, SRC, NID1, ASS1, TGM2, ARHGDIB, PPP1R12A, GPM6B, ARHGDIA, MINK1	3688, 7168, 9806, 3655, 5592, 9475, 3956, 7402, 6714, 4811, 445, 7052, 397, 4659, 2824, 396, 50488	16412, 22004, 94214, 16403, 19091, 19878, 16852, 22288, 20779, 18073, 11898, 21817, 11857, 17931, 14758, 192662, 50932
regulation of protein stability	GO:0031647	0.000617846	10	2.86613	140	BAG3, LAMP2, ZNF207, FLOT2, ASPH, SNCA, STX12, FLNA, CLU, ATP1B3	9531, 3920, 7756, 2319, 444, 6622, 23673, 2316, 1191, 483	29810, 16784, 22680, 14252, 65973, 20617, 100226, 192176, 12759, 11933
maintenance of location	GO:0051235	0.000634669	15	5.69131	278	SLC8A1, APOE, EHD1, ZNF207, FLNB, TWF1, ASPH, SNCA, ARHGAP21, SRI, DBN1, FLNA, CAV1, TLN1, DAG1	6546, 348, 10938, 7756, 2317, 5756, 444, 6622, 57584, 6717, 1627, 2316, 857, 7094, 1605	20541, 11816, 13660, 22680, 286940, 19230, 65973, 20617, 71435, 109552, 56320, 192176, 12389, 21894, 13138
protein stabilization	GO:0050821	0.000637756	8	1.90393	93	BAG3, LAMP2, ZNF207, FLOT2, STX12, FLNA, CLU, ATP1B3	9531, 3920, 7756, 2319, 23673, 2316, 1191, 483	29810, 16784, 22680, 14252, 100226, 192176, 12759, 11933
plasma membrane organization	GO:0007009	0.000640649	12	3.95116	193	ITGB1, PACSIN3, COL5A1, FLOT2, ANXA2, MYOF, STX7, AHNAK2, CLU, ATP1B3, SORBS1, EHD3	3688, 29763, 1289, 2319, 302, 26509, 8417, 113146, 1191, 483, 10580, 30845	16412, 80708, 12831, 14252, 12306, 226101, 53331, 100041194, 12759, 11933, 20411, 57440
negative regulation of microtubule polymerization	GO:0031115	0.000651723	3	0.184251	9	MAPRE1, STMN1, SNCA	22919, 3925, 6622	13589, 16765, 20617
positive regulation of cellular amide metabolic process	GO:0034250	0.000651723	3	0.184251	9	APOE, PICALM, CLU	348, 8301, 1191	11816, 233489, 12759
regulation of neuron differentiation	GO:0045664	0.000674126	19	8.25035	403	GFAP, ITGB1, PTPRD, APOE, STK25, PDLIM5, PAFAH1B1, ACTR3, CFL1, LGALS1, FYN, EPHA4, DBN1, VIM, PTK7, ARHGDIA, CAMK1, PLXNB2, PAK3	2670, 3688, 5789, 348, 10494, 10611, 5048, 10096, 1072, 3956, 2534, 2043, 1627, 7431, 5754, 396, 8536, 23654, 5063	14580, 16412, 19266, 11816, 59041, 56376, 18472, 74117, 12631, 16852, 14360, 13838, 56320, 22352, 71461, 192662, 52163, 140570, 18481
cardiac muscle contraction	GO:0060048	0.000684907	8	1.9244	94	SLC8A1, TPM1, SCN2B, GPD1L, ASPH, SNTA1, SRI, ATP1A1	6546, 7168, 6327, 23171, 444, 6640, 6717, 476	20541, 22004, 72821, 333433, 65973, 20648, 109552, 11928
regulation of MAPK cascade	GO:0043408	0.000686086	23	10.9527	535	CARTPT, CRK, ITGB1, PDCD4, APOE, GNAI2, DUSP3, CDH2, PAFAH1B1, MAGI3, MID1, SRC, EPHA4, CAV1, APIP, DAG1, MINK1, SLC9A3R1, MAPK3, GRB2, GPR37, PAK3, ARRB1	9607, 1398, 3688, 27250, 348, 2771, 1845, 1000, 5048, 260425, 4281, 6714, 2043, 857, 51074, 1605, 50488, 9368, 5595, 2885, 2861, 5063, 408	27220, 12928, 16412, 18569, 11816, 14678, 72349, 12558, 18472, 99470, 17318, 20779, 13838, 12389, 56369, 13138, 50932, 26941, 26417, 14784, 14763, 18481, 109689
organophosphate catabolic process	GO:0046434	0.000716203	41	24.3621	1190	PRDX6, CRK, TPM1, RAB23, MYO1C, GDI2, PRKG1, GNAI2, EHD1, PAFAH1B1, MYH9, GIT1, GNB2, RALB, NT5C, RAB27B, GPD1L, ARHGAP21, EEF1A1, ABCA8, RAB8B, ANXA1, HERC1, EPHA4, AGFG1, PFN1, MYH14, ARHGDIB, RAB5B, RALA, ATP1B3, MTOR, MRAS, RAB7A, ARHGEF6, ARHGDIA, SMAP1, IQGAP2, EHD3, PLXNB2, ARRB1	9588, 1398, 7168, 51715, 4641, 2665, 5592, 2771, 10938, 5048, 4627, 28964, 2783, 5899, 30833, 5874, 23171, 57584, 1915, 10351, 51762, 301, 8925, 2043, 3267, 5216, 79784, 397, 5869, 5898, 483, 2475, 22808, 7879, 9459, 396, 60682, 10788, 30845, 23654, 408	11758, 12928, 22004, 19335, 17913, 14569, 19091, 14678, 13660, 18472, 17886, 216963, 14693, 64143, 50773, 80718, 333433, 71435, 13627, 27404, 235442, 16952, 235439, 13838, 15463, 18643, 71960, 11857, 19344, 56044, 11933, 56717, 17532, 19349, 73341, 192662, 98366, 544963, 57440, 140570, 109689
establishment of protein localization	GO:0045184	0.000732955	49	30.7699	1503	SNX6, IL33, RIMS1, RAB12, ITGB1, STXBP3, RAB23, MYO1C, SELENBP1, EMD, GDI2, APOE, ANXA4, EHD1, PAFAH1B1, MYH9, RAB27B, FLOT2, ASPH, VPS26B, ANXA2, SRC, RAB8B, ANXA1, STX18, STX7, SRI, STX12, FLNA, RAB5B, NECAP2, CLU, EPS15, SORBS1, MTOR, GPM6B, RAB7A, DAG1, CD63, CAMK1, VPS26A, EHD3, RRBP1, GOSR2, SNX2, SNAP29, VPS37B, UACA, ARRB1	58533, 90865, 22999, 201475, 3688, 6814, 51715, 4641, 8991, 2010, 2665, 348, 307, 10938, 5048, 4627, 5874, 2319, 444, 112936, 302, 6714, 51762, 301, 53407, 8417, 6717, 23673, 2316, 5869, 55707, 1191, 2060, 10580, 2475, 2824, 7879, 1605, 967, 8536, 9559, 30845, 6238, 9570, 6643, 9342, 79720, 55075, 408	72183, 77125, 116837, 19328, 16412, 20912, 19335, 17913, 20341, 13726, 14569, 11816, 11746, 13660, 18472, 17886, 80718, 14252, 65973, 69091, 12306, 20779, 235442, 16952, 71116, 53331, 109552, 100226, 192176, 19344, 66147, 12759, 13858, 20411, 56717, 14758, 19349, 13138, 12512, 52163, 30930, 57440, 81910, 56494, 67804, 67474, 330192, 72565, 109689
nucleoside catabolic process	GO:0009164	0.000743552	39	22.8471	1116	CRK, TPM1, RAB23, MYO1C, GDI2, PRKG1, GNAI2, EHD1, PAFAH1B1, MYH9, GIT1, GNB2, RALB, NT5C, RAB27B, ARHGAP21, EEF1A1, ABCA8, RAB8B, ANXA1, HERC1, EPHA4, AGFG1, PFN1, MYH14, ARHGDIB, RAB5B, RALA, ATP1B3, MTOR, MRAS, RAB7A, ARHGEF6, ARHGDIA, SMAP1, IQGAP2, EHD3, PLXNB2, ARRB1	1398, 7168, 51715, 4641, 2665, 5592, 2771, 10938, 5048, 4627, 28964, 2783, 5899, 30833, 5874, 57584, 1915, 10351, 51762, 301, 8925, 2043, 3267, 5216, 79784, 397, 5869, 5898, 483, 2475, 22808, 7879, 9459, 396, 60682, 10788, 30845, 23654, 408	12928, 22004, 19335, 17913, 14569, 19091, 14678, 13660, 18472, 17886, 216963, 14693, 64143, 50773, 80718, 71435, 13627, 27404, 235442, 16952, 235439, 13838, 15463, 18643, 71960, 11857, 19344, 56044, 11933, 56717, 17532, 19349, 73341, 192662, 98366, 544963, 57440, 140570, 109689
purine ribonucleoside triphosphate metabolic process	GO:0009205	0.000752389	41	24.4235	1193	COQ7, CRK, TPM1, RAB23, MYO1C, GDI2, PRKG1, GNAI2, EHD1, PAFAH1B1, MYH9, GIT1, GNB2, RALB, RAB27B, SNCA, ARHGAP21, EEF1A1, ABCA8, RAB8B, ANXA1, HERC1, EPHA4, AGFG1, PFN1, MYH14, ARHGDIB, RAB5B, RALA, ATP1B3, MTOR, MRAS, RAB7A, ATP1A1, ARHGEF6, ARHGDIA, SMAP1, IQGAP2, EHD3, PLXNB2, ARRB1	10229, 1398, 7168, 51715, 4641, 2665, 5592, 2771, 10938, 5048, 4627, 28964, 2783, 5899, 5874, 6622, 57584, 1915, 10351, 51762, 301, 8925, 2043, 3267, 5216, 79784, 397, 5869, 5898, 483, 2475, 22808, 7879, 476, 9459, 396, 60682, 10788, 30845, 23654, 408	12850, 12928, 22004, 19335, 17913, 14569, 19091, 14678, 13660, 18472, 17886, 216963, 14693, 64143, 80718, 20617, 71435, 13627, 27404, 235442, 16952, 235439, 13838, 15463, 18643, 71960, 11857, 19344, 56044, 11933, 56717, 17532, 19349, 11928, 73341, 192662, 98366, 544963, 57440, 140570, 109689
amino acid transport	GO:0006865	0.000769416	10	2.94802	144	RIMS1, SLC6A1, SLC1A3, SNCA, SLC7A8, SLC6A11, SLC3A2, SLC9A3R1, SLC1A4, SLC7A5	22999, 6529, 6507, 6622, 23428, 6538, 6520, 9368, 6509, 8140	116837, 232333, 20512, 20617, 50934, 243616, 17254, 26941, 55963, 20539
ribose phosphate metabolic process	GO:0019693	0.000776041	47	29.2345	1428	COQ7, GNG7, PFAS, CRK, TPM1, RAB23, MYO1C, GDI2, PRKG1, APOE, GNAI2, PYGL, EHD1, PAFAH1B1, MYH9, GIT1, GNB2, RALB, RAB27B, SNCA, ARHGAP21, EEF1A1, ABCA8, RAB8B, ANXA1, HERC1, ADK, EPHA4, AGFG1, PFN1, MYH14, ARHGDIB, RAB5B, RALA, ATP1B3, MTOR, MRAS, RAB7A, ATP1A1, ARHGEF6, ARHGDIA, SMAP1, APRT, IQGAP2, EHD3, PLXNB2, ARRB1	10229, 2788, 5198, 1398, 7168, 51715, 4641, 2665, 5592, 348, 2771, 5836, 10938, 5048, 4627, 28964, 2783, 5899, 5874, 6622, 57584, 1915, 10351, 51762, 301, 8925, 132, 2043, 3267, 5216, 79784, 397, 5869, 5898, 483, 2475, 22808, 7879, 476, 9459, 396, 60682, 353, 10788, 30845, 23654, 408	12850, 14708, 237823, 12928, 22004, 19335, 17913, 14569, 19091, 11816, 14678, 110095, 13660, 18472, 17886, 216963, 14693, 64143, 80718, 20617, 71435, 13627, 27404, 235442, 16952, 235439, 11534, 13838, 15463, 18643, 71960, 11857, 19344, 56044, 11933, 56717, 17532, 19349, 11928, 73341, 192662, 98366, 11821, 544963, 57440, 140570, 109689
ribonucleoside triphosphate catabolic process	GO:0009203	0.000781166	38	22.1306	1081	CRK, TPM1, RAB23, MYO1C, GDI2, PRKG1, GNAI2, EHD1, PAFAH1B1, MYH9, GIT1, GNB2, RALB, RAB27B, ARHGAP21, EEF1A1, ABCA8, RAB8B, ANXA1, HERC1, EPHA4, AGFG1, PFN1, MYH14, ARHGDIB, RAB5B, RALA, ATP1B3, MTOR, MRAS, RAB7A, ARHGEF6, ARHGDIA, SMAP1, IQGAP2, EHD3, PLXNB2, ARRB1	1398, 7168, 51715, 4641, 2665, 5592, 2771, 10938, 5048, 4627, 28964, 2783, 5899, 5874, 57584, 1915, 10351, 51762, 301, 8925, 2043, 3267, 5216, 79784, 397, 5869, 5898, 483, 2475, 22808, 7879, 9459, 396, 60682, 10788, 30845, 23654, 408	12928, 22004, 19335, 17913, 14569, 19091, 14678, 13660, 18472, 17886, 216963, 14693, 64143, 80718, 71435, 13627, 27404, 235442, 16952, 235439, 13838, 15463, 18643, 71960, 11857, 19344, 56044, 11933, 56717, 17532, 19349, 73341, 192662, 98366, 544963, 57440, 140570, 109689
purine ribonucleoside triphosphate catabolic process	GO:0009207	0.000781166	38	22.1306	1081	CRK, TPM1, RAB23, MYO1C, GDI2, PRKG1, GNAI2, EHD1, PAFAH1B1, MYH9, GIT1, GNB2, RALB, RAB27B, ARHGAP21, EEF1A1, ABCA8, RAB8B, ANXA1, HERC1, EPHA4, AGFG1, PFN1, MYH14, ARHGDIB, RAB5B, RALA, ATP1B3, MTOR, MRAS, RAB7A, ARHGEF6, ARHGDIA, SMAP1, IQGAP2, EHD3, PLXNB2, ARRB1	1398, 7168, 51715, 4641, 2665, 5592, 2771, 10938, 5048, 4627, 28964, 2783, 5899, 5874, 57584, 1915, 10351, 51762, 301, 8925, 2043, 3267, 5216, 79784, 397, 5869, 5898, 483, 2475, 22808, 7879, 9459, 396, 60682, 10788, 30845, 23654, 408	12928, 22004, 19335, 17913, 14569, 19091, 14678, 13660, 18472, 17886, 216963, 14693, 64143, 80718, 71435, 13627, 27404, 235442, 16952, 235439, 13838, 15463, 18643, 71960, 11857, 19344, 56044, 11933, 56717, 17532, 19349, 73341, 192662, 98366, 544963, 57440, 140570, 109689
regulation of microtubule polymerization	GO:0031113	0.000783625	4	0.429919	21	MAPRE1, STMN1, SNCA, CLIP1	22919, 3925, 6622, 6249	13589, 16765, 20617, 56430
negative regulation of cell communication	GO:0010648	0.000784629	36	20.5952	1006	SNX6, CARTPT, SLC6A1, HSPB1, PDCD4, ITGA6, APOE, GNAI2, EPS15L1, DUSP3, CDH2, PAFAH1B1, MYH9, GPD1L, SNCA, FYN, SRC, NXN, DKK3, TPT1, SLC9A3R2, CTTN, CAV1, CLU, CTNNA1, EPS15, MTOR, CTH, GPM6B, RAB7A, DAG1, SLC9A3R1, GCLC, GRB2, UACA, ARRB1	58533, 9607, 6529, 3315, 27250, 3655, 348, 2771, 58513, 1845, 1000, 5048, 4627, 23171, 6622, 2534, 6714, 64359, 27122, 7178, 9351, 2017, 857, 1191, 1495, 2060, 2475, 1491, 2824, 7879, 1605, 9368, 2729, 2885, 55075, 408	72183, 27220, 232333, 15507, 18569, 16403, 11816, 14678, 13859, 72349, 12558, 18472, 17886, 333433, 20617, 14360, 20779, 18230, 50781, 22070, 65962, 13043, 12389, 12759, 12385, 13858, 56717, 107869, 14758, 19349, 13138, 26941, 14629, 14784, 72565, 109689
T cell costimulation	GO:0031295	0.000786199	7	1.51495	74	LGALS1, FYN, SRC, CAV1, PAK2, MTOR, GRB2	3956, 2534, 6714, 857, 5062, 2475, 2885	16852, 14360, 20779, 12389, 224105, 56717, 14784
purine nucleotide metabolic process	GO:0006163	0.000787691	47	29.255	1429	COQ7, GNG7, PFAS, CRK, TPM1, RAB23, MYO1C, GDI2, PRKG1, APOE, GNAI2, EHD1, PAFAH1B1, MYH9, GIT1, GNB2, RALB, NT5C, RAB27B, SNCA, ARHGAP21, EEF1A1, ABCA8, RAB8B, ANXA1, HERC1, ADK, EPHA4, AGFG1, PFN1, MYH14, ARHGDIB, RAB5B, RALA, ATP1B3, MTOR, MRAS, RAB7A, ATP1A1, ARHGEF6, ARHGDIA, SMAP1, APRT, IQGAP2, EHD3, PLXNB2, ARRB1	10229, 2788, 5198, 1398, 7168, 51715, 4641, 2665, 5592, 348, 2771, 10938, 5048, 4627, 28964, 2783, 5899, 30833, 5874, 6622, 57584, 1915, 10351, 51762, 301, 8925, 132, 2043, 3267, 5216, 79784, 397, 5869, 5898, 483, 2475, 22808, 7879, 476, 9459, 396, 60682, 353, 10788, 30845, 23654, 408	12850, 14708, 237823, 12928, 22004, 19335, 17913, 14569, 19091, 11816, 14678, 13660, 18472, 17886, 216963, 14693, 64143, 50773, 80718, 20617, 71435, 13627, 27404, 235442, 16952, 235439, 11534, 13838, 15463, 18643, 71960, 11857, 19344, 56044, 11933, 56717, 17532, 19349, 11928, 73341, 192662, 98366, 11821, 544963, 57440, 140570, 109689
purine-containing compound metabolic process	GO:0072521	0.000794615	48	30.0739	1469	COQ7, GNG7, PFAS, CRK, TPM1, RAB23, MYO1C, GDI2, PRKG1, APOE, GNAI2, EHD1, PAFAH1B1, MYH9, GIT1, GNB2, RALB, NT5C, RAB27B, SNCA, ARHGAP21, EEF1A1, ABCA8, RAB8B, ANXA1, HERC1, ADK, EPHA4, AGFG1, PFN1, MYH14, ARHGDIB, RAB5B, RALA, ATP1B3, MTOR, MRAS, APIP, RAB7A, ATP1A1, ARHGEF6, ARHGDIA, SMAP1, APRT, IQGAP2, EHD3, PLXNB2, ARRB1	10229, 2788, 5198, 1398, 7168, 51715, 4641, 2665, 5592, 348, 2771, 10938, 5048, 4627, 28964, 2783, 5899, 30833, 5874, 6622, 57584, 1915, 10351, 51762, 301, 8925, 132, 2043, 3267, 5216, 79784, 397, 5869, 5898, 483, 2475, 22808, 51074, 7879, 476, 9459, 396, 60682, 353, 10788, 30845, 23654, 408	12850, 14708, 237823, 12928, 22004, 19335, 17913, 14569, 19091, 11816, 14678, 13660, 18472, 17886, 216963, 14693, 64143, 50773, 80718, 20617, 71435, 13627, 27404, 235442, 16952, 235439, 11534, 13838, 15463, 18643, 71960, 11857, 19344, 56044, 11933, 56717, 17532, 56369, 19349, 11928, 73341, 192662, 98366, 11821, 544963, 57440, 140570, 109689
endomembrane system organization	GO:0010256	0.000803084	18	7.71807	377	ITGB1, RTN3, EMD, PACSIN3, PAFAH1B1, COL5A1, FLOT2, ARHGAP21, ANXA2, MYOF, STX7, RAB5B, AHNAK2, CLU, ATP1B3, SORBS1, EHD3, MAPK3	3688, 10313, 2010, 29763, 5048, 1289, 2319, 57584, 302, 26509, 8417, 5869, 113146, 1191, 483, 10580, 30845, 5595	16412, 20168, 13726, 80708, 18472, 12831, 14252, 71435, 12306, 226101, 53331, 19344, 100041194, 12759, 11933, 20411, 57440, 26417
maintenance of protein location	GO:0045185	0.000809413	9	2.45668	120	ZNF207, FLNB, TWF1, SRI, DBN1, FLNA, CAV1, TLN1, DAG1	7756, 2317, 5756, 6717, 1627, 2316, 857, 7094, 1605	22680, 286940, 19230, 109552, 56320, 192176, 12389, 21894, 13138
purine nucleoside triphosphate catabolic process	GO:0009146	0.000822373	38	22.192	1084	CRK, TPM1, RAB23, MYO1C, GDI2, PRKG1, GNAI2, EHD1, PAFAH1B1, MYH9, GIT1, GNB2, RALB, RAB27B, ARHGAP21, EEF1A1, ABCA8, RAB8B, ANXA1, HERC1, EPHA4, AGFG1, PFN1, MYH14, ARHGDIB, RAB5B, RALA, ATP1B3, MTOR, MRAS, RAB7A, ARHGEF6, ARHGDIA, SMAP1, IQGAP2, EHD3, PLXNB2, ARRB1	1398, 7168, 51715, 4641, 2665, 5592, 2771, 10938, 5048, 4627, 28964, 2783, 5899, 5874, 57584, 1915, 10351, 51762, 301, 8925, 2043, 3267, 5216, 79784, 397, 5869, 5898, 483, 2475, 22808, 7879, 9459, 396, 60682, 10788, 30845, 23654, 408	12928, 22004, 19335, 17913, 14569, 19091, 14678, 13660, 18472, 17886, 216963, 14693, 64143, 80718, 71435, 13627, 27404, 235442, 16952, 235439, 13838, 15463, 18643, 71960, 11857, 19344, 56044, 11933, 56717, 17532, 19349, 73341, 192662, 98366, 544963, 57440, 140570, 109689
single-organism membrane organization	GO:0044802	0.000828001	27	13.9417	681	ITGB1, PTPRD, MYO1C, EMD, APOE, PACSIN3, PAFAH1B1, EEA1, COL5A1, FLOT2, SNCA, ANXA2, MYOF, RAB8B, ANXA1, STX7, FLNA, CAV1, AHNAK2, CLU, ATP1B3, SORBS1, VAT1, RAB7A, EHD3, FERMT2, SNAP29	3688, 5789, 4641, 2010, 348, 29763, 5048, 8411, 1289, 2319, 6622, 302, 26509, 51762, 301, 8417, 2316, 857, 113146, 1191, 483, 10580, 10493, 7879, 30845, 10979, 9342	16412, 19266, 17913, 13726, 11816, 80708, 18472, 216238, 12831, 14252, 20617, 12306, 226101, 235442, 16952, 53331, 192176, 12389, 100041194, 12759, 11933, 20411, 26949, 19349, 57440, 218952, 67474
ribonucleoside triphosphate metabolic process	GO:0009199	0.000829662	41	24.5463	1199	COQ7, CRK, TPM1, RAB23, MYO1C, GDI2, PRKG1, GNAI2, EHD1, PAFAH1B1, MYH9, GIT1, GNB2, RALB, RAB27B, SNCA, ARHGAP21, EEF1A1, ABCA8, RAB8B, ANXA1, HERC1, EPHA4, AGFG1, PFN1, MYH14, ARHGDIB, RAB5B, RALA, ATP1B3, MTOR, MRAS, RAB7A, ATP1A1, ARHGEF6, ARHGDIA, SMAP1, IQGAP2, EHD3, PLXNB2, ARRB1	10229, 1398, 7168, 51715, 4641, 2665, 5592, 2771, 10938, 5048, 4627, 28964, 2783, 5899, 5874, 6622, 57584, 1915, 10351, 51762, 301, 8925, 2043, 3267, 5216, 79784, 397, 5869, 5898, 483, 2475, 22808, 7879, 476, 9459, 396, 60682, 10788, 30845, 23654, 408	12850, 12928, 22004, 19335, 17913, 14569, 19091, 14678, 13660, 18472, 17886, 216963, 14693, 64143, 80718, 20617, 71435, 13627, 27404, 235442, 16952, 235439, 13838, 15463, 18643, 71960, 11857, 19344, 56044, 11933, 56717, 17532, 19349, 11928, 73341, 192662, 98366, 544963, 57440, 140570, 109689
purine nucleotide catabolic process	GO:0006195	0.000836709	39	22.9904	1123	CRK, TPM1, RAB23, MYO1C, GDI2, PRKG1, GNAI2, EHD1, PAFAH1B1, MYH9, GIT1, GNB2, RALB, NT5C, RAB27B, ARHGAP21, EEF1A1, ABCA8, RAB8B, ANXA1, HERC1, EPHA4, AGFG1, PFN1, MYH14, ARHGDIB, RAB5B, RALA, ATP1B3, MTOR, MRAS, RAB7A, ARHGEF6, ARHGDIA, SMAP1, IQGAP2, EHD3, PLXNB2, ARRB1	1398, 7168, 51715, 4641, 2665, 5592, 2771, 10938, 5048, 4627, 28964, 2783, 5899, 30833, 5874, 57584, 1915, 10351, 51762, 301, 8925, 2043, 3267, 5216, 79784, 397, 5869, 5898, 483, 2475, 22808, 7879, 9459, 396, 60682, 10788, 30845, 23654, 408	12928, 22004, 19335, 17913, 14569, 19091, 14678, 13660, 18472, 17886, 216963, 14693, 64143, 50773, 80718, 71435, 13627, 27404, 235442, 16952, 235439, 13838, 15463, 18643, 71960, 11857, 19344, 56044, 11933, 56717, 17532, 19349, 73341, 192662, 98366, 544963, 57440, 140570, 109689
glycosyl compound catabolic process	GO:1901658	0.000836709	39	22.9904	1123	CRK, TPM1, RAB23, MYO1C, GDI2, PRKG1, GNAI2, EHD1, PAFAH1B1, MYH9, GIT1, GNB2, RALB, NT5C, RAB27B, ARHGAP21, EEF1A1, ABCA8, RAB8B, ANXA1, HERC1, EPHA4, AGFG1, PFN1, MYH14, ARHGDIB, RAB5B, RALA, ATP1B3, MTOR, MRAS, RAB7A, ARHGEF6, ARHGDIA, SMAP1, IQGAP2, EHD3, PLXNB2, ARRB1	1398, 7168, 51715, 4641, 2665, 5592, 2771, 10938, 5048, 4627, 28964, 2783, 5899, 30833, 5874, 57584, 1915, 10351, 51762, 301, 8925, 2043, 3267, 5216, 79784, 397, 5869, 5898, 483, 2475, 22808, 7879, 9459, 396, 60682, 10788, 30845, 23654, 408	12928, 22004, 19335, 17913, 14569, 19091, 14678, 13660, 18472, 17886, 216963, 14693, 64143, 50773, 80718, 71435, 13627, 27404, 235442, 16952, 235439, 13838, 15463, 18643, 71960, 11857, 19344, 56044, 11933, 56717, 17532, 19349, 73341, 192662, 98366, 544963, 57440, 140570, 109689
organic hydroxy compound transport	GO:0015850	0.00084694	11	3.52124	172	CARTPT, APOE, EMB, NPC2, SNCA, STX12, CAV1, CLU, SLC16A1, GPM6B, SLC9A3R1	9607, 348, 133418, 10577, 6622, 23673, 857, 1191, 6566, 2824, 9368	27220, 11816, 13723, 67963, 20617, 100226, 12389, 12759, 20501, 14758, 26941
lymphocyte costimulation	GO:0031294	0.000852183	7	1.53543	75	LGALS1, FYN, SRC, CAV1, PAK2, MTOR, GRB2	3956, 2534, 6714, 857, 5062, 2475, 2885	16852, 14360, 20779, 12389, 224105, 56717, 14784
cellular catabolic process	GO:0044248	0.00085436	74	52.0407	2542	PRDX6, FBXO2, GLUD1, PSME1, IL33, GLDC, RAB12, CRK, TPM1, RAB23, MYO1C, GDI2, PRKG1, APOE, GNAI2, EPHX1, CRYZ, PACSIN3, EHD1, ZNF207, PAFAH1B1, MYH9, GIT1, GNB2, CSPG5, DECR1, RALB, ALDH1L1, NT5C, RAB27B, SNCA, ARHGAP21, SKP1, EEF1A1, ABCA8, CTSC, RAB8B, ECH1, ANXA1, ETFDH, HERC1, CBR3, EPHA4, AGFG1, GLUL, PFN1, MYH14, ARHGDIB, RAB5B, RALA, EIF4G1, WIPI1, CLU, RNH1, ATP1B3, MTOR, MRAS, CTH, RAB7A…	9588, 26232, 2746, 5720, 90865, 2731, 201475, 1398, 7168, 51715, 4641, 2665, 5592, 348, 2771, 2052, 1429, 29763, 10938, 7756, 5048, 4627, 28964, 2783, 10675, 1666, 5899, 10840, 30833, 5874, 6622, 57584, 6500, 1915, 10351, 1075, 51762, 1891, 301, 2110, 8925, 874, 2043, 3267, 2752, 5216, 79784, 397, 5869, 5898, 1981, 55062, 1191, 6050, 483, 2475, 22808, 1491, 7879, 54472, 9459, 396, 4128, 60682, 64…	11758, 230904, 14661, 19186, 77125, 104174, 19328, 12928, 22004, 19335, 17913, 14569, 19091, 11816, 14678, 13849, 12972, 80708, 13660, 22680, 18472, 17886, 216963, 14693, 29873, 67460, 64143, 107747, 50773, 80718, 20617, 71435, 21402, 13627, 27404, 13032, 235442, 51798, 16952, 66841, 235439, 109857, 13838, 15463, 14645, 18643, 71960, 11857, 19344, 56044, 208643, 52639, 12759, 107702, 11933, 56717…
nucleoside triphosphate catabolic process	GO:0009143	0.000865491	38	22.2534	1087	CRK, TPM1, RAB23, MYO1C, GDI2, PRKG1, GNAI2, EHD1, PAFAH1B1, MYH9, GIT1, GNB2, RALB, RAB27B, ARHGAP21, EEF1A1, ABCA8, RAB8B, ANXA1, HERC1, EPHA4, AGFG1, PFN1, MYH14, ARHGDIB, RAB5B, RALA, ATP1B3, MTOR, MRAS, RAB7A, ARHGEF6, ARHGDIA, SMAP1, IQGAP2, EHD3, PLXNB2, ARRB1	1398, 7168, 51715, 4641, 2665, 5592, 2771, 10938, 5048, 4627, 28964, 2783, 5899, 5874, 57584, 1915, 10351, 51762, 301, 8925, 2043, 3267, 5216, 79784, 397, 5869, 5898, 483, 2475, 22808, 7879, 9459, 396, 60682, 10788, 30845, 23654, 408	12928, 22004, 19335, 17913, 14569, 19091, 14678, 13660, 18472, 17886, 216963, 14693, 64143, 80718, 71435, 13627, 27404, 235442, 16952, 235439, 13838, 15463, 18643, 71960, 11857, 19344, 56044, 11933, 56717, 17532, 19349, 73341, 192662, 98366, 544963, 57440, 140570, 109689
Ras protein signal transduction	GO:0007265	0.000899452	22	10.4818	512	CRK, GDI2, APOE, PAFAH1B1, GIT1, RALB, CFL1, SRC, EPHA4, AGFG1, ARHGDIB, RALA, MTOR, MRAS, ARHGEF6, ARHGDIA, SMAP1, IQGAP2, PLXNB2, MAPK3, GRB2, ARRB1	1398, 2665, 348, 5048, 28964, 5899, 1072, 6714, 2043, 3267, 397, 5898, 2475, 22808, 9459, 396, 60682, 10788, 23654, 5595, 2885, 408	12928, 14569, 11816, 18472, 216963, 64143, 12631, 20779, 13838, 15463, 11857, 56044, 56717, 17532, 73341, 192662, 98366, 544963, 140570, 26417, 14784, 109689
purine-containing compound catabolic process	GO:0072523	0.000909429	39	23.0928	1128	CRK, TPM1, RAB23, MYO1C, GDI2, PRKG1, GNAI2, EHD1, PAFAH1B1, MYH9, GIT1, GNB2, RALB, NT5C, RAB27B, ARHGAP21, EEF1A1, ABCA8, RAB8B, ANXA1, HERC1, EPHA4, AGFG1, PFN1, MYH14, ARHGDIB, RAB5B, RALA, ATP1B3, MTOR, MRAS, RAB7A, ARHGEF6, ARHGDIA, SMAP1, IQGAP2, EHD3, PLXNB2, ARRB1	1398, 7168, 51715, 4641, 2665, 5592, 2771, 10938, 5048, 4627, 28964, 2783, 5899, 30833, 5874, 57584, 1915, 10351, 51762, 301, 8925, 2043, 3267, 5216, 79784, 397, 5869, 5898, 483, 2475, 22808, 7879, 9459, 396, 60682, 10788, 30845, 23654, 408	12928, 22004, 19335, 17913, 14569, 19091, 14678, 13660, 18472, 17886, 216963, 14693, 64143, 50773, 80718, 71435, 13627, 27404, 235442, 16952, 235439, 13838, 15463, 18643, 71960, 11857, 19344, 56044, 11933, 56717, 17532, 19349, 73341, 192662, 98366, 544963, 57440, 140570, 109689
caveolin-mediated endocytosis	GO:0072584	0.000916943	3	0.204723	10	SRC, CAV1, MAPK3	6714, 857, 5595	20779, 12389, 26417
regulation of beta-amyloid formation	GO:1902003	0.000916943	3	0.204723	10	APOE, PICALM, CLU	348, 8301, 1191	11816, 233489, 12759
beta-amyloid metabolic process	GO:0050435	0.000942405	4	0.450392	22	APOE, PICALM, CLU, NCSTN	348, 8301, 1191, 23385	11816, 233489, 12759, 59287
regulation of cell-substrate adhesion	GO:0010810	0.000950356	10	3.02991	148	ITGB1, SPOCK2, ITGA6, ROCK2, LGALS1, UTRN, SRC, NID1, GPM6B, MINK1	3688, 9806, 3655, 9475, 3956, 7402, 6714, 4811, 2824, 50488	16412, 94214, 16403, 19878, 16852, 22288, 20779, 18073, 14758, 50932
purine nucleoside catabolic process	GO:0006152	0.000957758	38	22.3763	1093	CRK, TPM1, RAB23, MYO1C, GDI2, PRKG1, GNAI2, EHD1, PAFAH1B1, MYH9, GIT1, GNB2, RALB, RAB27B, ARHGAP21, EEF1A1, ABCA8, RAB8B, ANXA1, HERC1, EPHA4, AGFG1, PFN1, MYH14, ARHGDIB, RAB5B, RALA, ATP1B3, MTOR, MRAS, RAB7A, ARHGEF6, ARHGDIA, SMAP1, IQGAP2, EHD3, PLXNB2, ARRB1	1398, 7168, 51715, 4641, 2665, 5592, 2771, 10938, 5048, 4627, 28964, 2783, 5899, 5874, 57584, 1915, 10351, 51762, 301, 8925, 2043, 3267, 5216, 79784, 397, 5869, 5898, 483, 2475, 22808, 7879, 9459, 396, 60682, 10788, 30845, 23654, 408	12928, 22004, 19335, 17913, 14569, 19091, 14678, 13660, 18472, 17886, 216963, 14693, 64143, 80718, 71435, 13627, 27404, 235442, 16952, 235439, 13838, 15463, 18643, 71960, 11857, 19344, 56044, 11933, 56717, 17532, 19349, 73341, 192662, 98366, 544963, 57440, 140570, 109689
purine ribonucleoside catabolic process	GO:0046130	0.000957758	38	22.3763	1093	CRK, TPM1, RAB23, MYO1C, GDI2, PRKG1, GNAI2, EHD1, PAFAH1B1, MYH9, GIT1, GNB2, RALB, RAB27B, ARHGAP21, EEF1A1, ABCA8, RAB8B, ANXA1, HERC1, EPHA4, AGFG1, PFN1, MYH14, ARHGDIB, RAB5B, RALA, ATP1B3, MTOR, MRAS, RAB7A, ARHGEF6, ARHGDIA, SMAP1, IQGAP2, EHD3, PLXNB2, ARRB1	1398, 7168, 51715, 4641, 2665, 5592, 2771, 10938, 5048, 4627, 28964, 2783, 5899, 5874, 57584, 1915, 10351, 51762, 301, 8925, 2043, 3267, 5216, 79784, 397, 5869, 5898, 483, 2475, 22808, 7879, 9459, 396, 60682, 10788, 30845, 23654, 408	12928, 22004, 19335, 17913, 14569, 19091, 14678, 13660, 18472, 17886, 216963, 14693, 64143, 80718, 71435, 13627, 27404, 235442, 16952, 235439, 13838, 15463, 18643, 71960, 11857, 19344, 56044, 11933, 56717, 17532, 19349, 73341, 192662, 98366, 544963, 57440, 140570, 109689
carbohydrate derivative catabolic process	GO:1901136	0.000979083	42	25.5495	1248	FBXO2, CRK, TPM1, RAB23, MYO1C, GDI2, PRKG1, GNAI2, EHD1, PAFAH1B1, MYH9, GIT1, GNB2, CSPG5, RALB, NT5C, RAB27B, GPD1L, ARHGAP21, EEF1A1, ABCA8, RAB8B, ANXA1, HERC1, EPHA4, AGFG1, PFN1, MYH14, ARHGDIB, RAB5B, RALA, ATP1B3, MTOR, MRAS, RAB7A, ARHGEF6, ARHGDIA, SMAP1, IQGAP2, EHD3, PLXNB2, ARRB1	26232, 1398, 7168, 51715, 4641, 2665, 5592, 2771, 10938, 5048, 4627, 28964, 2783, 10675, 5899, 30833, 5874, 23171, 57584, 1915, 10351, 51762, 301, 8925, 2043, 3267, 5216, 79784, 397, 5869, 5898, 483, 2475, 22808, 7879, 9459, 396, 60682, 10788, 30845, 23654, 408	230904, 12928, 22004, 19335, 17913, 14569, 19091, 14678, 13660, 18472, 17886, 216963, 14693, 29873, 64143, 50773, 80718, 333433, 71435, 13627, 27404, 235442, 16952, 235439, 13838, 15463, 18643, 71960, 11857, 19344, 56044, 11933, 56717, 17532, 19349, 73341, 192662, 98366, 544963, 57440, 140570, 109689
establishment of organelle localization	GO:0051656	0.000980624	13	4.72911	231	RIMS1, PAFAH1B1, ACTR3, MYH9, EEA1, SNCA, ARHGAP21, CPLX2, PICALM, STX7, STX12, WIPI1, SNAP29	22999, 5048, 10096, 4627, 8411, 6622, 57584, 10814, 8301, 8417, 23673, 55062, 9342	116837, 18472, 74117, 17886, 216238, 20617, 71435, 12890, 233489, 53331, 100226, 52639, 67474
phosphorylation	GO:0016310	0.000982381	57	37.7919	1846	SNX6, CARTPT, COQ7, CRK, ITGB1, HSPB1, PDCD4, ITGA6, PRKG1, APOE, GNAI2, ROCK2, DUSP3, STK25, CDH2, PAFAH1B1, CPNE3, TWF1, GPD1L, CFL1, MAGI3, SNCA, FYN, ANXA2, MID1, GALK1, SRC, CMPK2, ADK, EPHA4, GMFB, CAV1, WIPI1, CLU, TLN1, PAK2, MTOR, APIP, HSPA2, ABI1, HKDC1, TOLLIP, DAG1, ARHGEF6, PTK7, MINK1, CAMK1, SLC9A3R1, PPP1R9B, GOSR2, PLXNB2, MAPK3, PRDX4, GRB2, GPR37, PAK3, ARRB1	58533, 9607, 10229, 1398, 3688, 3315, 27250, 3655, 5592, 348, 2771, 9475, 1845, 10494, 1000, 5048, 8895, 5756, 23171, 1072, 260425, 6622, 2534, 302, 4281, 2584, 6714, 129607, 132, 2043, 2764, 857, 55062, 1191, 7094, 5062, 2475, 51074, 3306, 10006, 80201, 54472, 1605, 9459, 5754, 50488, 8536, 9368, 84687, 9570, 23654, 5595, 10549, 2885, 2861, 5063, 408	72183, 27220, 12850, 12928, 16412, 15507, 18569, 16403, 19091, 11816, 14678, 19878, 72349, 59041, 12558, 18472, 70568, 19230, 333433, 12631, 99470, 20617, 14360, 12306, 17318, 14635, 20779, 22169, 11534, 13838, 63985, 12389, 52639, 12759, 21894, 224105, 56717, 56369, 15512, 11308, 216019, 54473, 13138, 73341, 71461, 50932, 52163, 26941, 217124, 56494, 140570, 26417, 53381, 14784, 14763, 18481, 10…
ion homeostasis	GO:0050801	0.000986035	24	11.9558	584	SLC8A1, ITGB1, APOE, SCN2B, GPD1L, CP, ASPH, SNCA, SLC7A8, SRC, CLIC4, PICALM, FHL1, TPT1, SRI, TGM2, ATOX1, CAV1, SCN7A, ATP1B3, RAB7A, ATP1A1, SLC9A3R1, GCLC	6546, 3688, 348, 6327, 23171, 1356, 444, 6622, 23428, 6714, 25932, 8301, 2273, 7178, 6717, 7052, 475, 857, 6332, 483, 7879, 476, 9368, 2729	20541, 16412, 11816, 72821, 333433, 12870, 65973, 20617, 50934, 20779, 29876, 233489, 14199, 22070, 109552, 21817, 11927, 12389, 20272, 11933, 19349, 11928, 26941, 14629
response to oxidative stress	GO:0006979	0.000989752	16	6.57162	321	PRDX6, COQ7, SLC8A1, TPM1, HSPB1, APOE, STK25, SNCA, SRC, ANXA1, ETFDH, ATOX1, MGST1, GCLC, GPR37, UACA	9588, 10229, 6546, 7168, 3315, 348, 10494, 6622, 6714, 301, 2110, 475, 4257, 2729, 2861, 55075	11758, 12850, 20541, 22004, 15507, 11816, 59041, 20617, 20779, 16952, 66841, 11927, 56615, 14629, 14763, 72565
cellular response to glucagon stimulus	GO:0071377	0.00100562	5	0.777949	38	GNG7, GNG12, GNB2, ASS1, GNB4	2788, 55970, 2783, 445, 59345	14708, 14701, 14693, 11898, 14696
intermediate filament cytoskeleton organization	GO:0045104	0.00100562	5	0.777949	38	GFAP, NES, SYNM, VIM, INA	2670, 10763, 23336, 7431, 9118	14580, 18008, 233335, 22352, 226180
small GTPase mediated signal transduction	GO:0007264	0.0010126	28	14.8629	726	RAB12, CRK, RAB23, GDI2, APOE, PAFAH1B1, GIT1, RALB, RAB27B, CFL1, SRC, RAB8B, EPHA4, AGFG1, ARHGDIB, RAB5B, RALA, MTOR, MRAS, RAB7A, ARHGEF6, ARHGDIA, SMAP1, IQGAP2, PLXNB2, MAPK3, GRB2, ARRB1	201475, 1398, 51715, 2665, 348, 5048, 28964, 5899, 5874, 1072, 6714, 51762, 2043, 3267, 397, 5869, 5898, 2475, 22808, 7879, 9459, 396, 60682, 10788, 23654, 5595, 2885, 408	19328, 12928, 19335, 14569, 11816, 18472, 216963, 64143, 80718, 12631, 20779, 235442, 13838, 15463, 11857, 19344, 56044, 56717, 17532, 19349, 73341, 192662, 98366, 544963, 140570, 26417, 14784, 109689
purine ribonucleotide metabolic process	GO:0009150	0.00101838	46	28.8046	1407	COQ7, GNG7, PFAS, CRK, TPM1, RAB23, MYO1C, GDI2, PRKG1, APOE, GNAI2, EHD1, PAFAH1B1, MYH9, GIT1, GNB2, RALB, RAB27B, SNCA, ARHGAP21, EEF1A1, ABCA8, RAB8B, ANXA1, HERC1, ADK, EPHA4, AGFG1, PFN1, MYH14, ARHGDIB, RAB5B, RALA, ATP1B3, MTOR, MRAS, RAB7A, ATP1A1, ARHGEF6, ARHGDIA, SMAP1, APRT, IQGAP2, EHD3, PLXNB2, ARRB1	10229, 2788, 5198, 1398, 7168, 51715, 4641, 2665, 5592, 348, 2771, 10938, 5048, 4627, 28964, 2783, 5899, 5874, 6622, 57584, 1915, 10351, 51762, 301, 8925, 132, 2043, 3267, 5216, 79784, 397, 5869, 5898, 483, 2475, 22808, 7879, 476, 9459, 396, 60682, 353, 10788, 30845, 23654, 408	12850, 14708, 237823, 12928, 22004, 19335, 17913, 14569, 19091, 11816, 14678, 13660, 18472, 17886, 216963, 14693, 64143, 80718, 20617, 71435, 13627, 27404, 235442, 16952, 235439, 11534, 13838, 15463, 18643, 71960, 11857, 19344, 56044, 11933, 56717, 17532, 19349, 11928, 73341, 192662, 98366, 11821, 544963, 57440, 140570, 109689
positive regulation of cellular component biogenesis	GO:0044089	0.0010476	14	5.36375	262	TPM1, ARPC5, APOE, ACTR3, SRC, CLIP1, PFN1, ARPC3, RALA, CLU, MTOR, CORO1A, IQGAP2, GRB2	7168, 10092, 348, 10096, 6714, 6249, 5216, 10094, 5898, 1191, 2475, 11151, 10788, 2885	22004, 67771, 11816, 74117, 20779, 56430, 18643, 56378, 56044, 12759, 56717, 12721, 544963, 14784
inorganic ion transmembrane transport	GO:0098660	0.00108213	24	12.0377	588	SLC8A1, AHNAK, TTYH3, SCN2B, COX4I2, GPD1L, UTRN, ASPH, SNTA1, CLIC4, FHL1, AKAP7, SRI, SLC3A2, ATOX1, CLIC6, SCN7A, S100A1, ATP1B3, ATP1A1, FXYD1, SLC12A9, SLC9A3R1, SLC1A4	6546, 79026, 80727, 6327, 84701, 23171, 7402, 444, 6640, 25932, 2273, 9465, 6717, 6520, 475, 54102, 6332, 6271, 483, 476, 5348, 56996, 9368, 6509	20541, 66395, 78339, 72821, 84682, 333433, 22288, 65973, 20648, 29876, 14199, 432442, 109552, 17254, 11927, 209195, 20272, 20193, 11933, 11928, 56188, 83704, 26941, 55963
negative regulation of protein transport	GO:0051224	0.00108299	9	2.55904	125	IL33, RAB23, EMD, ANXA4, ANXA1, SRI, FLNA, MTOR, UACA	90865, 51715, 2010, 307, 301, 6717, 2316, 2475, 55075	77125, 19335, 13726, 11746, 16952, 109552, 192176, 56717, 72565
carboxylic acid transport	GO:0046942	0.00108651	14	5.38423	263	RIMS1, SLC6A1, SLC1A3, APOE, EMB, SNCA, SLC7A8, SLC6A11, ANXA1, SLC3A2, SLC16A1, SLC9A3R1, SLC1A4, SLC7A5	22999, 6529, 6507, 348, 133418, 6622, 23428, 6538, 301, 6520, 6566, 9368, 6509, 8140	116837, 232333, 20512, 11816, 13723, 20617, 50934, 243616, 16952, 17254, 20501, 26941, 55963, 20539
nucleotide catabolic process	GO:0009166	0.00110719	39	23.3385	1140	CRK, TPM1, RAB23, MYO1C, GDI2, PRKG1, GNAI2, EHD1, PAFAH1B1, MYH9, GIT1, GNB2, RALB, NT5C, RAB27B, ARHGAP21, EEF1A1, ABCA8, RAB8B, ANXA1, HERC1, EPHA4, AGFG1, PFN1, MYH14, ARHGDIB, RAB5B, RALA, ATP1B3, MTOR, MRAS, RAB7A, ARHGEF6, ARHGDIA, SMAP1, IQGAP2, EHD3, PLXNB2, ARRB1	1398, 7168, 51715, 4641, 2665, 5592, 2771, 10938, 5048, 4627, 28964, 2783, 5899, 30833, 5874, 57584, 1915, 10351, 51762, 301, 8925, 2043, 3267, 5216, 79784, 397, 5869, 5898, 483, 2475, 22808, 7879, 9459, 396, 60682, 10788, 30845, 23654, 408	12928, 22004, 19335, 17913, 14569, 19091, 14678, 13660, 18472, 17886, 216963, 14693, 64143, 50773, 80718, 71435, 13627, 27404, 235442, 16952, 235439, 13838, 15463, 18643, 71960, 11857, 19344, 56044, 11933, 56717, 17532, 19349, 73341, 192662, 98366, 544963, 57440, 140570, 109689
regulation of dendritic spine morphogenesis	GO:0061001	0.00112252	4	0.470864	23	PDLIM5, CFL1, EPHA4, PAK3	10611, 1072, 2043, 5063	56376, 12631, 13838, 18481
positive regulation of dendrite morphogenesis	GO:0050775	0.00112252	4	0.470864	23	PTPRD, ACTR3, EPHA4, PAK3	5789, 10096, 2043, 5063	19266, 74117, 13838, 18481
biological regulation	GO:0065007	0.00112266	240	213.547	10431	FBXO2, GLUD1, ENAH, PSME1, SNX6, CARTPT, IL33, BAG3, RIMS1, ELMO2, LAMP2, RAB12, SH3BGRL, DSTN, GNG7, PARVA, SLC8A1, GFAP, AHNAK, CRK, ITGB1, SLC6A1, STXBP3, TMOD2, TPM1, HSPB1, SPOCK2, RBP1, PDCD4, GNG12, HSPH1, MAPRE1, PTPRD, ITGA6, RAB23, TJP1, SLC1A3, ITGB5, MYO1C, EMD, GDI2, ARPC5, GAP43, PRKG1, APOE, MPDZ, OSTF1, NCAM1, GNAI2, ROCK2, SCN2B, ANXA4, EPS15L1, PACSIN3, PYGL, NPC2, GRIA4, DUSP3,…	26232, 2746, 55740, 5720, 58533, 9607, 90865, 9531, 22999, 63916, 3920, 201475, 6451, 11034, 2788, 55742, 6546, 2670, 79026, 1398, 3688, 6529, 6814, 29767, 7168, 3315, 9806, 5947, 27250, 55970, 10808, 22919, 5789, 3655, 51715, 7082, 6507, 3693, 4641, 2010, 2665, 10092, 2596, 5592, 348, 8777, 26578, 4684, 2771, 9475, 6327, 307, 58513, 29763, 5836, 10577, 2893, 1845, 5332, 10494, 1381, 10611, 1000,…	230904, 14661, 13800, 19186, 72183, 27220, 77125, 29810, 116837, 140579, 16784, 19328, 56726, 56431, 14708, 57342, 20541, 14580, 66395, 12928, 16412, 232333, 20912, 50876, 22004, 15507, 94214, 19659, 18569, 14701, 15505, 13589, 19266, 16403, 19335, 21872, 20512, 16419, 17913, 13726, 14569, 67771, 14432, 19091, 11816, 17475, 20409, 17967, 14678, 19878, 72821, 11746, 13859, 80708, 110095, 67963, 14…
ribonucleoside catabolic process	GO:0042454	0.00113091	38	22.581	1103	CRK, TPM1, RAB23, MYO1C, GDI2, PRKG1, GNAI2, EHD1, PAFAH1B1, MYH9, GIT1, GNB2, RALB, RAB27B, ARHGAP21, EEF1A1, ABCA8, RAB8B, ANXA1, HERC1, EPHA4, AGFG1, PFN1, MYH14, ARHGDIB, RAB5B, RALA, ATP1B3, MTOR, MRAS, RAB7A, ARHGEF6, ARHGDIA, SMAP1, IQGAP2, EHD3, PLXNB2, ARRB1	1398, 7168, 51715, 4641, 2665, 5592, 2771, 10938, 5048, 4627, 28964, 2783, 5899, 5874, 57584, 1915, 10351, 51762, 301, 8925, 2043, 3267, 5216, 79784, 397, 5869, 5898, 483, 2475, 22808, 7879, 9459, 396, 60682, 10788, 30845, 23654, 408	12928, 22004, 19335, 17913, 14569, 19091, 14678, 13660, 18472, 17886, 216963, 14693, 64143, 80718, 71435, 13627, 27404, 235442, 16952, 235439, 13838, 15463, 18643, 71960, 11857, 19344, 56044, 11933, 56717, 17532, 19349, 73341, 192662, 98366, 544963, 57440, 140570, 109689
intermediate filament-based process	GO:0045103	0.00113441	5	0.798421	39	GFAP, NES, SYNM, VIM, INA	2670, 10763, 23336, 7431, 9118	14580, 18008, 233335, 22352, 226180
cardiac muscle cell action potential	GO:0086001	0.00113441	5	0.798421	39	SLC8A1, SCN2B, GPD1L, SNTA1, ATP1A1	6546, 6327, 23171, 6640, 476	20541, 72821, 333433, 20648, 11928
regulation of cardiac muscle cell contraction	GO:0086004	0.00113441	5	0.798421	39	SCN2B, GPD1L, SNTA1, SRI, ATP1A1	6327, 23171, 6640, 6717, 476	72821, 333433, 20648, 109552, 11928
regulation of striated muscle contraction	GO:0006942	0.00116101	7	1.61732	79	SLC8A1, SCN2B, GPD1L, ASPH, SNTA1, SRI, ATP1A1	6546, 6327, 23171, 444, 6640, 6717, 476	20541, 72821, 333433, 65973, 20648, 109552, 11928
regulation of dendrite morphogenesis	GO:0048814	0.00116275	6	1.1874	58	PTPRD, PDLIM5, ACTR3, CFL1, EPHA4, PAK3	5789, 10611, 10096, 1072, 2043, 5063	19266, 56376, 74117, 12631, 13838, 18481
organic acid transport	GO:0015849	0.00116798	14	5.42517	265	RIMS1, SLC6A1, SLC1A3, APOE, EMB, SNCA, SLC7A8, SLC6A11, ANXA1, SLC3A2, SLC16A1, SLC9A3R1, SLC1A4, SLC7A5	22999, 6529, 6507, 348, 133418, 6622, 23428, 6538, 301, 6520, 6566, 9368, 6509, 8140	116837, 232333, 20512, 11816, 13723, 20617, 50934, 243616, 16952, 17254, 20501, 26941, 55963, 20539
positive regulation of cell morphogenesis involved in differentiation	GO:0010770	0.00121147	9	2.59999	127	PTPRD, APOE, STK25, PAFAH1B1, ACTR3, EPHA4, ARHGDIA, PLXNB2, PAK3	5789, 348, 10494, 5048, 10096, 2043, 396, 23654, 5063	19266, 11816, 59041, 18472, 74117, 13838, 192662, 140570, 18481
nucleoside phosphate catabolic process	GO:1901292	0.00121958	39	23.4613	1146	CRK, TPM1, RAB23, MYO1C, GDI2, PRKG1, GNAI2, EHD1, PAFAH1B1, MYH9, GIT1, GNB2, RALB, NT5C, RAB27B, ARHGAP21, EEF1A1, ABCA8, RAB8B, ANXA1, HERC1, EPHA4, AGFG1, PFN1, MYH14, ARHGDIB, RAB5B, RALA, ATP1B3, MTOR, MRAS, RAB7A, ARHGEF6, ARHGDIA, SMAP1, IQGAP2, EHD3, PLXNB2, ARRB1	1398, 7168, 51715, 4641, 2665, 5592, 2771, 10938, 5048, 4627, 28964, 2783, 5899, 30833, 5874, 57584, 1915, 10351, 51762, 301, 8925, 2043, 3267, 5216, 79784, 397, 5869, 5898, 483, 2475, 22808, 7879, 9459, 396, 60682, 10788, 30845, 23654, 408	12928, 22004, 19335, 17913, 14569, 19091, 14678, 13660, 18472, 17886, 216963, 14693, 64143, 50773, 80718, 71435, 13627, 27404, 235442, 16952, 235439, 13838, 15463, 18643, 71960, 11857, 19344, 56044, 11933, 56717, 17532, 19349, 73341, 192662, 98366, 544963, 57440, 140570, 109689
regulation of tau-protein kinase activity	GO:1902947	0.00122813	2	0.061417	3	APOE, CLU	348, 1191	11816, 12759
negative regulation of interleukin-8 secretion	GO:2000483	0.00122813	2	0.061417	3	ANXA4, ANXA1	307, 301	11746, 16952
negative regulation of neurotransmitter uptake	GO:0051581	0.00122813	2	0.061417	3	SNCA, GPM6B	6622, 2824	20617, 14758
regulation of serotonin uptake	GO:0051611	0.00122813	2	0.061417	3	SNCA, GPM6B	6622, 2824	20617, 14758
regulation of neurofibrillary tangle assembly	GO:1902996	0.00122813	2	0.061417	3	APOE, CLU	348, 1191	11816, 12759
negative regulation of serotonin uptake	GO:0051612	0.00122813	2	0.061417	3	SNCA, GPM6B	6622, 2824	20617, 14758
plasma membrane lactate transport	GO:0035879	0.00122813	2	0.061417	3	EMB, SLC16A1	133418, 6566	13723, 20501
neurofibrillary tangle assembly	GO:1902988	0.00122813	2	0.061417	3	APOE, CLU	348, 1191	11816, 12759
beta-amyloid formation	GO:0034205	0.00124173	3	0.225196	11	APOE, PICALM, CLU	348, 8301, 1191	11816, 233489, 12759
purine ribonucleotide catabolic process	GO:0009154	0.00124753	38	22.7038	1109	CRK, TPM1, RAB23, MYO1C, GDI2, PRKG1, GNAI2, EHD1, PAFAH1B1, MYH9, GIT1, GNB2, RALB, RAB27B, ARHGAP21, EEF1A1, ABCA8, RAB8B, ANXA1, HERC1, EPHA4, AGFG1, PFN1, MYH14, ARHGDIB, RAB5B, RALA, ATP1B3, MTOR, MRAS, RAB7A, ARHGEF6, ARHGDIA, SMAP1, IQGAP2, EHD3, PLXNB2, ARRB1	1398, 7168, 51715, 4641, 2665, 5592, 2771, 10938, 5048, 4627, 28964, 2783, 5899, 5874, 57584, 1915, 10351, 51762, 301, 8925, 2043, 3267, 5216, 79784, 397, 5869, 5898, 483, 2475, 22808, 7879, 9459, 396, 60682, 10788, 30845, 23654, 408	12928, 22004, 19335, 17913, 14569, 19091, 14678, 13660, 18472, 17886, 216963, 14693, 64143, 80718, 71435, 13627, 27404, 235442, 16952, 235439, 13838, 15463, 18643, 71960, 11857, 19344, 56044, 11933, 56717, 17532, 19349, 73341, 192662, 98366, 544963, 57440, 140570, 109689
cellular response to growth factor stimulus	GO:0071363	0.00125831	26	13.6141	665	SNX6, CRK, ITGB1, HSPB1, ITGB5, MYO1C, EMD, APOE, DUSP3, EHD1, RALB, SNCA, FYN, EEF1A1, SRC, MYOF, PFN1, RALA, MTOR, ARHGEF6, ARHGDIA, NCSTN, CD63, FERMT2, MAPK3, GRB2	58533, 1398, 3688, 3315, 3693, 4641, 2010, 348, 1845, 10938, 5899, 6622, 2534, 1915, 6714, 26509, 5216, 5898, 2475, 9459, 396, 23385, 967, 10979, 5595, 2885	72183, 12928, 16412, 15507, 16419, 17913, 13726, 11816, 72349, 13660, 64143, 20617, 14360, 13627, 20779, 226101, 18643, 56044, 56717, 73341, 192662, 59287, 12512, 218952, 26417, 14784
ribonucleotide catabolic process	GO:0009261	0.00126795	38	22.7243	1110	CRK, TPM1, RAB23, MYO1C, GDI2, PRKG1, GNAI2, EHD1, PAFAH1B1, MYH9, GIT1, GNB2, RALB, RAB27B, ARHGAP21, EEF1A1, ABCA8, RAB8B, ANXA1, HERC1, EPHA4, AGFG1, PFN1, MYH14, ARHGDIB, RAB5B, RALA, ATP1B3, MTOR, MRAS, RAB7A, ARHGEF6, ARHGDIA, SMAP1, IQGAP2, EHD3, PLXNB2, ARRB1	1398, 7168, 51715, 4641, 2665, 5592, 2771, 10938, 5048, 4627, 28964, 2783, 5899, 5874, 57584, 1915, 10351, 51762, 301, 8925, 2043, 3267, 5216, 79784, 397, 5869, 5898, 483, 2475, 22808, 7879, 9459, 396, 60682, 10788, 30845, 23654, 408	12928, 22004, 19335, 17913, 14569, 19091, 14678, 13660, 18472, 17886, 216963, 14693, 64143, 80718, 71435, 13627, 27404, 235442, 16952, 235439, 13838, 15463, 18643, 71960, 11857, 19344, 56044, 11933, 56717, 17532, 19349, 73341, 192662, 98366, 544963, 57440, 140570, 109689
cardiac muscle cell contraction	GO:0086003	0.00127501	5	0.818894	40	SCN2B, GPD1L, SNTA1, SRI, ATP1A1	6327, 23171, 6640, 6717, 476	72821, 333433, 20648, 109552, 11928
carboxylic acid catabolic process	GO:0046395	0.00128175	12	4.27872	209	GLUD1, GLDC, DECR1, ALDH1L1, ECH1, ETFDH, GLUL, MTOR, CTH, FAH, GAD2, DDAH1	2746, 2731, 1666, 10840, 1891, 2110, 2752, 2475, 1491, 2184, 2572, 23576	14661, 104174, 67460, 107747, 51798, 66841, 14645, 56717, 107869, 14085, 14417, 69219
organic acid catabolic process	GO:0016054	0.00128175	12	4.27872	209	GLUD1, GLDC, DECR1, ALDH1L1, ECH1, ETFDH, GLUL, MTOR, CTH, FAH, GAD2, DDAH1	2746, 2731, 1666, 10840, 1891, 2110, 2752, 2475, 1491, 2184, 2572, 23576	14661, 104174, 67460, 107747, 51798, 66841, 14645, 56717, 107869, 14085, 14417, 69219
ribonucleotide metabolic process	GO:0009259	0.00128383	46	29.1321	1423	COQ7, GNG7, PFAS, CRK, TPM1, RAB23, MYO1C, GDI2, PRKG1, APOE, GNAI2, EHD1, PAFAH1B1, MYH9, GIT1, GNB2, RALB, RAB27B, SNCA, ARHGAP21, EEF1A1, ABCA8, RAB8B, ANXA1, HERC1, ADK, EPHA4, AGFG1, PFN1, MYH14, ARHGDIB, RAB5B, RALA, ATP1B3, MTOR, MRAS, RAB7A, ATP1A1, ARHGEF6, ARHGDIA, SMAP1, APRT, IQGAP2, EHD3, PLXNB2, ARRB1	10229, 2788, 5198, 1398, 7168, 51715, 4641, 2665, 5592, 348, 2771, 10938, 5048, 4627, 28964, 2783, 5899, 5874, 6622, 57584, 1915, 10351, 51762, 301, 8925, 132, 2043, 3267, 5216, 79784, 397, 5869, 5898, 483, 2475, 22808, 7879, 476, 9459, 396, 60682, 353, 10788, 30845, 23654, 408	12850, 14708, 237823, 12928, 22004, 19335, 17913, 14569, 19091, 11816, 14678, 13660, 18472, 17886, 216963, 14693, 64143, 80718, 20617, 71435, 13627, 27404, 235442, 16952, 235439, 11534, 13838, 15463, 18643, 71960, 11857, 19344, 56044, 11933, 56717, 17532, 19349, 11928, 73341, 192662, 98366, 11821, 544963, 57440, 140570, 109689
Arp2/3 complex-mediated actin nucleation	GO:0034314	0.00132544	4	0.491336	24	ARPC5, ACTR3, ARPC3, IQGAP2	10092, 10096, 10094, 10788	67771, 74117, 56378, 544963
regulation of blood circulation	GO:1903522	0.00133507	12	4.29919	210	SLC8A1, TPM1, SCN2B, GPD1L, ASPH, SNTA1, SRI, CAV1, CXADR, S100A1, ATP1A1, FXYD1	6546, 7168, 6327, 23171, 444, 6640, 6717, 857, 1525, 6271, 476, 5348	20541, 22004, 72821, 333433, 65973, 20648, 109552, 12389, 13052, 20193, 11928, 56188
negative regulation of signaling	GO:0023057	0.00140873	35	20.5133	1002	SNX6, CARTPT, SLC6A1, HSPB1, PDCD4, ITGA6, APOE, GNAI2, EPS15L1, DUSP3, CDH2, PAFAH1B1, MYH9, GPD1L, SNCA, FYN, SRC, NXN, DKK3, TPT1, SLC9A3R2, CTTN, CAV1, CLU, CTNNA1, EPS15, CTH, GPM6B, RAB7A, DAG1, SLC9A3R1, GCLC, GRB2, UACA, ARRB1	58533, 9607, 6529, 3315, 27250, 3655, 348, 2771, 58513, 1845, 1000, 5048, 4627, 23171, 6622, 2534, 6714, 64359, 27122, 7178, 9351, 2017, 857, 1191, 1495, 2060, 1491, 2824, 7879, 1605, 9368, 2729, 2885, 55075, 408	72183, 27220, 232333, 15507, 18569, 16403, 11816, 14678, 13859, 72349, 12558, 18472, 17886, 333433, 20617, 14360, 20779, 18230, 50781, 22070, 65962, 13043, 12389, 12759, 12385, 13858, 107869, 14758, 19349, 13138, 26941, 14629, 14784, 72565, 109689
regulation of protein localization	GO:0032880	0.00143442	22	10.8708	531	IL33, ITGB1, RAB23, MYO1C, EMD, ANXA4, RALB, GPD1L, ASPH, FYN, SRC, PICALM, ANXA1, STX7, SRI, FLNA, SORBS1, MTOR, GPM6B, ARHGDIA, CAMK1, UACA	90865, 3688, 51715, 4641, 2010, 307, 5899, 23171, 444, 2534, 6714, 8301, 301, 8417, 6717, 2316, 10580, 2475, 2824, 396, 8536, 55075	77125, 16412, 19335, 17913, 13726, 11746, 64143, 333433, 65973, 14360, 20779, 233489, 16952, 53331, 109552, 192176, 20411, 56717, 14758, 192662, 52163, 72565
negative regulation of cell projection organization	GO:0031345	0.00150243	8	2.17007	106	GFAP, ITGB1, APOE, PAFAH1B1, LGALS1, EPHA4, VIM, ARHGDIA	2670, 3688, 348, 5048, 3956, 2043, 7431, 396	14580, 16412, 11816, 18472, 16852, 13838, 22352, 192662
maintenance of protein location in cell	GO:0032507	0.00150243	8	2.17007	106	ZNF207, FLNB, SRI, DBN1, FLNA, CAV1, TLN1, DAG1	7756, 2317, 6717, 1627, 2316, 857, 7094, 1605	22680, 286940, 109552, 56320, 192176, 12389, 21894, 13138
regulation of ion homeostasis	GO:2000021	0.00155918	10	3.23463	158	SLC8A1, SCN2B, GPD1L, ASPH, SNCA, SRC, FHL1, SRI, CAV1, GCLC	6546, 6327, 23171, 444, 6622, 6714, 2273, 6717, 857, 2729	20541, 72821, 333433, 65973, 20617, 20779, 14199, 109552, 12389, 14629
establishment of vesicle localization	GO:0051650	0.00155918	10	3.23463	158	RIMS1, PAFAH1B1, EEA1, SNCA, CPLX2, PICALM, STX7, STX12, WIPI1, SNAP29	22999, 5048, 8411, 6622, 10814, 8301, 8417, 23673, 55062, 9342	116837, 18472, 216238, 20617, 12890, 233489, 53331, 100226, 52639, 67474
leukocyte activation	GO:0045321	0.00157417	25	13.1023	640	IL33, ITGB1, STXBP3, HSPH1, DUSP3, MYH9, LGALS1, SNCA, FYN, CPLX2, B2M, SRC, ANXA1, ADK, CAV1, CXADR, CLU, PAK2, MTOR, CORO1A, TOLLIP, NCSTN, ANXA3, MINK1, GRB2	90865, 3688, 6814, 10808, 1845, 4627, 3956, 6622, 2534, 10814, 567, 6714, 301, 132, 857, 1525, 1191, 5062, 2475, 11151, 54472, 23385, 306, 50488, 2885	77125, 16412, 20912, 15505, 72349, 17886, 16852, 20617, 14360, 12890, 12010, 20779, 16952, 11534, 12389, 13052, 12759, 224105, 56717, 12721, 54473, 59287, 11745, 50932, 14784
regulation of actin filament-based movement	GO:1903115	0.00159425	5	0.859838	42	SCN2B, GPD1L, SNTA1, SRI, ATP1A1	6327, 23171, 6640, 6717, 476	72821, 333433, 20648, 109552, 11928
sodium ion transport	GO:0006814	0.00159662	11	3.80786	186	SLC8A1, SCN2B, GPD1L, UTRN, SNTA1, SLC3A2, SCN7A, ATP1B3, ATP1A1, FXYD1, SLC9A3R1	6546, 6327, 23171, 7402, 6640, 6520, 6332, 483, 476, 5348, 9368	20541, 72821, 333433, 22288, 20648, 17254, 20272, 11933, 11928, 56188, 26941
cellular response to external stimulus	GO:0071496	0.00160766	13	4.99525	244	CARTPT, BAG3, ITGB1, ITGA6, RAB23, GLUL, CAV1, MTOR, RAB7A, ATP1A1, PPP1R9B, MAPK3, SNAP29	9607, 9531, 3688, 3655, 51715, 2752, 857, 2475, 7879, 476, 84687, 5595, 9342	27220, 29810, 16412, 16403, 19335, 14645, 12389, 56717, 19349, 11928, 217124, 26417, 67474
MAPK cascade	GO:0000165	0.0016218	24	12.4062	606	CARTPT, CRK, ITGB1, PDCD4, APOE, GNAI2, DUSP3, CDH2, PAFAH1B1, MAGI3, MID1, SRC, EPHA4, CAV1, APIP, DAG1, ARHGEF6, MINK1, SLC9A3R1, MAPK3, GRB2, GPR37, PAK3, ARRB1	9607, 1398, 3688, 27250, 348, 2771, 1845, 1000, 5048, 260425, 4281, 6714, 2043, 857, 51074, 1605, 9459, 50488, 9368, 5595, 2885, 2861, 5063, 408	27220, 12928, 16412, 18569, 11816, 14678, 72349, 12558, 18472, 99470, 17318, 20779, 13838, 12389, 56369, 13138, 73341, 50932, 26941, 26417, 14784, 14763, 18481, 109689
cellular sodium ion homeostasis	GO:0006883	0.00163063	3	0.245668	12	SLC8A1, ATP1B3, ATP1A1	6546, 483, 476	20541, 11933, 11928
regulation of endocytosis	GO:0030100	0.00163437	10	3.2551	159	ITGB1, PACSIN3, SNCA, SRC, PICALM, CAV1, RAB5B, SMAP1, CD63, ARRB1	3688, 29763, 6622, 6714, 8301, 857, 5869, 60682, 967, 408	16412, 80708, 20617, 20779, 233489, 12389, 19344, 98366, 12512, 109689
extracellular matrix organization	GO:0030198	0.00168193	17	7.57477	370	GFAP, ITGB1, SPOCK2, ITGA6, ITGB5, LAMB2, NCAM1, COL5A1, SNCA, ANXA2, NID1, LAMC1, GPM6B, DAG1, NCSTN, CAPNS1, PRDX4	2670, 3688, 9806, 3655, 3693, 3913, 4684, 1289, 6622, 302, 4811, 3915, 2824, 1605, 23385, 826, 10549	14580, 16412, 94214, 16403, 16419, 16779, 17967, 12831, 20617, 12306, 18073, 226519, 14758, 13138, 59287, 12336, 53381
response to organonitrogen compound	GO:0010243	0.00168331	27	14.6377	715	GNG7, SLC8A1, CRK, SLC6A1, GNG12, APOE, GNB2, ALDOC, CFL1, ASPH, SNCA, FYN, SRC, ANXA1, ASS1, AKAP7, MGST1, EIF4G1, GNB4, CTNNA1, SORBS1, MTOR, DAG1, APRT, PPP1R9B, MAPK3, GRB2	2788, 6546, 1398, 6529, 55970, 348, 2783, 230, 1072, 444, 6622, 2534, 6714, 301, 445, 9465, 4257, 1981, 59345, 1495, 10580, 2475, 1605, 353, 84687, 5595, 2885	14708, 20541, 12928, 232333, 14701, 11816, 14693, 11676, 12631, 65973, 20617, 14360, 20779, 16952, 11898, 432442, 56615, 208643, 14696, 12385, 20411, 56717, 13138, 11821, 217124, 26417, 14784
positive regulation of signaling	GO:0023056	0.00169563	41	25.4881	1245	GLUD1, CARTPT, SH3BGRL, GFAP, CRK, ITGB1, TMOD2, SLC1A3, MYO1C, GNAI2, CDH2, PAFAH1B1, LGALS1, MAGI3, SNCA, FYN, MID1, SRC, CTSC, RAB8B, EPHA4, GLUL, SRI, TGM2, FLNA, CAV1, CLU, LASP1, CTNNA1, PAK2, SORBS1, MTOR, CTH, MINK1, CD63, SLC9A3R1, MAPK3, GRB2, GPR37, PAK3, ARRB1	2746, 9607, 6451, 2670, 1398, 3688, 29767, 6507, 4641, 2771, 1000, 5048, 3956, 260425, 6622, 2534, 4281, 6714, 1075, 51762, 2043, 2752, 6717, 7052, 2316, 857, 1191, 3927, 1495, 5062, 10580, 2475, 1491, 50488, 967, 9368, 5595, 2885, 2861, 5063, 408	14661, 27220, 56726, 14580, 12928, 16412, 50876, 20512, 17913, 14678, 12558, 18472, 16852, 99470, 20617, 14360, 17318, 20779, 13032, 235442, 13838, 14645, 109552, 21817, 192176, 12389, 12759, 16796, 12385, 224105, 20411, 56717, 107869, 50932, 12512, 26941, 26417, 14784, 14763, 18481, 109689
extracellular structure organization	GO:0043062	0.00173064	17	7.59524	371	GFAP, ITGB1, SPOCK2, ITGA6, ITGB5, LAMB2, NCAM1, COL5A1, SNCA, ANXA2, NID1, LAMC1, GPM6B, DAG1, NCSTN, CAPNS1, PRDX4	2670, 3688, 9806, 3655, 3693, 3913, 4684, 1289, 6622, 302, 4811, 3915, 2824, 1605, 23385, 826, 10549	14580, 16412, 94214, 16403, 16419, 16779, 17967, 12831, 20617, 12306, 18073, 226519, 14758, 13138, 59287, 12336, 53381
regulation of anatomical structure morphogenesis	GO:0022603	0.00177184	28	15.4361	754	PARVA, HSPB1, PTPRD, APOE, ROCK2, STK25, PDLIM5, EHD1, PAFAH1B1, ACTR3, MYH9, BASP1, COL5A1, CFL1, FYN, ERAP1, EPHA4, MYH14, RNH1, VAT1, CORO1A, PTK7, ARHGDIA, ANXA3, FERMT2, PLXNB2, DDAH1, PAK3	55742, 3315, 5789, 348, 9475, 10494, 10611, 10938, 5048, 10096, 4627, 10409, 1289, 1072, 2534, 51752, 2043, 79784, 6050, 10493, 11151, 5754, 396, 306, 10979, 23654, 23576, 5063	57342, 15507, 19266, 11816, 19878, 59041, 56376, 13660, 18472, 74117, 17886, 70350, 12831, 12631, 14360, 80898, 13838, 71960, 107702, 26949, 12721, 71461, 192662, 11745, 218952, 140570, 69219, 18481
negative regulation of epidermal growth factor receptor signaling pathway	GO:0042059	0.00177421	5	0.880311	43	SNX6, EPS15L1, EPS15, RAB7A, GRB2	58533, 58513, 2060, 7879, 2885	72183, 13859, 13858, 19349, 14784
response to growth factor	GO:0070848	0.00179183	26	13.9621	682	SNX6, CRK, ITGB1, HSPB1, ITGB5, MYO1C, EMD, APOE, DUSP3, EHD1, RALB, SNCA, FYN, EEF1A1, SRC, MYOF, PFN1, RALA, MTOR, ARHGEF6, ARHGDIA, NCSTN, CD63, FERMT2, MAPK3, GRB2	58533, 1398, 3688, 3315, 3693, 4641, 2010, 348, 1845, 10938, 5899, 6622, 2534, 1915, 6714, 26509, 5216, 5898, 2475, 9459, 396, 23385, 967, 10979, 5595, 2885	72183, 12928, 16412, 15507, 16419, 17913, 13726, 11816, 72349, 13660, 64143, 20617, 14360, 13627, 20779, 226101, 18643, 56044, 56717, 73341, 192662, 59287, 12512, 218952, 26417, 14784
actomyosin structure organization	GO:0031032	0.00179264	6	1.28976	63	ITGB1, TPM1, MYH9, CNN3, MYH14, LIMCH1	3688, 7168, 4627, 1266, 79784, 22998	16412, 22004, 17886, 71994, 71960, 77569
negative regulation of response to stimulus	GO:0048585	0.00179809	38	23.1747	1132	SNX6, CARTPT, IL33, HSPB1, PDCD4, ITGA6, PRKG1, APOE, EPS15L1, DUSP3, CDH2, PAFAH1B1, MYH9, GPD1L, SNCA, FYN, ANXA2, SRC, NXN, DKK3, TPT1, EPHA4, SLC9A3R2, CTTN, CAV1, CLU, CTNNA1, EPS15, MTOR, CTH, RAB7A, DAG1, SLC9A3R1, GCLC, GRB2, GPR37, UACA, ARRB1	58533, 9607, 90865, 3315, 27250, 3655, 5592, 348, 58513, 1845, 1000, 5048, 4627, 23171, 6622, 2534, 302, 6714, 64359, 27122, 7178, 2043, 9351, 2017, 857, 1191, 1495, 2060, 2475, 1491, 7879, 1605, 9368, 2729, 2885, 2861, 55075, 408	72183, 27220, 77125, 15507, 18569, 16403, 19091, 11816, 13859, 72349, 12558, 18472, 17886, 333433, 20617, 14360, 12306, 20779, 18230, 50781, 22070, 13838, 65962, 13043, 12389, 12759, 12385, 13858, 56717, 107869, 19349, 13138, 26941, 14629, 14784, 14763, 72565, 109689
membrane repolarization	GO:0086009	0.00180556	4	0.532281	26	SNTA1, AKAP7, ATP1B3, ATP1A1	6640, 9465, 483, 476	20648, 432442, 11933, 11928
neurotransmitter metabolic process	GO:0042133	0.00180556	4	0.532281	26	ALDH2, ALDH9A1, MAOA, GAD2	217, 223, 4128, 2572	11669, 56752, 17161, 14417
positive regulation of cell communication	GO:0010647	0.00182599	41	25.5904	1250	GLUD1, CARTPT, SH3BGRL, GFAP, CRK, ITGB1, TMOD2, SLC1A3, MYO1C, GNAI2, CDH2, PAFAH1B1, LGALS1, MAGI3, SNCA, FYN, MID1, SRC, CTSC, RAB8B, EPHA4, GLUL, SRI, TGM2, FLNA, CAV1, CLU, LASP1, CTNNA1, PAK2, SORBS1, MTOR, CTH, MINK1, CD63, SLC9A3R1, MAPK3, GRB2, GPR37, PAK3, ARRB1	2746, 9607, 6451, 2670, 1398, 3688, 29767, 6507, 4641, 2771, 1000, 5048, 3956, 260425, 6622, 2534, 4281, 6714, 1075, 51762, 2043, 2752, 6717, 7052, 2316, 857, 1191, 3927, 1495, 5062, 10580, 2475, 1491, 50488, 967, 9368, 5595, 2885, 2861, 5063, 408	14661, 27220, 56726, 14580, 12928, 16412, 50876, 20512, 17913, 14678, 12558, 18472, 16852, 99470, 20617, 14360, 17318, 20779, 13032, 235442, 13838, 14645, 109552, 21817, 192176, 12389, 12759, 16796, 12385, 224105, 20411, 56717, 107869, 50932, 12512, 26941, 26417, 14784, 14763, 18481, 109689
signal release	GO:0023061	0.00183165	17	7.63618	373	GLUD1, CARTPT, RIMS1, SLC6A1, SNCA, CPLX2, SLC6A11, RAB8B, ANXA1, STX7, GLUL, SRI, STX12, SLC16A1, MAOA, GAD2, ARRB1	2746, 9607, 22999, 6529, 6622, 10814, 6538, 51762, 301, 8417, 2752, 6717, 23673, 6566, 4128, 2572, 408	14661, 27220, 116837, 232333, 20617, 12890, 243616, 235442, 16952, 53331, 14645, 109552, 100226, 20501, 17161, 14417, 109689
establishment of synaptic vesicle localization	GO:0097480	0.001906	7	1.76062	86	RIMS1, EEA1, SNCA, CPLX2, PICALM, STX7, STX12	22999, 8411, 6622, 10814, 8301, 8417, 23673	116837, 216238, 20617, 12890, 233489, 53331, 100226
synaptic vesicle transport	GO:0048489	0.001906	7	1.76062	86	RIMS1, EEA1, SNCA, CPLX2, PICALM, STX7, STX12	22999, 8411, 6622, 10814, 8301, 8417, 23673	116837, 216238, 20617, 12890, 233489, 53331, 100226
negative regulation of ERBB signaling pathway	GO:1901185	0.00196861	5	0.900783	44	SNX6, EPS15L1, EPS15, RAB7A, GRB2	58533, 58513, 2060, 7879, 2885	72183, 13859, 13858, 19349, 14784
relaxation of muscle	GO:0090075	0.00208649	4	0.552753	27	SLC8A1, PRKG1, SRI, ATP1A1	6546, 5592, 6717, 476	20541, 19091, 109552, 11928
regulation of platelet-derived growth factor receptor signaling pathway	GO:0010640	0.00208781	3	0.26614	13	SNCA, SRC, SLC9A3R1	6622, 6714, 9368	20617, 20779, 26941
cytoskeletal anchoring at plasma membrane	GO:0007016	0.00208781	3	0.26614	13	FLNB, TLN1, DAG1	2317, 7094, 1605	286940, 21894, 13138
regulation of neurotransmitter uptake	GO:0051580	0.00208781	3	0.26614	13	GFAP, SNCA, GPM6B	2670, 6622, 2824	14580, 20617, 14758
positive regulation of neurogenesis	GO:0050769	0.0020911	14	5.7732	282	GFAP, ITGB1, PTPRD, APOE, STK25, PAFAH1B1, ACTR3, FYN, EPHA4, PTK7, ARHGDIA, CAMK1, PLXNB2, PAK3	2670, 3688, 5789, 348, 10494, 5048, 10096, 2534, 2043, 5754, 396, 8536, 23654, 5063	14580, 16412, 19266, 11816, 59041, 18472, 74117, 14360, 13838, 71461, 192662, 52163, 140570, 18481
cation transport	GO:0006812	0.00210478	33	19.4487	950	SLC8A1, AHNAK, GNAI2, SCN2B, PACSIN3, COX4I2, GPD1L, CP, UTRN, ASPH, SNCA, FYN, SLC7A8, ANXA6, SNTA1, PICALM, FHL1, TPT1, AKAP7, SRI, SLC3A2, ATOX1, CAV1, SCN7A, S100A1, ATP1B3, CORO1A, GPM6B, ATP1A1, FXYD1, CD63, SLC9A3R1, SLC1A4	6546, 79026, 2771, 6327, 29763, 84701, 23171, 1356, 7402, 444, 6622, 2534, 23428, 309, 6640, 8301, 2273, 7178, 9465, 6717, 6520, 475, 857, 6332, 6271, 483, 11151, 2824, 476, 5348, 967, 9368, 6509	20541, 66395, 14678, 72821, 80708, 84682, 333433, 12870, 22288, 65973, 20617, 14360, 50934, 11749, 20648, 233489, 14199, 22070, 432442, 109552, 17254, 11927, 12389, 20272, 20193, 11933, 12721, 14758, 11928, 56188, 12512, 26941, 55963
adherens junction assembly	GO:0034333	0.00210624	6	1.3307	65	ROCK2, SRC, SORBS1, VCL, GPM6B, FERMT2	9475, 6714, 10580, 7414, 2824, 10979	19878, 20779, 20411, 22330, 14758, 218952
response to oxygen-containing compound	GO:1901700	0.00218687	40	25.0377	1223	PRDX6, GNG7, SLC8A1, CRK, ITGB1, SLC6A1, TPM1, GNG12, TJP1, APOE, ACTR3, GNB2, CFL1, LGALS1, ASPH, SNCA, FYN, SRC, ANXA1, CMPK2, ASS1, GLUL, AKAP7, SRI, CAV1, MGST1, EIF4G1, GNB4, CTNNA1, SORBS1, MTOR, DAG1, ATP1A1, PTK7, PSPH, APRT, MAPK3, GRB2, GPR37, ARRB1	9588, 2788, 6546, 1398, 3688, 6529, 7168, 55970, 7082, 348, 10096, 2783, 1072, 3956, 444, 6622, 2534, 6714, 301, 129607, 445, 2752, 9465, 6717, 857, 4257, 1981, 59345, 1495, 10580, 2475, 1605, 476, 5754, 5723, 353, 5595, 2885, 2861, 408	11758, 14708, 20541, 12928, 16412, 232333, 22004, 14701, 21872, 11816, 74117, 14693, 12631, 16852, 65973, 20617, 14360, 20779, 16952, 22169, 11898, 14645, 432442, 109552, 12389, 56615, 208643, 14696, 12385, 20411, 56717, 13138, 11928, 71461, 100678, 11821, 26417, 14784, 14763, 109689
regulation of protein kinase activity	GO:0045859	0.00218871	26	14.1669	692	SNX6, CARTPT, CRK, HSPB1, PDCD4, APOE, GNAI2, DUSP3, MAGI3, SNCA, SRC, EPHA4, GMFB, CAV1, WIPI1, CLU, TLN1, PAK2, MTOR, HSPA2, ABI1, CAMK1, SLC9A3R1, GOSR2, MAPK3, PAK3	58533, 9607, 1398, 3315, 27250, 348, 2771, 1845, 260425, 6622, 6714, 2043, 2764, 857, 55062, 1191, 7094, 5062, 2475, 3306, 10006, 8536, 9368, 9570, 5595, 5063	72183, 27220, 12928, 15507, 18569, 11816, 14678, 72349, 99470, 20617, 20779, 13838, 63985, 12389, 52639, 12759, 21894, 224105, 56717, 15512, 11308, 52163, 26941, 56494, 26417, 18481
synaptic vesicle localization	GO:0097479	0.00232039	7	1.82204	89	RIMS1, EEA1, SNCA, CPLX2, PICALM, STX7, STX12	22999, 8411, 6622, 10814, 8301, 8417, 23673	116837, 216238, 20617, 12890, 233489, 53331, 100226
organelle localization	GO:0051640	0.00233946	15	6.48973	317	RIMS1, STK25, PAFAH1B1, ACTR3, MYH9, EEA1, SNCA, ARHGAP21, CPLX2, TACC1, PICALM, STX7, STX12, WIPI1, SNAP29	22999, 10494, 5048, 10096, 4627, 8411, 6622, 57584, 10814, 6867, 8301, 8417, 23673, 55062, 9342	116837, 59041, 18472, 74117, 17886, 216238, 20617, 71435, 12890, 320165, 233489, 53331, 100226, 52639, 67474
dendritic spine morphogenesis	GO:0060997	0.00239543	4	0.573226	28	PDLIM5, CFL1, EPHA4, PAK3	10611, 1072, 2043, 5063	56376, 12631, 13838, 18481
substantia nigra development	GO:0021762	0.00240341	5	0.941728	46	GLUD1, BASP1, GNB4, S100A1, INA	2746, 10409, 59345, 6271, 9118	14661, 70350, 14696, 20193, 226180
regulation of sodium ion export	GO:1903273	0.00243959	2	0.0818894	4	ATP1B3, FXYD1	483, 5348	11933, 56188
Bergmann glial cell differentiation	GO:0060020	0.00243959	2	0.0818894	4	GFAP, VIM	2670, 7431	14580, 22352
serotonin uptake	GO:0051610	0.00243959	2	0.0818894	4	SNCA, GPM6B	6622, 2824	20617, 14758
positive regulation of inclusion body assembly	GO:0090261	0.00243959	2	0.0818894	4	APOE, CLU	348, 1191	11816, 12759
positive regulation of sodium ion export from cell	GO:1903278	0.00243959	2	0.0818894	4	ATP1B3, FXYD1	483, 5348	11933, 56188
regulation of sodium ion export from cell	GO:1903276	0.00243959	2	0.0818894	4	ATP1B3, FXYD1	483, 5348	11933, 56188
positive regulation of sodium ion export	GO:1903275	0.00243959	2	0.0818894	4	ATP1B3, FXYD1	483, 5348	11933, 56188
vesicle localization	GO:0051648	0.00245219	10	3.43935	168	RIMS1, PAFAH1B1, EEA1, SNCA, CPLX2, PICALM, STX7, STX12, WIPI1, SNAP29	22999, 5048, 8411, 6622, 10814, 8301, 8417, 23673, 55062, 9342	116837, 18472, 216238, 20617, 12890, 233489, 53331, 100226, 52639, 67474
receptor internalization	GO:0031623	0.00245957	6	1.37165	67	SNCA, PICALM, CAV1, CD63, GRB2, ARRB1	6622, 8301, 857, 967, 2885, 408	20617, 233489, 12389, 12512, 14784, 109689
small molecule biosynthetic process	GO:0044283	0.00247412	19	9.23303	451	GLUD1, COQ7, SLC1A3, APOE, FADS2, CSPG5, SNCA, OPLAH, ANXA1, DKK3, ASS1, GLUL, FABP5, ALDH9A1, APIP, CTH, PSPH, QKI, GCLC	2746, 10229, 6507, 348, 9415, 10675, 6622, 26873, 301, 27122, 445, 2752, 2171, 223, 51074, 1491, 5723, 9444, 2729	14661, 12850, 20512, 11816, 56473, 29873, 20617, 75475, 16952, 50781, 11898, 14645, 16592, 56752, 56369, 107869, 100678, 19317, 14629
regulation of protein phosphorylation	GO:0001932	0.00248376	33	19.6535	960	SNX6, CARTPT, CRK, ITGB1, HSPB1, PDCD4, APOE, GNAI2, DUSP3, TWF1, GPD1L, MAGI3, SNCA, ANXA2, SRC, EPHA4, GMFB, CAV1, WIPI1, CLU, TLN1, PAK2, MTOR, HSPA2, ABI1, CAMK1, SLC9A3R1, PPP1R9B, GOSR2, PLXNB2, MAPK3, PAK3, ARRB1	58533, 9607, 1398, 3688, 3315, 27250, 348, 2771, 1845, 5756, 23171, 260425, 6622, 302, 6714, 2043, 2764, 857, 55062, 1191, 7094, 5062, 2475, 3306, 10006, 8536, 9368, 84687, 9570, 23654, 5595, 5063, 408	72183, 27220, 12928, 16412, 15507, 18569, 11816, 14678, 72349, 19230, 333433, 99470, 20617, 12306, 20779, 13838, 63985, 12389, 52639, 12759, 21894, 224105, 56717, 15512, 11308, 52163, 26941, 217124, 56494, 140570, 26417, 18481, 109689
cellular amino acid catabolic process	GO:0009063	0.00251677	8	2.35432	115	GLUD1, GLDC, ALDH1L1, GLUL, CTH, FAH, GAD2, DDAH1	2746, 2731, 10840, 2752, 1491, 2184, 2572, 23576	14661, 104174, 107747, 14645, 107869, 14085, 14417, 69219
regulation of protein modification process	GO:0031399	0.00252823	40	25.2424	1233	FBXO2, PSME1, SNX6, CARTPT, CRK, ITGB1, HSPB1, PDCD4, APOE, GNAI2, DUSP3, TWF1, GPD1L, MAGI3, SNCA, SKP1, ANXA2, SRC, SNTA1, NXN, EPHA4, GMFB, CAV1, WIPI1, CLU, TLN1, PAK2, MTOR, HSPA2, ABI1, TOLLIP, CAMK1, SLC9A3R1, PPP1R9B, GOSR2, GCLC, PLXNB2, MAPK3, PAK3, ARRB1	26232, 5720, 58533, 9607, 1398, 3688, 3315, 27250, 348, 2771, 1845, 5756, 23171, 260425, 6622, 6500, 302, 6714, 6640, 64359, 2043, 2764, 857, 55062, 1191, 7094, 5062, 2475, 3306, 10006, 54472, 8536, 9368, 84687, 9570, 2729, 23654, 5595, 5063, 408	230904, 19186, 72183, 27220, 12928, 16412, 15507, 18569, 11816, 14678, 72349, 19230, 333433, 99470, 20617, 21402, 12306, 20779, 20648, 18230, 13838, 63985, 12389, 52639, 12759, 21894, 224105, 56717, 15512, 11308, 54473, 52163, 26941, 217124, 56494, 14629, 140570, 26417, 18481, 109689
immune response-regulating cell surface receptor signaling pathway	GO:0002768	0.0025371	16	7.20627	352	ENAH, ELMO2, CRK, MYO1C, ARPC5, DUSP3, ACTR3, CFL1, FYN, SRC, ARPC3, PAK2, MTOR, ABI1, MAPK3, GRB2	55740, 63916, 1398, 4641, 10092, 1845, 10096, 1072, 2534, 6714, 10094, 5062, 2475, 10006, 5595, 2885	13800, 140579, 12928, 17913, 67771, 72349, 74117, 12631, 14360, 20779, 56378, 224105, 56717, 11308, 26417, 14784
transmembrane receptor protein tyrosine kinase signaling pathway	GO:0007169	0.00255826	26	14.3306	700	SNX6, CRK, HSPB1, MYO1C, EPS15L1, DUSP3, RALB, SNCA, FYN, SRC, MYOF, EPHA4, RALA, EIF4G1, EPS15, SORBS1, MTOR, ABI1, RAB7A, ARHGEF6, ARHGDIA, NCSTN, CD63, SLC9A3R1, MAPK3, GRB2	58533, 1398, 3315, 4641, 58513, 1845, 5899, 6622, 2534, 6714, 26509, 2043, 5898, 1981, 2060, 10580, 2475, 10006, 7879, 9459, 396, 23385, 967, 9368, 5595, 2885	72183, 12928, 15507, 17913, 13859, 72349, 64143, 20617, 14360, 20779, 226101, 13838, 56044, 208643, 13858, 20411, 56717, 11308, 19349, 73341, 192662, 59287, 12512, 26941, 26417, 14784
amino acid import	GO:0043090	0.00261713	3	0.286613	14	SLC6A1, SLC1A3, SLC3A2	6529, 6507, 6520	232333, 20512, 17254
negative regulation of interleukin-8 production	GO:0032717	0.00261713	3	0.286613	14	ANXA4, ANXA1, ARRB1	307, 301, 408	11746, 16952, 109689
astrocyte development	GO:0014002	0.00261713	3	0.286613	14	GFAP, LAMB2, VIM	2670, 3913, 7431	14580, 16779, 22352
epithelial cell-cell adhesion	GO:0090136	0.00261713	3	0.286613	14	ITGB5, CTNNA1, VCL	3693, 1495, 7414	16419, 12385, 22330
negative regulation of neuron projection development	GO:0010977	0.00263302	7	1.86298	91	GFAP, APOE, PAFAH1B1, LGALS1, EPHA4, VIM, ARHGDIA	2670, 348, 5048, 3956, 2043, 7431, 396	14580, 11816, 18472, 16852, 13838, 22352, 192662
alpha-amino acid catabolic process	GO:1901606	0.00263302	7	1.86298	91	GLUD1, GLDC, ALDH1L1, GLUL, FAH, GAD2, DDAH1	2746, 2731, 10840, 2752, 2184, 2572, 23576	14661, 104174, 107747, 14645, 14085, 14417, 69219
single-organism intracellular transport	GO:1902582	0.00263925	40	25.3038	1236	SNX6, RAB12, SLC8A1, ITGB1, RAB23, MYO1C, EMD, NPC2, EHD1, PAFAH1B1, MYO1B, EEA1, ASPH, SNCA, ARHGAP21, CPLX2, ANXA2, SRC, RAB8B, PICALM, STX18, SRI, ATOX1, FLNA, CAV1, RAB5B, WIPI1, EPS15, MTOR, RAB7A, DAG1, CD63, CAMK1, VPS26A, EHD3, GOSR2, MAPK3, VPS37B, UACA, ARRB1	58533, 201475, 6546, 3688, 51715, 4641, 2010, 10577, 10938, 5048, 4430, 8411, 444, 6622, 57584, 10814, 302, 6714, 51762, 8301, 53407, 6717, 475, 2316, 857, 5869, 55062, 2060, 2475, 7879, 1605, 967, 8536, 9559, 30845, 9570, 5595, 79720, 55075, 408	72183, 19328, 20541, 16412, 19335, 17913, 13726, 67963, 13660, 18472, 17912, 216238, 65973, 20617, 71435, 12890, 12306, 20779, 235442, 233489, 71116, 109552, 11927, 192176, 12389, 19344, 52639, 13858, 56717, 19349, 13138, 12512, 52163, 30930, 57440, 56494, 26417, 330192, 72565, 109689
membrane fusion	GO:0061025	0.00265626	8	2.37479	116	RIMS1, EEA1, ANXA2, ANXA1, VAT1, RAB7A, GOSR2, SNAP29	22999, 8411, 302, 301, 10493, 7879, 9570, 9342	116837, 216238, 12306, 16952, 26949, 19349, 56494, 67474
signal transduction by phosphorylation	GO:0023014	0.00268875	24	12.8976	630	CARTPT, CRK, ITGB1, PDCD4, APOE, GNAI2, DUSP3, CDH2, PAFAH1B1, MAGI3, MID1, SRC, EPHA4, CAV1, APIP, DAG1, ARHGEF6, MINK1, SLC9A3R1, MAPK3, GRB2, GPR37, PAK3, ARRB1	9607, 1398, 3688, 27250, 348, 2771, 1845, 1000, 5048, 260425, 4281, 6714, 2043, 857, 51074, 1605, 9459, 50488, 9368, 5595, 2885, 2861, 5063, 408	27220, 12928, 16412, 18569, 11816, 14678, 72349, 12558, 18472, 99470, 17318, 20779, 13838, 12389, 56369, 13138, 73341, 50932, 26941, 26417, 14784, 14763, 18481, 109689
anion transport	GO:0006820	0.00270338	20	10.011	489	RIMS1, SLC6A1, SLC1A3, TTYH3, APOE, EMB, NPC2, SNCA, SLC7A8, SLC6A11, CLIC4, ANXA1, SLC3A2, CLIC6, SLC16A1, FXYD1, SLC12A9, SLC9A3R1, SLC1A4, SLC7A5	22999, 6529, 6507, 80727, 348, 133418, 10577, 6622, 23428, 6538, 25932, 301, 6520, 54102, 6566, 5348, 56996, 9368, 6509, 8140	116837, 232333, 20512, 78339, 11816, 13723, 67963, 20617, 50934, 243616, 29876, 16952, 17254, 209195, 20501, 56188, 83704, 26941, 55963, 20539
neutral amino acid transport	GO:0015804	0.00273443	4	0.593698	29	SLC7A8, SLC3A2, SLC1A4, SLC7A5	23428, 6520, 6509, 8140	50934, 17254, 55963, 20539
positive regulation of proteolysis	GO:0045862	0.00275204	12	4.68817	229	PSME1, IL33, APOE, PACSIN3, ASPH, SNCA, CTSC, PICALM, CAV1, CLU, GCLC, UACA	5720, 90865, 348, 29763, 444, 6622, 1075, 8301, 857, 1191, 2729, 55075	19186, 77125, 11816, 80708, 65973, 20617, 13032, 233489, 12389, 12759, 14629, 72565
cellular response to organonitrogen compound	GO:0071417	0.00279446	19	9.33539	456	GNG7, SLC8A1, CRK, GNG12, GNB2, SNCA, FYN, SRC, ASS1, AKAP7, EIF4G1, GNB4, CTNNA1, SORBS1, MTOR, APRT, PPP1R9B, MAPK3, GRB2	2788, 6546, 1398, 55970, 2783, 6622, 2534, 6714, 445, 9465, 1981, 59345, 1495, 10580, 2475, 353, 84687, 5595, 2885	14708, 20541, 12928, 14701, 14693, 20617, 14360, 20779, 11898, 432442, 208643, 14696, 12385, 20411, 56717, 11821, 217124, 26417, 14784
response to nitrogen compound	GO:1901698	0.00282281	28	15.948	779	GNG7, SLC8A1, CRK, SLC6A1, GNG12, APOE, GNB2, ALDOC, CFL1, ASPH, SNCA, FYN, SRC, ANXA1, ASS1, AKAP7, SLC3A2, MGST1, EIF4G1, GNB4, CTNNA1, SORBS1, MTOR, DAG1, APRT, PPP1R9B, MAPK3, GRB2	2788, 6546, 1398, 6529, 55970, 348, 2783, 230, 1072, 444, 6622, 2534, 6714, 301, 445, 9465, 6520, 4257, 1981, 59345, 1495, 10580, 2475, 1605, 353, 84687, 5595, 2885	14708, 20541, 12928, 232333, 14701, 11816, 14693, 11676, 12631, 65973, 20617, 14360, 20779, 16952, 11898, 432442, 17254, 56615, 208643, 14696, 12385, 20411, 56717, 13138, 11821, 217124, 26417, 14784
positive regulation of phosphate metabolic process	GO:0045937	0.00293318	42	27.0849	1323	CARTPT, CRK, ITGB1, TPM1, ITGA6, GDI2, APOE, GNAI2, CDH2, GIT1, MAGI3, SNCA, ARHGAP21, ANXA2, MID1, SRC, HERC1, EPHA4, AGFG1, PFN1, ARHGDIB, CAV1, WIPI1, CLU, TLN1, PAK2, ATP1B3, MTOR, HSPA2, ABI1, ARHGEF6, ARHGDIA, MINK1, SMAP1, CAMK1, IQGAP2, GOSR2, PLXNB2, MAPK3, GPR37, PAK3, ARRB1	9607, 1398, 3688, 7168, 3655, 2665, 348, 2771, 1000, 28964, 260425, 6622, 57584, 302, 4281, 6714, 8925, 2043, 3267, 5216, 397, 857, 55062, 1191, 7094, 5062, 483, 2475, 3306, 10006, 9459, 396, 50488, 60682, 8536, 10788, 9570, 23654, 5595, 2861, 5063, 408	27220, 12928, 16412, 22004, 16403, 14569, 11816, 14678, 12558, 216963, 99470, 20617, 71435, 12306, 17318, 20779, 235439, 13838, 15463, 18643, 11857, 12389, 52639, 12759, 21894, 224105, 11933, 56717, 15512, 11308, 73341, 192662, 50932, 98366, 52163, 544963, 56494, 140570, 26417, 14763, 18481, 109689
positive regulation of phosphorus metabolic process	GO:0010562	0.00293318	42	27.0849	1323	CARTPT, CRK, ITGB1, TPM1, ITGA6, GDI2, APOE, GNAI2, CDH2, GIT1, MAGI3, SNCA, ARHGAP21, ANXA2, MID1, SRC, HERC1, EPHA4, AGFG1, PFN1, ARHGDIB, CAV1, WIPI1, CLU, TLN1, PAK2, ATP1B3, MTOR, HSPA2, ABI1, ARHGEF6, ARHGDIA, MINK1, SMAP1, CAMK1, IQGAP2, GOSR2, PLXNB2, MAPK3, GPR37, PAK3, ARRB1	9607, 1398, 3688, 7168, 3655, 2665, 348, 2771, 1000, 28964, 260425, 6622, 57584, 302, 4281, 6714, 8925, 2043, 3267, 5216, 397, 857, 55062, 1191, 7094, 5062, 483, 2475, 3306, 10006, 9459, 396, 50488, 60682, 8536, 10788, 9570, 23654, 5595, 2861, 5063, 408	27220, 12928, 16412, 22004, 16403, 14569, 11816, 14678, 12558, 216963, 99470, 20617, 71435, 12306, 17318, 20779, 235439, 13838, 15463, 18643, 11857, 12389, 52639, 12759, 21894, 224105, 11933, 56717, 15512, 11308, 73341, 192662, 50932, 98366, 52163, 544963, 56494, 140570, 26417, 14763, 18481, 109689
homeostatic process	GO:0042592	0.00293318	42	27.0849	1323	CARTPT, SLC8A1, ITGB1, HSPB1, TJP1, APOE, SCN2B, PYGL, NPC2, EHD1, GPD1L, CP, LGALS1, ASPH, SNCA, SLC7A8, B2M, SRC, CLIC4, PICALM, ANXA1, FHL1, TPT1, SRI, TGM2, ATOX1, CAV1, CXADR, SCN7A, SLC16A1, ATP1B3, CORO1A, RAB7A, HKDC1, ATP1A1, NCSTN, SMAP1, SLC9A3R1, TXNL1, GCLC, PRDX4, ARRB1	9607, 6546, 3688, 3315, 7082, 348, 6327, 5836, 10577, 10938, 23171, 1356, 3956, 444, 6622, 23428, 567, 6714, 25932, 8301, 301, 2273, 7178, 6717, 7052, 475, 857, 1525, 6332, 6566, 483, 11151, 7879, 80201, 476, 23385, 60682, 9368, 9352, 2729, 10549, 408	27220, 20541, 16412, 15507, 21872, 11816, 72821, 110095, 67963, 13660, 333433, 12870, 16852, 65973, 20617, 50934, 12010, 20779, 29876, 233489, 16952, 14199, 22070, 109552, 21817, 11927, 12389, 13052, 20272, 20501, 11933, 12721, 19349, 216019, 11928, 59287, 98366, 26941, 53382, 14629, 53381, 109689
regulation of microtubule-based process	GO:0032886	0.00295332	8	2.41574	118	MAPRE1, ROCK2, STMN1, SNCA, MID1, TACC1, CLIP1, SBDS	22919, 9475, 3925, 6622, 4281, 6867, 6249, 51119	13589, 19878, 16765, 20617, 17318, 320165, 56430, 66711
immune effector process	GO:0002252	0.00309763	23	12.3039	601	IL33, ELMO2, CRK, STXBP3, MYO1C, ARPC5, ACTR3, CFL1, LGALS1, FYN, CPLX2, B2M, SRC, CTSC, STX7, ARPC3, CXADR, CLU, PAK2, ABI1, ANXA3, MAPK3, GRB2	90865, 63916, 1398, 6814, 4641, 10092, 10096, 1072, 3956, 2534, 10814, 567, 6714, 1075, 8417, 10094, 1525, 1191, 5062, 10006, 306, 5595, 2885	77125, 140579, 12928, 20912, 17913, 67771, 74117, 12631, 16852, 14360, 12890, 12010, 20779, 13032, 53331, 56378, 13052, 12759, 224105, 11308, 11745, 26417, 14784
regulation of G-protein coupled receptor protein signaling pathway	GO:0008277	0.00315381	9	2.98896	146	GNG7, ITGB1, TMOD2, MYH9, GIT1, SNCA, KCTD8, PPP1R9B, ARRB1	2788, 3688, 29767, 4627, 28964, 6622, 386617, 84687, 408	14708, 16412, 50876, 17886, 216963, 20617, 243043, 217124, 109689
regulation of microtubule cytoskeleton organization	GO:0070507	0.00316144	7	1.9244	94	MAPRE1, ROCK2, STMN1, SNCA, MID1, CLIP1, SBDS	22919, 9475, 3925, 6622, 4281, 6249, 51119	13589, 19878, 16765, 20617, 17318, 56430, 66711
cardiac conduction	GO:0061337	0.00318076	5	1.00314	49	SLC8A1, SCN2B, SRI, CXADR, ATP1A1	6546, 6327, 6717, 1525, 476	20541, 72821, 109552, 13052, 11928
response to glucagon	GO:0033762	0.00318076	5	1.00314	49	GNG7, GNG12, GNB2, ASS1, GNB4	2788, 55970, 2783, 445, 59345	14708, 14701, 14693, 11898, 14696
arginine metabolic process	GO:0006525	0.0032221	3	0.307085	15	ASS1, FAH, DDAH1	445, 2184, 23576	11898, 14085, 69219
positive regulation of protein depolymerization	GO:1901881	0.0032221	3	0.307085	15	DSTN, CFL1, NES	11034, 1072, 10763	56431, 12631, 18008
regulation of voltage-gated calcium channel activity	GO:1901385	0.0032221	3	0.307085	15	AHNAK, SRI, S100A1	79026, 6717, 6271	66395, 109552, 20193
regeneration	GO:0031099	0.00327564	8	2.45668	120	GFAP, GAP43, APOE, LAMB2, CSPG5, ALDOC, EPHA4, CTNNA1	2670, 2596, 348, 3913, 10675, 230, 2043, 1495	14580, 14432, 11816, 16779, 29873, 11676, 13838, 12385
anion transmembrane transport	GO:0098656	0.00329274	10	3.58266	175	TTYH3, EMB, SLC7A8, CLIC4, CLIC6, SLC16A1, FXYD1, SLC12A9, SLC1A4, SLC7A5	80727, 133418, 23428, 25932, 54102, 6566, 5348, 56996, 6509, 8140	78339, 13723, 50934, 29876, 209195, 20501, 56188, 83704, 55963, 20539
microtubule polymerization or depolymerization	GO:0031109	0.00329769	6	1.45354	71	MAPRE1, STMN1, SNCA, MID1, CLIP1, SBDS	22919, 3925, 6622, 4281, 6249, 51119	13589, 16765, 20617, 17318, 56430, 66711
cellular response to stress	GO:0033554	0.00336389	45	29.7668	1454	PRDX6, PSME1, CARTPT, COQ7, SLC8A1, GFAP, TPM1, HSPB1, PDCD4, RAB23, APOE, LAMB2, DUSP3, PAFAH1B1, CSPG5, UBA5, MAGI3, SNCA, MID1, SRC, MYOF, ANXA1, TPT1, EPHA4, ASS1, GLUL, CAV1, MGST1, WIPI1, CLU, TLN1, CTNNA1, UFM1, MTOR, CTH, RAB7A, ARHGEF6, MINK1, HMGN1, GOSR2, MAPK3, GRB2, GPR37, SNAP29, UACA	9588, 5720, 9607, 10229, 6546, 2670, 7168, 3315, 27250, 51715, 348, 3913, 1845, 5048, 10675, 79876, 260425, 6622, 4281, 6714, 26509, 301, 7178, 2043, 445, 2752, 857, 4257, 55062, 1191, 7094, 1495, 51569, 2475, 1491, 7879, 9459, 50488, 3150, 9570, 5595, 2885, 2861, 9342, 55075	11758, 19186, 27220, 12850, 20541, 14580, 22004, 15507, 18569, 19335, 11816, 16779, 72349, 18472, 29873, 66663, 99470, 20617, 17318, 20779, 226101, 16952, 22070, 13838, 11898, 14645, 12389, 56615, 52639, 12759, 21894, 12385, 67890, 56717, 107869, 19349, 73341, 50932, 50887, 56494, 26417, 14784, 14763, 67474, 72565
cellular chemical homeostasis	GO:0055082	0.00346024	21	10.9527	535	CARTPT, SLC8A1, ITGB1, TJP1, APOE, CP, LGALS1, ASPH, SNCA, CLIC4, TPT1, SRI, TGM2, ATOX1, CAV1, ATP1B3, RAB7A, HKDC1, ATP1A1, SLC9A3R1, ARRB1	9607, 6546, 3688, 7082, 348, 1356, 3956, 444, 6622, 25932, 7178, 6717, 7052, 475, 857, 483, 7879, 80201, 476, 9368, 408	27220, 20541, 16412, 21872, 11816, 12870, 16852, 65973, 20617, 29876, 22070, 109552, 21817, 11927, 12389, 11933, 19349, 216019, 11928, 26941, 109689
T cell activation	GO:0042110	0.0034838	17	8.12752	397	HSPH1, DUSP3, MYH9, LGALS1, FYN, B2M, SRC, ANXA1, ADK, CAV1, CXADR, PAK2, MTOR, CORO1A, NCSTN, MINK1, GRB2	10808, 1845, 4627, 3956, 2534, 567, 6714, 301, 132, 857, 1525, 5062, 2475, 11151, 23385, 50488, 2885	15505, 72349, 17886, 16852, 14360, 12010, 20779, 16952, 11534, 12389, 13052, 224105, 56717, 12721, 59287, 50932, 14784
transmembrane transport	GO:0055085	0.00352974	39	24.9148	1217	SLC8A1, AHNAK, SLC6A1, SLC1A3, TTYH3, SCN2B, EMB, GRIA4, COX4I2, GPD1L, CP, UTRN, ASPH, SLC7A8, ANXA6, SLC6A11, ABCA8, SNTA1, CLIC4, RAB8B, FHL1, AKAP7, SRI, SLC3A2, SLC14A1, ATOX1, LASP1, CLIC6, SCN7A, S100A1, SLC16A1, ATP1B3, ATP1A1, FXYD1, MINK1, SLC12A9, SLC9A3R1, SLC1A4, SLC7A5	6546, 79026, 6529, 6507, 80727, 6327, 133418, 2893, 84701, 23171, 1356, 7402, 444, 23428, 309, 6538, 10351, 6640, 25932, 51762, 2273, 9465, 6717, 6520, 6563, 475, 3927, 54102, 6332, 6271, 6566, 483, 476, 5348, 50488, 56996, 9368, 6509, 8140	20541, 66395, 232333, 20512, 78339, 72821, 13723, 14802, 84682, 333433, 12870, 22288, 65973, 50934, 11749, 243616, 27404, 20648, 29876, 235442, 14199, 432442, 109552, 17254, 108052, 11927, 16796, 209195, 20272, 20193, 20501, 11933, 11928, 56188, 50932, 83704, 26941, 55963, 20539
regulation of intracellular signal transduction	GO:1902531	0.00358579	45	29.8691	1459	CARTPT, CRK, ITGB1, HSPB1, PDCD4, GDI2, APOE, GNAI2, DUSP3, CDH2, PAFAH1B1, GIT1, GPD1L, LGALS1, ASPH, MAGI3, FYN, MID1, SRC, TPT1, EPHA4, AGFG1, SLC9A3R2, TGM2, ARHGDIB, FLNA, CAV1, CLU, MTOR, APIP, CTH, DAG1, ARHGEF6, ARHGDIA, MINK1, SMAP1, IQGAP2, SLC9A3R1, PLXNB2, MAPK3, GRB2, GPR37, PAK3, UACA, ARRB1	9607, 1398, 3688, 3315, 27250, 2665, 348, 2771, 1845, 1000, 5048, 28964, 23171, 3956, 444, 260425, 2534, 4281, 6714, 7178, 2043, 3267, 9351, 7052, 397, 2316, 857, 1191, 2475, 51074, 1491, 1605, 9459, 396, 50488, 60682, 10788, 9368, 23654, 5595, 2885, 2861, 5063, 55075, 408	27220, 12928, 16412, 15507, 18569, 14569, 11816, 14678, 72349, 12558, 18472, 216963, 333433, 16852, 65973, 99470, 14360, 17318, 20779, 22070, 13838, 15463, 65962, 21817, 11857, 192176, 12389, 12759, 56717, 56369, 107869, 13138, 73341, 192662, 50932, 98366, 544963, 26941, 140570, 26417, 14784, 14763, 18481, 72565, 109689
negative regulation of signal transduction	GO:0009968	0.00363501	31	18.5684	907	SNX6, HSPB1, PDCD4, ITGA6, APOE, EPS15L1, DUSP3, CDH2, PAFAH1B1, MYH9, GPD1L, SNCA, FYN, SRC, NXN, DKK3, TPT1, SLC9A3R2, CTTN, CAV1, CLU, CTNNA1, EPS15, CTH, RAB7A, DAG1, SLC9A3R1, GCLC, GRB2, UACA, ARRB1	58533, 3315, 27250, 3655, 348, 58513, 1845, 1000, 5048, 4627, 23171, 6622, 2534, 6714, 64359, 27122, 7178, 9351, 2017, 857, 1191, 1495, 2060, 1491, 7879, 1605, 9368, 2729, 2885, 55075, 408	72183, 15507, 18569, 16403, 11816, 13859, 72349, 12558, 18472, 17886, 333433, 20617, 14360, 20779, 18230, 50781, 22070, 65962, 13043, 12389, 12759, 12385, 13858, 107869, 19349, 13138, 26941, 14629, 14784, 72565, 109689
aromatic compound catabolic process	GO:0019439	0.00378695	46	30.7904	1504	CRK, TPM1, RAB23, MYO1C, GDI2, PRKG1, GNAI2, EPHX1, EHD1, PAFAH1B1, MYH9, GIT1, GNB2, RALB, ALDH1L1, NT5C, RAB27B, ARHGAP21, EEF1A1, ABCA8, RAB8B, ANXA1, HERC1, EPHA4, AGFG1, PFN1, MYH14, ARHGDIB, RAB5B, RALA, EIF4G1, RNH1, ATP1B3, MTOR, MRAS, RAB7A, ARHGEF6, ARHGDIA, MAOA, SMAP1, BLVRB, IQGAP2, EHD3, FAH, PLXNB2, ARRB1	1398, 7168, 51715, 4641, 2665, 5592, 2771, 2052, 10938, 5048, 4627, 28964, 2783, 5899, 10840, 30833, 5874, 57584, 1915, 10351, 51762, 301, 8925, 2043, 3267, 5216, 79784, 397, 5869, 5898, 1981, 6050, 483, 2475, 22808, 7879, 9459, 396, 4128, 60682, 645, 10788, 30845, 2184, 23654, 408	12928, 22004, 19335, 17913, 14569, 19091, 14678, 13849, 13660, 18472, 17886, 216963, 14693, 64143, 107747, 50773, 80718, 71435, 13627, 27404, 235442, 16952, 235439, 13838, 15463, 18643, 71960, 11857, 19344, 56044, 208643, 107702, 11933, 56717, 17532, 19349, 73341, 192662, 17161, 98366, 233016, 544963, 57440, 14085, 140570, 109689
regulation of heart rate	GO:0002027	0.00378874	6	1.49448	73	SLC8A1, TPM1, SCN2B, GPD1L, SNTA1, SRI	6546, 7168, 6327, 23171, 6640, 6717	20541, 22004, 72821, 333433, 20648, 109552
cellular response to extracellular stimulus	GO:0031668	0.003867	10	3.66455	179	CARTPT, ITGB1, ITGA6, RAB23, GLUL, CAV1, MTOR, RAB7A, PPP1R9B, SNAP29	9607, 3688, 3655, 51715, 2752, 857, 2475, 7879, 84687, 9342	27220, 16412, 16403, 19335, 14645, 12389, 56717, 19349, 217124, 67474
cellular protein complex disassembly	GO:0043624	0.003867	10	3.66455	179	DSTN, STMN1, TWF1, CFL1, ASPH, MID1, NES, RDX, SBDS, HRSP12	11034, 3925, 5756, 1072, 444, 4281, 10763, 5962, 51119, 10247	56431, 16765, 19230, 12631, 65973, 17318, 18008, 19684, 66711, 15473
organic acid biosynthetic process	GO:0016053	0.00387883	14	6.18265	302	GLUD1, SLC1A3, FADS2, CSPG5, OPLAH, ANXA1, ASS1, GLUL, ALDH9A1, APIP, CTH, PSPH, QKI, GCLC	2746, 6507, 9415, 10675, 26873, 301, 445, 2752, 223, 51074, 1491, 5723, 9444, 2729	14661, 20512, 56473, 29873, 75475, 16952, 11898, 14645, 56752, 56369, 107869, 100678, 19317, 14629
carboxylic acid biosynthetic process	GO:0046394	0.00387883	14	6.18265	302	GLUD1, SLC1A3, FADS2, CSPG5, OPLAH, ANXA1, ASS1, GLUL, ALDH9A1, APIP, CTH, PSPH, QKI, GCLC	2746, 6507, 9415, 10675, 26873, 301, 445, 2752, 223, 51074, 1491, 5723, 9444, 2729	14661, 20512, 56473, 29873, 75475, 16952, 11898, 14645, 56752, 56369, 107869, 100678, 19317, 14629
regulation of inclusion body assembly	GO:0090083	0.00390593	3	0.327558	16	APOE, CLU, HSPA2	348, 1191, 3306	11816, 12759, 15512
regulation of cellular amide metabolic process	GO:0034248	0.00390593	3	0.327558	16	APOE, PICALM, CLU	348, 8301, 1191	11816, 233489, 12759
negative regulation of anoikis	GO:2000811	0.00390593	3	0.327558	16	ITGB1, SRC, CAV1	3688, 6714, 857	16412, 20779, 12389
regulation of neurogenesis	GO:0050767	0.0039679	20	10.359	506	GFAP, ITGB1, PTPRD, APOE, STK25, PDLIM5, PAFAH1B1, ACTR3, CFL1, LGALS1, FYN, EPHA4, DBN1, CTNNA1, VIM, PTK7, ARHGDIA, CAMK1, PLXNB2, PAK3	2670, 3688, 5789, 348, 10494, 10611, 5048, 10096, 1072, 3956, 2534, 2043, 1627, 1495, 7431, 5754, 396, 8536, 23654, 5063	14580, 16412, 19266, 11816, 59041, 56376, 18472, 74117, 12631, 16852, 14360, 13838, 56320, 12385, 22352, 71461, 192662, 52163, 140570, 18481
glutamate biosynthetic process	GO:0006537	0.00401044	2	0.102362	5	GLUD1, SLC1A3	2746, 6507	14661, 20512
protein ufmylation	GO:0071569	0.00401044	2	0.102362	5	UBA5, UFM1	79876, 51569	66663, 67890
lactate transmembrane transport	GO:0035873	0.00401044	2	0.102362	5	EMB, SLC16A1	133418, 6566	13723, 20501
lactate transport	GO:0015727	0.00401044	2	0.102362	5	EMB, SLC16A1	133418, 6566	13723, 20501
negative regulation of glucocorticoid metabolic process	GO:0031944	0.00401044	2	0.102362	5	DKK3, ATP1A1	27122, 476	50781, 11928
positive regulation of cell migration by vascular endothelial growth factor signaling pathway	GO:0038089	0.00401044	2	0.102362	5	HSPB1, MYO1C	3315, 4641	15507, 17913
purine ribonucleoside salvage	GO:0006166	0.00401044	2	0.102362	5	ADK, APRT	132, 353	11534, 11821
negative regulation of glucocorticoid biosynthetic process	GO:0031947	0.00401044	2	0.102362	5	DKK3, ATP1A1	27122, 476	50781, 11928
regulation of synaptic transmission	GO:0050804	0.00401809	12	4.91336	240	RIMS1, GFAP, SLC6A1, SLC1A3, APOE, GNAI2, CSPG5, SNCA, CPLX2, GLUL, DBN1, GPM6B	22999, 2670, 6529, 6507, 348, 2771, 10675, 6622, 10814, 2752, 1627, 2824	116837, 14580, 232333, 20512, 11816, 14678, 29873, 20617, 12890, 14645, 56320, 14758
response to peptide hormone	GO:0043434	0.00404915	17	8.25035	403	GNG7, CRK, GNG12, APOE, GNB2, FYN, SRC, ANXA1, ASS1, EIF4G1, GNB4, SORBS1, MTOR, DAG1, APRT, MAPK3, GRB2	2788, 1398, 55970, 348, 2783, 2534, 6714, 301, 445, 1981, 59345, 10580, 2475, 1605, 353, 5595, 2885	14708, 12928, 14701, 11816, 14693, 14360, 20779, 16952, 11898, 208643, 14696, 20411, 56717, 13138, 11821, 26417, 14784
cellular monovalent inorganic cation homeostasis	GO:0030004	0.00412453	5	1.06456	52	SLC8A1, CLIC4, ATP1B3, RAB7A, ATP1A1	6546, 25932, 483, 7879, 476	20541, 29876, 11933, 19349, 11928
positive regulation of axonogenesis	GO:0050772	0.00412453	5	1.06456	52	APOE, STK25, PAFAH1B1, ARHGDIA, PLXNB2	348, 10494, 5048, 396, 23654	11816, 59041, 18472, 192662, 140570
positive regulation of protein maturation	GO:1903319	0.0041532	12	4.93383	241	PSME1, IL33, APOE, PACSIN3, ASPH, SNCA, CTSC, PICALM, CAV1, CLU, GCLC, UACA	5720, 90865, 348, 29763, 444, 6622, 1075, 8301, 857, 1191, 2729, 55075	19186, 77125, 11816, 80708, 65973, 20617, 13032, 233489, 12389, 12759, 14629, 72565
positive regulation of protein processing	GO:0010954	0.0041532	12	4.93383	241	PSME1, IL33, APOE, PACSIN3, ASPH, SNCA, CTSC, PICALM, CAV1, CLU, GCLC, UACA	5720, 90865, 348, 29763, 444, 6622, 1075, 8301, 857, 1191, 2729, 55075	19186, 77125, 11816, 80708, 65973, 20617, 13032, 233489, 12389, 12759, 14629, 72565
cellular response to peptide hormone stimulus	GO:0071375	0.00423134	14	6.24406	305	GNG7, CRK, GNG12, GNB2, FYN, SRC, ASS1, EIF4G1, GNB4, SORBS1, MTOR, APRT, MAPK3, GRB2	2788, 1398, 55970, 2783, 2534, 6714, 445, 1981, 59345, 10580, 2475, 353, 5595, 2885	14708, 12928, 14701, 14693, 14360, 20779, 11898, 208643, 14696, 20411, 56717, 11821, 26417, 14784
negative regulation of biological process	GO:0048519	0.0043163	103	81.6642	3989	FBXO2, PSME1, SNX6, CARTPT, IL33, BAG3, SLC8A1, GFAP, ITGB1, SLC6A1, STXBP3, TPM1, HSPB1, PDCD4, MAPRE1, ITGA6, RAB23, EMD, PRKG1, APOE, GNAI2, ROCK2, ANXA4, EPS15L1, PACSIN3, DUSP3, CDH2, ZNF207, PAFAH1B1, MYH9, STMN1, TWF1, BASP1, COL5A1, GPD1L, FLOT2, CFL1, PTBP1, LGALS1, ASPH, SNCA, FYN, ANXA2, MID1, NES, SRC, SNTA1, CLIC4, ANXA5, RDX, NXN, PICALM, ANXA1, HERC1, DKK3, FHL1, TPT1, AAMDC, EPHA4…	26232, 5720, 58533, 9607, 90865, 9531, 6546, 2670, 3688, 6529, 6814, 7168, 3315, 27250, 22919, 3655, 51715, 2010, 5592, 348, 2771, 9475, 307, 58513, 29763, 1845, 1000, 7756, 5048, 4627, 3925, 5756, 10409, 1289, 23171, 2319, 1072, 5725, 3956, 444, 6622, 2534, 302, 4281, 10763, 6714, 6640, 25932, 308, 5962, 64359, 8301, 301, 8925, 27122, 2273, 7178, 28971, 2043, 445, 9351, 5216, 6717, 2017, 2764, 3…	230904, 19186, 72183, 27220, 77125, 29810, 20541, 14580, 16412, 232333, 20912, 22004, 15507, 18569, 13589, 16403, 19335, 13726, 19091, 11816, 14678, 19878, 11746, 13859, 80708, 72349, 12558, 22680, 18472, 17886, 16765, 19230, 70350, 12831, 333433, 14252, 12631, 19205, 16852, 65973, 20617, 14360, 12306, 17318, 18008, 20779, 20648, 29876, 11747, 19684, 18230, 233489, 16952, 235439, 50781, 14199, 22…
positive regulation of immune system process	GO:0002684	0.00434318	27	15.6818	766	ENAH, IL33, ELMO2, CRK, HSPH1, MYO1C, ARPC5, DUSP3, ACTR3, CFL1, LGALS1, FYN, B2M, SRC, ANXA1, ADK, STX7, CAV1, ARPC3, CLU, PAK2, MTOR, CORO1A, ABI1, SMAP1, MAPK3, GRB2	55740, 90865, 63916, 1398, 10808, 4641, 10092, 1845, 10096, 1072, 3956, 2534, 567, 6714, 301, 132, 8417, 857, 10094, 1191, 5062, 2475, 11151, 10006, 60682, 5595, 2885	13800, 77125, 140579, 12928, 15505, 17913, 67771, 72349, 74117, 12631, 16852, 14360, 12010, 20779, 16952, 11534, 53331, 12389, 56378, 12759, 224105, 56717, 12721, 11308, 98366, 26417, 14784
cellular response to oxidative stress	GO:0034599	0.00434758	10	3.72597	182	PRDX6, COQ7, SLC8A1, TPM1, HSPB1, SNCA, ANXA1, MGST1, GPR37, UACA	9588, 10229, 6546, 7168, 3315, 6622, 301, 4257, 2861, 55075	11758, 12850, 20541, 22004, 15507, 20617, 16952, 56615, 14763, 72565
cellular homeostasis	GO:0019725	0.00438226	24	13.4094	655	CARTPT, SLC8A1, ITGB1, TJP1, APOE, CP, LGALS1, ASPH, SNCA, CLIC4, TPT1, SRI, TGM2, ATOX1, CAV1, ATP1B3, RAB7A, HKDC1, ATP1A1, SLC9A3R1, TXNL1, GCLC, PRDX4, ARRB1	9607, 6546, 3688, 7082, 348, 1356, 3956, 444, 6622, 25932, 7178, 6717, 7052, 475, 857, 483, 7879, 80201, 476, 9368, 9352, 2729, 10549, 408	27220, 20541, 16412, 21872, 11816, 12870, 16852, 65973, 20617, 29876, 22070, 109552, 21817, 11927, 12389, 11933, 19349, 216019, 11928, 26941, 53382, 14629, 53381, 109689
serine family amino acid metabolic process	GO:0009069	0.00441844	4	0.675587	33	GLDC, CTH, PSPH, GCLC	2731, 1491, 5723, 2729	104174, 107869, 100678, 14629
negative regulation of catalytic activity	GO:0043086	0.00445439	26	14.9448	730	PSME1, SNX6, HSPB1, PDCD4, APOE, GNAI2, ANXA4, DUSP3, SNCA, ANXA2, NES, SRC, ANXA5, PICALM, ANXA1, GMFB, CAV1, PPP1R2, PPP1R12A, PAK2, RNH1, TNFAIP8, ANXA3, IQGAP2, PPP1R9B, ARRB1	5720, 58533, 3315, 27250, 348, 2771, 307, 1845, 6622, 302, 10763, 6714, 308, 8301, 301, 2764, 857, 5504, 4659, 5062, 6050, 25816, 306, 10788, 84687, 408	19186, 72183, 15507, 18569, 11816, 14678, 11746, 72349, 20617, 12306, 18008, 20779, 11747, 233489, 16952, 63985, 12389, 66849, 17931, 224105, 107702, 106869, 11745, 544963, 217124, 109689
negative regulation of apoptotic signaling pathway	GO:2001234	0.00451783	10	3.74644	183	HSPB1, ITGA6, FYN, SRC, TPT1, CTTN, CLU, CTNNA1, CTH, GCLC	3315, 3655, 2534, 6714, 7178, 2017, 1191, 1495, 1491, 2729	15507, 16403, 14360, 20779, 22070, 13043, 12759, 12385, 107869, 14629
gliogenesis	GO:0042063	0.00451783	10	3.74644	183	GFAP, GAP43, APOE, LAMB2, CDH2, ANXA1, EPHA4, CLU, VIM, DAG1	2670, 2596, 348, 3913, 1000, 301, 2043, 1191, 7431, 1605	14580, 14432, 11816, 16779, 12558, 16952, 13838, 12759, 22352, 13138
organelle fusion	GO:0048284	0.00462424	6	1.5559	76	EEA1, ANXA2, ANXA1, VAT1, RAB7A, SNAP29	8411, 302, 301, 10493, 7879, 9342	216238, 12306, 16952, 26949, 19349, 67474
cofactor catabolic process	GO:0051187	0.00467152	3	0.34803	17	ALDH1L1, CBR3, BLVRB	10840, 874, 645	107747, 109857, 233016
regulation of cell morphogenesis	GO:0022604	0.00468805	17	8.37319	409	PARVA, PTPRD, APOE, STK25, PDLIM5, PAFAH1B1, ACTR3, MYH9, CFL1, FYN, EPHA4, MYH14, CORO1A, ARHGDIA, FERMT2, PLXNB2, PAK3	55742, 5789, 348, 10494, 10611, 5048, 10096, 4627, 1072, 2534, 2043, 79784, 11151, 396, 10979, 23654, 5063	57342, 19266, 11816, 59041, 56376, 18472, 74117, 17886, 12631, 14360, 13838, 71960, 12721, 192662, 218952, 140570, 18481
regulation of kinase activity	GO:0043549	0.00478023	26	15.0267	734	SNX6, CARTPT, CRK, HSPB1, PDCD4, APOE, GNAI2, DUSP3, MAGI3, SNCA, SRC, EPHA4, GMFB, CAV1, WIPI1, CLU, TLN1, PAK2, MTOR, HSPA2, ABI1, CAMK1, SLC9A3R1, GOSR2, MAPK3, PAK3	58533, 9607, 1398, 3315, 27250, 348, 2771, 1845, 260425, 6622, 6714, 2043, 2764, 857, 55062, 1191, 7094, 5062, 2475, 3306, 10006, 8536, 9368, 9570, 5595, 5063	72183, 27220, 12928, 15507, 18569, 11816, 14678, 72349, 99470, 20617, 20779, 13838, 63985, 12389, 52639, 12759, 21894, 224105, 56717, 15512, 11308, 52163, 26941, 56494, 26417, 18481
positive regulation of T cell activation	GO:0050870	0.00487408	10	3.78738	185	HSPH1, LGALS1, FYN, SRC, ADK, CAV1, PAK2, MTOR, CORO1A, GRB2	10808, 3956, 2534, 6714, 132, 857, 5062, 2475, 11151, 2885	15505, 16852, 14360, 20779, 11534, 12389, 224105, 56717, 12721, 14784
positive regulation of molecular function	GO:0044093	0.00489057	47	32.0597	1566	PSME1, CARTPT, CRK, TPM1, MAPRE1, GDI2, APOE, GNAI2, GIT1, ASPH, MAGI3, SNCA, ARHGAP21, SKP1, ANXA2, SRC, PICALM, HERC1, EPHA4, AGFG1, AKAP7, PFN1, GMFB, ARHGDIB, CAV1, WIPI1, CLU, TLN1, PAK2, S100A1, ATP1B3, HSPA2, ABI1, CTH, ARHGEF6, ARHGDIA, NCSTN, ANXA3, SMAP1, CAMK1, IQGAP2, GOSR2, PLXNB2, MAPK3, PAK3, UACA, ARRB1	5720, 9607, 1398, 7168, 22919, 2665, 348, 2771, 28964, 444, 260425, 6622, 57584, 6500, 302, 6714, 8301, 8925, 2043, 3267, 9465, 5216, 2764, 397, 857, 55062, 1191, 7094, 5062, 6271, 483, 3306, 10006, 1491, 9459, 396, 23385, 306, 60682, 8536, 10788, 9570, 23654, 5595, 5063, 55075, 408	19186, 27220, 12928, 22004, 13589, 14569, 11816, 14678, 216963, 65973, 99470, 20617, 71435, 21402, 12306, 20779, 233489, 235439, 13838, 15463, 432442, 18643, 63985, 11857, 12389, 52639, 12759, 21894, 224105, 20193, 11933, 15512, 11308, 107869, 73341, 192662, 59287, 11745, 98366, 52163, 544963, 56494, 140570, 26417, 18481, 72565, 109689
positive regulation of response to stimulus	GO:0048584	0.00523152	48	33.0219	1613	ENAH, CARTPT, IL33, ELMO2, SH3BGRL, CRK, ITGB1, TMOD2, HSPB1, MYO1C, ARPC5, GNAI2, DUSP3, CDH2, PAFAH1B1, ACTR3, CFL1, LGALS1, MAGI3, SNCA, FYN, MID1, B2M, SRC, CTSC, EPHA4, STX7, SRI, TGM2, FLNA, CAV1, ARPC3, CLU, LASP1, CTNNA1, PAK2, SORBS1, MTOR, ABI1, CTH, MINK1, CD63, SLC9A3R1, MAPK3, GRB2, GPR37, PAK3, ARRB1	55740, 9607, 90865, 63916, 6451, 1398, 3688, 29767, 3315, 4641, 10092, 2771, 1845, 1000, 5048, 10096, 1072, 3956, 260425, 6622, 2534, 4281, 567, 6714, 1075, 2043, 8417, 6717, 7052, 2316, 857, 10094, 1191, 3927, 1495, 5062, 10580, 2475, 10006, 1491, 50488, 967, 9368, 5595, 2885, 2861, 5063, 408	13800, 27220, 77125, 140579, 56726, 12928, 16412, 50876, 15507, 17913, 67771, 14678, 72349, 12558, 18472, 74117, 12631, 16852, 99470, 20617, 14360, 17318, 12010, 20779, 13032, 13838, 53331, 109552, 21817, 192176, 12389, 56378, 12759, 16796, 12385, 224105, 20411, 56717, 11308, 107869, 50932, 12512, 26941, 26417, 14784, 14763, 18481, 109689
neural tube formation	GO:0001841	0.00524015	7	2.10865	103	ENAH, COQ7, ROCK2, CFL1, PFN1, PTK7, PLXNB2	55740, 10229, 9475, 1072, 5216, 5754, 23654	13800, 12850, 19878, 12631, 18643, 71461, 140570
regulation of nucleoside metabolic process	GO:0009118	0.00524887	21	11.3622	555	CRK, TPM1, GDI2, PRKG1, PAFAH1B1, GIT1, SNCA, ARHGAP21, HERC1, EPHA4, AGFG1, PFN1, ARHGDIB, ATP1B3, MTOR, ARHGEF6, ARHGDIA, SMAP1, IQGAP2, PLXNB2, ARRB1	1398, 7168, 2665, 5592, 5048, 28964, 6622, 57584, 8925, 2043, 3267, 5216, 397, 483, 2475, 9459, 396, 60682, 10788, 23654, 408	12928, 22004, 14569, 19091, 18472, 216963, 20617, 71435, 235439, 13838, 15463, 18643, 11857, 11933, 56717, 73341, 192662, 98366, 544963, 140570, 109689
regulation of catabolic process	GO:0009894	0.00531149	32	19.8582	970	IL33, CRK, ITGB1, TPM1, GDI2, PRKG1, APOE, PACSIN3, ZNF207, PAFAH1B1, GIT1, SNCA, ARHGAP21, FYN, CTSC, HERC1, EPHA4, AGFG1, PFN1, ARHGDIB, FLNA, CLU, ATP1B3, MTOR, RAB7A, ARHGEF6, ARHGDIA, SMAP1, IQGAP2, GCLC, PLXNB2, ARRB1	90865, 1398, 3688, 7168, 2665, 5592, 348, 29763, 7756, 5048, 28964, 6622, 57584, 2534, 1075, 8925, 2043, 3267, 5216, 397, 2316, 1191, 483, 2475, 7879, 9459, 396, 60682, 10788, 2729, 23654, 408	77125, 12928, 16412, 22004, 14569, 19091, 11816, 80708, 22680, 18472, 216963, 20617, 71435, 14360, 13032, 235439, 13838, 15463, 18643, 11857, 192176, 12759, 11933, 56717, 19349, 73341, 192662, 98366, 544963, 14629, 140570, 109689
monocarboxylic acid transport	GO:0015718	0.0053166	8	2.6614	130	SLC6A1, APOE, EMB, SLC6A11, ANXA1, SLC16A1, SLC9A3R1, SLC1A4	6529, 348, 133418, 6538, 301, 6566, 9368, 6509	232333, 11816, 13723, 243616, 16952, 20501, 26941, 55963
cell projection assembly	GO:0030031	0.00544779	14	6.42832	314	ITGA6, RAB23, GAP43, ACTR3, RDX, RAB8B, PFN1, FLNA, RALA, MTOR, VCL, ARHGEF6, SLC9A3R1, PPP1R9B	3655, 51715, 2596, 10096, 5962, 51762, 5216, 2316, 5898, 2475, 7414, 9459, 9368, 84687	16403, 19335, 14432, 74117, 19684, 235442, 18643, 192176, 56044, 56717, 22330, 73341, 26941, 217124
glial cell differentiation	GO:0010001	0.00551682	9	3.2551	159	GFAP, GAP43, APOE, LAMB2, CDH2, EPHA4, CLU, VIM, DAG1	2670, 2596, 348, 3913, 1000, 2043, 1191, 7431, 1605	14580, 14432, 11816, 16779, 12558, 13838, 12759, 22352, 13138
endocytic recycling	GO:0032456	0.00552151	3	0.368502	18	EHD1, EPS15, EHD3	10938, 2060, 30845	13660, 13858, 57440
positive regulation of nervous system development	GO:0051962	0.00559876	14	6.44879	315	GFAP, ITGB1, PTPRD, APOE, STK25, PAFAH1B1, ACTR3, FYN, EPHA4, PTK7, ARHGDIA, CAMK1, PLXNB2, PAK3	2670, 3688, 5789, 348, 10494, 5048, 10096, 2534, 2043, 5754, 396, 8536, 23654, 5063	14580, 16412, 19266, 11816, 59041, 18472, 74117, 14360, 13838, 71461, 192662, 52163, 140570, 18481
negative regulation of apoptotic process	GO:0043066	0.0056022	27	15.9889	781	PSME1, BAG3, ITGB1, HSPB1, ITGA6, APOE, ANXA4, CFL1, SNCA, FYN, NES, SRC, ANXA5, ANXA1, TPT1, AAMDC, CTTN, CAV1, CLU, CTNNA1, PAK2, TNFAIP8, APIP, CTH, ARHGDIA, GCLC, ARRB1	5720, 9531, 3688, 3315, 3655, 348, 307, 1072, 6622, 2534, 10763, 6714, 308, 301, 7178, 28971, 2017, 857, 1191, 1495, 5062, 25816, 51074, 1491, 396, 2729, 408	19186, 29810, 16412, 15507, 16403, 11816, 11746, 12631, 20617, 14360, 18008, 20779, 11747, 16952, 22070, 66273, 13043, 12389, 12759, 12385, 224105, 106869, 56369, 107869, 192662, 14629, 109689
filopodium assembly	GO:0046847	0.00567478	5	1.14645	56	ITGA6, GAP43, ACTR3, RALA, PPP1R9B	3655, 2596, 10096, 5898, 84687	16403, 14432, 74117, 56044, 217124
response to extracellular stimulus	GO:0009991	0.00571883	16	7.84091	383	CARTPT, ITGB1, ITGA6, RAB23, APOE, GNAI2, SRC, ASS1, GLUL, CAV1, SLC16A1, MTOR, RAB7A, PSPH, PPP1R9B, SNAP29	9607, 3688, 3655, 51715, 348, 2771, 6714, 445, 2752, 857, 6566, 2475, 7879, 5723, 84687, 9342	27220, 16412, 16403, 19335, 11816, 14678, 20779, 11898, 14645, 12389, 20501, 56717, 19349, 100678, 217124, 67474
cellular response to peptide	GO:1901653	0.00575307	14	6.46926	316	GNG7, CRK, GNG12, GNB2, FYN, SRC, ASS1, EIF4G1, GNB4, SORBS1, MTOR, APRT, MAPK3, GRB2	2788, 1398, 55970, 2783, 2534, 6714, 445, 1981, 59345, 10580, 2475, 353, 5595, 2885	14708, 12928, 14701, 14693, 14360, 20779, 11898, 208643, 14696, 20411, 56717, 11821, 26417, 14784
organic cyclic compound catabolic process	GO:1901361	0.00578145	46	31.5069	1539	CRK, TPM1, RAB23, MYO1C, GDI2, PRKG1, APOE, GNAI2, EHD1, PAFAH1B1, MYH9, GIT1, GNB2, RALB, ALDH1L1, NT5C, RAB27B, ARHGAP21, EEF1A1, ABCA8, RAB8B, ANXA1, HERC1, EPHA4, AGFG1, PFN1, MYH14, ARHGDIB, RAB5B, RALA, EIF4G1, RNH1, ATP1B3, MTOR, MRAS, RAB7A, ARHGEF6, ARHGDIA, MAOA, SMAP1, BLVRB, IQGAP2, EHD3, FAH, PLXNB2, ARRB1	1398, 7168, 51715, 4641, 2665, 5592, 348, 2771, 10938, 5048, 4627, 28964, 2783, 5899, 10840, 30833, 5874, 57584, 1915, 10351, 51762, 301, 8925, 2043, 3267, 5216, 79784, 397, 5869, 5898, 1981, 6050, 483, 2475, 22808, 7879, 9459, 396, 4128, 60682, 645, 10788, 30845, 2184, 23654, 408	12928, 22004, 19335, 17913, 14569, 19091, 11816, 14678, 13660, 18472, 17886, 216963, 14693, 64143, 107747, 50773, 80718, 71435, 13627, 27404, 235442, 16952, 235439, 13838, 15463, 18643, 71960, 11857, 19344, 56044, 208643, 107702, 11933, 56717, 17532, 19349, 73341, 192662, 17161, 98366, 233016, 544963, 57440, 14085, 140570, 109689
positive regulation of catalytic activity	GO:0043085	0.00589225	41	27.3511	1336	PSME1, CARTPT, CRK, TPM1, GDI2, APOE, GNAI2, GIT1, ASPH, MAGI3, SNCA, ARHGAP21, SKP1, SRC, PICALM, HERC1, EPHA4, AGFG1, PFN1, GMFB, ARHGDIB, CAV1, WIPI1, CLU, TLN1, PAK2, ATP1B3, HSPA2, ABI1, ARHGEF6, ARHGDIA, NCSTN, SMAP1, CAMK1, IQGAP2, GOSR2, PLXNB2, MAPK3, PAK3, UACA, ARRB1	5720, 9607, 1398, 7168, 2665, 348, 2771, 28964, 444, 260425, 6622, 57584, 6500, 6714, 8301, 8925, 2043, 3267, 5216, 2764, 397, 857, 55062, 1191, 7094, 5062, 483, 3306, 10006, 9459, 396, 23385, 60682, 8536, 10788, 9570, 23654, 5595, 5063, 55075, 408	19186, 27220, 12928, 22004, 14569, 11816, 14678, 216963, 65973, 99470, 20617, 71435, 21402, 20779, 233489, 235439, 13838, 15463, 18643, 63985, 11857, 12389, 52639, 12759, 21894, 224105, 11933, 15512, 11308, 73341, 192662, 59287, 98366, 52163, 544963, 56494, 140570, 26417, 18481, 72565, 109689
regulation of homeostatic process	GO:0032844	0.00591078	14	6.48973	317	CARTPT, SLC8A1, SCN2B, GPD1L, ASPH, SNCA, SRC, ANXA1, FHL1, SRI, CAV1, SMAP1, GCLC, ARRB1	9607, 6546, 6327, 23171, 444, 6622, 6714, 301, 2273, 6717, 857, 60682, 2729, 408	27220, 20541, 72821, 333433, 65973, 20617, 20779, 16952, 14199, 109552, 12389, 98366, 14629, 109689
cellular response to organic cyclic compound	GO:0071407	0.00591078	14	6.48973	317	SLC8A1, ITGB1, ITGA6, APOE, LGALS1, SNCA, SRC, ANXA1, ASS1, AKAP7, CTNNA1, SLC16A1, ATP1A1, PPP1R9B	6546, 3688, 3655, 348, 3956, 6622, 6714, 301, 445, 9465, 1495, 6566, 476, 84687	20541, 16412, 16403, 11816, 16852, 20617, 20779, 16952, 11898, 432442, 12385, 20501, 11928, 217124
negative regulation of beta-amyloid formation	GO:1902430	0.0059332	2	0.122834	6	APOE, CLU	348, 1191	11816, 12759
negative regulation of protein homooligomerization	GO:0032463	0.0059332	2	0.122834	6	SRC, CLU	6714, 1191	20779, 12759
negative regulation of cellular amide metabolic process	GO:0034249	0.0059332	2	0.122834	6	APOE, CLU	348, 1191	11816, 12759
AMP biosynthetic process	GO:0006167	0.0059332	2	0.122834	6	ADK, APRT	132, 353	11534, 11821
negative regulation of steroid hormone biosynthetic process	GO:0090032	0.0059332	2	0.122834	6	DKK3, ATP1A1	27122, 476	50781, 11928
regulation of beta-amyloid clearance	GO:1900221	0.0059332	2	0.122834	6	APOE, CLU	348, 1191	11816, 12759
extrinsic apoptotic signaling pathway	GO:0097191	0.00596348	11	4.52439	221	IL33, BAG3, ITGA6, ROCK2, FYN, SRC, CTTN, CAV1, CTNNA1, PAK2, GCLC	90865, 9531, 3655, 9475, 2534, 6714, 2017, 857, 1495, 5062, 2729	77125, 29810, 16403, 19878, 14360, 20779, 13043, 12389, 12385, 224105, 14629
positive regulation of calcium ion transport into cytosol	GO:0010524	0.00606242	4	0.737004	36	ASPH, SNCA, SRI, CAV1	444, 6622, 6717, 857	65973, 20617, 109552, 12389
cell-substrate adherens junction assembly	GO:0007045	0.00611843	5	1.16692	57	ROCK2, SRC, SORBS1, GPM6B, FERMT2	9475, 6714, 10580, 2824, 10979	19878, 20779, 20411, 14758, 218952
focal adhesion assembly	GO:0048041	0.00611843	5	1.16692	57	ROCK2, SRC, SORBS1, GPM6B, FERMT2	9475, 6714, 10580, 2824, 10979	19878, 20779, 20411, 14758, 218952
response to peptide	GO:1901652	0.00621448	17	8.61886	421	GNG7, CRK, GNG12, APOE, GNB2, FYN, SRC, ANXA1, ASS1, EIF4G1, GNB4, SORBS1, MTOR, DAG1, APRT, MAPK3, GRB2	2788, 1398, 55970, 348, 2783, 2534, 6714, 301, 445, 1981, 59345, 10580, 2475, 1605, 353, 5595, 2885	14708, 12928, 14701, 11816, 14693, 14360, 20779, 16952, 11898, 208643, 14696, 20411, 56717, 13138, 11821, 26417, 14784
negative regulation of programmed cell death	GO:0043069	0.00638991	27	16.1527	789	PSME1, BAG3, ITGB1, HSPB1, ITGA6, APOE, ANXA4, CFL1, SNCA, FYN, NES, SRC, ANXA5, ANXA1, TPT1, AAMDC, CTTN, CAV1, CLU, CTNNA1, PAK2, TNFAIP8, APIP, CTH, ARHGDIA, GCLC, ARRB1	5720, 9531, 3688, 3315, 3655, 348, 307, 1072, 6622, 2534, 10763, 6714, 308, 301, 7178, 28971, 2017, 857, 1191, 1495, 5062, 25816, 51074, 1491, 396, 2729, 408	19186, 29810, 16412, 15507, 16403, 11816, 11746, 12631, 20617, 14360, 18008, 20779, 11747, 16952, 22070, 66273, 13043, 12389, 12759, 12385, 224105, 106869, 56369, 107869, 192662, 14629, 109689
positive regulation of phosphorylation	GO:0042327	0.00638991	27	16.1527	789	CARTPT, CRK, ITGB1, ITGA6, GNAI2, CDH2, MAGI3, SNCA, ANXA2, MID1, SRC, EPHA4, CAV1, WIPI1, CLU, TLN1, PAK2, MTOR, HSPA2, ABI1, MINK1, CAMK1, GOSR2, MAPK3, GPR37, PAK3, ARRB1	9607, 1398, 3688, 3655, 2771, 1000, 260425, 6622, 302, 4281, 6714, 2043, 857, 55062, 1191, 7094, 5062, 2475, 3306, 10006, 50488, 8536, 9570, 5595, 2861, 5063, 408	27220, 12928, 16412, 16403, 14678, 12558, 99470, 20617, 12306, 17318, 20779, 13838, 12389, 52639, 12759, 21894, 224105, 56717, 15512, 11308, 50932, 52163, 56494, 26417, 14763, 18481, 109689
positive regulation of dendritic spine development	GO:0060999	0.00645823	3	0.388975	19	APOE, CAMK1, PAK3	348, 8536, 5063	11816, 52163, 18481
regulation of secretion	GO:0051046	0.00652131	21	11.5873	566	GLUD1, CARTPT, IL33, RIMS1, SLC6A1, STXBP3, ANXA4, RALB, RAB27B, SNCA, CPLX2, SRC, RAB8B, ANXA1, GLUL, SRI, RALA, SLC16A1, RAB7A, SLC9A3R1, ARRB1	2746, 9607, 90865, 22999, 6529, 6814, 307, 5899, 5874, 6622, 10814, 6714, 51762, 301, 2752, 6717, 5898, 6566, 7879, 9368, 408	14661, 27220, 77125, 116837, 232333, 20912, 11746, 64143, 80718, 20617, 12890, 20779, 235442, 16952, 14645, 109552, 56044, 20501, 19349, 26941, 109689
lamellipodium organization	GO:0097581	0.00658591	5	1.1874	58	ACTR3, MTOR, VCL, ABI1, ARHGEF6	10096, 2475, 7414, 10006, 9459	74117, 56717, 22330, 11308, 73341
negative regulation of protein import into nucleus	GO:0042308	0.00658591	5	1.1874	58	RAB23, EMD, SRI, MTOR, UACA	51715, 2010, 6717, 2475, 55075	19335, 13726, 109552, 56717, 72565
cellular response to nitrogen compound	GO:1901699	0.00669019	19	10.1338	495	GNG7, SLC8A1, CRK, GNG12, GNB2, SNCA, FYN, SRC, ASS1, AKAP7, EIF4G1, GNB4, CTNNA1, SORBS1, MTOR, APRT, PPP1R9B, MAPK3, GRB2	2788, 6546, 1398, 55970, 2783, 6622, 2534, 6714, 445, 9465, 1981, 59345, 1495, 10580, 2475, 353, 84687, 5595, 2885	14708, 20541, 12928, 14701, 14693, 20617, 14360, 20779, 11898, 432442, 208643, 14696, 12385, 20411, 56717, 11821, 217124, 26417, 14784
enzyme linked receptor protein signaling pathway	GO:0007167	0.00671774	32	20.1857	986	SNX6, GNG7, CRK, ITGB1, HSPB1, PTPRD, ITGB5, MYO1C, EPS15L1, DUSP3, RALB, SNCA, FYN, SRC, MYOF, EPHA4, CAV1, RALA, EIF4G1, EPS15, SORBS1, MTOR, ABI1, RAB7A, ARHGEF6, ARHGDIA, NCSTN, CD63, SLC9A3R1, FERMT2, MAPK3, GRB2	58533, 2788, 1398, 3688, 3315, 5789, 3693, 4641, 58513, 1845, 5899, 6622, 2534, 6714, 26509, 2043, 857, 5898, 1981, 2060, 10580, 2475, 10006, 7879, 9459, 396, 23385, 967, 9368, 10979, 5595, 2885	72183, 14708, 12928, 16412, 15507, 19266, 16419, 17913, 13859, 72349, 64143, 20617, 14360, 20779, 226101, 13838, 12389, 56044, 208643, 13858, 20411, 56717, 11308, 19349, 73341, 192662, 59287, 12512, 26941, 218952, 26417, 14784
regulation of calcium ion transport	GO:0051924	0.0067243	9	3.35746	164	SLC8A1, AHNAK, GNAI2, PACSIN3, ASPH, SNCA, SRI, CAV1, S100A1	6546, 79026, 2771, 29763, 444, 6622, 6717, 857, 6271	20541, 66395, 14678, 80708, 65973, 20617, 109552, 12389, 20193
regulation of purine nucleotide metabolic process	GO:1900542	0.00689066	24	13.9212	680	GNG7, CRK, TPM1, GDI2, PRKG1, APOE, GNAI2, PAFAH1B1, GIT1, SNCA, ARHGAP21, HERC1, EPHA4, AGFG1, PFN1, ARHGDIB, ATP1B3, MTOR, ARHGEF6, ARHGDIA, SMAP1, IQGAP2, PLXNB2, ARRB1	2788, 1398, 7168, 2665, 5592, 348, 2771, 5048, 28964, 6622, 57584, 8925, 2043, 3267, 5216, 397, 483, 2475, 9459, 396, 60682, 10788, 23654, 408	14708, 12928, 22004, 14569, 19091, 11816, 14678, 18472, 216963, 20617, 71435, 235439, 13838, 15463, 18643, 11857, 11933, 56717, 73341, 192662, 98366, 544963, 140570, 109689
tube formation	GO:0035148	0.00693839	8	2.78424	136	ENAH, COQ7, ROCK2, CFL1, PFN1, TGM2, PTK7, PLXNB2	55740, 10229, 9475, 1072, 5216, 7052, 5754, 23654	13800, 12850, 19878, 12631, 18643, 21817, 71461, 140570
regulation of receptor-mediated endocytosis	GO:0048259	0.00707785	5	1.20787	59	SRC, PICALM, SMAP1, CD63, ARRB1	6714, 8301, 60682, 967, 408	20779, 233489, 98366, 12512, 109689
cell-cell junction assembly	GO:0007043	0.00709144	6	1.6992	83	ITGB1, TJP1, MYO1C, TLN1, CTNNA1, VCL	3688, 7082, 4641, 7094, 1495, 7414	16412, 21872, 17913, 21894, 12385, 22330
regulation of nucleotide metabolic process	GO:0006140	0.00725975	24	13.9826	683	GNG7, CRK, TPM1, GDI2, PRKG1, APOE, GNAI2, PAFAH1B1, GIT1, SNCA, ARHGAP21, HERC1, EPHA4, AGFG1, PFN1, ARHGDIB, ATP1B3, MTOR, ARHGEF6, ARHGDIA, SMAP1, IQGAP2, PLXNB2, ARRB1	2788, 1398, 7168, 2665, 5592, 348, 2771, 5048, 28964, 6622, 57584, 8925, 2043, 3267, 5216, 397, 483, 2475, 9459, 396, 60682, 10788, 23654, 408	14708, 12928, 22004, 14569, 19091, 11816, 14678, 18472, 216963, 20617, 71435, 235439, 13838, 15463, 18643, 11857, 11933, 56717, 73341, 192662, 98366, 544963, 140570, 109689
synapse organization	GO:0050808	0.00725997	9	3.39841	166	SPOCK2, PTPRD, APOE, LAMB2, PDLIM5, SNCA, SNTA1, CAMK1, PAK3	9806, 5789, 348, 3913, 10611, 6622, 6640, 8536, 5063	94214, 19266, 11816, 16779, 56376, 20617, 20648, 52163, 18481
negative regulation of cell death	GO:0060548	0.00732761	28	17.1149	836	PSME1, BAG3, ITGB1, HSPB1, ITGA6, APOE, ANXA4, CFL1, SNCA, FYN, NES, SRC, ANXA5, ANXA1, TPT1, AAMDC, CTTN, CAV1, CLU, CTNNA1, PAK2, TNFAIP8, APIP, CTH, ARHGDIA, GCLC, GPR37, ARRB1	5720, 9531, 3688, 3315, 3655, 348, 307, 1072, 6622, 2534, 10763, 6714, 308, 301, 7178, 28971, 2017, 857, 1191, 1495, 5062, 25816, 51074, 1491, 396, 2729, 2861, 408	19186, 29810, 16412, 15507, 16403, 11816, 11746, 12631, 20617, 14360, 18008, 20779, 11747, 16952, 22070, 66273, 13043, 12389, 12759, 12385, 224105, 106869, 56369, 107869, 192662, 14629, 14763, 109689
negative regulation of transcription factor import into nucleus	GO:0042992	0.00735816	4	0.777949	38	RAB23, SRI, MTOR, UACA	51715, 6717, 2475, 55075	19335, 109552, 56717, 72565
regulation of intracellular transport	GO:0032386	0.00742819	16	8.0661	394	SLC8A1, RAB23, MYO1C, EMD, EHD1, ASPH, SNCA, SRC, SRI, FLNA, CAV1, PPP1R12A, MTOR, CAMK1, MAPK3, UACA	6546, 51715, 4641, 2010, 10938, 444, 6622, 6714, 6717, 2316, 857, 4659, 2475, 8536, 5595, 55075	20541, 19335, 17913, 13726, 13660, 65973, 20617, 20779, 109552, 192176, 12389, 17931, 56717, 52163, 26417, 72565
protein phosphorylation	GO:0006468	0.00745161	42	28.5794	1396	SNX6, CARTPT, CRK, ITGB1, HSPB1, PDCD4, PRKG1, APOE, GNAI2, ROCK2, DUSP3, STK25, CPNE3, TWF1, GPD1L, CFL1, MAGI3, SNCA, FYN, ANXA2, SRC, EPHA4, GMFB, CAV1, WIPI1, CLU, TLN1, PAK2, MTOR, HSPA2, ABI1, PTK7, MINK1, CAMK1, SLC9A3R1, PPP1R9B, GOSR2, PLXNB2, MAPK3, PRDX4, PAK3, ARRB1	58533, 9607, 1398, 3688, 3315, 27250, 5592, 348, 2771, 9475, 1845, 10494, 8895, 5756, 23171, 1072, 260425, 6622, 2534, 302, 6714, 2043, 2764, 857, 55062, 1191, 7094, 5062, 2475, 3306, 10006, 5754, 50488, 8536, 9368, 84687, 9570, 23654, 5595, 10549, 5063, 408	72183, 27220, 12928, 16412, 15507, 18569, 19091, 11816, 14678, 19878, 72349, 59041, 70568, 19230, 333433, 12631, 99470, 20617, 14360, 12306, 20779, 13838, 63985, 12389, 52639, 12759, 21894, 224105, 56717, 15512, 11308, 71461, 50932, 52163, 26941, 217124, 56494, 140570, 26417, 53381, 18481, 109689
regulation of cell shape	GO:0008360	0.00746106	7	2.25196	110	PARVA, MYH9, FYN, MYH14, CORO1A, FERMT2, PLXNB2	55742, 4627, 2534, 79784, 11151, 10979, 23654	57342, 17886, 14360, 71960, 12721, 218952, 140570
Rho protein signal transduction	GO:0007266	0.00747477	11	4.66769	228	CRK, APOE, PAFAH1B1, CFL1, EPHA4, ARHGDIB, MTOR, ARHGEF6, ARHGDIA, PLXNB2, ARRB1	1398, 348, 5048, 1072, 2043, 397, 2475, 9459, 396, 23654, 408	12928, 11816, 18472, 12631, 13838, 11857, 56717, 73341, 192662, 140570, 109689
regulation of anoikis	GO:2000209	0.00748379	3	0.409447	20	ITGB1, SRC, CAV1	3688, 6714, 857	16412, 20779, 12389
membrane assembly	GO:0071709	0.00748379	3	0.409447	20	PTPRD, ANXA2, CAV1	5789, 302, 857	19266, 12306, 12389
cell communication by electrical coupling involved in cardiac conduction	GO:0086064	0.00748379	3	0.409447	20	SLC8A1, SRI, ATP1A1	6546, 6717, 476	20541, 109552, 11928
vascular endothelial growth factor signaling pathway	GO:0038084	0.00748379	3	0.409447	20	HSPB1, MYO1C, CD63	3315, 4641, 967	15507, 17913, 12512
chloride transmembrane transport	GO:1902476	0.00750892	6	1.71968	84	TTYH3, CLIC4, CLIC6, FXYD1, SLC12A9, SLC1A4	80727, 25932, 54102, 5348, 56996, 6509	78339, 29876, 209195, 56188, 83704, 55963
calcium ion transport	GO:0006816	0.00768759	14	6.69446	327	SLC8A1, AHNAK, GNAI2, PACSIN3, ASPH, SNCA, FYN, ANXA6, TPT1, SRI, SLC3A2, CAV1, S100A1, CORO1A	6546, 79026, 2771, 29763, 444, 6622, 2534, 309, 7178, 6717, 6520, 857, 6271, 11151	20541, 66395, 14678, 80708, 65973, 20617, 14360, 11749, 22070, 109552, 17254, 12389, 20193, 12721
inorganic cation transmembrane transport	GO:0098662	0.00772108	19	10.2771	502	SLC8A1, AHNAK, SCN2B, COX4I2, GPD1L, UTRN, ASPH, SNTA1, FHL1, AKAP7, SRI, SLC3A2, ATOX1, SCN7A, S100A1, ATP1B3, ATP1A1, FXYD1, SLC9A3R1	6546, 79026, 6327, 84701, 23171, 7402, 444, 6640, 2273, 9465, 6717, 6520, 475, 6332, 6271, 483, 476, 5348, 9368	20541, 66395, 72821, 84682, 333433, 22288, 65973, 20648, 14199, 432442, 109552, 17254, 11927, 20272, 20193, 11933, 11928, 56188, 26941
negative regulation of molecular function	GO:0044092	0.00781408	30	18.7936	918	PSME1, SNX6, HSPB1, PDCD4, APOE, GNAI2, ANXA4, DUSP3, SNCA, ANXA2, NES, SRC, ANXA5, PICALM, ANXA1, SRI, GMFB, FLNA, CAV1, PPP1R2, PPP1R12A, PAK2, RNH1, TNFAIP8, ANXA3, IQGAP2, SLC9A3R1, PPP1R9B, MAPK3, ARRB1	5720, 58533, 3315, 27250, 348, 2771, 307, 1845, 6622, 302, 10763, 6714, 308, 8301, 301, 6717, 2764, 2316, 857, 5504, 4659, 5062, 6050, 25816, 306, 10788, 9368, 84687, 5595, 408	19186, 72183, 15507, 18569, 11816, 14678, 11746, 72349, 20617, 12306, 18008, 20779, 11747, 233489, 16952, 109552, 63985, 192176, 12389, 66849, 17931, 224105, 107702, 106869, 11745, 544963, 26941, 217124, 26417, 109689
regulation of cellular protein metabolic process	GO:0032268	0.00792698	52	37.2187	1818	FBXO2, PSME1, SNX6, CARTPT, IL33, CRK, ITGB1, HSPB1, PDCD4, RAB23, APOE, GNAI2, PACSIN3, DUSP3, ZNF207, TWF1, GPD1L, ASPH, MAGI3, SNCA, SKP1, ANXA2, SRC, SNTA1, CTSC, NXN, PICALM, EPHA4, GMFB, CAV1, EIF4G1, WIPI1, CLU, TLN1, PAK2, MTOR, HRSP12, TNFAIP8, HSPA2, ABI1, TOLLIP, CAMK1, SLC9A3R1, QKI, PPP1R9B, GOSR2, GCLC, PLXNB2, MAPK3, PAK3, UACA, ARRB1	26232, 5720, 58533, 9607, 90865, 1398, 3688, 3315, 27250, 51715, 348, 2771, 29763, 1845, 7756, 5756, 23171, 444, 260425, 6622, 6500, 302, 6714, 6640, 1075, 64359, 8301, 2043, 2764, 857, 1981, 55062, 1191, 7094, 5062, 2475, 10247, 25816, 3306, 10006, 54472, 8536, 9368, 9444, 84687, 9570, 2729, 23654, 5595, 5063, 55075, 408	230904, 19186, 72183, 27220, 77125, 12928, 16412, 15507, 18569, 19335, 11816, 14678, 80708, 72349, 22680, 19230, 333433, 65973, 99470, 20617, 21402, 12306, 20779, 20648, 13032, 18230, 233489, 13838, 63985, 12389, 208643, 52639, 12759, 21894, 224105, 56717, 15473, 106869, 15512, 11308, 54473, 52163, 26941, 19317, 217124, 56494, 14629, 140570, 26417, 18481, 72565, 109689
regulation of cellular catabolic process	GO:0031329	0.00805381	29	18.0361	881	IL33, CRK, TPM1, GDI2, PRKG1, APOE, PACSIN3, ZNF207, PAFAH1B1, GIT1, SNCA, ARHGAP21, CTSC, HERC1, EPHA4, AGFG1, PFN1, ARHGDIB, CLU, ATP1B3, MTOR, RAB7A, ARHGEF6, ARHGDIA, SMAP1, IQGAP2, GCLC, PLXNB2, ARRB1	90865, 1398, 7168, 2665, 5592, 348, 29763, 7756, 5048, 28964, 6622, 57584, 1075, 8925, 2043, 3267, 5216, 397, 1191, 483, 2475, 7879, 9459, 396, 60682, 10788, 2729, 23654, 408	77125, 12928, 22004, 14569, 19091, 11816, 80708, 22680, 18472, 216963, 20617, 71435, 13032, 235439, 13838, 15463, 18643, 11857, 12759, 11933, 56717, 19349, 73341, 192662, 98366, 544963, 14629, 140570, 109689
microtubule polymerization	GO:0046785	0.00806934	4	0.798421	39	MAPRE1, STMN1, SNCA, CLIP1	22919, 3925, 6622, 6249	13589, 16765, 20617, 56430
protein localization to cell surface	GO:0034394	0.00806934	4	0.798421	39	GPD1L, FLNA, VCL, GPM6B	23171, 2316, 7414, 2824	333433, 192176, 22330, 14758
cell communication involved in cardiac conduction	GO:0086065	0.00806934	4	0.798421	39	SLC8A1, SRI, CXADR, ATP1A1	6546, 6717, 1525, 476	20541, 109552, 13052, 11928
muscle filament sliding	GO:0030049	0.00806934	4	0.798421	39	TPM1, TPM3, VIM, TPM4	7168, 7170, 7431, 7171	22004, 59069, 22352, 326618
regulation of actin filament depolymerization	GO:0030834	0.00806934	4	0.798421	39	DSTN, TWF1, CFL1, RDX	11034, 5756, 1072, 5962	56431, 19230, 12631, 19684
actin-myosin filament sliding	GO:0033275	0.00806934	4	0.798421	39	TPM1, TPM3, VIM, TPM4	7168, 7170, 7431, 7171	22004, 59069, 22352, 326618
phagolysosome assembly	GO:0001845	0.00819225	2	0.143306	7	CORO1A, RAB7A	11151, 7879	12721, 19349
regulation of cardiac muscle cell membrane potential	GO:0086036	0.00819225	2	0.143306	7	FXYD1, EHD3	5348, 30845	56188, 57440
microvillus assembly	GO:0030033	0.00819225	2	0.143306	7	RDX, SLC9A3R1	5962, 9368	19684, 26941
regulation of glucocorticoid biosynthetic process	GO:0031946	0.00819225	2	0.143306	7	DKK3, ATP1A1	27122, 476	50781, 11928
beta-amyloid clearance	GO:0097242	0.00819225	2	0.143306	7	APOE, CLU	348, 1191	11816, 12759
cellular amine metabolic process	GO:0044106	0.00829989	10	4.09447	200	PSME1, PAFAH1B1, SNCA, DBI, FABP5, LPCAT3, APIP, MAOA, GPR37, SAT2	5720, 5048, 6622, 1622, 2171, 10162, 51074, 4128, 2861, 112483	19186, 18472, 20617, 13167, 16592, 14792, 56369, 17161, 14763, 69215
negative regulation of steroid biosynthetic process	GO:0010894	0.00860001	3	0.429919	21	APOE, DKK3, ATP1A1	348, 27122, 476	11816, 50781, 11928
positive regulation of protein complex disassembly	GO:0043243	0.00860001	3	0.429919	21	DSTN, CFL1, NES	11034, 1072, 10763	56431, 12631, 18008
inclusion body assembly	GO:0070841	0.00860001	3	0.429919	21	APOE, CLU, HSPA2	348, 1191, 3306	11816, 12759, 15512
regulation of cation channel activity	GO:2001257	0.00870669	5	1.26929	62	AHNAK, ASPH, AKAP7, SRI, S100A1	79026, 444, 9465, 6717, 6271	66395, 65973, 432442, 109552, 20193
regulation of transferase activity	GO:0051338	0.00880038	28	17.3605	848	PSME1, SNX6, CARTPT, CRK, HSPB1, PDCD4, APOE, GNAI2, DUSP3, MAGI3, SNCA, SKP1, SRC, EPHA4, GMFB, CAV1, WIPI1, CLU, TLN1, PAK2, MTOR, HSPA2, ABI1, CAMK1, SLC9A3R1, GOSR2, MAPK3, PAK3	5720, 58533, 9607, 1398, 3315, 27250, 348, 2771, 1845, 260425, 6622, 6500, 6714, 2043, 2764, 857, 55062, 1191, 7094, 5062, 2475, 3306, 10006, 8536, 9368, 9570, 5595, 5063	19186, 72183, 27220, 12928, 15507, 18569, 11816, 14678, 72349, 99470, 20617, 21402, 20779, 13838, 63985, 12389, 52639, 12759, 21894, 224105, 56717, 15512, 11308, 52163, 26941, 56494, 26417, 18481
purine nucleobase metabolic process	GO:0006144	0.00882413	4	0.818894	40	PFAS, NT5C, ADK, APRT	5198, 30833, 132, 353	237823, 50773, 11534, 11821
protein complex disassembly	GO:0043241	0.0088695	10	4.13541	202	DSTN, STMN1, TWF1, CFL1, ASPH, MID1, NES, RDX, SBDS, HRSP12	11034, 3925, 5756, 1072, 444, 4281, 10763, 5962, 51119, 10247	56431, 16765, 19230, 12631, 65973, 17318, 18008, 19684, 66711, 15473
organic anion transport	GO:0015711	0.00887655	15	7.51335	367	RIMS1, SLC6A1, SLC1A3, APOE, EMB, NPC2, SNCA, SLC7A8, SLC6A11, ANXA1, SLC3A2, SLC16A1, SLC9A3R1, SLC1A4, SLC7A5	22999, 6529, 6507, 348, 133418, 10577, 6622, 23428, 6538, 301, 6520, 6566, 9368, 6509, 8140	116837, 232333, 20512, 11816, 13723, 67963, 20617, 50934, 243616, 16952, 17254, 20501, 26941, 55963, 20539
regulation of purine nucleotide catabolic process	GO:0033121	0.00895861	20	11.1779	546	CRK, TPM1, GDI2, PRKG1, PAFAH1B1, GIT1, ARHGAP21, HERC1, EPHA4, AGFG1, PFN1, ARHGDIB, ATP1B3, MTOR, ARHGEF6, ARHGDIA, SMAP1, IQGAP2, PLXNB2, ARRB1	1398, 7168, 2665, 5592, 5048, 28964, 57584, 8925, 2043, 3267, 5216, 397, 483, 2475, 9459, 396, 60682, 10788, 23654, 408	12928, 22004, 14569, 19091, 18472, 216963, 71435, 235439, 13838, 15463, 18643, 11857, 11933, 56717, 73341, 192662, 98366, 544963, 140570, 109689
negative regulation of cell motility	GO:2000146	0.00906409	9	3.52124	172	IL33, TPM1, APOE, CLIC4, CTNNA1, VCL, DAG1, ARHGDIA, SLC9A3R1	90865, 7168, 348, 25932, 1495, 7414, 1605, 396, 9368	77125, 22004, 11816, 29876, 12385, 22330, 13138, 192662, 26941
regulation of nucleotide catabolic process	GO:0030811	0.00912937	20	11.1984	547	CRK, TPM1, GDI2, PRKG1, PAFAH1B1, GIT1, ARHGAP21, HERC1, EPHA4, AGFG1, PFN1, ARHGDIB, ATP1B3, MTOR, ARHGEF6, ARHGDIA, SMAP1, IQGAP2, PLXNB2, ARRB1	1398, 7168, 2665, 5592, 5048, 28964, 57584, 8925, 2043, 3267, 5216, 397, 483, 2475, 9459, 396, 60682, 10788, 23654, 408	12928, 22004, 14569, 19091, 18472, 216963, 71435, 235439, 13838, 15463, 18643, 11857, 11933, 56717, 73341, 192662, 98366, 544963, 140570, 109689
anatomical structure formation involved in morphogenesis	GO:0048646	0.00927267	32	20.6566	1009	ENAH, COQ7, PARVA, ITGB1, TPM1, HSPB1, RAB23, TJP1, ITGB5, ROCK2, EHD1, PAFAH1B1, MYH9, COL5A1, CFL1, ANXA2, CLIC4, RAB8B, HERC1, ERAP1, PFN1, TGM2, FLNA, CAV1, RNH1, ABI1, PLCD1, PTK7, ANXA3, PLXNB2, GRB2, DDAH1	55740, 10229, 55742, 3688, 7168, 3315, 51715, 7082, 3693, 9475, 10938, 5048, 4627, 1289, 1072, 302, 25932, 51762, 8925, 51752, 5216, 7052, 2316, 857, 6050, 10006, 5333, 5754, 306, 23654, 2885, 23576	13800, 12850, 57342, 16412, 22004, 15507, 19335, 21872, 16419, 19878, 13660, 18472, 17886, 12831, 12631, 12306, 29876, 235442, 235439, 80898, 18643, 21817, 192176, 12389, 107702, 11308, 18799, 71461, 11745, 140570, 14784, 69219
microtubule-based process	GO:0007017	0.00941378	19	10.4818	512	MAPRE1, ROCK2, ZNF207, PAFAH1B1, ACTR3, MYH9, STMN1, SNCA, ARHGAP21, MID1, TACC1, CLIP1, FLNA, PPP1R12A, SLC16A1, SBDS, DAG1, TPPP3, MAP1A	22919, 9475, 7756, 5048, 10096, 4627, 3925, 6622, 57584, 4281, 6867, 6249, 2316, 4659, 6566, 51119, 1605, 51673, 4130	13589, 19878, 22680, 18472, 74117, 17886, 16765, 20617, 71435, 17318, 320165, 56430, 192176, 17931, 20501, 66711, 13138, 67971, 17754
muscle cell differentiation	GO:0042692	0.00960329	13	6.18265	302	SLC8A1, ITGB1, TPM1, CDH2, EHD1, MYH9, PTBP1, LGALS1, CXADR, CTNNA1, MTOR, CAMK1, QKI	6546, 3688, 7168, 1000, 10938, 4627, 5725, 3956, 1525, 1495, 2475, 8536, 9444	20541, 16412, 22004, 12558, 13660, 17886, 19205, 16852, 13052, 12385, 56717, 52163, 19317
nitrogen compound transport	GO:0071705	0.00966422	24	14.3306	700	GLUD1, CARTPT, RIMS1, SLC6A1, SLC1A3, MYO1C, SNCA, SLC7A8, SLC6A11, RAB8B, ANXA1, AGFG1, GLUL, SRI, SLC3A2, SLC14A1, SLC16A1, GPM6B, SLC9A3R1, SLC1A4, QKI, SLC7A5, UACA, ARRB1	2746, 9607, 22999, 6529, 6507, 4641, 6622, 23428, 6538, 51762, 301, 3267, 2752, 6717, 6520, 6563, 6566, 2824, 9368, 6509, 9444, 8140, 55075, 408	14661, 27220, 116837, 232333, 20512, 17913, 20617, 50934, 243616, 235442, 16952, 15463, 14645, 109552, 17254, 108052, 20501, 14758, 26941, 55963, 19317, 20539, 72565, 109689
[truncated: 9 more rows]

## Sheet: cellular components
GO-Term	GO-Term id	P-value	# Genes (observed)	# Genes (expected)	# Genes (total)	List of observed genes	Gene ids	Original gene ids
[truncated: 170 more rows]

## Sheet: overrepresented tissues
Tissue	Tissue id	P-value	# Genes (observed)	# Genes (expected)	# Genes (total)	List of observed genes	Gene ids	Original gene ids
[truncated: 455 more rows]
