# Supplementary material for: The Proteome of Native Adult Müller Glial Cells From Murine Retina
Source: Mol Cell Proteomics. 2015 Aug 31;15(2):462–80. doi: 10.1074/mcp.M115.052183 (PMC4739667; doi:10.1074/mcp.M115.052183)
Supplement: Supplemental Data [file supp_M115.052183_mcp.M115.052183-6.xls]

## Sheet: molecular functions
GO-Term	GO-Term id	P-value	# Genes (observed)	# Genes (expected)	# Genes (total)	List of observed genes	Gene ids	Original gene ids
substrate-specific transmembrane transporter activity	GO:0022891	1.10546e-07	19	4.61796	841	GPM6A, TTYH1, SLC14A1, ATP1A1, FXYD1, SLC6A1, PIEZO1, SLC7A8, SLC6A11, SLC1A3, CYB5A, SLC15A2, MAGT1, SLC7A5, SLC16A1, ATP1B3, SLC13A5, COX4I2, ATP2B4	2823, 57348, 6563, 476, 5348, 6529, 9780, 23428, 6538, 6507, 1528, 6565, 84061, 8140, 6566, 483, 284111, 84701, 493	234267, 57776, 108052, 11928, 56188, 232333, 234839, 50934, 243616, 20512, 109672, 57738, 67075, 20539, 20501, 11933, 237831, 84682, 381290
ion transmembrane transporter activity	GO:0015075	1.85291e-07	18	4.28301	780	GPM6A, TTYH1, ATP1A1, FXYD1, SLC6A1, PIEZO1, SLC7A8, SLC6A11, SLC1A3, CYB5A, SLC15A2, MAGT1, SLC7A5, SLC16A1, ATP1B3, SLC13A5, COX4I2, ATP2B4	2823, 57348, 476, 5348, 6529, 9780, 23428, 6538, 6507, 1528, 6565, 84061, 8140, 6566, 483, 284111, 84701, 493	234267, 57776, 11928, 56188, 232333, 234839, 50934, 243616, 20512, 109672, 57738, 67075, 20539, 20501, 11933, 237831, 84682, 381290
transporter activity	GO:0005215	3.22243e-07	22	6.5563	1194	GPM6A, TTYH1, SLC14A1, SYNPR, ATP1A1, FXYD1, SLC6A1, PIEZO1, SLC7A8, RLBP1, SLC6A11, SLC1A3, SYPL1, CYB5A, SLC15A2, MAGT1, SLC7A5, SLC16A1, ATP1B3, SLC13A5, COX4I2, ATP2B4	2823, 57348, 6563, 132204, 476, 5348, 6529, 9780, 23428, 6017, 6538, 6507, 6856, 1528, 6565, 84061, 8140, 6566, 483, 284111, 84701, 493	234267, 57776, 108052, 72003, 11928, 56188, 232333, 234839, 50934, 19771, 243616, 20512, 19027, 109672, 57738, 67075, 20539, 20501, 11933, 237831, 84682, 381290
transmembrane transporter activity	GO:0022857	4.49712e-07	19	5.05725	921	GPM6A, TTYH1, SLC14A1, ATP1A1, FXYD1, SLC6A1, PIEZO1, SLC7A8, SLC6A11, SLC1A3, CYB5A, SLC15A2, MAGT1, SLC7A5, SLC16A1, ATP1B3, SLC13A5, COX4I2, ATP2B4	2823, 57348, 6563, 476, 5348, 6529, 9780, 23428, 6538, 6507, 1528, 6565, 84061, 8140, 6566, 483, 284111, 84701, 493	234267, 57776, 108052, 11928, 56188, 232333, 234839, 50934, 243616, 20512, 109672, 57738, 67075, 20539, 20501, 11933, 237831, 84682, 381290
cation transmembrane transporter activity	GO:0008324	7.84704e-07	15	3.27815	597	GPM6A, TTYH1, ATP1A1, SLC6A1, PIEZO1, SLC7A8, SLC6A11, SLC1A3, CYB5A, SLC15A2, MAGT1, ATP1B3, SLC13A5, COX4I2, ATP2B4	2823, 57348, 476, 6529, 9780, 23428, 6538, 6507, 1528, 6565, 84061, 483, 284111, 84701, 493	234267, 57776, 11928, 232333, 234839, 50934, 243616, 20512, 109672, 57738, 67075, 11933, 237831, 84682, 381290
substrate-specific transporter activity	GO:0022892	1.04852e-06	19	5.34827	974	GPM6A, TTYH1, SLC14A1, ATP1A1, FXYD1, SLC6A1, PIEZO1, SLC7A8, SLC6A11, SLC1A3, CYB5A, SLC15A2, MAGT1, SLC7A5, SLC16A1, ATP1B3, SLC13A5, COX4I2, ATP2B4	2823, 57348, 6563, 476, 5348, 6529, 9780, 23428, 6538, 6507, 1528, 6565, 84061, 8140, 6566, 483, 284111, 84701, 493	234267, 57776, 108052, 11928, 56188, 232333, 234839, 50934, 243616, 20512, 109672, 57738, 67075, 20539, 20501, 11933, 237831, 84682, 381290
carboxylic acid transmembrane transporter activity	GO:0046943	1.24783e-06	7	0.549104	100	SLC6A1, SLC7A8, SLC6A11, SLC1A3, SLC7A5, SLC16A1, SLC13A5	6529, 23428, 6538, 6507, 8140, 6566, 284111	232333, 50934, 243616, 20512, 20539, 20501, 237831
organic acid transmembrane transporter activity	GO:0005342	1.52416e-06	7	0.565577	103	SLC6A1, SLC7A8, SLC6A11, SLC1A3, SLC7A5, SLC16A1, SLC13A5	6529, 23428, 6538, 6507, 8140, 6566, 284111	232333, 50934, 243616, 20512, 20539, 20501, 237831
cell adhesion molecule binding	GO:0050839	3.09812e-06	8	0.895039	163	FGG, VCL, ITGB1, CTNNA1, ITGB5, PPAP2B, FGB, MSN	2266, 7414, 3688, 1495, 3693, 8613, 2244, 4478	99571, 22330, 16412, 12385, 16419, 67916, 110135, 17698
organic anion transmembrane transporter activity	GO:0008514	6.85367e-06	7	0.708344	129	SLC6A1, SLC7A8, SLC6A11, SLC1A3, SLC7A5, SLC16A1, SLC13A5	6529, 23428, 6538, 6507, 8140, 6566, 284111	232333, 50934, 243616, 20512, 20539, 20501, 237831
anion transmembrane transporter activity	GO:0008509	7.33742e-06	9	1.33432	243	TTYH1, FXYD1, SLC6A1, SLC7A8, SLC6A11, SLC1A3, SLC7A5, SLC16A1, SLC13A5	57348, 5348, 6529, 23428, 6538, 6507, 8140, 6566, 284111	57776, 56188, 232333, 50934, 243616, 20512, 20539, 20501, 237831
inorganic cation transmembrane transporter activity	GO:0022890	1.22497e-05	12	2.64668	482	GPM6A, TTYH1, ATP1A1, SLC6A1, SLC6A11, SLC1A3, CYB5A, MAGT1, ATP1B3, SLC13A5, COX4I2, ATP2B4	2823, 57348, 476, 6529, 6538, 6507, 1528, 84061, 483, 284111, 84701, 493	234267, 57776, 11928, 232333, 243616, 20512, 109672, 67075, 11933, 237831, 84682, 381290
organic acid:sodium symporter activity	GO:0005343	1.57007e-05	4	0.153749	28	SLC6A1, SLC6A11, SLC1A3, SLC13A5	6529, 6538, 6507, 284111	232333, 243616, 20512, 237831
amino acid transmembrane transporter activity	GO:0015171	2.83332e-05	5	0.356917	65	SLC6A1, SLC7A8, SLC6A11, SLC1A3, SLC7A5	6529, 23428, 6538, 6507, 8140	232333, 50934, 243616, 20512, 20539
active transmembrane transporter activity	GO:0022804	4.32759e-05	9	1.66928	304	ATP1A1, SLC6A1, SLC6A11, SLC1A3, SLC15A2, SLC16A1, ATP1B3, SLC13A5, ATP2B4	476, 6529, 6538, 6507, 6565, 6566, 483, 284111, 493	11928, 232333, 243616, 20512, 57738, 20501, 11933, 237831, 381290
metal ion transmembrane transporter activity	GO:0046873	5.86632e-05	10	2.16347	394	GPM6A, TTYH1, ATP1A1, SLC6A1, SLC6A11, SLC1A3, MAGT1, ATP1B3, SLC13A5, ATP2B4	2823, 57348, 476, 6529, 6538, 6507, 84061, 483, 284111, 493	234267, 57776, 11928, 232333, 243616, 20512, 67075, 11933, 237831, 381290
sodium ion transmembrane transporter activity	GO:0015081	6.40533e-05	6	0.68638	125	ATP1A1, SLC6A1, SLC6A11, SLC1A3, ATP1B3, SLC13A5	476, 6529, 6538, 6507, 483, 284111	11928, 232333, 243616, 20512, 11933, 237831
symporter activity	GO:0015293	7.6329e-05	6	0.708344	129	SLC6A1, SLC6A11, SLC1A3, SLC15A2, SLC16A1, SLC13A5	6529, 6538, 6507, 6565, 6566, 284111	232333, 243616, 20512, 57738, 20501, 237831
solute:cation symporter activity	GO:0015294	8.20415e-05	5	0.444774	81	SLC6A1, SLC6A11, SLC1A3, SLC15A2, SLC13A5	6529, 6538, 6507, 6565, 284111	232333, 243616, 20512, 57738, 237831
anion:cation symporter activity	GO:0015296	0.000137228	4	0.26357	48	SLC6A1, SLC6A11, SLC1A3, SLC13A5	6529, 6538, 6507, 284111	232333, 243616, 20512, 237831
solute:sodium symporter activity	GO:0015370	0.000148802	4	0.269061	49	SLC6A1, SLC6A11, SLC1A3, SLC13A5	6529, 6538, 6507, 284111	232333, 243616, 20512, 237831
phospholipase A2 inhibitor activity	GO:0019834	0.000177563	2	0.0219642	4	ANXA3, ANXA1	306, 301	11745, 16952
gamma-aminobutyric acid:sodium symporter activity	GO:0005332	0.000177563	2	0.0219642	4	SLC6A1, SLC6A11	6529, 6538	232333, 243616
actin binding	GO:0003779	0.000240112	9	2.09209	381	VCL, PARVA, DAG1, ITGB1, TMOD2, SSH2, CTNNA1, RDX, MSN	7414, 55742, 1605, 3688, 29767, 85464, 1495, 5962, 4478	22330, 57342, 13138, 16412, 50876, 237860, 12385, 19684, 17698
gamma-aminobutyric acid transmembrane transporter activity	GO:0015185	0.000294878	2	0.0274552	5	SLC6A1, SLC6A11	6529, 6538	232333, 243616
monovalent inorganic cation transmembrane transporter activity	GO:0015077	0.00045546	8	1.81204	330	ATP1A1, SLC6A1, SLC6A11, SLC1A3, CYB5A, ATP1B3, SLC13A5, COX4I2	476, 6529, 6538, 6507, 1528, 483, 284111, 84701	11928, 232333, 243616, 20512, 109672, 11933, 237831, 84682
laminin binding	GO:0043236	0.000527	3	0.15924	29	BCAM, DAG1, ITGB1	4059, 1605, 3688	57278, 13138, 16412
monocarboxylic acid transmembrane transporter activity	GO:0008028	0.000583239	3	0.164731	30	SLC6A1, SLC6A11, SLC16A1	6529, 6538, 6566	232333, 243616, 20501
ATPase activity, coupled to transmembrane movement of ions, phosphorylative mechanism	GO:0015662	0.000583239	3	0.164731	30	ATP1A1, ATP1B3, ATP2B4	476, 483, 493	11928, 11933, 381290
secondary active transmembrane transporter activity	GO:0015291	0.000603386	6	1.03781	189	SLC6A1, SLC6A11, SLC1A3, SLC15A2, SLC16A1, SLC13A5	6529, 6538, 6507, 6565, 6566, 284111	232333, 243616, 20512, 57738, 20501, 237831
dystroglycan binding	GO:0002162	0.000614807	2	0.0384373	7	VCL, DAG1	7414, 1605	22330, 13138
sodium:potassium-exchanging ATPase activity	GO:0005391	0.000816797	2	0.0439283	8	ATP1A1, ATP1B3	476, 483	11928, 11933
glycoprotein binding	GO:0001948	0.000976162	4	0.439283	80	VCL, VIM, DAG1, ITGB1	7414, 7431, 1605, 3688	22330, 22352, 13138, 16412
toxin transporter activity	GO:0019534	0.00104639	2	0.0494193	9	SLC7A8, SLC15A2	23428, 6565	50934, 57738
amide transmembrane transporter activity	GO:0042887	0.00130328	2	0.0549104	10	SLC14A1, SLC15A2	6563, 6565	108052, 57738
sodium:amino acid symporter activity	GO:0005283	0.00130328	2	0.0549104	10	SLC6A1, SLC6A11	6529, 6538	232333, 243616
sodium:dicarboxylate symporter activity	GO:0017153	0.00130328	2	0.0549104	10	SLC1A3, SLC13A5	6507, 284111	20512, 237831
glutamate binding	GO:0016595	0.00130328	2	0.0549104	10	GLUL, SLC1A3	2752, 6507	14645, 20512
L-amino acid transmembrane transporter activity	GO:0015179	0.00146608	3	0.225133	41	SLC7A8, SLC1A3, SLC7A5	23428, 6507, 8140	50934, 20512, 20539
vinculin binding	GO:0017166	0.00158716	2	0.0604014	11	DAG1, CTNNA1	1605, 1495	13138, 12385
potassium-transporting ATPase activity	GO:0008556	0.00158716	2	0.0604014	11	ATP1A1, ATP1B3	476, 483	11928, 11933
cation:amino acid symporter activity	GO:0005416	0.00189812	2	0.0658925	12	SLC6A1, SLC6A11	6529, 6538	232333, 243616
structural molecule activity	GO:0005198	0.00198398	10	3.38248	616	FGG, VCL, VIM, DAG1, AHNAK, CTNNA1, MOSPD2, ANXA1, FGB, MSN	2266, 7414, 7431, 1605, 79026, 1495, 158747, 301, 2244, 4478	99571, 22330, 22352, 13138, 66395, 12385, 76763, 16952, 110135, 17698
phospholipase inhibitor activity	GO:0004859	0.00223524	2	0.0713835	13	ANXA3, ANXA1	306, 301	11745, 16952
extracellular matrix binding	GO:0050840	0.00231379	3	0.26357	48	BCAM, DAG1, ITGB1	4059, 1605, 3688	57278, 13138, 16412
cytoskeletal protein binding	GO:0008092	0.00289663	11	4.17319	760	VCL, PARVA, DAG1, ATP1A1, ITGB1, TMOD2, SSH2, MAPRE1, CTNNA1, RDX, MSN	7414, 55742, 1605, 476, 3688, 29767, 85464, 22919, 1495, 5962, 4478	22330, 57342, 13138, 11928, 16412, 50876, 237860, 13589, 12385, 19684, 17698
translation elongation factor activity	GO:0003746	0.00430704	2	0.0988387	18	EEF1B2, EEF1A1	1933, 1915	55949, 13627
lipase inhibitor activity	GO:0055102	0.00430704	2	0.0988387	18	ANXA3, ANXA1	306, 301	11745, 16952
chaperone binding	GO:0051087	0.00457467	3	0.334953	61	ATP1A1, ALB, FGB	476, 213, 2244	11928, 11657, 110135
neurotransmitter:sodium symporter activity	GO:0005328	0.00479663	2	0.10433	19	SLC6A1, SLC6A11	6529, 6538	232333, 243616
cation-transporting ATPase activity	GO:0019829	0.00523377	3	0.351426	64	ATP1A1, ATP1B3, ATP2B4	476, 483, 493	11928, 11933, 381290
alpha-actinin binding	GO:0051393	0.00531065	2	0.109821	20	DAG1, ITGB1	1605, 3688	13138, 16412
ATPase activity, coupled to transmembrane movement of ions	GO:0042625	0.0057033	3	0.362408	66	ATP1A1, ATP1B3, ATP2B4	476, 483, 493	11928, 11933, 381290
neutral amino acid transmembrane transporter activity	GO:0015175	0.00760541	2	0.131785	24	SLC7A8, SLC7A5	23428, 8140	50934, 20539
neurotransmitter transporter activity	GO:0005326	0.00760541	2	0.131785	24	SLC6A1, SLC6A11	6529, 6538	232333, 243616
actinin binding	GO:0042805	0.00760541	2	0.131785	24	DAG1, ITGB1	1605, 3688	13138, 16412
dicarboxylic acid transmembrane transporter activity	GO:0005310	0.00760541	2	0.131785	24	SLC1A3, SLC13A5	6507, 284111	20512, 237831
cytochrome-c oxidase activity	GO:0004129	0.00823742	2	0.137276	25	CYB5A, COX4I2	1528, 84701	109672, 84682
oxidoreductase activity, acting on a heme group of donors, oxygen as acceptor	GO:0016676	0.00823742	2	0.137276	25	CYB5A, COX4I2	1528, 84701	109672, 84682
heme-copper terminal oxidase activity	GO:0015002	0.00823742	2	0.137276	25	CYB5A, COX4I2	1528, 84701	109672, 84682
oxidoreductase activity, acting on a heme group of donors	GO:0016675	0.00889221	2	0.142767	26	CYB5A, COX4I2	1528, 84701	109672, 84682
cadherin binding	GO:0045296	0.00889221	2	0.142767	26	VCL, CTNNA1	7414, 1495	22330, 12385
sodium channel regulator activity	GO:0017080	0.00956953	2	0.148258	27	FXYD1, ATP2B4	5348, 493	56188, 381290

## Sheet: signal transduction pathways
Pathway	Pathway id	P-value	# Genes (observed)	# Genes (expected)	# Genes (total)	List of observed genes	Gene ids	Original gene ids
INTEGRIN	PW_INTEGRIN_HOMO_SAPIENS	1.05846e-06	10	1.39645	236	CD82, VCL, F2, DAG1, ITGB1, ITGB5, RDX, NCAM1, CD44, FERMT2	3732, 7414, 2147, 1605, 3688, 3693, 5962, 4684, 960, 10979	12521, 22330, 14061, 13138, 16412, 16419, 19684, 17967, 12505, 218952
CADHERIN 2, TYPE 1, N CADHERIN (NEURONAL)	PW_CDH2_HOMO_SAPIENS	0.000140111	5	0.502959	85	VCL, VIM, CTNNA1, EFNB1, NCAM1	7414, 7431, 1495, 1947, 4684	22330, 22352, 12385, 13641, 17967
PAXILLIN	PW_PXN_HOMO_SAPIENS	0.000528336	5	0.668639	113	VCL, PARVA, ITGB1, CTNNA1, PPAP2B	7414, 55742, 3688, 1495, 8613	22330, 57342, 16412, 12385, 67916
NITRIC OXIDE	PW_NITRIC_OXIDE_HOMO_SAPIENS	0.000597501	6	1.04734	177	GLUL, DAG1, SLC7A8, ANXA3, ALB, ATP2B4	2752, 1605, 23428, 306, 213, 493	14645, 13138, 50934, 11745, 11657, 381290
T CELL RECEPTOR CD3 COMPLEX	PW_CD3_HOMO_SAPIENS	0.000721732	5	0.715976	121	CD82, VAMP8, ITGB1, NCAM1, CD44	3732, 8673, 3688, 4684, 960	12521, 22320, 16412, 17967, 12505
PROTEIN KINASE C	PW_PKC_HOMO_SAPIENS	0.000970006	10	3.12426	528	VCL, GPM6A, VIM, AHNAK, FXYD1, SLC6A1, EFHD2, SLC1A3, PEA15, ANXA1	7414, 2823, 7431, 79026, 5348, 6529, 79180, 6507, 8682, 301	22330, 234267, 22352, 66395, 56188, 232333, 27984, 20512, 18611, 16952
P21(CDKN1A) ACTIVATED KINASE	PW_PAK_HOMO_SAPIENS	0.00110541	5	0.786982	133	VIM, AHNAK, ITGB5, NCAM1, FOLH1	7431, 79026, 3693, 4684, 2346	22352, 66395, 16419, 17967, 53320
TISSUE INHIBITOR OF METALLOPROTEINASE	PW_TIMP_HOMO_SAPIENS	0.00186153	4	0.526627	89	CD82, ITGB1, CD44, MAPK3	3732, 3688, 960, 5595	12521, 16412, 12505, 26417
RHO ASSOCIATED, COILED COIL CONTAINING PROTEIN KINASE	PW_ROCK_HOMO_SAPIENS	0.00188468	5	0.887574	150	VIM, EEF1A1, RDX, CD44, MSN	7431, 1915, 5962, 960, 4478	22352, 13627, 19684, 12505, 17698
FOCAL ADHESION KINASE 1	PW_FAK_HOMO_SAPIENS	0.0024584	6	1.3787	233	CD82, VCL, ITGB1, NCAM1, FERMT2, PPAP2B	3732, 7414, 3688, 4684, 10979, 8613	12521, 22330, 16412, 17967, 218952, 67916
SERUM/GLUCOCORTICOID REGULATED KINASE	PW_SGK_HOMO_SAPIENS	0.00255046	4	0.573964	97	NDRG2, VCL, SLC1A3, ALB	57447, 7414, 6507, 213	29811, 22330, 20512, 11657
INTEGRIN LINKED KINASE	PW_ILK_HOMO_SAPIENS	0.00264735	4	0.579882	98	PARVA, ITGB1, ITGB5, FERMT2	55742, 3688, 3693, 10979	57342, 16412, 16419, 218952
TYROSINE PROTEIN KINASE SRC	PW_SRC_HOMO_SAPIENS	0.00507017	7	2.12426	359	DGKK, CD82, VCL, ITGB1, ITGB5, ALB, SLC16A1	139189, 3732, 7414, 3688, 3693, 213, 6566	331374, 12521, 22330, 16412, 16419, 11657, 20501
RHO GDP DISSOCIATION INHIBITOR (GDI) BETA	PW_ARHGDIB_HOMO_SAPIENS	0.00804401	2	0.136095	23	RDX, MSN	5962, 4478	19684, 17698
CALCIUM	PW_CALCIUM_HOMO_SAPIENS	0.00882435	9	3.5858	606	VCL, F2, GPM6B, AHNAK, EFHD2, PEA15, ANXA1, HERC1, ATP2B4	7414, 2147, 2824, 79026, 79180, 8682, 301, 8925, 493	22330, 14061, 14758, 66395, 27984, 18611, 16952, 235439, 381290

## Sheet: canonical signaling pathways
Canonical pathway	Pathway id	P-value	# Genes (observed)	# Genes (expected)	# Genes (total)	List of observed genes	Gene ids	Original gene ids
extrinsic prothrombin activation pathway	BioCarta:extrinsicpathway	0.000120412	3	0.1027	14	FGG, F2, FGB	2266, 2147, 2244	99571, 14061, 110135
fibrinolysis pathway	BioCarta:fibrinolysispathway	0.000221693	3	0.124707	17	FGG, F2, FGB	2266, 2147, 2244	99571, 14061, 110135
Urokinase-type plasminogen activator (uPA) and uPAR-mediated signaling	NCI-nature:upa_upar_pathway	0.000274193	4	0.330106	45	FGG, ITGB1, ITGB5, FGB	2266, 3688, 3693, 2244	99571, 16412, 16419, 110135
intrinsic prothrombin activation pathway	BioCarta:intrinsicpathway	0.000637831	3	0.176056	24	FGG, F2, FGB	2266, 2147, 2244	99571, 14061, 110135
erk and pi-3 kinase are necessary for collagen binding in corneal epithelia	BioCarta:ecmpathway	0.00150359	3	0.234742	32	VCL, ITGB1, MAPK3	7414, 3688, 5595	22330, 16412, 26417
Filopodium formation ( Integrin signaling pathway )	INOH:Integrin	0.00167783	5	0.902289	123	VCL, ITGB1, ITGB5, CD44, MAPK3	7414, 3688, 3693, 960, 5595	22330, 16412, 16419, 12505, 26417
cell to cell adhesion signaling	BioCarta:cell2cellpathway	0.0032603	2	0.0880282	12	VCL, CTNNA1	7414, 1495	22330, 12385
agrin in postsynaptic differentiation	BioCarta:agrpathway	0.00457073	3	0.344777	47	DAG1, ITGB1, MAPK3	1605, 3688, 5595	13138, 16412, 26417
Angiopoietin receptor Tie2-mediated signaling	NCI-nature:angiopoietinreceptor_pathway	0.00544515	3	0.366784	50	F2, ITGB1, MAPK3	2147, 3688, 5595	14061, 16412, 26417
aspirin blocks signaling pathway involved in platelet activation	BioCarta:sppapathway	0.00656889	2	0.124707	17	F2, MAPK3	2147, 5595	14061, 26417
Stabilization and expansion of the E-cadherin adherens junction	NCI-nature:ecadherin_stabilization_pathway	0.00996263	2	0.154049	21	VCL, CTNNA1	7414, 1495	22330, 12385

## Sheet: biological processes
GO-Term	GO-Term id	P-value	# Genes (observed)	# Genes (expected)	# Genes (total)	List of observed genes	Gene ids	Original gene ids
localization	GO:0051179	4.45161e-10	55	26.929	5078	CRYM, VAMP8, FGG, CA14, GLUL, OSBPL7, VCL, F2, GPM6A, TTYH1, SLC14A1, GPM6B, ESYT1, PARVA, DAG1, SYNPR, AHNAK, ATP1A1, FXYD1, ITGB1, SLC6A1, PIEZO1, SLC7A8, ANXA3, MAPRE1, CTNNA1, RLBP1, SLC6A11, SLC1A3, EFNB1, RTN2, FCGRT, RDX, CD44, PEA15, SYPL1, EMB, VAMP3, FERMT2, CYB5A, SLC15A2, MAPK3, ANXA1, MAGT1, ALB, PPAP2B, HERC1, SLC7A5, SLC16A1, FGB, ATP1B3, MSN, SLC13A5, COX4I2, ATP2B4	1428, 8673, 2266, 23632, 2752, 114881, 7414, 2147, 2823, 57348, 6563, 2824, 23344, 55742, 1605, 132204, 79026, 476, 5348, 3688, 6529, 9780, 23428, 306, 22919, 1495, 6017, 6538, 6507, 1947, 6253, 2217, 5962, 960, 8682, 6856, 133418, 9341, 10979, 1528, 6565, 5595, 301, 84061, 213, 8613, 8925, 8140, 6566, 2244, 483, 4478, 284111, 84701, 493	12971, 22320, 99571, 23831, 14645, 71240, 22330, 14061, 234267, 57776, 108052, 14758, 23943, 57342, 13138, 72003, 66395, 11928, 56188, 16412, 232333, 234839, 50934, 11745, 13589, 12385, 19771, 243616, 20512, 13641, 20167, 14132, 19684, 12505, 18611, 19027, 13723, 22319, 218952, 109672, 57738, 26417, 16952, 67075, 11657, 67916, 235439, 20539, 20501, 110135, 11933, 17698, 237831, 84682, 381290
cell-substrate adhesion	GO:0031589	2.17938e-09	13	1.46365	276	BCAM, FGG, VCL, TTYH1, GPM6B, PARVA, DAG1, ITGB1, ITGB5, CD44, VAMP3, FERMT2, FGB	4059, 2266, 7414, 57348, 2824, 55742, 1605, 3688, 3693, 960, 9341, 10979, 2244	57278, 99571, 22330, 57776, 14758, 57342, 13138, 16412, 16419, 12505, 22319, 218952, 110135
single organism cell adhesion	GO:0098602	4.9052e-09	14	1.88259	355	FGG, VCL, TTYH1, PARVA, ITGB1, PIEZO1, CTNNA1, ITGB5, CD44, VAMP3, FERMT2, PPAP2B, FGB, MSN	2266, 7414, 57348, 55742, 3688, 9780, 1495, 3693, 960, 9341, 10979, 8613, 2244, 4478	99571, 22330, 57776, 57342, 16412, 234839, 12385, 16419, 12505, 22319, 218952, 67916, 110135, 17698
ion transport	GO:0006811	6.98826e-09	26	7.38719	1393	CRYM, CA14, F2, GPM6A, TTYH1, GPM6B, AHNAK, ATP1A1, FXYD1, SLC6A1, PIEZO1, SLC7A8, SLC6A11, SLC1A3, EMB, CYB5A, SLC15A2, ANXA1, MAGT1, ALB, SLC7A5, SLC16A1, ATP1B3, SLC13A5, COX4I2, ATP2B4	1428, 23632, 2147, 2823, 57348, 2824, 79026, 476, 5348, 6529, 9780, 23428, 6538, 6507, 133418, 1528, 6565, 301, 84061, 213, 8140, 6566, 483, 284111, 84701, 493	12971, 23831, 14061, 234267, 57776, 14758, 66395, 11928, 56188, 232333, 234839, 50934, 243616, 20512, 13723, 109672, 57738, 16952, 67075, 11657, 20539, 20501, 11933, 237831, 84682, 381290
single-organism transport	GO:0044765	1.10158e-08	42	18.2108	3434	CRYM, VAMP8, FGG, CA14, GLUL, OSBPL7, VCL, F2, GPM6A, TTYH1, SLC14A1, GPM6B, ESYT1, DAG1, AHNAK, ATP1A1, FXYD1, ITGB1, SLC6A1, PIEZO1, SLC7A8, ANXA3, SLC6A11, SLC1A3, RTN2, FCGRT, PEA15, EMB, VAMP3, CYB5A, SLC15A2, MAPK3, ANXA1, MAGT1, ALB, SLC7A5, SLC16A1, FGB, ATP1B3, SLC13A5, COX4I2, ATP2B4	1428, 8673, 2266, 23632, 2752, 114881, 7414, 2147, 2823, 57348, 6563, 2824, 23344, 1605, 79026, 476, 5348, 3688, 6529, 9780, 23428, 306, 6538, 6507, 6253, 2217, 8682, 133418, 9341, 1528, 6565, 5595, 301, 84061, 213, 8140, 6566, 2244, 483, 284111, 84701, 493	12971, 22320, 99571, 23831, 14645, 71240, 22330, 14061, 234267, 57776, 108052, 14758, 23943, 13138, 66395, 11928, 56188, 16412, 232333, 234839, 50934, 11745, 243616, 20512, 20167, 14132, 18611, 13723, 22319, 109672, 57738, 26417, 16952, 67075, 11657, 20539, 20501, 110135, 11933, 237831, 84682, 381290
single-organism localization	GO:1902578	1.33586e-08	43	19.0964	3601	CRYM, VAMP8, FGG, CA14, GLUL, OSBPL7, VCL, F2, GPM6A, TTYH1, SLC14A1, GPM6B, ESYT1, DAG1, AHNAK, ATP1A1, FXYD1, ITGB1, SLC6A1, PIEZO1, SLC7A8, ANXA3, SLC6A11, SLC1A3, RTN2, FCGRT, PEA15, EMB, VAMP3, FERMT2, CYB5A, SLC15A2, MAPK3, ANXA1, MAGT1, ALB, SLC7A5, SLC16A1, FGB, ATP1B3, SLC13A5, COX4I2, ATP2B4	1428, 8673, 2266, 23632, 2752, 114881, 7414, 2147, 2823, 57348, 6563, 2824, 23344, 1605, 79026, 476, 5348, 3688, 6529, 9780, 23428, 306, 6538, 6507, 6253, 2217, 8682, 133418, 9341, 10979, 1528, 6565, 5595, 301, 84061, 213, 8140, 6566, 2244, 483, 284111, 84701, 493	12971, 22320, 99571, 23831, 14645, 71240, 22330, 14061, 234267, 57776, 108052, 14758, 23943, 13138, 66395, 11928, 56188, 16412, 232333, 234839, 50934, 11745, 243616, 20512, 20167, 14132, 18611, 13723, 22319, 218952, 109672, 57738, 26417, 16952, 67075, 11657, 20539, 20501, 110135, 11933, 237831, 84682, 381290
transport	GO:0006810	1.84623e-08	46	21.6896	4090	CRYM, VAMP8, FGG, CA14, GLUL, OSBPL7, VCL, F2, GPM6A, TTYH1, SLC14A1, GPM6B, ESYT1, DAG1, SYNPR, AHNAK, ATP1A1, FXYD1, ITGB1, SLC6A1, PIEZO1, SLC7A8, ANXA3, RLBP1, SLC6A11, SLC1A3, RTN2, FCGRT, PEA15, SYPL1, EMB, VAMP3, CYB5A, SLC15A2, MAPK3, ANXA1, MAGT1, ALB, HERC1, SLC7A5, SLC16A1, FGB, ATP1B3, SLC13A5, COX4I2, ATP2B4	1428, 8673, 2266, 23632, 2752, 114881, 7414, 2147, 2823, 57348, 6563, 2824, 23344, 1605, 132204, 79026, 476, 5348, 3688, 6529, 9780, 23428, 306, 6017, 6538, 6507, 6253, 2217, 8682, 6856, 133418, 9341, 1528, 6565, 5595, 301, 84061, 213, 8925, 8140, 6566, 2244, 483, 284111, 84701, 493	12971, 22320, 99571, 23831, 14645, 71240, 22330, 14061, 234267, 57776, 108052, 14758, 23943, 13138, 72003, 66395, 11928, 56188, 16412, 232333, 234839, 50934, 11745, 19771, 243616, 20512, 20167, 14132, 18611, 19027, 13723, 22319, 109672, 57738, 26417, 16952, 67075, 11657, 235439, 20539, 20501, 110135, 11933, 237831, 84682, 381290
establishment of localization	GO:0051234	3.79168e-08	46	22.1669	4180	CRYM, VAMP8, FGG, CA14, GLUL, OSBPL7, VCL, F2, GPM6A, TTYH1, SLC14A1, GPM6B, ESYT1, DAG1, SYNPR, AHNAK, ATP1A1, FXYD1, ITGB1, SLC6A1, PIEZO1, SLC7A8, ANXA3, RLBP1, SLC6A11, SLC1A3, RTN2, FCGRT, PEA15, SYPL1, EMB, VAMP3, CYB5A, SLC15A2, MAPK3, ANXA1, MAGT1, ALB, HERC1, SLC7A5, SLC16A1, FGB, ATP1B3, SLC13A5, COX4I2, ATP2B4	1428, 8673, 2266, 23632, 2752, 114881, 7414, 2147, 2823, 57348, 6563, 2824, 23344, 1605, 132204, 79026, 476, 5348, 3688, 6529, 9780, 23428, 306, 6017, 6538, 6507, 6253, 2217, 8682, 6856, 133418, 9341, 1528, 6565, 5595, 301, 84061, 213, 8925, 8140, 6566, 2244, 483, 284111, 84701, 493	12971, 22320, 99571, 23831, 14645, 71240, 22330, 14061, 234267, 57776, 108052, 14758, 23943, 13138, 72003, 66395, 11928, 56188, 16412, 232333, 234839, 50934, 11745, 19771, 243616, 20512, 20167, 14132, 18611, 19027, 13723, 22319, 109672, 57738, 26417, 16952, 67075, 11657, 235439, 20539, 20501, 110135, 11933, 237831, 84682, 381290
cell-matrix adhesion	GO:0007160	4.1915e-08	10	0.96516	182	BCAM, FGG, VCL, GPM6B, DAG1, ITGB1, ITGB5, CD44, FERMT2, FGB	4059, 2266, 7414, 2824, 1605, 3688, 3693, 960, 10979, 2244	57278, 99571, 22330, 14758, 13138, 16412, 16419, 12505, 218952, 110135
single organismal cell-cell adhesion	GO:0016337	8.31853e-08	12	1.64395	310	FGG, VCL, TTYH1, PARVA, ITGB1, PIEZO1, CTNNA1, ITGB5, CD44, PPAP2B, FGB, MSN	2266, 7414, 57348, 55742, 3688, 9780, 1495, 3693, 960, 8613, 2244, 4478	99571, 22330, 57776, 57342, 16412, 234839, 12385, 16419, 12505, 67916, 110135, 17698
carboxylic acid transport	GO:0046942	1.3836e-07	11	1.39471	263	CRYM, SLC6A1, SLC7A8, SLC6A11, SLC1A3, EMB, ANXA1, ALB, SLC7A5, SLC16A1, SLC13A5	1428, 6529, 23428, 6538, 6507, 133418, 301, 213, 8140, 6566, 284111	12971, 232333, 50934, 243616, 20512, 13723, 16952, 11657, 20539, 20501, 237831
organic acid transport	GO:0015849	1.49345e-07	11	1.40532	265	CRYM, SLC6A1, SLC7A8, SLC6A11, SLC1A3, EMB, ANXA1, ALB, SLC7A5, SLC16A1, SLC13A5	1428, 6529, 23428, 6538, 6507, 133418, 301, 213, 8140, 6566, 284111	12971, 232333, 50934, 243616, 20512, 13723, 16952, 11657, 20539, 20501, 237831
blood coagulation	GO:0007596	1.60462e-07	15	2.89548	546	DGKK, FGG, VCL, F2, ITGB1, SLC7A8, CD44, ENTPD2, MAPK3, ALB, SLC7A5, SLC16A1, FGB, ATP1B3, ATP2B4	139189, 2266, 7414, 2147, 3688, 23428, 960, 954, 5595, 213, 8140, 6566, 2244, 483, 493	331374, 99571, 22330, 14061, 16412, 50934, 12505, 12496, 26417, 11657, 20539, 20501, 110135, 11933, 381290
coagulation	GO:0050817	1.72208e-07	15	2.91139	549	DGKK, FGG, VCL, F2, ITGB1, SLC7A8, CD44, ENTPD2, MAPK3, ALB, SLC7A5, SLC16A1, FGB, ATP1B3, ATP2B4	139189, 2266, 7414, 2147, 3688, 23428, 960, 954, 5595, 213, 8140, 6566, 2244, 483, 493	331374, 99571, 22330, 14061, 16412, 50934, 12505, 12496, 26417, 11657, 20539, 20501, 110135, 11933, 381290
hemostasis	GO:0007599	1.80467e-07	15	2.922	551	DGKK, FGG, VCL, F2, ITGB1, SLC7A8, CD44, ENTPD2, MAPK3, ALB, SLC7A5, SLC16A1, FGB, ATP1B3, ATP2B4	139189, 2266, 7414, 2147, 3688, 23428, 960, 954, 5595, 213, 8140, 6566, 2244, 483, 493	331374, 99571, 22330, 14061, 16412, 50934, 12505, 12496, 26417, 11657, 20539, 20501, 110135, 11933, 381290
transmembrane transport	GO:0055085	2.41479e-07	22	6.45384	1217	GPM6A, TTYH1, SLC14A1, AHNAK, ATP1A1, FXYD1, SLC6A1, PIEZO1, SLC7A8, SLC6A11, SLC1A3, RTN2, EMB, CYB5A, SLC15A2, ALB, SLC7A5, SLC16A1, ATP1B3, SLC13A5, COX4I2, ATP2B4	2823, 57348, 6563, 79026, 476, 5348, 6529, 9780, 23428, 6538, 6507, 6253, 133418, 1528, 6565, 213, 8140, 6566, 483, 284111, 84701, 493	234267, 57776, 108052, 66395, 11928, 56188, 232333, 234839, 50934, 243616, 20512, 20167, 13723, 109672, 57738, 11657, 20539, 20501, 11933, 237831, 84682, 381290
anion transport	GO:0006820	2.65124e-07	14	2.5932	489	CRYM, CA14, TTYH1, FXYD1, SLC6A1, SLC7A8, SLC6A11, SLC1A3, EMB, ANXA1, ALB, SLC7A5, SLC16A1, SLC13A5	1428, 23632, 57348, 5348, 6529, 23428, 6538, 6507, 133418, 301, 213, 8140, 6566, 284111	12971, 23831, 57776, 56188, 232333, 50934, 243616, 20512, 13723, 16952, 11657, 20539, 20501, 237831
cell adhesion	GO:0007155	3.76233e-07	20	5.52581	1042	BCAM, FGG, VCL, TTYH1, GPM6B, PARVA, DAG1, ITGB1, PIEZO1, CTNNA1, ITGB5, EFNB1, NCAM1, CD44, EMB, VAMP3, FERMT2, PPAP2B, FGB, MSN	4059, 2266, 7414, 57348, 2824, 55742, 1605, 3688, 9780, 1495, 3693, 1947, 4684, 960, 133418, 9341, 10979, 8613, 2244, 4478	57278, 99571, 22330, 57776, 14758, 57342, 13138, 16412, 234839, 12385, 16419, 13641, 17967, 12505, 13723, 22319, 218952, 67916, 110135, 17698
biological adhesion	GO:0022610	4.06014e-07	20	5.55232	1047	BCAM, FGG, VCL, TTYH1, GPM6B, PARVA, DAG1, ITGB1, PIEZO1, CTNNA1, ITGB5, EFNB1, NCAM1, CD44, EMB, VAMP3, FERMT2, PPAP2B, FGB, MSN	4059, 2266, 7414, 57348, 2824, 55742, 1605, 3688, 9780, 1495, 3693, 1947, 4684, 960, 133418, 9341, 10979, 8613, 2244, 4478	57278, 99571, 22330, 57776, 14758, 57342, 13138, 16412, 234839, 12385, 16419, 13641, 17967, 12505, 13723, 22319, 218952, 67916, 110135, 17698
organic anion transport	GO:0015711	5.11436e-07	12	1.94623	367	CRYM, CA14, SLC6A1, SLC7A8, SLC6A11, SLC1A3, EMB, ANXA1, ALB, SLC7A5, SLC16A1, SLC13A5	1428, 23632, 6529, 23428, 6538, 6507, 133418, 301, 213, 8140, 6566, 284111	12971, 23831, 232333, 50934, 243616, 20512, 13723, 16952, 11657, 20539, 20501, 237831
wound healing	GO:0042060	5.8123e-07	16	3.65912	690	DGKK, FGG, VCL, F2, ITGB1, SLC7A8, CD44, ENTPD2, MAPK3, ALB, PPAP2B, SLC7A5, SLC16A1, FGB, ATP1B3, ATP2B4	139189, 2266, 7414, 2147, 3688, 23428, 960, 954, 5595, 213, 8613, 8140, 6566, 2244, 483, 493	331374, 99571, 22330, 14061, 16412, 50934, 12505, 12496, 26417, 11657, 67916, 20539, 20501, 110135, 11933, 381290
heterotypic cell-cell adhesion	GO:0034113	1.4222e-06	5	0.196214	37	FGG, PARVA, ITGB1, CD44, FGB	2266, 55742, 3688, 960, 2244	99571, 57342, 16412, 12505, 110135
regulation of body fluid levels	GO:0050878	2.2453e-06	15	3.56897	673	DGKK, FGG, VCL, F2, ITGB1, SLC7A8, CD44, ENTPD2, MAPK3, ALB, SLC7A5, SLC16A1, FGB, ATP1B3, ATP2B4	139189, 2266, 7414, 2147, 3688, 23428, 960, 954, 5595, 213, 8140, 6566, 2244, 483, 493	331374, 99571, 22330, 14061, 16412, 50934, 12505, 12496, 26417, 11657, 20539, 20501, 110135, 11933, 381290
response to wounding	GO:0009611	2.35623e-06	18	5.10686	963	DGKK, FGG, VCL, F2, ITGB1, SLC7A8, CTNNA1, SLC1A3, CD44, ENTPD2, MAPK3, ALB, PPAP2B, SLC7A5, SLC16A1, FGB, ATP1B3, ATP2B4	139189, 2266, 7414, 2147, 3688, 23428, 1495, 6507, 960, 954, 5595, 213, 8613, 8140, 6566, 2244, 483, 493	331374, 99571, 22330, 14061, 16412, 50934, 12385, 20512, 12505, 12496, 26417, 11657, 67916, 20539, 20501, 110135, 11933, 381290
positive regulation of cell-cell adhesion	GO:0022409	3.06318e-06	5	0.228032	43	FGG, PIEZO1, CD44, PPAP2B, FGB	2266, 9780, 960, 8613, 2244	99571, 234839, 12505, 67916, 110135
regulation of localization	GO:0032879	3.47754e-06	26	10.1077	1906	VAMP8, FGG, GLUL, VCL, F2, TTYH1, GPM6B, DAG1, AHNAK, ATP1A1, FXYD1, ITGB1, SLC6A1, ANXA3, CTNNA1, RTN2, PEA15, VAMP3, MAPK3, ANXA1, PPAP2B, SLC16A1, FGB, ATP1B3, MSN, ATP2B4	8673, 2266, 2752, 7414, 2147, 57348, 2824, 1605, 79026, 476, 5348, 3688, 6529, 306, 1495, 6253, 8682, 9341, 5595, 301, 8613, 6566, 2244, 483, 4478, 493	22320, 99571, 14645, 22330, 14061, 57776, 14758, 13138, 66395, 11928, 56188, 16412, 232333, 11745, 12385, 20167, 18611, 22319, 26417, 16952, 67916, 20501, 110135, 11933, 17698, 381290
sodium ion export from cell	GO:0036376	4.96302e-06	3	0.0371215	7	ATP1A1, FXYD1, ATP1B3	476, 5348, 483	11928, 56188, 11933
sodium ion export	GO:0071436	1.18198e-05	3	0.0477277	9	ATP1A1, FXYD1, ATP1B3	476, 5348, 483	11928, 56188, 11933
positive regulation of heterotypic cell-cell adhesion	GO:0034116	1.18198e-05	3	0.0477277	9	FGG, CD44, FGB	2266, 960, 2244	99571, 12505, 110135
locomotion	GO:0040011	1.67967e-05	21	7.70537	1453	VAMP8, VCL, F2, GPM6A, PARVA, DAG1, ITGB1, SLC7A8, CMTM4, ANXA3, CTNNA1, EFNB1, NCAM1, CD44, MAPK3, GPR37, PPAP2B, SLC7A5, SLC16A1, ATP1B3, MSN	8673, 7414, 2147, 2823, 55742, 1605, 3688, 23428, 146223, 306, 1495, 1947, 4684, 960, 5595, 2861, 8613, 8140, 6566, 483, 4478	22320, 22330, 14061, 234267, 57342, 13138, 16412, 50934, 97487, 11745, 12385, 13641, 17967, 12505, 26417, 14763, 67916, 20539, 20501, 11933, 17698
nitrogen compound transport	GO:0071705	1.73907e-05	14	3.71215	700	CRYM, FGG, GLUL, SLC14A1, GPM6B, SLC6A1, SLC7A8, SLC6A11, SLC1A3, SLC15A2, ANXA1, SLC7A5, SLC16A1, FGB	1428, 2266, 2752, 6563, 2824, 6529, 23428, 6538, 6507, 6565, 301, 8140, 6566, 2244	12971, 99571, 14645, 108052, 14758, 232333, 50934, 243616, 20512, 57738, 16952, 20539, 20501, 110135
ion transmembrane transport	GO:0034220	2.50394e-05	15	4.36443	823	GPM6A, TTYH1, AHNAK, ATP1A1, FXYD1, PIEZO1, SLC7A8, EMB, CYB5A, SLC7A5, SLC16A1, ATP1B3, SLC13A5, COX4I2, ATP2B4	2823, 57348, 79026, 476, 5348, 9780, 23428, 133418, 1528, 8140, 6566, 483, 284111, 84701, 493	234267, 57776, 66395, 11928, 56188, 234839, 50934, 13723, 109672, 20539, 20501, 11933, 237831, 84682, 381290
substrate adhesion-dependent cell spreading	GO:0034446	2.58458e-05	5	0.350003	66	FGG, PARVA, VAMP3, FERMT2, FGB	2266, 55742, 9341, 10979, 2244	99571, 57342, 22319, 218952, 110135
glutamine family amino acid metabolic process	GO:0009064	2.58458e-05	5	0.350003	66	GLUL, SLC1A3, PHGDH, FAH, ATP2B4	2752, 6507, 26227, 2184, 493	14645, 20512, 236539, 14085, 381290
cation transport	GO:0006812	3.4019e-05	16	5.03792	950	F2, GPM6A, TTYH1, GPM6B, AHNAK, ATP1A1, FXYD1, PIEZO1, SLC7A8, CYB5A, SLC15A2, MAGT1, ATP1B3, SLC13A5, COX4I2, ATP2B4	2147, 2823, 57348, 2824, 79026, 476, 5348, 9780, 23428, 1528, 6565, 84061, 483, 284111, 84701, 493	14061, 234267, 57776, 14758, 66395, 11928, 56188, 234839, 50934, 109672, 57738, 67075, 11933, 237831, 84682, 381290
cellular amino acid metabolic process	GO:0006520	3.71617e-05	11	2.49245	470	CRYM, PSME1, GLUL, SARDH, SLC7A8, SLC1A3, PHGDH, FAH, FOLH1, SLC7A5, ATP2B4	1428, 5720, 2752, 1757, 23428, 6507, 26227, 2184, 2346, 8140, 493	12971, 19186, 14645, 192166, 50934, 20512, 236539, 14085, 53320, 20539, 381290
anion transmembrane transport	GO:0098656	3.96383e-05	7	0.928038	175	TTYH1, FXYD1, SLC7A8, EMB, SLC7A5, SLC16A1, SLC13A5	57348, 5348, 23428, 133418, 8140, 6566, 284111	57776, 56188, 50934, 13723, 20539, 20501, 237831
regulation of transport	GO:0051049	4.26623e-05	20	7.55688	1425	VAMP8, FGG, GLUL, F2, TTYH1, GPM6B, AHNAK, ATP1A1, FXYD1, ITGB1, SLC6A1, RTN2, PEA15, VAMP3, MAPK3, ANXA1, SLC16A1, FGB, ATP1B3, ATP2B4	8673, 2266, 2752, 2147, 57348, 2824, 79026, 476, 5348, 3688, 6529, 6253, 8682, 9341, 5595, 301, 6566, 2244, 483, 493	22320, 99571, 14645, 14061, 57776, 14758, 66395, 11928, 56188, 16412, 232333, 20167, 18611, 22319, 26417, 16952, 20501, 110135, 11933, 381290
platelet activation	GO:0030168	4.39139e-05	8	1.28865	243	DGKK, FGG, VCL, F2, ENTPD2, MAPK3, ALB, FGB	139189, 2266, 7414, 2147, 954, 5595, 213, 2244	331374, 99571, 22330, 14061, 12496, 26417, 11657, 110135
homotypic cell-cell adhesion	GO:0034109	4.80831e-05	5	0.397731	75	FGG, VCL, CD44, PPAP2B, FGB	2266, 7414, 960, 8613, 2244	99571, 22330, 12505, 67916, 110135
epithelial cell-cell adhesion	GO:0090136	5.02469e-05	3	0.0742431	14	VCL, CTNNA1, ITGB5	7414, 1495, 3693	22330, 12385, 16419
organic substance transport	GO:0071702	6.00464e-05	26	11.8524	2235	CRYM, VAMP8, FGG, CA14, GLUL, OSBPL7, SLC14A1, GPM6B, ESYT1, DAG1, ITGB1, SLC6A1, SLC7A8, SLC6A11, SLC1A3, RTN2, PEA15, EMB, VAMP3, SLC15A2, ANXA1, ALB, SLC7A5, SLC16A1, FGB, SLC13A5	1428, 8673, 2266, 23632, 2752, 114881, 6563, 2824, 23344, 1605, 3688, 6529, 23428, 6538, 6507, 6253, 8682, 133418, 9341, 6565, 301, 213, 8140, 6566, 2244, 284111	12971, 22320, 99571, 23831, 14645, 71240, 108052, 14758, 23943, 13138, 16412, 232333, 50934, 243616, 20512, 20167, 18611, 13723, 22319, 57738, 16952, 11657, 20539, 20501, 110135, 237831
monocarboxylic acid transport	GO:0015718	6.57506e-05	6	0.6894	130	SLC6A1, SLC6A11, EMB, ANXA1, ALB, SLC16A1	6529, 6538, 133418, 301, 213, 6566	232333, 243616, 13723, 16952, 11657, 20501
regulation of heterotypic cell-cell adhesion	GO:0034114	7.67118e-05	3	0.0848492	16	FGG, CD44, FGB	2266, 960, 2244	99571, 12505, 110135
plasma membrane lactate transport	GO:0035879	8.296e-05	2	0.0159092	3	EMB, SLC16A1	133418, 6566	13723, 20501
cellular component movement	GO:0006928	9.0091e-05	21	8.63341	1628	VCL, F2, GPM6A, VIM, PARVA, DAG1, ATP1A1, ITGB1, SLC7A8, ANXA3, CTNNA1, EFNB1, NCAM1, CD44, MAPK3, ANXA1, PPAP2B, SLC7A5, SLC16A1, ATP1B3, MSN	7414, 2147, 2823, 7431, 55742, 1605, 476, 3688, 23428, 306, 1495, 1947, 4684, 960, 5595, 301, 8613, 8140, 6566, 483, 4478	22330, 14061, 234267, 22352, 57342, 13138, 11928, 16412, 50934, 11745, 12385, 13641, 17967, 12505, 26417, 16952, 67916, 20539, 20501, 11933, 17698
amino acid transport	GO:0006865	0.000115819	6	0.763643	144	CRYM, SLC6A1, SLC7A8, SLC6A11, SLC1A3, SLC7A5	1428, 6529, 23428, 6538, 6507, 8140	12971, 232333, 50934, 243616, 20512, 20539
regulation of biological quality	GO:0065008	0.000139947	31	16.2911	3072	DGKK, CRYM, FGG, GLUL, VCL, F2, GPM6B, PARVA, DAG1, ATP1A1, FXYD1, ITGB1, SLC6A1, PIEZO1, SLC7A8, SSH2, SLC6A11, SLC1A3, RDX, CD44, ENTPD2, FERMT2, MAPK3, ANXA1, ALB, PPAP2B, SLC7A5, SLC16A1, FGB, ATP1B3, ATP2B4	139189, 1428, 2266, 2752, 7414, 2147, 2824, 55742, 1605, 476, 5348, 3688, 6529, 9780, 23428, 85464, 6538, 6507, 5962, 960, 954, 10979, 5595, 301, 213, 8613, 8140, 6566, 2244, 483, 493	331374, 12971, 99571, 14645, 22330, 14061, 14758, 57342, 13138, 11928, 56188, 16412, 232333, 234839, 50934, 237860, 243616, 20512, 19684, 12505, 12496, 218952, 26417, 16952, 11657, 67916, 20539, 20501, 110135, 11933, 381290
alpha-amino acid metabolic process	GO:1901605	0.000144492	7	1.14016	215	GLUL, SARDH, SLC1A3, PHGDH, FAH, FOLH1, ATP2B4	2752, 1757, 6507, 26227, 2184, 2346, 493	14645, 192166, 20512, 236539, 14085, 53320, 381290
carboxylic acid metabolic process	GO:0019752	0.000145084	15	5.09626	961	CRYM, PSME1, GLUL, SARDH, SLC7A8, SLC1A3, PHGDH, FAH, CYB5A, ANXA1, FOLH1, ALB, SLC7A5, SLC16A1, ATP2B4	1428, 5720, 2752, 1757, 23428, 6507, 26227, 2184, 1528, 301, 2346, 213, 8140, 6566, 493	12971, 19186, 14645, 192166, 50934, 20512, 236539, 14085, 109672, 16952, 53320, 11657, 20539, 20501, 381290
Bergmann glial cell differentiation	GO:0060020	0.000165633	2	0.0212123	4	VIM, PPAP2B	7431, 8613	22352, 67916
regulation of sodium ion export	GO:1903273	0.000165633	2	0.0212123	4	FXYD1, ATP1B3	5348, 483	56188, 11933
positive regulation of sodium ion export	GO:1903275	0.000165633	2	0.0212123	4	FXYD1, ATP1B3	5348, 483	56188, 11933
positive regulation of sodium ion export from cell	GO:1903278	0.000165633	2	0.0212123	4	FXYD1, ATP1B3	5348, 483	56188, 11933
regulation of sodium ion export from cell	GO:1903276	0.000165633	2	0.0212123	4	FXYD1, ATP1B3	5348, 483	56188, 11933
regulation of cell-cell adhesion	GO:0022407	0.000171977	5	0.519702	98	FGG, PIEZO1, CD44, PPAP2B, FGB	2266, 9780, 960, 8613, 2244	99571, 234839, 12505, 67916, 110135
response to inorganic substance	GO:0010035	0.000192525	9	2.03108	383	PRDX6, FGG, SLC6A1, CYB5A, ANXA1, GPR37, ALB, FGB, ATP2B4	9588, 2266, 6529, 1528, 301, 2861, 213, 2244, 493	11758, 99571, 232333, 109672, 16952, 14763, 11657, 110135, 381290
leukocyte migration	GO:0050900	0.00020318	8	1.60683	303	F2, ITGB1, SLC7A8, CD44, SLC7A5, SLC16A1, ATP1B3, MSN	2147, 3688, 23428, 960, 8140, 6566, 483, 4478	14061, 16412, 50934, 12505, 20539, 20501, 11933, 17698
cell motility	GO:0048870	0.000218636	16	5.90232	1113	VCL, F2, GPM6A, PARVA, DAG1, ITGB1, SLC7A8, ANXA3, CTNNA1, EFNB1, CD44, PPAP2B, SLC7A5, SLC16A1, ATP1B3, MSN	7414, 2147, 2823, 55742, 1605, 3688, 23428, 306, 1495, 1947, 960, 8613, 8140, 6566, 483, 4478	22330, 14061, 234267, 57342, 13138, 16412, 50934, 11745, 12385, 13641, 12505, 67916, 20539, 20501, 11933, 17698
localization of cell	GO:0051674	0.000218636	16	5.90232	1113	VCL, F2, GPM6A, PARVA, DAG1, ITGB1, SLC7A8, ANXA3, CTNNA1, EFNB1, CD44, PPAP2B, SLC7A5, SLC16A1, ATP1B3, MSN	7414, 2147, 2823, 55742, 1605, 3688, 23428, 306, 1495, 1947, 960, 8613, 8140, 6566, 483, 4478	22330, 14061, 234267, 57342, 13138, 16412, 50934, 11745, 12385, 13641, 12505, 67916, 20539, 20501, 11933, 17698
regulation of sodium ion transport	GO:0002028	0.000268633	4	0.312882	59	ATP1A1, FXYD1, ATP1B3, ATP2B4	476, 5348, 483, 493	11928, 56188, 11933, 381290
lactate transmembrane transport	GO:0035873	0.000275101	2	0.0265154	5	EMB, SLC16A1	133418, 6566	13723, 20501
lactate transport	GO:0015727	0.000275101	2	0.0265154	5	EMB, SLC16A1	133418, 6566	13723, 20501
gamma-aminobutyric acid metabolic process	GO:0009448	0.000275101	2	0.0265154	5	SLC1A3, PHGDH	6507, 26227	20512, 236539
negative regulation of extrinsic apoptotic signaling pathway via death domain receptors	GO:1902042	0.000304381	3	0.132577	25	FGG, PEA15, FGB	2266, 8682, 2244	99571, 18611, 110135
glutamine family amino acid catabolic process	GO:0009065	0.000304381	3	0.132577	25	GLUL, FAH, ATP2B4	2752, 2184, 493	14645, 14085, 381290
neurotransmitter uptake	GO:0001504	0.000304381	3	0.132577	25	GLUL, GPM6B, SLC1A3	2752, 2824, 6507	14645, 14758, 20512
cell migration	GO:0016477	0.000314502	15	5.47278	1032	VCL, F2, GPM6A, PARVA, DAG1, ITGB1, SLC7A8, ANXA3, EFNB1, CD44, PPAP2B, SLC7A5, SLC16A1, ATP1B3, MSN	7414, 2147, 2823, 55742, 1605, 3688, 23428, 306, 1947, 960, 8613, 8140, 6566, 483, 4478	22330, 14061, 234267, 57342, 13138, 16412, 50934, 11745, 13641, 12505, 67916, 20539, 20501, 11933, 17698
positive regulation of cell adhesion	GO:0045785	0.000333666	6	0.928038	175	FGG, ITGB1, PIEZO1, CD44, PPAP2B, FGB	2266, 3688, 9780, 960, 8613, 2244	99571, 16412, 234839, 12505, 67916, 110135
cell development	GO:0048468	0.00034025	21	9.49251	1790	FGG, RDH13, F2, GPM6A, VIM, PARVA, DAG1, ITGB1, SSH2, CTNNA1, SLC1A3, PHGDH, EFNB1, RDX, NCAM1, VAMP3, FERMT2, MAPK3, HERC1, FGB, MSN	2266, 112724, 2147, 2823, 7431, 55742, 1605, 3688, 85464, 1495, 6507, 26227, 1947, 5962, 4684, 9341, 10979, 5595, 8925, 2244, 4478	99571, 17252, 14061, 234267, 22352, 57342, 13138, 16412, 237860, 12385, 20512, 236539, 13641, 19684, 17967, 22319, 218952, 26417, 235439, 110135, 17698
gliogenesis	GO:0042063	0.000423473	6	0.970463	183	F2, VIM, DAG1, PHGDH, ANXA1, PPAP2B	2147, 7431, 1605, 26227, 301, 8613	14061, 22352, 13138, 236539, 16952, 67916
oxoacid metabolic process	GO:0043436	0.000489456	15	5.70611	1076	CRYM, PSME1, GLUL, SARDH, SLC7A8, SLC1A3, PHGDH, FAH, CYB5A, ANXA1, FOLH1, ALB, SLC7A5, SLC16A1, ATP2B4	1428, 5720, 2752, 1757, 23428, 6507, 26227, 2184, 1528, 301, 2346, 213, 8140, 6566, 493	12971, 19186, 14645, 192166, 50934, 20512, 236539, 14085, 109672, 16952, 53320, 11657, 20539, 20501, 381290
alpha-amino acid biosynthetic process	GO:1901607	0.000490132	4	0.365912	69	GLUL, SLC1A3, PHGDH, ATP2B4	2752, 6507, 26227, 493	14645, 20512, 236539, 381290
organic acid metabolic process	GO:0006082	0.000576626	15	5.79626	1093	CRYM, PSME1, GLUL, SARDH, SLC7A8, SLC1A3, PHGDH, FAH, CYB5A, ANXA1, FOLH1, ALB, SLC7A5, SLC16A1, ATP2B4	1428, 5720, 2752, 1757, 23428, 6507, 26227, 2184, 1528, 301, 2346, 213, 8140, 6566, 493	12971, 19186, 14645, 192166, 50934, 20512, 236539, 14085, 109672, 16952, 53320, 11657, 20539, 20501, 381290
cell junction assembly	GO:0034329	0.00073146	6	1.07652	203	VCL, GPM6B, PARVA, ITGB1, CTNNA1, FERMT2	7414, 2824, 55742, 3688, 1495, 10979	22330, 14758, 57342, 16412, 12385, 218952
L-alpha-amino acid transmembrane transport	GO:1902475	0.0007623	2	0.0424246	8	SLC7A8, SLC7A5	23428, 8140	50934, 20539
C4-dicarboxylate transport	GO:0015740	0.0007623	2	0.0424246	8	SLC1A3, SLC13A5	6507, 284111	20512, 237831
extracellular matrix organization	GO:0030198	0.000767108	8	1.96214	370	FGG, GPM6B, DAG1, ITGB1, ITGB5, NCAM1, CD44, FGB	2266, 2824, 1605, 3688, 3693, 4684, 960, 2244	99571, 14758, 13138, 16412, 16419, 17967, 12505, 110135
extracellular structure organization	GO:0043062	0.000780669	8	1.96744	371	FGG, GPM6B, DAG1, ITGB1, ITGB5, NCAM1, CD44, FGB	2266, 2824, 1605, 3688, 3693, 4684, 960, 2244	99571, 14758, 13138, 16412, 16419, 17967, 12505, 110135
cell projection organization	GO:0030030	0.000964334	15	6.09324	1149	VCL, GPM6A, TTYH1, VIM, PARVA, DAG1, ITGB1, SSH2, CTNNA1, PHGDH, EFNB1, RDX, NCAM1, MAPK3, HERC1	7414, 2823, 57348, 7431, 55742, 1605, 3688, 85464, 1495, 26227, 1947, 5962, 4684, 5595, 8925	22330, 234267, 57776, 22352, 57342, 13138, 16412, 237860, 12385, 236539, 13641, 19684, 17967, 26417, 235439
cell morphogenesis involved in differentiation	GO:0000904	0.000971886	12	4.22125	796	FGG, PARVA, DAG1, ITGB1, SSH2, SLC1A3, EFNB1, NCAM1, VAMP3, FERMT2, MAPK3, FGB	2266, 55742, 1605, 3688, 85464, 6507, 1947, 4684, 9341, 10979, 5595, 2244	99571, 57342, 13138, 16412, 237860, 20512, 13641, 17967, 22319, 218952, 26417, 110135
cellular potassium ion homeostasis	GO:0030007	0.000976698	2	0.0477277	9	ATP1A1, ATP1B3	476, 483	11928, 11933
arginine catabolic process	GO:0006527	0.000976698	2	0.0477277	9	FAH, ATP2B4	2184, 493	14085, 381290
toxin transport	GO:1901998	0.000976698	2	0.0477277	9	SLC7A8, SLC15A2	23428, 6565	50934, 57738
regulation of sodium ion transmembrane transport	GO:1902305	0.000982127	3	0.196214	37	FXYD1, ATP1B3, ATP2B4	5348, 483, 493	56188, 11933, 381290
nervous system development	GO:0007399	0.00101135	21	10.3039	1943	NDRG2, RDH13, F2, GPM6A, GPM6B, VIM, DAG1, ITGB1, TMOD2, SSH2, CTNNA1, SLC6A11, SLC1A3, PHGDH, EFNB1, NCAM1, MAPK3, ANXA1, PPAP2B, HERC1, SLC7A5	57447, 112724, 2147, 2823, 2824, 7431, 1605, 3688, 29767, 85464, 1495, 6538, 6507, 26227, 1947, 4684, 5595, 301, 8613, 8925, 8140	29811, 17252, 14061, 234267, 14758, 22352, 13138, 16412, 50876, 237860, 12385, 243616, 20512, 236539, 13641, 17967, 26417, 16952, 67916, 235439, 20539
amide transport	GO:0042886	0.00102599	7	1.58032	298	FGG, GLUL, SLC14A1, SLC15A2, ANXA1, SLC16A1, FGB	2266, 2752, 6563, 6565, 301, 6566, 2244	99571, 14645, 108052, 57738, 16952, 20501, 110135
neuron development	GO:0048666	0.00102814	13	4.85762	916	RDH13, GPM6A, VIM, DAG1, ITGB1, SSH2, CTNNA1, SLC1A3, PHGDH, EFNB1, NCAM1, MAPK3, HERC1	112724, 2823, 7431, 1605, 3688, 85464, 1495, 6507, 26227, 1947, 4684, 5595, 8925	17252, 234267, 22352, 13138, 16412, 237860, 12385, 20512, 236539, 13641, 17967, 26417, 235439
cation transmembrane transport	GO:0098655	0.0010402	10	3.1023	585	GPM6A, TTYH1, AHNAK, ATP1A1, FXYD1, PIEZO1, CYB5A, ATP1B3, COX4I2, ATP2B4	2823, 57348, 79026, 476, 5348, 9780, 1528, 483, 84701, 493	234267, 57776, 66395, 11928, 56188, 234839, 109672, 11933, 84682, 381290
integrin-mediated signaling pathway	GO:0007229	0.00112447	4	0.456065	86	ITGB1, CTNNA1, ITGB5, FERMT2	3688, 1495, 3693, 10979	16412, 12385, 16419, 218952
platelet degranulation	GO:0002576	0.00117394	4	0.461368	87	FGG, VCL, ALB, FGB	2266, 7414, 213, 2244	99571, 22330, 11657, 110135
regulation of ion transport	GO:0043269	0.00127607	9	2.64093	498	F2, TTYH1, GPM6B, AHNAK, ATP1A1, FXYD1, SLC6A1, ATP1B3, ATP2B4	2147, 57348, 2824, 79026, 476, 5348, 6529, 483, 493	14061, 57776, 14758, 66395, 11928, 56188, 232333, 11933, 381290
neurogenesis	GO:0022008	0.00134268	16	6.96824	1314	RDH13, F2, GPM6A, VIM, DAG1, ITGB1, SSH2, CTNNA1, SLC1A3, PHGDH, EFNB1, NCAM1, MAPK3, ANXA1, PPAP2B, HERC1	112724, 2147, 2823, 7431, 1605, 3688, 85464, 1495, 6507, 26227, 1947, 4684, 5595, 301, 8613, 8925	17252, 14061, 234267, 22352, 13138, 16412, 237860, 12385, 20512, 236539, 13641, 17967, 26417, 16952, 67916, 235439
inorganic cation transmembrane transport	GO:0098662	0.00134878	9	2.66214	502	GPM6A, TTYH1, AHNAK, ATP1A1, FXYD1, CYB5A, ATP1B3, COX4I2, ATP2B4	2823, 57348, 79026, 476, 5348, 1528, 483, 84701, 493	234267, 57776, 66395, 11928, 56188, 109672, 11933, 84682, 381290
secretion by cell	GO:0032940	0.00137734	12	4.39625	829	VAMP8, FGG, GLUL, VCL, SLC6A1, ANXA3, SLC6A11, VAMP3, ANXA1, ALB, SLC16A1, FGB	8673, 2266, 2752, 7414, 6529, 306, 6538, 9341, 301, 213, 6566, 2244	22320, 99571, 14645, 22330, 232333, 11745, 243616, 22319, 16952, 11657, 20501, 110135
alpha-amino acid catabolic process	GO:1901606	0.00138713	4	0.48258	91	GLUL, SARDH, FAH, ATP2B4	2752, 1757, 2184, 493	14645, 192166, 14085, 381290
cell junction organization	GO:0034330	0.0013937	6	1.21971	230	VCL, GPM6B, PARVA, ITGB1, CTNNA1, FERMT2	7414, 2824, 55742, 3688, 1495, 10979	22330, 14758, 57342, 16412, 12385, 218952
regulation of neurotransmitter levels	GO:0001505	0.00139743	5	0.821977	155	GLUL, GPM6B, SLC6A1, SLC6A11, SLC1A3	2752, 2824, 6529, 6538, 6507	14645, 14758, 232333, 243616, 20512
negative regulation of extrinsic apoptotic signaling pathway	GO:2001237	0.00144437	4	0.487883	92	FGG, CTNNA1, PEA15, FGB	2266, 1495, 8682, 2244	99571, 12385, 18611, 110135
cellular response to organic cyclic compound	GO:0071407	0.00146516	7	1.68108	317	OSBPL7, ATP1A1, ITGB1, CTNNA1, ANXA1, SLC16A1, ATP2B4	114881, 476, 3688, 1495, 301, 6566, 493	71240, 11928, 16412, 12385, 16952, 20501, 381290
germ cell migration	GO:0008354	0.00148182	2	0.0583338	11	ITGB1, PPAP2B	3688, 8613	16412, 67916
SNARE complex assembly	GO:0035493	0.00148182	2	0.0583338	11	VAMP8, VAMP3	8673, 9341	22320, 22319
single-organism process	GO:0044699	0.00155509	79	68.3567	12890	GBE1, BCAM, PRDX6, DGKK, CRYM, VAMP8, NDRG2, PSME1, CSPP1, FGG, CA14, GBP4, GALM, GLUL, SARDH, C1orf68, RDH13, OSBPL7, VCL, F2, GPM6A, TTYH1, SLC14A1, GPM6B, VIM, ESYT1, PARVA, DAG1, AHNAK, ATP1A1, FXYD1, ITGB1, SLC6A1, TMOD2, PIEZO1, SLC7A8, SSH2, ANXA3, MAPRE1, CTNNA1, RLBP1, GK5, SLC6A11, SLC1A3, PHGDH, ITGB5, EEF1A1, EFNB1, RTN2, FCGRT, RDX, NCAM1, CD44, FAH, PEA15, SYPL1, ENTPD2, EMB, VAMP3,…	2632, 4059, 9588, 139189, 1428, 8673, 57447, 5720, 79848, 2266, 23632, 115361, 130589, 2752, 1757, 100129271, 112724, 114881, 7414, 2147, 2823, 57348, 6563, 2824, 7431, 23344, 55742, 1605, 79026, 476, 5348, 3688, 6529, 29767, 9780, 23428, 85464, 306, 22919, 1495, 6017, 256356, 6538, 6507, 26227, 3693, 1915, 1947, 6253, 2217, 5962, 4684, 960, 2184, 8682, 6856, 954, 133418, 9341, 10979, 222236, 152…	74185, 57278, 11758, 331374, 12971, 22320, 29811, 19186, 211660, 99571, 23831, 55932, 319625, 14645, 192166, 66533, 17252, 71240, 22330, 14061, 234267, 57776, 108052, 14758, 22352, 23943, 57342, 13138, 66395, 11928, 56188, 16412, 232333, 50876, 234839, 50934, 237860, 11745, 13589, 12385, 19771, 235533, 243616, 20512, 236539, 16419, 13627, 13641, 20167, 14132, 19684, 17967, 12505, 14085, 18611, 19…
glial cell differentiation	GO:0010001	0.0015639	5	0.843189	159	F2, VIM, DAG1, PHGDH, PPAP2B	2147, 7431, 1605, 26227, 8613	14061, 22352, 13138, 236539, 67916
single-organism metabolic process	GO:0044710	0.00160063	43	29.2783	5521	GBE1, PRDX6, DGKK, CRYM, VAMP8, NDRG2, PSME1, FGG, CA14, GBP4, GALM, GLUL, SARDH, RDH13, F2, DAG1, ATP1A1, ITGB1, SLC7A8, RLBP1, GK5, SLC1A3, PHGDH, EEF1A1, CD44, FAH, ENTPD2, NAPEPLD, CYB5A, MAPK3, ANXA1, GPR37, FOLH1, MAGT1, ALB, PPAP2B, HERC1, SLC7A5, SLC16A1, FGB, ATP1B3, COX4I2, ATP2B4	2632, 9588, 139189, 1428, 8673, 57447, 5720, 2266, 23632, 115361, 130589, 2752, 1757, 112724, 2147, 1605, 476, 3688, 23428, 6017, 256356, 6507, 26227, 1915, 960, 2184, 954, 222236, 1528, 5595, 301, 2861, 2346, 84061, 213, 8613, 8925, 8140, 6566, 2244, 483, 84701, 493	74185, 11758, 331374, 12971, 22320, 29811, 19186, 99571, 23831, 55932, 319625, 14645, 192166, 17252, 14061, 13138, 11928, 16412, 50934, 19771, 235533, 20512, 236539, 13627, 12505, 14085, 12496, 242864, 109672, 26417, 16952, 14763, 53320, 67075, 11657, 67916, 235439, 20539, 20501, 110135, 11933, 84682, 381290
regulation of ERK1 and ERK2 cascade	GO:0070372	0.0016077	5	0.848492	160	NDRG2, FGG, CD44, MAPK3, FGB	57447, 2266, 960, 5595, 2244	29811, 99571, 12505, 26417, 110135
neurotransmitter transport	GO:0006836	0.0016524	5	0.853795	161	GLUL, GPM6B, SLC6A1, SLC6A11, SLC1A3	2752, 2824, 6529, 6538, 6507	14645, 14758, 232333, 243616, 20512
regulation of extrinsic apoptotic signaling pathway via death domain receptors	GO:1902041	0.00173963	3	0.238638	45	FGG, PEA15, FGB	2266, 8682, 2244	99571, 18611, 110135
cell-cell adhesion mediated by integrin	GO:0033631	0.00177234	2	0.0636369	12	ITGB1, PIEZO1	3688, 9780	16412, 234839
cellular sodium ion homeostasis	GO:0006883	0.00177234	2	0.0636369	12	ATP1A1, ATP1B3	476, 483	11928, 11933
regulation of metal ion transport	GO:0010959	0.00180409	6	1.28334	242	F2, AHNAK, ATP1A1, FXYD1, ATP1B3, ATP2B4	2147, 79026, 476, 5348, 483, 493	14061, 66395, 11928, 56188, 11933, 381290
vesicle fusion	GO:0006906	0.0018539	3	0.243942	46	VAMP8, VAMP3, ANXA1	8673, 9341, 301	22320, 22319, 16952
cellular response to external stimulus	GO:0071496	0.00188056	6	1.29395	244	VAMP8, GLUL, ATP1A1, ITGB1, MAPK3, ALB	8673, 2752, 476, 3688, 5595, 213	22320, 14645, 11928, 16412, 26417, 11657
cell activation	GO:0001775	0.00202867	12	4.60307	868	DGKK, FGG, VCL, F2, ITGB1, ANXA3, EFNB1, ENTPD2, MAPK3, ANXA1, ALB, FGB	139189, 2266, 7414, 2147, 3688, 306, 1947, 954, 5595, 301, 213, 2244	331374, 99571, 22330, 14061, 16412, 11745, 13641, 12496, 26417, 16952, 11657, 110135
regulation of cell adhesion	GO:0030155	0.00207383	7	1.78714	337	FGG, GPM6B, ITGB1, PIEZO1, CD44, PPAP2B, FGB	2266, 2824, 3688, 9780, 960, 8613, 2244	99571, 14758, 16412, 234839, 12505, 67916, 110135
potassium ion import	GO:0010107	0.00208738	2	0.06894	13	ATP1A1, ATP1B3	476, 483	11928, 11933
gamma-aminobutyric acid transport	GO:0015812	0.00208738	2	0.06894	13	SLC6A1, SLC6A11	6529, 6538	232333, 243616
astrocyte differentiation	GO:0048708	0.00209626	3	0.254548	48	F2, VIM, PPAP2B	2147, 7431, 8613	14061, 22352, 67916
adherens junction organization	GO:0034332	0.0022653	4	0.55152	104	VCL, GPM6B, CTNNA1, FERMT2	7414, 2824, 1495, 10979	22330, 14758, 12385, 218952
ERK1 and ERK2 cascade	GO:0070371	0.00232042	5	0.922735	174	NDRG2, FGG, CD44, MAPK3, FGB	57447, 2266, 960, 5595, 2244	29811, 99571, 12505, 26417, 110135
cellular amino acid biosynthetic process	GO:0008652	0.0023456	4	0.556823	105	GLUL, SLC1A3, PHGDH, ATP2B4	2752, 6507, 26227, 493	14645, 20512, 236539, 381290
L-amino acid transport	GO:0015807	0.00235769	3	0.265154	50	SLC7A8, SLC1A3, SLC7A5	23428, 6507, 8140	50934, 20512, 20539
amino acid import	GO:0043090	0.0024269	2	0.0742431	14	SLC6A1, SLC1A3	6529, 6507	232333, 20512
integrin activation	GO:0033622	0.0024269	2	0.0742431	14	PIEZO1, FERMT2	9780, 10979	234839, 218952
positive regulation of sodium ion transmembrane transport	GO:1902307	0.0024269	2	0.0742431	14	FXYD1, ATP1B3	5348, 483	56188, 11933
platelet aggregation	GO:0070527	0.00249552	3	0.270457	51	FGG, VCL, FGB	2266, 7414, 2244	99571, 22330, 110135
leukocyte cell-cell adhesion	GO:0007159	0.00249552	3	0.270457	51	ITGB1, CD44, MSN	3688, 960, 4478	16412, 12505, 17698
response to mechanical stimulus	GO:0009612	0.00249892	5	0.938645	177	ATP1A1, ITGB1, PIEZO1, SLC1A3, MAPK3	476, 3688, 9780, 6507, 5595	11928, 16412, 234839, 20512, 26417
cellular component assembly	GO:0022607	0.00254668	20	10.3304	1948	VAMP8, FGG, GLUL, VCL, GPM6A, TTYH1, GPM6B, PARVA, AHNAK, ITGB1, SLC6A1, PIEZO1, SSH2, MAPRE1, CTNNA1, ITGB5, RDX, VAMP3, FERMT2, FGB	8673, 2266, 2752, 7414, 2823, 57348, 2824, 55742, 79026, 3688, 6529, 9780, 85464, 22919, 1495, 3693, 5962, 9341, 10979, 2244	22320, 99571, 14645, 22330, 234267, 57776, 14758, 57342, 66395, 16412, 232333, 234839, 237860, 13589, 12385, 16419, 19684, 22319, 218952, 110135
cell morphogenesis	GO:0000902	0.00258686	14	6.05081	1141	FGG, F2, GPM6A, PARVA, DAG1, ITGB1, SSH2, SLC1A3, EFNB1, NCAM1, VAMP3, FERMT2, MAPK3, FGB	2266, 2147, 2823, 55742, 1605, 3688, 85464, 6507, 1947, 4684, 9341, 10979, 5595, 2244	99571, 14061, 234267, 57342, 13138, 16412, 237860, 20512, 13641, 17967, 22319, 218952, 26417, 110135
sodium ion transmembrane transport	GO:0035725	0.00268647	4	0.578035	109	ATP1A1, FXYD1, ATP1B3, ATP2B4	476, 5348, 483, 493	11928, 56188, 11933, 381290
monovalent inorganic cation transport	GO:0015672	0.00271784	8	2.39699	452	ATP1A1, FXYD1, CYB5A, SLC15A2, ATP1B3, SLC13A5, COX4I2, ATP2B4	476, 5348, 1528, 6565, 483, 284111, 84701, 493	11928, 56188, 109672, 57738, 11933, 237831, 84682, 381290
single-organism cellular process	GO:0044763	0.00273761	73	61.4839	11594	GBE1, BCAM, PRDX6, DGKK, CRYM, VAMP8, NDRG2, PSME1, CSPP1, FGG, GBP4, GLUL, SARDH, RDH13, VCL, F2, GPM6A, TTYH1, SLC14A1, GPM6B, VIM, PARVA, DAG1, AHNAK, ATP1A1, FXYD1, ITGB1, SLC6A1, TMOD2, PIEZO1, SLC7A8, SSH2, ANXA3, MAPRE1, CTNNA1, RLBP1, GK5, SLC6A11, SLC1A3, PHGDH, ITGB5, EEF1A1, EFNB1, RTN2, RDX, NCAM1, CD44, FAH, PEA15, SYPL1, ENTPD2, EMB, VAMP3, FERMT2, NAPEPLD, CYB5A, SLC15A2, MAPK3, AN…	2632, 4059, 9588, 139189, 1428, 8673, 57447, 5720, 79848, 2266, 115361, 2752, 1757, 112724, 7414, 2147, 2823, 57348, 6563, 2824, 7431, 55742, 1605, 79026, 476, 5348, 3688, 6529, 29767, 9780, 23428, 85464, 306, 22919, 1495, 6017, 256356, 6538, 6507, 26227, 3693, 1915, 1947, 6253, 5962, 4684, 960, 2184, 8682, 6856, 954, 133418, 9341, 10979, 222236, 1528, 6565, 5595, 301, 2861, 2346, 84061, 213, 861…	74185, 57278, 11758, 331374, 12971, 22320, 29811, 19186, 211660, 99571, 55932, 14645, 192166, 17252, 22330, 14061, 234267, 57776, 108052, 14758, 22352, 57342, 13138, 66395, 11928, 56188, 16412, 232333, 50876, 234839, 50934, 237860, 11745, 13589, 12385, 19771, 235533, 243616, 20512, 236539, 16419, 13627, 13641, 20167, 19684, 17967, 12505, 14085, 18611, 19027, 12496, 13723, 22319, 218952, 242864, 1…
arginine metabolic process	GO:0006525	0.00279064	2	0.0795462	15	FAH, ATP2B4	2184, 493	14085, 381290
negative regulation of apoptotic signaling pathway	GO:2001234	0.0028856	5	0.970463	183	FGG, CTNNA1, CD44, PEA15, FGB	2266, 1495, 960, 8682, 2244	99571, 12385, 12505, 18611, 110135
sodium ion transport	GO:0006814	0.00309439	5	0.986372	186	ATP1A1, FXYD1, ATP1B3, SLC13A5, ATP2B4	476, 5348, 483, 284111, 493	11928, 56188, 11933, 237831, 381290
neuron projection development	GO:0031175	0.00309485	11	4.21064	794	GPM6A, VIM, DAG1, ITGB1, SSH2, CTNNA1, PHGDH, EFNB1, NCAM1, MAPK3, HERC1	2823, 7431, 1605, 3688, 85464, 1495, 26227, 1947, 4684, 5595, 8925	234267, 22352, 13138, 16412, 237860, 12385, 236539, 13641, 17967, 26417, 235439
apical junction assembly	GO:0043297	0.00309632	3	0.291669	55	VCL, ITGB1, CTNNA1	7414, 3688, 1495	22330, 16412, 12385
potassium ion homeostasis	GO:0055075	0.00317834	2	0.0848492	16	ATP1A1, ATP1B3	476, 483	11928, 11933
cellular amino acid catabolic process	GO:0009063	0.00325925	4	0.609854	115	GLUL, SARDH, FAH, ATP2B4	2752, 1757, 2184, 493	14645, 192166, 14085, 381290
positive regulation of ERK1 and ERK2 cascade	GO:0070374	0.00336218	4	0.615157	116	FGG, CD44, MAPK3, FGB	2266, 960, 5595, 2244	99571, 12505, 26417, 110135
glutamine family amino acid biosynthetic process	GO:0009084	0.00358975	2	0.0901523	17	GLUL, SLC1A3	2752, 6507	14645, 20512
hormone transport	GO:0009914	0.00359478	6	1.47426	278	CRYM, FGG, GLUL, ANXA1, SLC16A1, FGB	1428, 2266, 2752, 301, 6566, 2244	12971, 99571, 14645, 16952, 20501, 110135
signal release	GO:0023061	0.00364524	7	1.97805	373	FGG, GLUL, SLC6A1, SLC6A11, ANXA1, SLC16A1, FGB	2266, 2752, 6529, 6538, 301, 6566, 2244	99571, 14645, 232333, 243616, 16952, 20501, 110135
protein complex subunit organization	GO:0071822	0.00380453	16	7.72128	1456	VAMP8, FGG, GLUL, VIM, AHNAK, ITGB1, SLC6A1, PIEZO1, SSH2, MAPRE1, CTNNA1, ITGB5, RDX, VAMP3, FERMT2, FGB	8673, 2266, 2752, 7431, 79026, 3688, 6529, 9780, 85464, 22919, 1495, 3693, 5962, 9341, 10979, 2244	22320, 99571, 14645, 22352, 66395, 16412, 232333, 234839, 237860, 13589, 12385, 16419, 19684, 22319, 218952, 110135
inorganic ion transmembrane transport	GO:0098660	0.00391322	9	3.11821	588	GPM6A, TTYH1, AHNAK, ATP1A1, FXYD1, CYB5A, ATP1B3, COX4I2, ATP2B4	2823, 57348, 79026, 476, 5348, 1528, 483, 84701, 493	234267, 57776, 66395, 11928, 56188, 109672, 11933, 84682, 381290
positive regulation of G-protein coupled receptor protein signaling pathway	GO:0045745	0.00402459	2	0.0954554	18	F2, TMOD2	2147, 29767	14061, 50876
secretion	GO:0046903	0.00406138	12	5.01141	945	VAMP8, FGG, GLUL, VCL, SLC6A1, ANXA3, SLC6A11, VAMP3, ANXA1, ALB, SLC16A1, FGB	8673, 2266, 2752, 7414, 6529, 306, 6538, 9341, 301, 213, 6566, 2244	22320, 99571, 14645, 22330, 232333, 11745, 243616, 22319, 16952, 11657, 20501, 110135
cell-cell junction organization	GO:0045216	0.00412682	5	1.05531	199	VCL, GPM6B, ITGB1, CTNNA1, FERMT2	7414, 2824, 3688, 1495, 10979	22330, 14758, 16412, 12385, 218952
peptide transport	GO:0015833	0.00426986	6	1.52729	288	FGG, GLUL, SLC15A2, ANXA1, SLC16A1, FGB	2266, 2752, 6565, 301, 6566, 2244	99571, 14645, 57738, 16952, 20501, 110135
glycine metabolic process	GO:0006544	0.00448263	2	0.100758	19	SARDH, PHGDH	1757, 26227	192166, 236539
cellular localization	GO:0051641	0.0045078	23	13.21	2491	VAMP8, FGG, GLUL, VCL, F2, GPM6B, DAG1, ITGB1, SLC6A1, ANXA3, MAPRE1, CTNNA1, SLC6A11, RTN2, VAMP3, FERMT2, MAPK3, ANXA1, ALB, SLC16A1, FGB, ATP1B3, ATP2B4	8673, 2266, 2752, 7414, 2147, 2824, 1605, 3688, 6529, 306, 22919, 1495, 6538, 6253, 9341, 10979, 5595, 301, 213, 6566, 2244, 483, 493	22320, 99571, 14645, 22330, 14061, 14758, 13138, 16412, 232333, 11745, 13589, 12385, 243616, 20167, 22319, 218952, 26417, 16952, 11657, 20501, 110135, 11933, 381290
cellular component morphogenesis	GO:0032989	0.00452202	14	6.43794	1214	FGG, F2, GPM6A, PARVA, DAG1, ITGB1, SSH2, SLC1A3, EFNB1, NCAM1, VAMP3, FERMT2, MAPK3, FGB	2266, 2147, 2823, 55742, 1605, 3688, 85464, 6507, 1947, 4684, 9341, 10979, 5595, 2244	99571, 14061, 234267, 57342, 13138, 16412, 237860, 20512, 13641, 17967, 22319, 218952, 26417, 110135
anatomical structure morphogenesis	GO:0009653	0.00460379	22	12.4357	2345	FGG, RDH13, VCL, F2, GPM6A, PARVA, DAG1, ITGB1, SSH2, ANXA3, CTNNA1, SLC1A3, ITGB5, EFNB1, NCAM1, CD44, VAMP3, FERMT2, MAPK3, PPAP2B, HERC1, FGB	2266, 112724, 7414, 2147, 2823, 55742, 1605, 3688, 85464, 306, 1495, 6507, 3693, 1947, 4684, 960, 9341, 10979, 5595, 8613, 8925, 2244	99571, 17252, 22330, 14061, 234267, 57342, 13138, 16412, 237860, 11745, 12385, 20512, 16419, 13641, 17967, 12505, 22319, 218952, 26417, 67916, 235439, 110135
adherens junction assembly	GO:0034333	0.00496298	3	0.3447	65	VCL, GPM6B, FERMT2	7414, 2824, 10979	22330, 14758, 218952
negative regulation of endothelial cell apoptotic process	GO:2000352	0.0049636	2	0.106062	20	FGG, FGB	2266, 2244	99571, 110135
regulation of blood circulation	GO:1903522	0.00517595	5	1.11365	210	FGG, ATP1A1, FXYD1, FGB, ATP2B4	2266, 476, 5348, 2244, 493	99571, 11928, 56188, 110135, 381290
metal ion transport	GO:0030001	0.0052828	10	3.88185	732	F2, GPM6A, TTYH1, AHNAK, ATP1A1, FXYD1, MAGT1, ATP1B3, SLC13A5, ATP2B4	2147, 2823, 57348, 79026, 476, 5348, 84061, 483, 284111, 493	14061, 234267, 57776, 66395, 11928, 56188, 67075, 11933, 237831, 381290
cellular response to mechanical stimulus	GO:0071260	0.00540187	3	0.355306	67	ATP1A1, ITGB1, MAPK3	476, 3688, 5595	11928, 16412, 26417
generation of neurons	GO:0048699	0.00540886	14	6.57051	1239	RDH13, F2, GPM6A, VIM, DAG1, ITGB1, SSH2, CTNNA1, SLC1A3, PHGDH, EFNB1, NCAM1, MAPK3, HERC1	112724, 2147, 2823, 7431, 1605, 3688, 85464, 1495, 6507, 26227, 1947, 4684, 5595, 8925	17252, 14061, 234267, 22352, 13138, 16412, 237860, 12385, 20512, 236539, 13641, 17967, 26417, 235439
positive regulation of peptide hormone secretion	GO:0090277	0.0058634	3	0.365912	69	FGG, GLUL, FGB	2266, 2752, 2244	99571, 14645, 110135
acidic amino acid transport	GO:0015800	0.00599336	2	0.116668	22	SLC6A1, SLC1A3	6529, 6507	232333, 20512
establishment of endothelial barrier	GO:0061028	0.00599336	2	0.116668	22	RDX, MSN	5962, 4478	19684, 17698
positive regulation of blood circulation	GO:1903524	0.00610276	3	0.371215	70	FGG, ATP1A1, FGB	2266, 476, 2244	99571, 11928, 110135
cellular component biogenesis	GO:0044085	0.00625999	20	11.1736	2107	VAMP8, FGG, GLUL, VCL, GPM6A, TTYH1, GPM6B, PARVA, AHNAK, ITGB1, SLC6A1, PIEZO1, SSH2, MAPRE1, CTNNA1, ITGB5, RDX, VAMP3, FERMT2, FGB	8673, 2266, 2752, 7414, 2823, 57348, 2824, 55742, 79026, 3688, 6529, 9780, 85464, 22919, 1495, 3693, 5962, 9341, 10979, 2244	22320, 99571, 14645, 22330, 234267, 57776, 14758, 57342, 66395, 16412, 232333, 234839, 237860, 13589, 12385, 16419, 19684, 22319, 218952, 110135
positive regulation of peptide secretion	GO:0002793	0.00634788	3	0.376518	71	FGG, GLUL, FGB	2266, 2752, 2244	99571, 14645, 110135
glial cell development	GO:0021782	0.00634788	3	0.376518	71	VIM, DAG1, PHGDH	7431, 1605, 26227	22352, 13138, 236539
regulation of vesicle-mediated transport	GO:0060627	0.00655965	6	1.67047	315	VAMP8, FGG, ITGB1, MAPK3, ANXA1, FGB	8673, 2266, 3688, 5595, 301, 2244	22320, 99571, 16412, 26417, 16952, 110135
neuron differentiation	GO:0030182	0.00674724	13	6.0349	1138	RDH13, GPM6A, VIM, DAG1, ITGB1, SSH2, CTNNA1, SLC1A3, PHGDH, EFNB1, NCAM1, MAPK3, HERC1	112724, 2823, 7431, 1605, 3688, 85464, 1495, 6507, 26227, 1947, 4684, 5595, 8925	17252, 234267, 22352, 13138, 16412, 237860, 12385, 20512, 236539, 13641, 17967, 26417, 235439
positive regulation of substrate adhesion-dependent cell spreading	GO:1900026	0.00711188	2	0.127274	24	FGG, FGB	2266, 2244	99571, 110135
glutamine metabolic process	GO:0006541	0.00711188	2	0.127274	24	GLUL, PHGDH	2752, 26227	14645, 236539
positive regulation of vasoconstriction	GO:0045907	0.00711188	2	0.127274	24	FGG, FGB	2266, 2244	99571, 110135
response to interleukin-1	GO:0070555	0.0073868	3	0.397731	75	MAPK3, ANXA1, FGB	5595, 301, 2244	26417, 16952, 110135
cellular response to hydrogen peroxide	GO:0070301	0.0073868	3	0.397731	75	PRDX6, ANXA1, GPR37	9588, 301, 2861	11758, 16952, 14763
protein localization to plasma membrane	GO:0072659	0.00738886	4	0.768946	145	VAMP8, ITGB1, VAMP3, ATP1B3	8673, 3688, 9341, 483	22320, 16412, 22319, 11933
peptide hormone secretion	GO:0030072	0.00741266	5	1.2144	229	FGG, GLUL, ANXA1, SLC16A1, FGB	2266, 2752, 301, 6566, 2244	99571, 14645, 16952, 20501, 110135
regulation of MAPK cascade	GO:0043408	0.00742337	8	2.83715	535	NDRG2, FGG, DAG1, ITGB1, CD44, MAPK3, GPR37, FGB	57447, 2266, 1605, 3688, 960, 5595, 2861, 2244	29811, 99571, 13138, 16412, 12505, 26417, 14763, 110135
regulation of G-protein coupled receptor protein signaling pathway	GO:0008277	0.00756776	4	0.774249	146	F2, ITGB1, TMOD2, ATP2B4	2147, 3688, 29767, 493	14061, 16412, 50876, 381290
organelle fusion	GO:0048284	0.00766129	3	0.403034	76	VAMP8, VAMP3, ANXA1	8673, 9341, 301	22320, 22319, 16952
response to stress	GO:0006950	0.00783172	28	18.0039	3395	PRDX6, DGKK, VAMP8, PSME1, FGG, GLUL, VCL, F2, PON2, ITGB1, SLC7A8, ANXA3, CTNNA1, SLC1A3, NCAM1, CD44, PEA15, ENTPD2, MAPK3, ANXA1, GPR37, ALB, PPAP2B, SLC7A5, SLC16A1, FGB, ATP1B3, ATP2B4	9588, 139189, 8673, 5720, 2266, 2752, 7414, 2147, 5445, 3688, 23428, 306, 1495, 6507, 4684, 960, 8682, 954, 5595, 301, 2861, 213, 8613, 8140, 6566, 2244, 483, 493	11758, 331374, 22320, 19186, 99571, 14645, 22330, 14061, 330260, 16412, 50934, 11745, 12385, 20512, 17967, 12505, 18611, 12496, 26417, 16952, 14763, 11657, 67916, 20539, 20501, 110135, 11933, 381290
regulation of cell-substrate adhesion	GO:0010810	0.00793217	4	0.784855	148	FGG, GPM6B, ITGB1, FGB	2266, 2824, 3688, 2244	99571, 14758, 16412, 110135
extrinsic apoptotic signaling pathway via death domain receptors	GO:0008625	0.00794176	3	0.408337	77	FGG, PEA15, FGB	2266, 8682, 2244	99571, 18611, 110135
peptide secretion	GO:0002790	0.00809827	5	1.24092	234	FGG, GLUL, ANXA1, SLC16A1, FGB	2266, 2752, 301, 6566, 2244	99571, 14645, 16952, 20501, 110135
modification by symbiont of host morphology or physiology	GO:0044003	0.0083172	2	0.13788	26	DAG1, ALB	1605, 213	13138, 11657
membrane repolarization	GO:0086009	0.0083172	2	0.13788	26	ATP1A1, ATP1B3	476, 483	11928, 11933
glutamate metabolic process	GO:0006536	0.0083172	2	0.13788	26	GLUL, SLC1A3	2752, 6507	14645, 20512
response to epidermal growth factor	GO:0070849	0.0083172	2	0.13788	26	EEF1A1, MAPK3	1915, 5595	13627, 26417
regulation of the force of heart contraction	GO:0002026	0.0083172	2	0.13788	26	ATP1A1, ATP2B4	476, 493	11928, 381290
regulation of hormone levels	GO:0010817	0.00870269	7	2.32805	439	CRYM, FGG, GLUL, ATP1A1, ANXA1, SLC16A1, FGB	1428, 2266, 2752, 476, 301, 6566, 2244	12971, 99571, 14645, 11928, 16952, 20501, 110135
cytoskeleton organization	GO:0007010	0.00889904	11	4.85762	916	GPM6B, VIM, PARVA, DAG1, ITGB1, SSH2, MAPRE1, ITGB5, RDX, MAPK3, SLC16A1	2824, 7431, 55742, 1605, 3688, 85464, 22919, 3693, 5962, 5595, 6566	14758, 22352, 57342, 13138, 16412, 237860, 13589, 16419, 19684, 26417, 20501
cellular response to nutrient levels	GO:0031669	0.00909419	4	0.816674	154	VAMP8, GLUL, ITGB1, ALB	8673, 2752, 3688, 213	22320, 14645, 16412, 11657
cellular response to alcohol	GO:0097306	0.00912387	3	0.429549	81	OSBPL7, ITGB1, CTNNA1	114881, 3688, 1495	71240, 16412, 12385
exocytosis	GO:0006887	0.00925136	6	1.79774	339	FGG, VCL, ANXA3, VAMP3, ALB, FGB	2266, 7414, 306, 9341, 213, 2244	99571, 22330, 11745, 22319, 11657, 110135
cell differentiation	GO:0030154	0.0093045	27	17.3729	3276	NDRG2, FGG, RDH13, F2, GPM6A, GPM6B, VIM, PARVA, DAG1, ITGB1, SSH2, CTNNA1, SLC1A3, PHGDH, ITGB5, EFNB1, RDX, NCAM1, VAMP3, FERMT2, MAPK3, ANXA1, PPAP2B, HERC1, SLC7A5, FGB, MSN	57447, 2266, 112724, 2147, 2823, 2824, 7431, 55742, 1605, 3688, 85464, 1495, 6507, 26227, 3693, 1947, 5962, 4684, 9341, 10979, 5595, 301, 8613, 8925, 8140, 2244, 4478	29811, 99571, 17252, 14061, 234267, 14758, 22352, 57342, 13138, 16412, 237860, 12385, 20512, 236539, 16419, 13641, 19684, 17967, 22319, 218952, 26417, 16952, 67916, 235439, 20539, 110135, 17698
regulation of extrinsic apoptotic signaling pathway	GO:2001236	0.00950491	4	0.82728	156	FGG, CTNNA1, PEA15, FGB	2266, 1495, 8682, 2244	99571, 12385, 18611, 110135
muscle system process	GO:0003012	0.00950662	6	1.80835	341	VCL, VIM, ATP1A1, FXYD1, ITGB5, ATP2B4	7414, 7431, 476, 5348, 3693, 493	22330, 22352, 11928, 56188, 16419, 381290
regulation of cellular amine metabolic process	GO:0033238	0.00975144	3	0.440155	83	PSME1, GPR37, ATP2B4	5720, 2861, 493	19186, 14763, 381290
cell-cell junction assembly	GO:0007043	0.00975144	3	0.440155	83	VCL, ITGB1, CTNNA1	7414, 3688, 1495	22330, 16412, 12385

## Sheet: cellular components
GO-Term	GO-Term id	P-value	# Genes (observed)	# Genes (expected)	# Genes (total)	List of observed genes	Gene ids	Original gene ids
plasma membrane	GO:0005886	1.65472e-15	59	23.2591	4595	BCAM, DGKK, CD82, VAMP8, FGG, CA14, OSBPL7, VCL, TM4SF1, F2, GPM6A, TTYH1, SLC14A1, GPM6B, VIM, ESYT1, PARVA, DAG1, PON2, AHNAK, ATP1A1, FXYD1, ITGB1, SLC6A1, PIEZO1, SLC7A8, ANXA3, MAPRE1, CTNNA1, SLC6A11, SLC1A3, ITGB5, EEF1A1, EFNB1, RTN2, FCGRT, RDX, NCAM1, CD44, SYPL1, ENTPD2, EMB, VAMP3, FERMT2, NAPEPLD, SLC15A2, MAPK3, ANXA1, GPR37, FOLH1, MAGT1, PPAP2B, SLC7A5, SLC16A1, FGB, ATP1B3, MSN, …	4059, 139189, 3732, 8673, 2266, 23632, 114881, 7414, 4071, 2147, 2823, 57348, 6563, 2824, 7431, 23344, 55742, 1605, 5445, 79026, 476, 5348, 3688, 6529, 9780, 23428, 306, 22919, 1495, 6538, 6507, 3693, 1915, 1947, 6253, 2217, 5962, 4684, 960, 6856, 954, 133418, 9341, 10979, 222236, 6565, 5595, 301, 2861, 2346, 84061, 8613, 8140, 6566, 2244, 483, 4478, 284111, 493	57278, 331374, 12521, 22320, 99571, 23831, 71240, 22330, 17112, 14061, 234267, 57776, 108052, 14758, 22352, 23943, 57342, 13138, 330260, 66395, 11928, 56188, 16412, 232333, 234839, 50934, 11745, 13589, 12385, 243616, 20512, 16419, 13627, 13641, 20167, 14132, 19684, 17967, 12505, 19027, 12496, 13723, 22319, 218952, 242864, 57738, 26417, 16952, 14763, 53320, 67075, 67916, 20539, 20501, 110135, 1193…
extracellular vesicular exosome	GO:0070062	2.7484e-15	46	13.9656	2759	GBE1, BCAM, PRDX6, CRYM, CD82, VAMP8, NDRG2, PSME1, FGG, GALM, GLUL, C1orf68, VCL, F2, GPM6A, VIM, DAG1, AHNAK, ATP1A1, ITGB1, SLC7A8, ANXA3, PHGDH, ITGB5, EEF1A1, EFNB1, RDX, NCAM1, CD44, FAH, SYPL1, ENTPD2, NAPEPLD, CYB5A, SLC15A2, MAPK3, ANXA1, FOLH1, ALB, PPAP2B, SLC7A5, SLC16A1, FGB, ATP1B3, ITFG3, MSN	2632, 4059, 9588, 1428, 3732, 8673, 57447, 5720, 2266, 130589, 2752, 100129271, 7414, 2147, 2823, 7431, 1605, 79026, 476, 3688, 23428, 306, 26227, 3693, 1915, 1947, 5962, 4684, 960, 2184, 6856, 954, 222236, 1528, 6565, 5595, 301, 2346, 213, 8613, 8140, 6566, 2244, 483, 83986, 4478	74185, 57278, 11758, 12971, 12521, 22320, 29811, 19186, 99571, 319625, 14645, 66533, 22330, 14061, 234267, 22352, 13138, 66395, 11928, 16412, 50934, 11745, 236539, 16419, 13627, 13641, 19684, 17967, 12505, 14085, 19027, 12496, 242864, 109672, 57738, 26417, 16952, 53320, 11657, 67916, 20539, 20501, 110135, 11933, 106581, 17698
extracellular organelle	GO:0043230	2.7484e-15	46	13.9656	2759	GBE1, BCAM, PRDX6, CRYM, CD82, VAMP8, NDRG2, PSME1, FGG, GALM, GLUL, C1orf68, VCL, F2, GPM6A, VIM, DAG1, AHNAK, ATP1A1, ITGB1, SLC7A8, ANXA3, PHGDH, ITGB5, EEF1A1, EFNB1, RDX, NCAM1, CD44, FAH, SYPL1, ENTPD2, NAPEPLD, CYB5A, SLC15A2, MAPK3, ANXA1, FOLH1, ALB, PPAP2B, SLC7A5, SLC16A1, FGB, ATP1B3, ITFG3, MSN	2632, 4059, 9588, 1428, 3732, 8673, 57447, 5720, 2266, 130589, 2752, 100129271, 7414, 2147, 2823, 7431, 1605, 79026, 476, 3688, 23428, 306, 26227, 3693, 1915, 1947, 5962, 4684, 960, 2184, 6856, 954, 222236, 1528, 6565, 5595, 301, 2346, 213, 8613, 8140, 6566, 2244, 483, 83986, 4478	74185, 57278, 11758, 12971, 12521, 22320, 29811, 19186, 99571, 319625, 14645, 66533, 22330, 14061, 234267, 22352, 13138, 66395, 11928, 16412, 50934, 11745, 236539, 16419, 13627, 13641, 19684, 17967, 12505, 14085, 19027, 12496, 242864, 109672, 57738, 26417, 16952, 53320, 11657, 67916, 20539, 20501, 110135, 11933, 106581, 17698
extracellular vesicle	GO:1903561	2.7484e-15	46	13.9656	2759	GBE1, BCAM, PRDX6, CRYM, CD82, VAMP8, NDRG2, PSME1, FGG, GALM, GLUL, C1orf68, VCL, F2, GPM6A, VIM, DAG1, AHNAK, ATP1A1, ITGB1, SLC7A8, ANXA3, PHGDH, ITGB5, EEF1A1, EFNB1, RDX, NCAM1, CD44, FAH, SYPL1, ENTPD2, NAPEPLD, CYB5A, SLC15A2, MAPK3, ANXA1, FOLH1, ALB, PPAP2B, SLC7A5, SLC16A1, FGB, ATP1B3, ITFG3, MSN	2632, 4059, 9588, 1428, 3732, 8673, 57447, 5720, 2266, 130589, 2752, 100129271, 7414, 2147, 2823, 7431, 1605, 79026, 476, 3688, 23428, 306, 26227, 3693, 1915, 1947, 5962, 4684, 960, 2184, 6856, 954, 222236, 1528, 6565, 5595, 301, 2346, 213, 8613, 8140, 6566, 2244, 483, 83986, 4478	74185, 57278, 11758, 12971, 12521, 22320, 29811, 19186, 99571, 319625, 14645, 66533, 22330, 14061, 234267, 22352, 13138, 66395, 11928, 16412, 50934, 11745, 236539, 16419, 13627, 13641, 19684, 17967, 12505, 14085, 19027, 12496, 242864, 109672, 57738, 26417, 16952, 53320, 11657, 67916, 20539, 20501, 110135, 11933, 106581, 17698
extracellular membrane-bounded organelle	GO:0065010	2.7484e-15	46	13.9656	2759	GBE1, BCAM, PRDX6, CRYM, CD82, VAMP8, NDRG2, PSME1, FGG, GALM, GLUL, C1orf68, VCL, F2, GPM6A, VIM, DAG1, AHNAK, ATP1A1, ITGB1, SLC7A8, ANXA3, PHGDH, ITGB5, EEF1A1, EFNB1, RDX, NCAM1, CD44, FAH, SYPL1, ENTPD2, NAPEPLD, CYB5A, SLC15A2, MAPK3, ANXA1, FOLH1, ALB, PPAP2B, SLC7A5, SLC16A1, FGB, ATP1B3, ITFG3, MSN	2632, 4059, 9588, 1428, 3732, 8673, 57447, 5720, 2266, 130589, 2752, 100129271, 7414, 2147, 2823, 7431, 1605, 79026, 476, 3688, 23428, 306, 26227, 3693, 1915, 1947, 5962, 4684, 960, 2184, 6856, 954, 222236, 1528, 6565, 5595, 301, 2346, 213, 8613, 8140, 6566, 2244, 483, 83986, 4478	74185, 57278, 11758, 12971, 12521, 22320, 29811, 19186, 99571, 319625, 14645, 66533, 22330, 14061, 234267, 22352, 13138, 66395, 11928, 16412, 50934, 11745, 236539, 16419, 13627, 13641, 19684, 17967, 12505, 14085, 19027, 12496, 242864, 109672, 57738, 26417, 16952, 53320, 11657, 67916, 20539, 20501, 110135, 11933, 106581, 17698
cell periphery	GO:0071944	4.85907e-15	59	23.7754	4697	BCAM, DGKK, CD82, VAMP8, FGG, CA14, OSBPL7, VCL, TM4SF1, F2, GPM6A, TTYH1, SLC14A1, GPM6B, VIM, ESYT1, PARVA, DAG1, PON2, AHNAK, ATP1A1, FXYD1, ITGB1, SLC6A1, PIEZO1, SLC7A8, ANXA3, MAPRE1, CTNNA1, SLC6A11, SLC1A3, ITGB5, EEF1A1, EFNB1, RTN2, FCGRT, RDX, NCAM1, CD44, SYPL1, ENTPD2, EMB, VAMP3, FERMT2, NAPEPLD, SLC15A2, MAPK3, ANXA1, GPR37, FOLH1, MAGT1, PPAP2B, SLC7A5, SLC16A1, FGB, ATP1B3, MSN, …	4059, 139189, 3732, 8673, 2266, 23632, 114881, 7414, 4071, 2147, 2823, 57348, 6563, 2824, 7431, 23344, 55742, 1605, 5445, 79026, 476, 5348, 3688, 6529, 9780, 23428, 306, 22919, 1495, 6538, 6507, 3693, 1915, 1947, 6253, 2217, 5962, 4684, 960, 6856, 954, 133418, 9341, 10979, 222236, 6565, 5595, 301, 2861, 2346, 84061, 8613, 8140, 6566, 2244, 483, 4478, 284111, 493	57278, 331374, 12521, 22320, 99571, 23831, 71240, 22330, 17112, 14061, 234267, 57776, 108052, 14758, 22352, 23943, 57342, 13138, 330260, 66395, 11928, 56188, 16412, 232333, 234839, 50934, 11745, 13589, 12385, 243616, 20512, 16419, 13627, 13641, 20167, 14132, 19684, 17967, 12505, 19027, 12496, 13723, 22319, 218952, 242864, 57738, 26417, 16952, 14763, 53320, 67075, 67916, 20539, 20501, 110135, 1193…
plasma membrane part	GO:0044459	2.39419e-14	40	11.0297	2179	BCAM, CD82, FGG, TM4SF1, TTYH1, SLC14A1, DAG1, AHNAK, ATP1A1, FXYD1, ITGB1, SLC6A1, SLC7A8, MAPRE1, CTNNA1, SLC6A11, ITGB5, EFNB1, RTN2, RDX, NCAM1, CD44, SYPL1, EMB, VAMP3, FERMT2, NAPEPLD, SLC15A2, MAPK3, ANXA1, GPR37, FOLH1, MAGT1, SLC7A5, SLC16A1, FGB, ATP1B3, MSN, SLC13A5, ATP2B4	4059, 3732, 2266, 4071, 57348, 6563, 1605, 79026, 476, 5348, 3688, 6529, 23428, 22919, 1495, 6538, 3693, 1947, 6253, 5962, 4684, 960, 6856, 133418, 9341, 10979, 222236, 6565, 5595, 301, 2861, 2346, 84061, 8140, 6566, 2244, 483, 4478, 284111, 493	57278, 12521, 99571, 17112, 57776, 108052, 13138, 66395, 11928, 56188, 16412, 232333, 50934, 13589, 12385, 243616, 16419, 13641, 20167, 19684, 17967, 12505, 19027, 13723, 22319, 218952, 242864, 57738, 26417, 16952, 14763, 53320, 67075, 20539, 20501, 110135, 11933, 17698, 237831, 381290
membrane-bounded vesicle	GO:0031988	9.48317e-14	49	17.4127	3440	GBE1, BCAM, PRDX6, CRYM, CD82, VAMP8, NDRG2, PSME1, FGG, GALM, GLUL, C1orf68, VCL, F2, GPM6A, VIM, DAG1, SYNPR, AHNAK, ATP1A1, ITGB1, SLC7A8, ANXA3, CTNNA1, PHGDH, ITGB5, EEF1A1, EFNB1, RDX, NCAM1, CD44, FAH, SYPL1, ENTPD2, VAMP3, NAPEPLD, CYB5A, SLC15A2, MAPK3, ANXA1, FOLH1, ALB, PPAP2B, SLC7A5, SLC16A1, FGB, ATP1B3, ITFG3, MSN	2632, 4059, 9588, 1428, 3732, 8673, 57447, 5720, 2266, 130589, 2752, 100129271, 7414, 2147, 2823, 7431, 1605, 132204, 79026, 476, 3688, 23428, 306, 1495, 26227, 3693, 1915, 1947, 5962, 4684, 960, 2184, 6856, 954, 9341, 222236, 1528, 6565, 5595, 301, 2346, 213, 8613, 8140, 6566, 2244, 483, 83986, 4478	74185, 57278, 11758, 12971, 12521, 22320, 29811, 19186, 99571, 319625, 14645, 66533, 22330, 14061, 234267, 22352, 13138, 72003, 66395, 11928, 16412, 50934, 11745, 12385, 236539, 16419, 13627, 13641, 19684, 17967, 12505, 14085, 19027, 12496, 22319, 242864, 109672, 57738, 26417, 16952, 53320, 11657, 67916, 20539, 20501, 110135, 11933, 106581, 17698
vesicle	GO:0031982	2.74472e-13	49	17.8835	3533	GBE1, BCAM, PRDX6, CRYM, CD82, VAMP8, NDRG2, PSME1, FGG, GALM, GLUL, C1orf68, VCL, F2, GPM6A, VIM, DAG1, SYNPR, AHNAK, ATP1A1, ITGB1, SLC7A8, ANXA3, CTNNA1, PHGDH, ITGB5, EEF1A1, EFNB1, RDX, NCAM1, CD44, FAH, SYPL1, ENTPD2, VAMP3, NAPEPLD, CYB5A, SLC15A2, MAPK3, ANXA1, FOLH1, ALB, PPAP2B, SLC7A5, SLC16A1, FGB, ATP1B3, ITFG3, MSN	2632, 4059, 9588, 1428, 3732, 8673, 57447, 5720, 2266, 130589, 2752, 100129271, 7414, 2147, 2823, 7431, 1605, 132204, 79026, 476, 3688, 23428, 306, 1495, 26227, 3693, 1915, 1947, 5962, 4684, 960, 2184, 6856, 954, 9341, 222236, 1528, 6565, 5595, 301, 2346, 213, 8613, 8140, 6566, 2244, 483, 83986, 4478	74185, 57278, 11758, 12971, 12521, 22320, 29811, 19186, 99571, 319625, 14645, 66533, 22330, 14061, 234267, 22352, 13138, 72003, 66395, 11928, 16412, 50934, 11745, 12385, 236539, 16419, 13627, 13641, 19684, 17967, 12505, 14085, 19027, 12496, 22319, 242864, 109672, 57738, 26417, 16952, 53320, 11657, 67916, 20539, 20501, 110135, 11933, 106581, 17698
extracellular region part	GO:0044421	1.20459e-12	49	18.5668	3668	GBE1, BCAM, PRDX6, CRYM, CD82, VAMP8, NDRG2, PSME1, FGG, GALM, GLUL, C1orf68, VCL, F2, GPM6A, VIM, DAG1, AHNAK, ATP1A1, ITGB1, SLC7A8, CMTM4, SSH2, ANXA3, SLC1A3, PHGDH, ITGB5, EEF1A1, EFNB1, RDX, NCAM1, CD44, FAH, SYPL1, ENTPD2, NAPEPLD, CYB5A, SLC15A2, MAPK3, ANXA1, FOLH1, ALB, PPAP2B, SLC7A5, SLC16A1, FGB, ATP1B3, ITFG3, MSN	2632, 4059, 9588, 1428, 3732, 8673, 57447, 5720, 2266, 130589, 2752, 100129271, 7414, 2147, 2823, 7431, 1605, 79026, 476, 3688, 23428, 146223, 85464, 306, 6507, 26227, 3693, 1915, 1947, 5962, 4684, 960, 2184, 6856, 954, 222236, 1528, 6565, 5595, 301, 2346, 213, 8613, 8140, 6566, 2244, 483, 83986, 4478	74185, 57278, 11758, 12971, 12521, 22320, 29811, 19186, 99571, 319625, 14645, 66533, 22330, 14061, 234267, 22352, 13138, 66395, 11928, 16412, 50934, 97487, 237860, 11745, 20512, 236539, 16419, 13627, 13641, 19684, 17967, 12505, 14085, 19027, 12496, 242864, 109672, 57738, 26417, 16952, 53320, 11657, 67916, 20539, 20501, 110135, 11933, 106581, 17698
extracellular region	GO:0005576	4.04817e-10	50	22.4341	4432	GBE1, BCAM, PRDX6, CRYM, CD82, VAMP8, NDRG2, PSME1, FGG, GALM, GLUL, C1orf68, VCL, F2, GPM6A, VIM, DAG1, PON2, AHNAK, ATP1A1, ITGB1, SLC7A8, CMTM4, SSH2, ANXA3, SLC1A3, PHGDH, ITGB5, EEF1A1, EFNB1, RDX, NCAM1, CD44, FAH, SYPL1, ENTPD2, NAPEPLD, CYB5A, SLC15A2, MAPK3, ANXA1, FOLH1, ALB, PPAP2B, SLC7A5, SLC16A1, FGB, ATP1B3, ITFG3, MSN	2632, 4059, 9588, 1428, 3732, 8673, 57447, 5720, 2266, 130589, 2752, 100129271, 7414, 2147, 2823, 7431, 1605, 5445, 79026, 476, 3688, 23428, 146223, 85464, 306, 6507, 26227, 3693, 1915, 1947, 5962, 4684, 960, 2184, 6856, 954, 222236, 1528, 6565, 5595, 301, 2346, 213, 8613, 8140, 6566, 2244, 483, 83986, 4478	74185, 57278, 11758, 12971, 12521, 22320, 29811, 19186, 99571, 319625, 14645, 66533, 22330, 14061, 234267, 22352, 13138, 330260, 66395, 11928, 16412, 50934, 97487, 237860, 11745, 20512, 236539, 16419, 13627, 13641, 19684, 17967, 12505, 14085, 19027, 12496, 242864, 109672, 57738, 26417, 16952, 53320, 11657, 67916, 20539, 20501, 110135, 11933, 106581, 17698
membrane region	GO:0098589	1.09152e-09	27	7.27386	1437	TTYH1, SLC14A1, GPM6B, ESYT1, DAG1, AHNAK, ATP1A1, ITGB1, PIEZO1, SLC7A8, EFHD2, EFNB1, RTN2, CD44, ENTPD2, VAMP3, NAPEPLD, CYB5A, MAPK3, ANXA1, GPR37, MAGT1, SLC7A5, ATP1B3, MSN, SLC13A5, ATP2B4	57348, 6563, 2824, 23344, 1605, 79026, 476, 3688, 9780, 23428, 79180, 1947, 6253, 960, 954, 9341, 222236, 1528, 5595, 301, 2861, 84061, 8140, 483, 4478, 284111, 493	57776, 108052, 14758, 23943, 13138, 66395, 11928, 16412, 234839, 50934, 27984, 13641, 20167, 12505, 12496, 22319, 242864, 109672, 26417, 16952, 14763, 67075, 20539, 11933, 17698, 237831, 381290
sarcolemma	GO:0042383	2.05064e-09	9	0.511245	101	DAG1, AHNAK, ATP1A1, FXYD1, ITGB1, RTN2, RDX, ANXA1, ATP2B4	1605, 79026, 476, 5348, 3688, 6253, 5962, 301, 493	13138, 66395, 11928, 56188, 16412, 20167, 19684, 16952, 381290
adherens junction	GO:0005912	5.33596e-09	15	2.23227	441	VCL, VIM, PARVA, DAG1, AHNAK, ITGB1, CTNNA1, ITGB5, RDX, CD44, FERMT2, MAPK3, ANXA1, PPAP2B, MSN	7414, 7431, 55742, 1605, 79026, 3688, 1495, 3693, 5962, 960, 10979, 5595, 301, 8613, 4478	22330, 22352, 57342, 13138, 66395, 16412, 12385, 16419, 19684, 12505, 218952, 26417, 16952, 67916, 17698
focal adhesion	GO:0005925	5.61494e-09	14	1.89819	375	VCL, VIM, PARVA, DAG1, AHNAK, ITGB1, CTNNA1, ITGB5, RDX, CD44, FERMT2, MAPK3, ANXA1, MSN	7414, 7431, 55742, 1605, 79026, 3688, 1495, 3693, 5962, 960, 10979, 5595, 301, 4478	22330, 22352, 57342, 13138, 66395, 16412, 12385, 16419, 19684, 12505, 218952, 26417, 16952, 17698
cell-substrate adherens junction	GO:0005924	6.64564e-09	14	1.9235	380	VCL, VIM, PARVA, DAG1, AHNAK, ITGB1, CTNNA1, ITGB5, RDX, CD44, FERMT2, MAPK3, ANXA1, MSN	7414, 7431, 55742, 1605, 79026, 3688, 1495, 3693, 5962, 960, 10979, 5595, 301, 4478	22330, 22352, 57342, 13138, 66395, 16412, 12385, 16419, 19684, 12505, 218952, 26417, 16952, 17698
cell-substrate junction	GO:0030055	7.34389e-09	14	1.93868	383	VCL, VIM, PARVA, DAG1, AHNAK, ITGB1, CTNNA1, ITGB5, RDX, CD44, FERMT2, MAPK3, ANXA1, MSN	7414, 7431, 55742, 1605, 79026, 3688, 1495, 3693, 5962, 960, 10979, 5595, 301, 4478	22330, 22352, 57342, 13138, 66395, 16412, 12385, 16419, 19684, 12505, 218952, 26417, 16952, 17698
anchoring junction	GO:0070161	9.4027e-09	15	2.32844	460	VCL, VIM, PARVA, DAG1, AHNAK, ITGB1, CTNNA1, ITGB5, RDX, CD44, FERMT2, MAPK3, ANXA1, PPAP2B, MSN	7414, 7431, 55742, 1605, 79026, 3688, 1495, 3693, 5962, 960, 10979, 5595, 301, 8613, 4478	22330, 22352, 57342, 13138, 66395, 16412, 12385, 16419, 19684, 12505, 218952, 26417, 16952, 67916, 17698
membrane	GO:0016020	7.18283e-08	68	43.4761	8589	BCAM, PRDX6, DGKK, CD82, VAMP8, FGG, CA14, OSBPL7, VCL, TM4SF1, F2, GPM6A, TTYH1, SLC14A1, GPM6B, VIM, ESYT1, PARVA, DAG1, PON2, SYNPR, AHNAK, ATP1A1, FXYD1, ITGB1, SLC6A1, PIEZO1, SLC7A8, CMTM4, ANXA3, MAPRE1, CTNNA1, EFHD2, SLC6A11, SLC1A3, ITGB5, EEF1A1, EFNB1, RTN2, FCGRT, RDX, NCAM1, CD44, SYPL1, ENTPD2, MOSPD2, EMB, VAMP3, FERMT2, NAPEPLD, CYB5A, SLC15A2, MAPK3, ANXA1, GPR37, FOLH1, MAGT1, …	4059, 9588, 139189, 3732, 8673, 2266, 23632, 114881, 7414, 4071, 2147, 2823, 57348, 6563, 2824, 7431, 23344, 55742, 1605, 5445, 132204, 79026, 476, 5348, 3688, 6529, 9780, 23428, 146223, 306, 22919, 1495, 79180, 6538, 6507, 3693, 1915, 1947, 6253, 2217, 5962, 4684, 960, 6856, 954, 158747, 133418, 9341, 10979, 222236, 1528, 6565, 5595, 301, 2861, 2346, 84061, 8613, 8925, 8140, 6566, 2244, 483, 839…	57278, 11758, 331374, 12521, 22320, 99571, 23831, 71240, 22330, 17112, 14061, 234267, 57776, 108052, 14758, 22352, 23943, 57342, 13138, 330260, 72003, 66395, 11928, 56188, 16412, 232333, 234839, 50934, 97487, 11745, 13589, 12385, 27984, 243616, 20512, 16419, 13627, 13641, 20167, 14132, 19684, 17967, 12505, 19027, 12496, 76763, 13723, 22319, 218952, 242864, 109672, 57738, 26417, 16952, 14763, 5332…
membrane part	GO:0044425	7.81718e-08	57	32.2844	6378	BCAM, CD82, VAMP8, FGG, CA14, TM4SF1, GPM6A, TTYH1, SLC14A1, GPM6B, ESYT1, DAG1, SYNPR, AHNAK, ATP1A1, FXYD1, ITGB1, SLC6A1, PIEZO1, SLC7A8, CMTM4, MAPRE1, CTNNA1, EFHD2, SLC6A11, SLC1A3, ITGB5, EFNB1, RTN2, FCGRT, RDX, NCAM1, CD44, SYPL1, ENTPD2, MOSPD2, EMB, VAMP3, FERMT2, NAPEPLD, CYB5A, SLC15A2, MAPK3, ANXA1, GPR37, FOLH1, MAGT1, PPAP2B, SLC7A5, SLC16A1, FGB, ATP1B3, ITFG3, MSN, SLC13A5, COX4…	4059, 3732, 8673, 2266, 23632, 4071, 2823, 57348, 6563, 2824, 23344, 1605, 132204, 79026, 476, 5348, 3688, 6529, 9780, 23428, 146223, 22919, 1495, 79180, 6538, 6507, 3693, 1947, 6253, 2217, 5962, 4684, 960, 6856, 954, 158747, 133418, 9341, 10979, 222236, 1528, 6565, 5595, 301, 2861, 2346, 84061, 8613, 8140, 6566, 2244, 483, 83986, 4478, 284111, 84701, 493	57278, 12521, 22320, 99571, 23831, 17112, 234267, 57776, 108052, 14758, 23943, 13138, 72003, 66395, 11928, 56188, 16412, 232333, 234839, 50934, 97487, 13589, 12385, 27984, 243616, 20512, 16419, 13641, 20167, 14132, 19684, 17967, 12505, 19027, 12496, 76763, 13723, 22319, 218952, 242864, 109672, 57738, 26417, 16952, 14763, 53320, 67075, 67916, 20539, 20501, 110135, 11933, 106581, 17698, 237831, 846…
plasma membrane region	GO:0098590	1.00015e-07	14	2.38919	472	SLC14A1, DAG1, ATP1A1, SLC7A8, CD44, VAMP3, NAPEPLD, MAPK3, ANXA1, SLC7A5, ATP1B3, MSN, SLC13A5, ATP2B4	6563, 1605, 476, 23428, 960, 9341, 222236, 5595, 301, 8140, 483, 4478, 284111, 493	108052, 13138, 11928, 50934, 12505, 22319, 242864, 26417, 16952, 20539, 11933, 17698, 237831, 381290
membrane raft	GO:0045121	2.01872e-07	10	1.13891	225	GPM6B, DAG1, AHNAK, ATP1A1, ITGB1, EFHD2, EFNB1, MAPK3, ATP1B3, ATP2B4	2824, 1605, 79026, 476, 3688, 79180, 1947, 5595, 483, 493	14758, 13138, 66395, 11928, 16412, 27984, 13641, 26417, 11933, 381290
integral component of plasma membrane	GO:0005887	2.42681e-07	22	6.43865	1272	BCAM, CD82, TM4SF1, SLC14A1, ATP1A1, FXYD1, ITGB1, SLC6A1, SLC7A8, SLC6A11, ITGB5, EFNB1, CD44, SYPL1, EMB, SLC15A2, GPR37, FOLH1, MAGT1, SLC16A1, ATP1B3, ATP2B4	4059, 3732, 4071, 6563, 476, 5348, 3688, 6529, 23428, 6538, 3693, 1947, 960, 6856, 133418, 6565, 2861, 2346, 84061, 6566, 483, 493	57278, 12521, 17112, 108052, 11928, 56188, 16412, 232333, 50934, 243616, 16419, 13641, 12505, 19027, 13723, 57738, 14763, 53320, 67075, 20501, 11933, 381290
intrinsic component of plasma membrane	GO:0031226	4.88811e-07	22	6.70693	1325	BCAM, CD82, TM4SF1, SLC14A1, ATP1A1, FXYD1, ITGB1, SLC6A1, SLC7A8, SLC6A11, ITGB5, EFNB1, CD44, SYPL1, EMB, SLC15A2, GPR37, FOLH1, MAGT1, SLC16A1, ATP1B3, ATP2B4	4059, 3732, 4071, 6563, 476, 5348, 3688, 6529, 23428, 6538, 3693, 1947, 960, 6856, 133418, 6565, 2861, 2346, 84061, 6566, 483, 493	57278, 12521, 17112, 108052, 11928, 56188, 16412, 232333, 50934, 243616, 16419, 13641, 12505, 19027, 13723, 57738, 14763, 53320, 67075, 20501, 11933, 381290
cell surface	GO:0009986	8.21295e-07	15	3.28513	649	BCAM, VAMP8, FGG, ITGB1, SLC6A1, SLC1A3, ITGB5, RDX, NCAM1, CD44, VAMP3, FERMT2, ANXA1, FGB, ITFG3	4059, 8673, 2266, 3688, 6529, 6507, 3693, 5962, 4684, 960, 9341, 10979, 301, 2244, 83986	57278, 22320, 99571, 16412, 232333, 20512, 16419, 19684, 17967, 12505, 22319, 218952, 16952, 110135, 106581
T-tubule	GO:0030315	1.13656e-06	5	0.187288	37	AHNAK, ATP1A1, RTN2, RDX, ATP2B4	79026, 476, 6253, 5962, 493	66395, 11928, 20167, 19684, 381290
filopodium	GO:0030175	2.1542e-06	6	0.379638	75	GPM6A, TTYH1, DAG1, ITGB1, RDX, MSN	2823, 57348, 1605, 3688, 5962, 4478	234267, 57776, 13138, 16412, 19684, 17698
cell projection	GO:0042995	3.17756e-06	22	7.50164	1482	NDRG2, GLUL, GPM6A, TTYH1, VIM, PARVA, DAG1, SYNPR, ITGB1, SLC6A1, TMOD2, MAPRE1, CTNNA1, SLC6A11, SLC1A3, RDX, VAMP3, FERMT2, NAPEPLD, MAPK3, ANXA1, MSN	57447, 2752, 2823, 57348, 7431, 55742, 1605, 132204, 3688, 6529, 29767, 22919, 1495, 6538, 6507, 5962, 9341, 10979, 222236, 5595, 301, 4478	29811, 14645, 234267, 57776, 22352, 57342, 13138, 72003, 16412, 232333, 50876, 13589, 12385, 243616, 20512, 19684, 22319, 218952, 242864, 26417, 16952, 17698
basolateral plasma membrane	GO:0016323	3.44181e-06	8	0.906068	179	SLC14A1, DAG1, ATP1A1, SLC7A8, CD44, ANXA1, MSN, SLC13A5	6563, 1605, 476, 23428, 960, 301, 4478, 284111	108052, 13138, 11928, 50934, 12505, 16952, 17698, 237831
cell junction	GO:0030054	5.67619e-06	18	5.42629	1072	VCL, VIM, PARVA, DAG1, SYNPR, AHNAK, ITGB1, CTNNA1, ITGB5, RDX, CD44, EMB, VAMP3, FERMT2, MAPK3, ANXA1, PPAP2B, MSN	7414, 7431, 55742, 1605, 132204, 79026, 3688, 1495, 3693, 5962, 960, 133418, 9341, 10979, 5595, 301, 8613, 4478	22330, 22352, 57342, 13138, 72003, 66395, 16412, 12385, 16419, 19684, 12505, 13723, 22319, 218952, 26417, 16952, 67916, 17698
sodium:potassium-exchanging ATPase complex	GO:0005890	2.00793e-05	3	0.0556802	11	ATP1A1, FXYD1, ATP1B3	476, 5348, 483	11928, 56188, 11933
secretory granule	GO:0030141	2.02973e-05	9	1.51349	299	VAMP8, FGG, ITGB1, ANXA3, CTNNA1, SYPL1, VAMP3, ALB, FGB	8673, 2266, 3688, 306, 1495, 6856, 9341, 213, 2244	22320, 99571, 16412, 11745, 12385, 19027, 22319, 11657, 110135
cation-transporting ATPase complex	GO:0090533	5.45675e-05	3	0.0759275	15	ATP1A1, FXYD1, ATP1B3	476, 5348, 483	11928, 56188, 11933
cytoplasm	GO:0005737	7.30847e-05	67	49.3731	9754	GBE1, PRDX6, DGKK, CRYM, VAMP8, NDRG2, PSME1, CSPP1, FGG, GBP4, GALM, GLUL, EEF1B2, SARDH, RDH13, OSBPL7, VCL, F2, TTYH1, VIM, ESYT1, PARVA, DAG1, PON2, SYNPR, AHNAK, ATP1A1, ITGB1, TMOD2, PIEZO1, SLC7A8, SSH2, ANXA3, MAPRE1, CTNNA1, RLBP1, SLC6A11, PHGDH, ITGB5, EEF1A1, EFNB1, RTN2, RDX, NCAM1, CD44, FAH, PEA15, SYPL1, ENTPD2, VAMP3, FERMT2, CYB5A, MAPK3, ANXA1, GPR37, FOLH1, MAGT1, ALB, PPAP2B,…	2632, 9588, 139189, 1428, 8673, 57447, 5720, 79848, 2266, 115361, 130589, 2752, 1933, 1757, 112724, 114881, 7414, 2147, 57348, 7431, 23344, 55742, 1605, 5445, 132204, 79026, 476, 3688, 29767, 9780, 23428, 85464, 306, 22919, 1495, 6017, 6538, 26227, 3693, 1915, 1947, 6253, 5962, 4684, 960, 2184, 8682, 6856, 954, 9341, 10979, 1528, 5595, 301, 2861, 2346, 84061, 213, 8613, 8925, 8140, 6566, 2244, 48…	74185, 11758, 331374, 12971, 22320, 29811, 19186, 211660, 99571, 55932, 319625, 14645, 55949, 192166, 17252, 71240, 22330, 14061, 57776, 22352, 23943, 57342, 13138, 330260, 72003, 66395, 11928, 16412, 50876, 234839, 50934, 237860, 11745, 13589, 12385, 19771, 243616, 236539, 16419, 13627, 13641, 20167, 19684, 17967, 12505, 14085, 18611, 19027, 12496, 22319, 218952, 109672, 26417, 16952, 14763, 533…
lamellipodium	GO:0030027	9.73736e-05	6	0.739028	146	PARVA, DAG1, ITGB1, CTNNA1, RDX, FERMT2	55742, 1605, 3688, 1495, 5962, 10979	57342, 13138, 16412, 12385, 19684, 218952
cytoplasmic part	GO:0044444	0.000122086	54	36.4401	7199	GBE1, PRDX6, CRYM, VAMP8, NDRG2, PSME1, FGG, GLUL, EEF1B2, SARDH, RDH13, OSBPL7, VCL, F2, TTYH1, VIM, ESYT1, PARVA, DAG1, PON2, SYNPR, AHNAK, ATP1A1, ITGB1, PIEZO1, ANXA3, MAPRE1, CTNNA1, RLBP1, PHGDH, ITGB5, EEF1A1, RTN2, NCAM1, CD44, FAH, SYPL1, ENTPD2, VAMP3, FERMT2, CYB5A, MAPK3, ANXA1, GPR37, MAGT1, ALB, PPAP2B, HERC1, SLC7A5, SLC16A1, FGB, ATP1B3, COX4I2, ATP2B4	2632, 9588, 1428, 8673, 57447, 5720, 2266, 2752, 1933, 1757, 112724, 114881, 7414, 2147, 57348, 7431, 23344, 55742, 1605, 5445, 132204, 79026, 476, 3688, 9780, 306, 22919, 1495, 6017, 26227, 3693, 1915, 6253, 4684, 960, 2184, 6856, 954, 9341, 10979, 1528, 5595, 301, 2861, 84061, 213, 8613, 8925, 8140, 6566, 2244, 483, 84701, 493	74185, 11758, 12971, 22320, 29811, 19186, 99571, 14645, 55949, 192166, 17252, 71240, 22330, 14061, 57776, 22352, 23943, 57342, 13138, 330260, 72003, 66395, 11928, 16412, 234839, 11745, 13589, 12385, 19771, 236539, 16419, 13627, 20167, 17967, 12505, 14085, 19027, 12496, 22319, 218952, 109672, 26417, 16952, 14763, 67075, 11657, 67916, 235439, 20539, 20501, 110135, 11933, 84682, 381290
integral component of membrane	GO:0016021	0.000124053	44	27.0859	5351	BCAM, CD82, VAMP8, CA14, TM4SF1, GPM6A, TTYH1, SLC14A1, GPM6B, ESYT1, DAG1, SYNPR, ATP1A1, FXYD1, ITGB1, SLC6A1, PIEZO1, SLC7A8, CMTM4, SLC6A11, SLC1A3, ITGB5, EFNB1, RTN2, FCGRT, NCAM1, CD44, SYPL1, ENTPD2, MOSPD2, EMB, VAMP3, CYB5A, SLC15A2, GPR37, FOLH1, MAGT1, PPAP2B, SLC7A5, SLC16A1, ATP1B3, ITFG3, SLC13A5, ATP2B4	4059, 3732, 8673, 23632, 4071, 2823, 57348, 6563, 2824, 23344, 1605, 132204, 476, 5348, 3688, 6529, 9780, 23428, 146223, 6538, 6507, 3693, 1947, 6253, 2217, 4684, 960, 6856, 954, 158747, 133418, 9341, 1528, 6565, 2861, 2346, 84061, 8613, 8140, 6566, 483, 83986, 284111, 493	57278, 12521, 22320, 23831, 17112, 234267, 57776, 108052, 14758, 23943, 13138, 72003, 11928, 56188, 16412, 232333, 234839, 50934, 97487, 243616, 20512, 16419, 13641, 20167, 14132, 17967, 12505, 19027, 12496, 76763, 13723, 22319, 109672, 57738, 14763, 53320, 67075, 67916, 20539, 20501, 11933, 106581, 237831, 381290
eukaryotic translation elongation factor 1 complex	GO:0005853	0.000150993	2	0.0202473	4	EEF1B2, EEF1A1	1933, 1915	55949, 13627
costamere	GO:0043034	0.000156037	3	0.106299	21	VCL, DAG1, AHNAK	7414, 1605, 79026	22330, 13138, 66395
ATPase dependent transmembrane transport complex	GO:0098533	0.000156037	3	0.106299	21	ATP1A1, FXYD1, ATP1B3	476, 5348, 483	11928, 56188, 11933
cell-cell contact zone	GO:0044291	0.000159771	4	0.273339	54	VCL, AHNAK, ITGB1, CTNNA1	7414, 79026, 3688, 1495	22330, 66395, 16412, 12385
cell leading edge	GO:0031252	0.000202873	8	1.6046	317	VIM, PARVA, DAG1, ITGB1, CTNNA1, ITGB5, RDX, FERMT2	7431, 55742, 1605, 3688, 1495, 3693, 5962, 10979	22352, 57342, 13138, 16412, 12385, 16419, 19684, 218952
intrinsic component of membrane	GO:0031224	0.000219322	44	27.7034	5473	BCAM, CD82, VAMP8, CA14, TM4SF1, GPM6A, TTYH1, SLC14A1, GPM6B, ESYT1, DAG1, SYNPR, ATP1A1, FXYD1, ITGB1, SLC6A1, PIEZO1, SLC7A8, CMTM4, SLC6A11, SLC1A3, ITGB5, EFNB1, RTN2, FCGRT, NCAM1, CD44, SYPL1, ENTPD2, MOSPD2, EMB, VAMP3, CYB5A, SLC15A2, GPR37, FOLH1, MAGT1, PPAP2B, SLC7A5, SLC16A1, ATP1B3, ITFG3, SLC13A5, ATP2B4	4059, 3732, 8673, 23632, 4071, 2823, 57348, 6563, 2824, 23344, 1605, 132204, 476, 5348, 3688, 6529, 9780, 23428, 146223, 6538, 6507, 3693, 1947, 6253, 2217, 4684, 960, 6856, 954, 158747, 133418, 9341, 1528, 6565, 2861, 2346, 84061, 8613, 8140, 6566, 483, 83986, 284111, 493	57278, 12521, 22320, 23831, 17112, 234267, 57776, 108052, 14758, 23943, 13138, 72003, 11928, 56188, 16412, 232333, 234839, 50934, 97487, 243616, 20512, 16419, 13641, 20167, 14132, 17967, 12505, 19027, 12496, 76763, 13723, 22319, 109672, 57738, 14763, 53320, 67075, 67916, 20539, 20501, 11933, 106581, 237831, 381290
caveola	GO:0005901	0.000368355	4	0.339143	67	ATP1A1, MAPK3, ATP1B3, ATP2B4	476, 5595, 483, 493	11928, 26417, 11933, 381290
plasma membrane raft	GO:0044853	0.000368355	4	0.339143	67	ATP1A1, MAPK3, ATP1B3, ATP2B4	476, 5595, 483, 493	11928, 26417, 11933, 381290
contractile fiber part	GO:0044449	0.000383716	6	0.951625	188	VCL, PARVA, DAG1, AHNAK, FERMT2, ATP2B4	7414, 55742, 1605, 79026, 10979, 493	22330, 57342, 13138, 66395, 218952, 381290
extracellular matrix part	GO:0044420	0.000415716	5	0.627668	124	DAG1, ITGB1, SLC1A3, ENTPD2, ALB	1605, 3688, 6507, 954, 213	13138, 16412, 20512, 12496, 11657
cytoplasmic membrane-bounded vesicle	GO:0016023	0.000445339	14	5.03146	994	PRDX6, VAMP8, FGG, SYNPR, ATP1A1, ITGB1, ANXA3, CTNNA1, ITGB5, SYPL1, VAMP3, ALB, FGB, ATP1B3	9588, 8673, 2266, 132204, 476, 3688, 306, 1495, 3693, 6856, 9341, 213, 2244, 483	11758, 22320, 99571, 72003, 11928, 16412, 11745, 12385, 16419, 19027, 22319, 11657, 110135, 11933
myofibril	GO:0030016	0.000478701	6	0.99212	196	VCL, PARVA, DAG1, AHNAK, FERMT2, ATP2B4	7414, 55742, 1605, 79026, 10979, 493	22330, 57342, 13138, 66395, 218952, 381290
intrinsic component of synaptic vesicle membrane	GO:0098563	0.000523252	2	0.0354328	7	SYNPR, SYPL1	132204, 6856	72003, 19027
integral component of synaptic vesicle membrane	GO:0030285	0.000523252	2	0.0354328	7	SYNPR, SYPL1	132204, 6856	72003, 19027
blood microparticle	GO:0072562	0.000572693	5	0.673224	133	FGG, F2, ALB, FGB, MSN	2266, 2147, 213, 2244, 4478	99571, 14061, 11657, 110135, 17698
contractile fiber	GO:0043292	0.000622171	6	1.04274	206	VCL, PARVA, DAG1, AHNAK, FERMT2, ATP2B4	7414, 55742, 1605, 79026, 10979, 493	22330, 57342, 13138, 66395, 218952, 381290
fibrinogen complex	GO:0005577	0.000695358	2	0.0404947	8	FGG, FGB	2266, 2244	99571, 110135
external side of plasma membrane	GO:0009897	0.000836257	6	1.10348	218	BCAM, FGG, ITGB1, NCAM1, CD44, FGB	4059, 2266, 3688, 4684, 960, 2244	57278, 99571, 16412, 17967, 12505, 110135
cytoplasmic vesicle	GO:0031410	0.000945524	14	5.43135	1073	PRDX6, VAMP8, FGG, SYNPR, ATP1A1, ITGB1, ANXA3, CTNNA1, ITGB5, SYPL1, VAMP3, ALB, FGB, ATP1B3	9588, 8673, 2266, 132204, 476, 3688, 306, 1495, 3693, 6856, 9341, 213, 2244, 483	11758, 22320, 99571, 72003, 11928, 16412, 11745, 12385, 16419, 19027, 22319, 11657, 110135, 11933
cell projection part	GO:0044463	0.00101096	11	3.64958	721	NDRG2, GLUL, GPM6A, TTYH1, DAG1, ITGB1, TMOD2, MAPRE1, FERMT2, NAPEPLD, MSN	57447, 2752, 2823, 57348, 1605, 3688, 29767, 22919, 10979, 222236, 4478	29811, 14645, 234267, 57776, 13138, 16412, 50876, 13589, 218952, 242864, 17698
basement membrane	GO:0005604	0.00121992	4	0.465689	92	DAG1, ITGB1, ENTPD2, ALB	1605, 3688, 954, 213	13138, 16412, 12496, 11657
cell-cell adherens junction	GO:0005913	0.00142851	3	0.222721	44	VCL, DAG1, CTNNA1	7414, 1605, 1495	22330, 13138, 12385
endomembrane system	GO:0012505	0.00154624	29	16.9167	3342	VAMP8, NDRG2, FGG, GLUL, OSBPL7, F2, TTYH1, ESYT1, ATP1A1, ITGB1, PIEZO1, ANXA3, MAPRE1, CTNNA1, RTN2, NCAM1, CD44, SYPL1, ENTPD2, VAMP3, CYB5A, MAPK3, ANXA1, GPR37, MAGT1, ALB, PPAP2B, HERC1, FGB	8673, 57447, 2266, 2752, 114881, 2147, 57348, 23344, 476, 3688, 9780, 306, 22919, 1495, 6253, 4684, 960, 6856, 954, 9341, 1528, 5595, 301, 2861, 84061, 213, 8613, 8925, 2244	22320, 29811, 99571, 14645, 71240, 14061, 57776, 23943, 11928, 16412, 234839, 11745, 13589, 12385, 20167, 17967, 12505, 19027, 12496, 22319, 109672, 26417, 16952, 14763, 67075, 11657, 67916, 235439, 110135
pigment granule	GO:0048770	0.00160002	4	0.501122	99	ATP1A1, ITGB1, SYPL1, ATP1B3	476, 3688, 6856, 483	11928, 16412, 19027, 11933
melanosome	GO:0042470	0.00160002	4	0.501122	99	ATP1A1, ITGB1, SYPL1, ATP1B3	476, 3688, 6856, 483	11928, 16412, 19027, 11933
intercalated disc	GO:0014704	0.00172994	3	0.237906	47	VCL, ITGB1, CTNNA1	7414, 3688, 1495	22330, 16412, 12385
cell projection membrane	GO:0031253	0.00182888	6	1.28571	254	TTYH1, ITGB1, MAPRE1, FERMT2, NAPEPLD, MSN	57348, 3688, 22919, 10979, 222236, 4478	57776, 16412, 13589, 218952, 242864, 17698
platelet alpha granule lumen	GO:0031093	0.00183855	3	0.242968	48	FGG, ALB, FGB	2266, 213, 2244	99571, 11657, 110135
platelet alpha granule	GO:0031091	0.00382102	3	0.313834	62	FGG, ALB, FGB	2266, 213, 2244	99571, 11657, 110135
secretory granule lumen	GO:0034774	0.00399754	3	0.318896	63	FGG, ALB, FGB	2266, 213, 2244	99571, 11657, 110135
side of membrane	GO:0098552	0.00403485	6	1.50843	298	BCAM, FGG, ITGB1, NCAM1, CD44, FGB	4059, 2266, 3688, 4684, 960, 2244	57278, 99571, 16412, 17967, 12505, 110135
cytoplasmic vesicle part	GO:0044433	0.00413362	8	2.56635	507	VAMP8, FGG, SYNPR, ANXA3, SYPL1, VAMP3, ALB, FGB	8673, 2266, 132204, 306, 6856, 9341, 213, 2244	22320, 99571, 72003, 11745, 19027, 22319, 11657, 110135
neuron part	GO:0097458	0.0066098	11	4.65689	920	NDRG2, GLUL, GPM6A, VIM, DAG1, SYNPR, SLC6A1, TMOD2, SLC1A3, VAMP3, NAPEPLD	57447, 2752, 2823, 7431, 1605, 132204, 6529, 29767, 6507, 9341, 222236	29811, 14645, 234267, 22352, 13138, 72003, 232333, 50876, 20512, 22319, 242864
cytoskeleton	GO:0005856	0.00704566	18	9.72885	1922	NDRG2, CSPP1, VCL, VIM, PARVA, DAG1, AHNAK, TMOD2, SSH2, MAPRE1, CTNNA1, RDX, PEA15, FERMT2, MAPK3, ANXA1, SLC16A1, MSN	57447, 79848, 7414, 7431, 55742, 1605, 79026, 29767, 85464, 22919, 1495, 5962, 8682, 10979, 5595, 301, 6566, 4478	29811, 211660, 22330, 22352, 57342, 13138, 66395, 50876, 237860, 13589, 12385, 19684, 18611, 218952, 26417, 16952, 20501, 17698
cell part	GO:0044464	0.00791353	84	76.6159	15136	GBE1, BCAM, PRDX6, DGKK, CRYM, CD82, VAMP8, NDRG2, PSME1, CSPP1, FGG, CA14, GBP4, GALM, GLUL, EEF1B2, SARDH, RDH13, RPAP1, OSBPL7, VCL, TM4SF1, F2, GPM6A, TTYH1, SLC14A1, GPM6B, VIM, ESYT1, PARVA, DAG1, PON2, SYNPR, AHNAK, ATP1A1, FXYD1, ITGB1, SLC6A1, TMOD2, PIEZO1, SLC7A8, SSH2, ANXA3, MAPRE1, CTNNA1, RLBP1, SLC6A11, SLC1A3, PHGDH, ITGB5, EEF1A1, EFNB1, RTN2, FCGRT, RDX, NCAM1, CD44, FAH, PEA15…	2632, 4059, 9588, 139189, 1428, 3732, 8673, 57447, 5720, 79848, 2266, 23632, 115361, 130589, 2752, 1933, 1757, 112724, 26015, 114881, 7414, 4071, 2147, 2823, 57348, 6563, 2824, 7431, 23344, 55742, 1605, 5445, 132204, 79026, 476, 5348, 3688, 6529, 29767, 9780, 23428, 85464, 306, 22919, 1495, 6017, 6538, 6507, 26227, 3693, 1915, 1947, 6253, 2217, 5962, 4684, 960, 2184, 8682, 6856, 954, 133418, 9341…	74185, 57278, 11758, 331374, 12971, 12521, 22320, 29811, 19186, 211660, 99571, 23831, 55932, 319625, 14645, 55949, 192166, 17252, 68925, 71240, 22330, 17112, 14061, 234267, 57776, 108052, 14758, 22352, 23943, 57342, 13138, 330260, 72003, 66395, 11928, 56188, 16412, 232333, 50876, 234839, 50934, 237860, 11745, 13589, 12385, 19771, 243616, 20512, 236539, 16419, 13627, 13641, 20167, 14132, 19684, 17…
cell	GO:0005623	0.00794489	84	76.621	15137	GBE1, BCAM, PRDX6, DGKK, CRYM, CD82, VAMP8, NDRG2, PSME1, CSPP1, FGG, CA14, GBP4, GALM, GLUL, EEF1B2, SARDH, RDH13, RPAP1, OSBPL7, VCL, TM4SF1, F2, GPM6A, TTYH1, SLC14A1, GPM6B, VIM, ESYT1, PARVA, DAG1, PON2, SYNPR, AHNAK, ATP1A1, FXYD1, ITGB1, SLC6A1, TMOD2, PIEZO1, SLC7A8, SSH2, ANXA3, MAPRE1, CTNNA1, RLBP1, SLC6A11, SLC1A3, PHGDH, ITGB5, EEF1A1, EFNB1, RTN2, FCGRT, RDX, NCAM1, CD44, FAH, PEA15…	2632, 4059, 9588, 139189, 1428, 3732, 8673, 57447, 5720, 79848, 2266, 23632, 115361, 130589, 2752, 1933, 1757, 112724, 26015, 114881, 7414, 4071, 2147, 2823, 57348, 6563, 2824, 7431, 23344, 55742, 1605, 5445, 132204, 79026, 476, 5348, 3688, 6529, 29767, 9780, 23428, 85464, 306, 22919, 1495, 6017, 6538, 6507, 26227, 3693, 1915, 1947, 6253, 2217, 5962, 4684, 960, 2184, 8682, 6856, 954, 133418, 9341…	74185, 57278, 11758, 331374, 12971, 12521, 22320, 29811, 19186, 211660, 99571, 23831, 55932, 319625, 14645, 55949, 192166, 17252, 68925, 71240, 22330, 17112, 14061, 234267, 57776, 108052, 14758, 22352, 23943, 57342, 13138, 330260, 72003, 66395, 11928, 56188, 16412, 232333, 50876, 234839, 50934, 237860, 11745, 13589, 12385, 19771, 243616, 20512, 236539, 16419, 13627, 13641, 20167, 14132, 19684, 17…
vesicle lumen	GO:0031983	0.00804662	3	0.410009	81	FGG, ALB, FGB	2266, 213, 2244	99571, 11657, 110135
cytoplasmic membrane-bounded vesicle lumen	GO:0060205	0.00804662	3	0.410009	81	FGG, ALB, FGB	2266, 213, 2244	99571, 11657, 110135
extrinsic component of membrane	GO:0019898	0.00866831	4	0.804832	159	CTNNA1, RDX, FERMT2, MSN	1495, 5962, 10979, 4478	12385, 19684, 218952, 17698

## Sheet: overrepresented tissues
Tissue	Tissue id	P-value	# Genes (observed)	# Genes (expected)	# Genes (total)	List of observed genes	Gene ids	Original gene ids
ASTROCYTES	C0004112	3.95177e-12	21	3.1883	630	PRDX6, NDRG2, CA14, GLUL, TTYH1, VIM, DAG1, SLC6A1, PIEZO1, SLC7A8, RLBP1, SLC6A11, SLC1A3, PHGDH, PEA15, ENTPD2, VAMP3, SLC15A2, MAPK3, SLC16A1, COX4I2	9588, 57447, 23632, 2752, 57348, 7431, 1605, 6529, 9780, 23428, 6017, 6538, 6507, 26227, 8682, 954, 9341, 6565, 5595, 6566, 84701	11758, 29811, 23831, 14645, 57776, 22352, 13138, 232333, 234839, 50934, 19771, 243616, 20512, 236539, 18611, 12496, 22319, 57738, 26417, 20501, 84682
NEUROGLIA	C0027836	3.65078e-09	16	2.53039	500	NDRG2, CA14, GALM, GLUL, TTYH1, GPM6B, VIM, DAG1, SLC6A1, RLBP1, SLC6A11, SLC1A3, PHGDH, ENTPD2, EMB, SLC15A2	57447, 23632, 130589, 2752, 57348, 2824, 7431, 1605, 6529, 6017, 6538, 6507, 26227, 954, 133418, 6565	29811, 23831, 319625, 14645, 57776, 14758, 22352, 13138, 232333, 19771, 243616, 20512, 236539, 12496, 13723, 57738
EPITHELIAL CELLS	C0014597	6.44494e-08	23	6.51323	1287	BCAM, PRDX6, VAMP8, VCL, VIM, DAG1, PON2, AHNAK, ITGB1, PIEZO1, CTNNA1, RLBP1, ITGB5, FCGRT, RDX, VAMP3, SLC15A2, MAPK3, ANXA1, FOLH1, MAGT1, SLC16A1, ATP2B4	4059, 9588, 8673, 7414, 7431, 1605, 5445, 79026, 3688, 9780, 1495, 6017, 3693, 2217, 5962, 9341, 6565, 5595, 301, 2346, 84061, 6566, 493	57278, 11758, 22320, 22330, 22352, 13138, 330260, 66395, 16412, 234839, 12385, 19771, 16419, 14132, 19684, 22319, 57738, 26417, 16952, 53320, 67075, 20501, 381290
GEMISTOCYTE	C0333735	4.75428e-07	9	0.956489	189	PRDX6, CRYM, NDRG2, GLUL, VIM, SLC1A3, NCAM1, CD44, PEA15	9588, 1428, 57447, 2752, 7431, 6507, 4684, 960, 8682	11758, 12971, 29811, 14645, 22352, 20512, 17967, 12505, 18611
MULLER CELLS	C0596979	3.02138e-06	8	0.890699	176	CA14, GLUL, VIM, SLC6A1, RLBP1, SLC1A3, CD44, SLC16A1	23632, 2752, 7431, 6529, 6017, 6507, 960, 6566	23831, 14645, 22352, 232333, 19771, 20512, 12505, 20501
OUTER LIMITING MEMBRANE	C1518685	3.83502e-06	5	0.237857	47	GLUL, VIM, SLC6A1, RLBP1, CD44	2752, 7431, 6529, 6017, 960	14645, 22352, 232333, 19771, 12505
EXTRACELLULAR FLUID	C0015349	5.13156e-06	6	0.440289	87	AHNAK, SLC6A1, SLC1A3, SLC15A2, ALB, SLC16A1	79026, 6529, 6507, 6565, 213, 6566	66395, 232333, 20512, 57738, 11657, 20501
BASAL CELL	C0596155	9.2312e-06	9	1.37147	271	CA14, VCL, VIM, DAG1, ITGB1, CTNNA1, NCAM1, CD44, ATP2B4	23632, 7414, 7431, 1605, 3688, 1495, 4684, 960, 493	23831, 22330, 22352, 13138, 16412, 12385, 17967, 12505, 381290
BERGMANN ASTROCYTE	C0228088	9.64451e-06	6	0.490896	97	NDRG2, GLUL, VIM, SLC6A1, SLC1A3, PPAP2B	57447, 2752, 7431, 6529, 6507, 8613	29811, 14645, 22352, 232333, 20512, 67916
STRUCTURE OF BILE CANALICULUS	C0005393	1.09659e-05	5	0.293526	58	CA14, CTNNA1, ENTPD2, ALB, MSN	23632, 1495, 954, 213, 4478	23831, 12385, 12496, 11657, 17698
SCHWANN CELLS	C0036387	1.24213e-05	10	1.80164	356	VIM, DAG1, AHNAK, PHGDH, RDX, NCAM1, CD44, ENTPD2, MAPK3, MSN	7431, 1605, 79026, 26227, 5962, 4684, 960, 954, 5595, 4478	22352, 13138, 66395, 236539, 19684, 17967, 12505, 12496, 26417, 17698
TISSUE MEMBRANE	C0025255	1.27511e-05	20	6.9434	1372	VAMP8, CA14, VCL, F2, GPM6A, SLC14A1, DAG1, FXYD1, CTNNA1, SLC1A3, RDX, ENTPD2, VAMP3, CYB5A, SLC15A2, ANXA1, GPR37, SLC16A1, MSN, ATP2B4	8673, 23632, 7414, 2147, 2823, 6563, 1605, 5348, 1495, 6507, 5962, 954, 9341, 1528, 6565, 301, 2861, 6566, 4478, 493	22320, 23831, 22330, 14061, 234267, 108052, 13138, 56188, 12385, 20512, 19684, 12496, 22319, 109672, 57738, 16952, 14763, 20501, 17698, 381290
FIBRILLARY ASTROCYTE	C0228090	1.5165e-05	4	0.151824	30	NDRG2, GLUL, VIM, CD44	57447, 2752, 7431, 960	29811, 14645, 22352, 12505
MADIN DARBY CANINE KIDNEY CELLS	C0598829	1.88688e-05	11	2.31278	457	BCAM, VCL, GPM6B, AHNAK, SLC6A1, CTNNA1, FCGRT, RDX, FOLH1, PPAP2B, MSN	4059, 7414, 2824, 79026, 6529, 1495, 2217, 5962, 2346, 8613, 4478	57278, 22330, 14758, 66395, 232333, 12385, 14132, 19684, 53320, 67916, 17698
EPENDYMAL CELL	C0228092	2.02634e-05	7	0.83503	165	SLC14A1, VIM, DAG1, SLC1A3, SLC15A2, ANXA1, SLC16A1	6563, 7431, 1605, 6507, 6565, 301, 6566	108052, 22352, 13138, 20512, 57738, 16952, 20501
PODOCYTES	C1328818	2.4912e-05	10	1.95346	386	VIM, PARVA, DAG1, ITGB1, EFNB1, FCGRT, RDX, FERMT2, ALB, MSN	7431, 55742, 1605, 3688, 1947, 2217, 5962, 10979, 213, 4478	22352, 57342, 13138, 16412, 13641, 14132, 19684, 218952, 11657, 17698
PERINEURIAL CELL	C1518985	2.52698e-05	4	0.172067	34	VCL, VIM, NCAM1, SLC16A1	7414, 7431, 4684, 6566	22330, 22352, 17967, 20501
LEFT RECURRENT LARYNGEAL NERVE	C0459313	2.53187e-05	2	0.0101216	2	VIM, NCAM1	7431, 4684	22352, 17967
LAMINA RARA INTERNA	C1517719	2.53187e-05	2	0.0101216	2	CD44, ALB	960, 213	12505, 11657
MYOEPITHELIAL CELL	C0225356	2.95906e-05	7	0.885638	175	VCL, VIM, SLC6A1, CTNNA1, CD44, ANXA1, SLC16A1	7414, 7431, 6529, 1495, 960, 301, 6566	22330, 22352, 232333, 12385, 12505, 16952, 20501
ENTIRE HIPPOCAMPUS	C1284077	2.99737e-05	15	4.42819	875	NDRG2, GLUL, GPM6A, TTYH1, SYNPR, SLC6A1, TMOD2, SLC6A11, SLC1A3, EFNB1, NCAM1, ENTPD2, NAPEPLD, MAPK3, GPR37	57447, 2752, 2823, 57348, 132204, 6529, 29767, 6538, 6507, 1947, 4684, 954, 222236, 5595, 2861	29811, 14645, 234267, 57776, 72003, 232333, 50876, 243616, 20512, 13641, 17967, 12496, 242864, 26417, 14763
ENTIRE CEREBRAL HEMISPHERE	C0007783	3.16763e-05	5	0.364377	72	GLUL, VIM, DAG1, FCGRT, NCAM1	2752, 7431, 1605, 2217, 4684	14645, 22352, 13138, 14132, 17967
PIGMENT EPITHELIUM	C1519082	3.40502e-05	6	0.612355	121	CA14, VIM, SLC7A8, CTNNA1, RLBP1, SLC16A1	23632, 7431, 23428, 1495, 6017, 6566	23831, 22352, 50934, 12385, 19771, 20501
FRONTAL LOBE	C0016733	3.51819e-05	10	2.03444	402	NDRG2, GLUL, PON2, FXYD1, SLC6A1, EFHD2, SLC1A3, NCAM1, NAPEPLD, MAPK3	57447, 2752, 5445, 5348, 6529, 79180, 6507, 4684, 222236, 5595	29811, 14645, 330260, 56188, 232333, 27984, 20512, 17967, 242864, 26417
INNER LIMITING MEMBRANE	C1512783	3.55731e-05	4	0.187249	37	GLUL, VIM, RLBP1, SLC1A3	2752, 7431, 6017, 6507	14645, 22352, 19771, 20512
RADIAL GLIAL CELLS	C3661481	4.38528e-05	5	0.389681	77	VIM, SLC6A1, SLC6A11, SLC1A3, EFNB1	7431, 6529, 6538, 6507, 1947	22352, 232333, 243616, 20512, 13641
TANYCYTES	C2330982	5.27264e-05	5	0.404863	80	VIM, SLC1A3, NCAM1, ENTPD2, SLC16A1	7431, 6507, 4684, 954, 6566	22352, 20512, 17967, 12496, 20501
MALIGNANT EPITHELIAL CELL	C1518174	5.40092e-05	10	2.14071	423	CD82, OSBPL7, VCL, VIM, DAG1, SSH2, CTNNA1, EEF1A1, CD44, FOLH1	3732, 114881, 7414, 7431, 1605, 85464, 1495, 1915, 960, 2346	12521, 71240, 22330, 22352, 13138, 237860, 12385, 13627, 12505, 53320
CORONA CILIARIS	C0229168	5.45135e-05	3	0.0759118	15	VIM, RLBP1, ALB	7431, 6017, 213	22352, 19771, 11657
ENTIRE CORONA CILIARIS	C1284751	5.45135e-05	3	0.0759118	15	VIM, RLBP1, ALB	7431, 6017, 213	22352, 19771, 11657
TASTE BUDS	C0039337	5.78786e-05	6	0.673085	133	VIM, SLC6A11, SLC1A3, NCAM1, CD44, ENTPD2	7431, 6538, 6507, 4684, 960, 954	22352, 243616, 20512, 17967, 12505, 12496
NEURAL RETINA	C1518263	6.48775e-05	7	1.00204	198	CA14, GLUL, GPM6A, VIM, CTNNA1, RLBP1, SLC16A1	23632, 2752, 2823, 7431, 1495, 6017, 6566	23831, 14645, 234267, 22352, 12385, 19771, 20501
STRATUM SPINOSUM	C0221924	6.49504e-05	4	0.217614	43	ITGB1, CD44, ANXA1, SLC16A1	3688, 960, 301, 6566	16412, 12505, 16952, 20501
NEOPLASTIC GLIAL CELL	C1513978	6.68481e-05	3	0.0809726	16	ITGB1, SLC15A2, ALB	3688, 6565, 213	16412, 57738, 11657
ENTIRE LEFT HEPATIC VEIN	C1267474	7.55804e-05	2	0.0151824	3	F2, ALB	2147, 213	14061, 11657
FIRST STREAM URINE SAMPLE	C3685351	7.55804e-05	2	0.0151824	3	ALB, SLC16A1	213, 6566	11657, 20501
STRUCTURE OF LEFT HEPATIC VEIN	C0226708	7.55804e-05	2	0.0151824	3	F2, ALB	2147, 213	14061, 11657
FROZEN SECTIONS	C0016741	9.95779e-05	7	1.07289	212	GPM6A, VIM, ITGB1, CTNNA1, PHGDH, NCAM1, CD44	2823, 7431, 3688, 1495, 26227, 4684, 960	234267, 22352, 16412, 12385, 236539, 17967, 12505
ENTIRE CILIARY EPITHELIUM	C0459737	0.000102851	5	0.465592	92	VIM, RLBP1, FCGRT, SLC15A2, ALB	7431, 6017, 2217, 6565, 213	22352, 19771, 14132, 57738, 11657
CILIARY EPITHELIUM	C0459736	0.000102851	5	0.465592	92	VIM, RLBP1, FCGRT, SLC15A2, ALB	7431, 6017, 2217, 6565, 213	22352, 19771, 14132, 57738, 11657
DECIDUAL CELL	C1511740	0.000104674	6	0.748997	148	CD82, VCL, VIM, DAG1, ANXA1, MSN	3732, 7414, 7431, 1605, 301, 4478	12521, 22330, 22352, 13138, 16952, 17698
CELLULAR SPHEROID	C0282501	0.00010896	4	0.247979	49	VIM, CTNNA1, CD44, ALB	7431, 1495, 960, 213	22352, 12385, 12505, 11657
HEPATIC ARTERY	C0019145	0.000127528	4	0.2581	51	F2, NCAM1, ENTPD2, ALB	2147, 4684, 954, 213	14061, 17967, 12496, 11657
CENTRAL VEIN	C1116449	0.000148287	4	0.268222	53	GLUL, FCGRT, ENTPD2, ALB	2752, 2217, 954, 213	14645, 14132, 12496, 11657
ENDOTHELIAL CELLS	C0225336	0.000202596	13	4.08912	808	BCAM, VCL, TM4SF1, SLC14A1, AHNAK, ITGB1, PIEZO1, ITGB5, FCGRT, FERMT2, SLC7A5, SLC16A1, MSN	4059, 7414, 4071, 6563, 79026, 3688, 9780, 3693, 2217, 10979, 8140, 6566, 4478	57278, 22330, 17112, 108052, 66395, 16412, 234839, 16419, 14132, 218952, 20539, 20501, 17698
RENAL CORPUSCLE STRUCTURE	C0227635	0.000206058	3	0.116398	23	VCL, RDX, MSN	7414, 5962, 4478	22330, 19684, 17698
ENTIRE RENAL CORPUSCLE	C1283875	0.000206058	3	0.116398	23	VCL, RDX, MSN	7414, 5962, 4478	22330, 19684, 17698
ERYTHROCYTES	C0014792	0.000242052	10	2.57088	508	BCAM, PRDX6, F2, SLC14A1, PIEZO1, CYB5A, ALB, SLC16A1, ITFG3, ATP2B4	4059, 9588, 2147, 6563, 9780, 1528, 213, 6566, 83986, 493	57278, 11758, 14061, 108052, 234839, 109672, 11657, 20501, 106581, 381290
INTRACELLULAR FLUID	C0021866	0.000250689	2	0.0253039	5	ALB, SLC7A5	213, 8140	11657, 20539
GLOMERULAR CAPSULE STRUCTURE	C0524448	0.000256272	4	0.308708	61	VIM, CD44, ENTPD2, ALB	7431, 960, 954, 213	22352, 12505, 12496, 11657
SMALL LYMPHOCYTE	C0229616	0.000256272	4	0.308708	61	VIM, GK5, NCAM1, MSN	7431, 256356, 4684, 4478	22352, 235533, 17967, 17698
INTERSTITIAL TISSUE	C0225318	0.000290278	4	0.31883	63	VIM, CD44, ALB, SLC7A5	7431, 960, 213, 8140	22352, 12505, 11657, 20539
NEOPLASTIC ASTROCYTE	C1513925	0.000299212	3	0.13158	26	GLUL, VIM, CD44	2752, 7431, 960	14645, 22352, 12505
ENTIRE EPIDIDYMIS	C1278982	0.000317773	8	1.71561	339	CA14, GLUL, VIM, FXYD1, SLC6A1, VAMP3, SLC7A5, ATP2B4	23632, 2752, 7431, 5348, 6529, 9341, 8140, 493	23831, 14645, 22352, 56188, 232333, 22319, 20539, 381290
ENTIRE PLEURA	C1279036	0.000327407	4	0.328951	65	VIM, FXYD1, NCAM1, PEA15	7431, 5348, 4684, 8682	22352, 56188, 17967, 18611
OOCYTES	C0029045	0.000337424	16	6.12861	1211	PRDX6, SLC14A1, FXYD1, SLC6A1, SLC7A8, SLC6A11, SLC1A3, ITGB5, EEF1A1, EMB, SLC15A2, MAPK3, MAGT1, SLC7A5, SLC16A1, SLC13A5	9588, 6563, 5348, 6529, 23428, 6538, 6507, 3693, 1915, 133418, 6565, 5595, 84061, 8140, 6566, 284111	11758, 108052, 56188, 232333, 50934, 243616, 20512, 16419, 13627, 13723, 57738, 26417, 67075, 20539, 20501, 237831
CYTOTROPHOBLASTIC SHELL	C1511639	0.00037479	2	0.0303647	6	VIM, NCAM1	7431, 4684	22352, 17967
BLOOD CLOT	C0302148	0.000382738	6	0.951428	188	VAMP8, FGG, VCL, F2, EFHD2, HERC1	8673, 2266, 7414, 2147, 79180, 8925	22320, 99571, 22330, 14061, 27984, 235439
MESOTHELIUM	C0086610	0.000389311	4	0.344134	68	VIM, NCAM1, CD44, ALB	7431, 4684, 960, 213	22352, 17967, 12505, 11657
GLOMERULAR BASEMENT MEMBRANE	C0599297	0.000399743	5	0.622477	123	BCAM, DAG1, FCGRT, CD44, ALB	4059, 1605, 2217, 960, 213	57278, 13138, 14132, 12505, 11657
ENTIRE CELL	C1269647	0.000411684	4	0.349194	69	VCL, TM4SF1, VIM, DAG1	7414, 4071, 7431, 1605	22330, 17112, 22352, 13138
CIRCULATING PLASMA CELL	C3811668	0.000415922	3	0.146763	29	ITGB1, NCAM1, FOLH1	3688, 4684, 2346	16412, 17967, 53320
BRAIN REGION	C1273723	0.000447437	10	2.77837	549	PRDX6, GLUL, PON2, SYNPR, SLC6A1, SLC1A3, NCAM1, NAPEPLD, MAPK3, COX4I2	9588, 2752, 5445, 132204, 6529, 6507, 4684, 222236, 5595, 84701	11758, 14645, 330260, 72003, 232333, 20512, 17967, 242864, 26417, 84682
ANATOMICAL LAYER	C0934502	0.000447437	10	2.77837	549	GLUL, VCL, VIM, ITGB1, SLC6A1, CTNNA1, EFNB1, CD44, NAPEPLD, ATP2B4	2752, 7414, 7431, 3688, 6529, 1495, 1947, 960, 222236, 493	14645, 22330, 22352, 16412, 232333, 12385, 13641, 12505, 242864, 381290
PLEURA	C0032225	0.000484308	4	0.364377	72	VIM, FXYD1, NCAM1, PEA15	7431, 5348, 4684, 8682	22352, 56188, 17967, 18611
SUBRETINAL FLUID SAMPLE	C0444165	0.000522971	2	0.0354255	7	GLUL, ALB	2752, 213	14645, 11657
FRONTAL ASSOCIATION CORTEX	C3496304	0.000522971	2	0.0354255	7	SLC6A1, MAPK3	6529, 5595	232333, 26417
SKELETAL MUSCLE STRUCTURE	C0242692	0.000582605	14	5.17212	1022	GBE1, NDRG2, CA14, GLUL, EEF1B2, OSBPL7, DAG1, AHNAK, FXYD1, EEF1A1, RTN2, VAMP3, SLC16A1, COX4I2	2632, 57447, 23632, 2752, 1933, 114881, 1605, 79026, 5348, 1915, 6253, 9341, 6566, 84701	74185, 29811, 23831, 14645, 55949, 71240, 13138, 66395, 56188, 13627, 20167, 22319, 20501, 84682
STRUCTURE OF OUTER PLEXIFORM LAYER OF RETINA	C0229217	0.000591394	5	0.678146	134	GPM6A, DAG1, SYNPR, SLC6A1, SLC1A3	2823, 1605, 132204, 6529, 6507	234267, 13138, 72003, 232333, 20512
UROTHELIUM	C0227598	0.000604975	6	1.03746	205	SLC14A1, VIM, PIEZO1, CD44, FERMT2, ANXA1	6563, 7431, 9780, 960, 10979, 301	108052, 22352, 234839, 12505, 218952, 16952
STRUCTURE OF DENTATE GYRUS	C0152314	0.000619993	8	1.8978	375	GLUL, SYNPR, SLC6A1, SLC1A3, NCAM1, ENTPD2, MAPK3, GPR37	2752, 132204, 6529, 6507, 4684, 954, 5595, 2861	14645, 72003, 232333, 20512, 17967, 12496, 26417, 14763
RAT EYEBALL	C1882665	0.000624949	4	0.389681	77	GLUL, FCGRT, RDX, MSN	2752, 2217, 5962, 4478	14645, 14132, 19684, 17698
ENTIRE BRAIN	C1269537	0.000629274	23	11.3918	2251	NDRG2, CA14, GLUL, GPM6A, TTYH1, GPM6B, DAG1, PON2, SLC6A1, EFHD2, SLC6A11, SLC1A3, PHGDH, RTN2, PEA15, ENTPD2, NAPEPLD, SLC15A2, GPR37, FOLH1, SLC7A5, SLC16A1, SLC13A5	57447, 23632, 2752, 2823, 57348, 2824, 1605, 5445, 6529, 79180, 6538, 6507, 26227, 6253, 8682, 954, 222236, 6565, 2861, 2346, 8140, 6566, 284111	29811, 23831, 14645, 234267, 57776, 14758, 13138, 330260, 232333, 27984, 243616, 20512, 236539, 20167, 18611, 12496, 242864, 57738, 14763, 53320, 20539, 20501, 237831
CAPILLARY ENDOTHELIAL CELLS	C1180238	0.000632565	5	0.688267	136	CA14, F2, EMB, SLC7A5, SLC16A1	23632, 2147, 133418, 8140, 6566	23831, 14061, 13723, 20539, 20501
BRAIN	C0006104	0.000645266	23	11.4121	2255	NDRG2, CA14, GLUL, GPM6A, TTYH1, GPM6B, DAG1, PON2, SLC6A1, EFHD2, SLC6A11, SLC1A3, PHGDH, RTN2, PEA15, ENTPD2, NAPEPLD, SLC15A2, GPR37, FOLH1, SLC7A5, SLC16A1, SLC13A5	57447, 23632, 2752, 2823, 57348, 2824, 1605, 5445, 6529, 79180, 6538, 6507, 26227, 6253, 8682, 954, 222236, 6565, 2861, 2346, 8140, 6566, 284111	29811, 23831, 14645, 234267, 57776, 14758, 13138, 330260, 232333, 27984, 243616, 20512, 236539, 20167, 18611, 12496, 242864, 57738, 14763, 53320, 20539, 20501, 237831
CEREBRAL CORTEX	C0007776	0.000651834	15	5.86039	1158	NDRG2, GLUL, GPM6A, DAG1, SLC6A1, CTNNA1, EFHD2, SLC6A11, SLC1A3, EFNB1, RDX, SLC15A2, MSN, SLC13A5, COX4I2	57447, 2752, 2823, 1605, 6529, 1495, 79180, 6538, 6507, 1947, 5962, 6565, 4478, 284111, 84701	29811, 14645, 234267, 13138, 232333, 12385, 27984, 243616, 20512, 13641, 19684, 57738, 17698, 237831, 84682
PRECURSOR T LYMPHOBLAST	C1515138	0.000656207	4	0.394741	78	EEF1A1, RDX, CD44, MSN	1915, 5962, 960, 4478	13627, 19684, 12505, 17698
WHITE MATTER	C0682708	0.000664511	8	1.91804	379	PRDX6, NDRG2, GLUL, VIM, DAG1, SLC1A3, CD44, FAH	9588, 57447, 2752, 7431, 1605, 6507, 960, 2184	11758, 29811, 14645, 22352, 13138, 20512, 12505, 14085
ANIMAL TISSUE	C0229982	0.000722022	4	0.404863	80	PRDX6, MAPRE1, NAPEPLD, SLC15A2	9588, 22919, 222236, 6565	11758, 13589, 242864, 57738
MOUSE KIDNEY	C1517673	0.000784025	7	1.50811	298	CA14, GLUL, SLC14A1, PHGDH, FOLH1, SLC16A1, ATP2B4	23632, 2752, 6563, 26227, 2346, 6566, 493	23831, 14645, 108052, 236539, 53320, 20501, 381290
ENDONEURIUM	C0205888	0.000792203	3	0.182188	36	VCL, DAG1, ALB	7414, 1605, 213	22330, 13138, 11657
CERVICAL SPINAL CORD STRUCTURE	C0581619	0.000792377	4	0.414985	82	VIM, SLC6A1, SLC6A11, SLC1A3	7431, 6529, 6538, 6507	22352, 232333, 243616, 20512
ENTIRE CERVICAL SPINAL CORD	C1278837	0.000792377	4	0.414985	82	VIM, SLC6A1, SLC6A11, SLC1A3	7431, 6529, 6538, 6507	22352, 232333, 243616, 20512
VIBRISSAE	C0042640	0.000793761	5	0.723693	143	NDRG2, GLUL, SLC1A3, PHGDH, NCAM1	57447, 2752, 6507, 26227, 4684	29811, 14645, 20512, 236539, 17967
STELLATE RETICULUM	C1514963	0.000858962	3	0.187249	37	VIM, DAG1, ITGB1	7431, 1605, 3688	22352, 13138, 16412
LYMPH NODE TISSUE	C0440747	0.000966623	12	4.21564	833	CD82, NDRG2, OSBPL7, PARVA, ITGB1, ANXA3, CTNNA1, CD44, ANXA1, FOLH1, SLC7A5, MSN	3732, 57447, 114881, 55742, 3688, 306, 1495, 960, 301, 2346, 8140, 4478	12521, 29811, 71240, 57342, 16412, 11745, 12385, 12505, 16952, 53320, 20539, 17698
ENTIRE PINEAL GLAND	C1278881	0.000983831	5	0.759118	150	GLUL, VIM, SYNPR, SLC1A3, MAPK3	2752, 7431, 132204, 6507, 5595	14645, 22352, 72003, 20512, 26417
SKELETAL MYOCYTES	C1704336	0.000994833	10	3.08202	609	NDRG2, GLUL, VCL, VIM, DAG1, EEF1A1, RTN2, NCAM1, PEA15, VAMP3	57447, 2752, 7414, 7431, 1605, 1915, 6253, 4684, 8682, 9341	29811, 14645, 22330, 22352, 13138, 13627, 20167, 17967, 18611, 22319
CORPUS CALLOSUM	C0010090	0.00105211	6	1.15386	228	CA14, VIM, SLC1A3, EFNB1, FAH, SLC16A1	23632, 7431, 6507, 1947, 2184, 6566	23831, 22352, 20512, 13641, 14085, 20501
ENTIRE TRUNK OF PORTAL VEIN	C1281393	0.00107489	5	0.774301	153	GLUL, F2, EEF1A1, ALB, SLC16A1	2752, 2147, 1915, 213, 6566	14645, 14061, 13627, 11657, 20501
ENTIRE PORTAL VEIN	C1305775	0.00107489	5	0.774301	153	GLUL, F2, EEF1A1, ALB, SLC16A1	2752, 2147, 1915, 213, 6566	14645, 14061, 13627, 11657, 20501
STRUCTURE OF TRUNK OF PORTAL VEIN	C0226735	0.00107489	5	0.774301	153	GLUL, F2, EEF1A1, ALB, SLC16A1	2752, 2147, 1915, 213, 6566	14645, 14061, 13627, 11657, 20501
PORTAL VEIN STRUCTURE	C0032718	0.00110659	5	0.779361	154	GLUL, F2, EEF1A1, ALB, SLC16A1	2752, 2147, 1915, 213, 6566	14645, 14061, 13627, 11657, 20501
CORPORA ALLATA	C0010085	0.00110955	2	0.0506079	10	SLC1A3, EEF1A1	6507, 1915	20512, 13627
HIPPOCAMPAL CA4 REGION	C1134421	0.00110955	2	0.0506079	10	VIM, NCAM1	7431, 4684	22352, 17967
LYMPHOSARCOMA CELL	C0427530	0.00110955	2	0.0506079	10	VIM, CD44	7431, 960	22352, 12505
STRIA VASCULARIS	C0038445	0.00117206	5	0.789483	156	CRYM, ATP1A1, ENTPD2, SLC16A1, ATP2B4	1428, 476, 954, 6566, 493	12971, 11928, 12496, 20501, 381290
COLONIC EPITHELIUM	C0227353	0.00120585	5	0.794544	157	MAPRE1, EEF1A1, CD44, NAPEPLD, SLC16A1	22919, 1915, 960, 222236, 6566	13589, 13627, 12505, 242864, 20501
ENAMEL ORGAN	C0014032	0.00121824	4	0.465592	92	DAG1, ITGB1, NCAM1, ATP2B4	1605, 3688, 4684, 493	13138, 16412, 17967, 381290
BILE DUCT EPITHELIUM	C1711208	0.00124615	3	0.212553	42	ITGB1, SLC15A2, ALB	3688, 6565, 213	16412, 57738, 11657
JEJUNUM	C0022378	0.00125204	7	1.63463	323	SLC14A1, PON2, ITGB5, FCGRT, FOLH1, ALB, SLC16A1	6563, 5445, 3693, 2217, 2346, 213, 6566	108052, 330260, 16419, 14132, 53320, 11657, 20501
RAT SMALL INTESTINE	C1882857	0.00126812	4	0.470653	93	GLUL, CD44, SLC15A2, FOLH1	2752, 960, 6565, 2346	14645, 12505, 57738, 53320
PINEAL GLAND	C0031939	0.00127559	5	0.804665	159	GLUL, VIM, SYNPR, SLC1A3, MAPK3	2752, 7431, 132204, 6507, 5595	14645, 22352, 72003, 20512, 26417
NEOPLASTIC PLASMA CELL	C1514058	0.00133474	3	0.217614	43	VIM, ITGB1, NCAM1	7431, 3688, 4684	22352, 16412, 17967
PINEAL STALK	C3496571	0.00135161	2	0.0556687	11	VIM, SLC1A3	7431, 6507	22352, 20512
UPPER ABDOMEN STRUCTURE	C2937240	0.00135161	2	0.0556687	11	F2, ALB	2147, 213	14061, 11657
SURFACE OF BRAIN	C1283379	0.00135161	2	0.0556687	11	CA14, CD44	23632, 960	23831, 12505
TISSUE SECTION	C2316368	0.00136758	7	1.65994	328	BCAM, VIM, SLC6A1, EFHD2, CD44, SYPL1, MSN	4059, 7431, 6529, 79180, 960, 6856, 4478	57278, 22352, 232333, 27984, 12505, 19027, 17698
EPENDYMA	C0014472	0.00137215	4	0.480775	95	VIM, NCAM1, NAPEPLD, ANXA1	7431, 4684, 222236, 301	22352, 17967, 242864, 16952
STRUCTURE OF HEPATIC VEIN	C0019155	0.00142719	3	0.222675	44	GLUL, F2, ALB	2752, 2147, 213	14645, 14061, 11657
ENTIRE HEPATIC VEIN	C1269559	0.00142719	3	0.222675	44	GLUL, F2, ALB	2752, 2147, 213	14645, 14061, 11657
ENTIRE OLFACTORY NERVE	C1268984	0.001482	4	0.490896	97	SYNPR, ANXA3, PHGDH, NCAM1	132204, 306, 26227, 4684	72003, 11745, 236539, 17967
MICROVESSELS	C2350570	0.00148883	6	1.23483	244	CD82, EMB, ALB, HERC1, SLC7A5, SLC16A1	3732, 133418, 213, 8925, 8140, 6566	12521, 13723, 11657, 235439, 20539, 20501
PITUICYTE	C0229545	0.00152357	3	0.227735	45	VIM, DAG1, VAMP3	7431, 1605, 9341	22352, 13138, 22319
OLFACTORY NERVE	C0028938	0.00153916	4	0.495957	98	SYNPR, ANXA3, PHGDH, NCAM1	132204, 306, 26227, 4684	72003, 11745, 236539, 17967
CD8 POSITIVE T LYMPHOCYTES	C0242629	0.00159784	4	0.501018	99	ITGB1, GK5, NCAM1, CD44	3688, 256356, 4684, 960	16412, 235533, 17967, 12505
ENTIRE CENTRAL RETINAL ARTERY	C1281307	0.00161684	2	0.0607295	12	SLC1A3, ALB	6507, 213	20512, 11657
FEEDER LAYER CELLS	C3179111	0.00161684	2	0.0607295	12	ITGB1, CD44	3688, 960	16412, 12505
ENTIRE OPTIC TRACT	C1269601	0.00162393	3	0.232796	46	GLUL, VIM, CD44	2752, 7431, 960	14645, 22352, 12505
BILE DUCT STRUCTURE	C0005400	0.00168406	6	1.2652	250	GLUL, VIM, CTNNA1, NCAM1, ENTPD2, ALB	2752, 7431, 1495, 4684, 954, 213	14645, 22352, 12385, 17967, 12496, 11657
ENTIRE BILE DUCT	C1280889	0.00168406	6	1.2652	250	GLUL, VIM, CTNNA1, NCAM1, ENTPD2, ALB	2752, 7431, 1495, 4684, 954, 213	14645, 22352, 12385, 17967, 12496, 11657
OPTIC TRACT STRUCTURE	C0152405	0.00172834	3	0.237857	47	GLUL, VIM, CD44	2752, 7431, 960	14645, 22352, 12505
HEPATOCYTE	C0227525	0.00177361	11	3.91705	774	GLUL, OSBPL7, ANXA3, FCGRT, RDX, FAH, EMB, MAPK3, ALB, SLC7A5, SLC13A5	2752, 114881, 306, 2217, 5962, 2184, 133418, 5595, 213, 8140, 284111	14645, 71240, 11745, 14132, 19684, 14085, 13723, 26417, 11657, 20539, 237831
OLIGODENDROGLIA	C0028944	0.00185388	8	2.25205	445	CD82, GLUL, GPM6B, DAG1, SLC1A3, NCAM1, MAPK3, SLC16A1	3732, 2752, 2824, 1605, 6507, 4684, 5595, 6566	12521, 14645, 14758, 13138, 20512, 17967, 26417, 20501
SMALL INTESTINAL LAMINA PROPRIA	C1711325	0.00190453	2	0.0657902	13	VCL, VIM	7414, 7431	22330, 22352
SPIRAL LAMINA	C0037960	0.00190453	2	0.0657902	13	GLUL, CD44	2752, 960	14645, 12505
ORGANOIDS	C0029250	0.00191475	4	0.526322	104	VIM, RDX, NCAM1, MSN	7431, 5962, 4684, 4478	22352, 19684, 17967, 17698
STRIATED MUSCLE CELL	C1514994	0.00194954	3	0.247979	49	VCL, DAG1, NCAM1	7414, 1605, 4684	22330, 13138, 17967
TISSUE SPECIMEN FROM PROSTATE	C0586597	0.00194954	3	0.247979	49	CD82, VCL, ANXA3	3732, 7414, 306	12521, 22330, 11745
LARYNGEAL MUCOSA	C0023053	0.00206643	3	0.253039	50	ITGB1, CTNNA1, CD44	3688, 1495, 960	16412, 12385, 12505
PILLAR CELL	C0229470	0.00206643	3	0.253039	50	VIM, SLC1A3, CD44	7431, 6507, 960	22352, 20512, 12505
MYELOMONOCYTE	C0229659	0.00206643	3	0.253039	50	ITGB1, NCAM1, CD44	3688, 4684, 960	16412, 17967, 12505
ENTIRE PELVIC LYMPH NODE	C1280315	0.00206643	3	0.253039	50	CD82, CD44, FOLH1	3732, 960, 2346	12521, 12505, 53320
CORTICAL CELL LAYER OF THE CEREBRAL CORTEX	C1707523	0.00209193	6	1.32087	261	GLUL, VIM, SLC1A3, SLC15A2, ATP1B3, MSN	2752, 7431, 6507, 6565, 483, 4478	14645, 22352, 20512, 57738, 11933, 17698
CEREBELLAR WHITE MATTER	C0152381	0.0021876	3	0.2581	51	CA14, VIM, ENTPD2	23632, 7431, 954	23831, 22352, 12496
WHOLE BLOOD SAMPLE	C0444256	0.00219776	4	0.546565	108	F2, ITGB1, NCAM1, ALB	2147, 3688, 4684, 213	14061, 16412, 17967, 11657
RAT SKELETAL MUSCLE	C1882854	0.00220025	5	0.910942	180	GLUL, VCL, FXYD1, VAMP3, SLC16A1	2752, 7414, 5348, 9341, 6566	14645, 22330, 56188, 22319, 20501
NEURAL GROOVE	C0814992	0.00221466	2	0.070851	14	VIM, NCAM1	7431, 4684	22352, 17967
GRAY MATTER	C0018220	0.00221514	6	1.33605	264	PRDX6, GLUL, SLC6A11, SLC1A3, MAPK3, SLC7A5	9588, 2752, 6538, 6507, 5595, 8140	11758, 14645, 243616, 20512, 26417, 20539
PELVIC LYMPH NODE GROUP	C0729595	0.00231333	3	0.263161	52	CD82, CD44, FOLH1	3732, 960, 2346	12521, 12505, 53320
BLOOD CELLS	C0005773	0.00242853	7	1.83707	363	GBE1, TM4SF1, F2, EFHD2, NCAM1, ALB, ATP1B3	2632, 4071, 2147, 79180, 4684, 213, 483	74185, 17112, 14061, 27984, 17967, 11657, 11933
CHOROID	C0008520	0.00253643	5	0.941306	186	AHNAK, FCGRT, CD44, SLC15A2, SLC16A1	79026, 2217, 960, 6565, 6566	66395, 14132, 12505, 57738, 20501
PLASMA PRODUCT	C0443120	0.00254699	2	0.0759118	15	F2, ALB	2147, 213	14061, 11657
RHABDOMYOBLAST	C1514934	0.00254699	2	0.0759118	15	VCL, VIM	7414, 7431	22330, 22352
LAYER OF RETINA	C0459649	0.00254699	2	0.0759118	15	GLUL, VIM	2752, 7431	14645, 22352
ENTIRE CHOROID	C1305287	0.00259589	5	0.946367	187	AHNAK, FCGRT, CD44, SLC15A2, SLC16A1	79026, 2217, 960, 6565, 6566	66395, 14132, 12505, 57738, 20501
CULTURED CELLS	C0007635	0.00265296	11	4.12454	815	VCL, VIM, ITGB1, SSH2, MAPRE1, EEF1A1, RDX, SYPL1, MAPK3, MSN, COX4I2	7414, 7431, 3688, 85464, 22919, 1915, 5962, 6856, 5595, 4478, 84701	22330, 22352, 16412, 237860, 13589, 13627, 19684, 19027, 26417, 17698, 84682
RETINAL CONE	C0206428	0.00269423	9	2.94538	582	VCL, GPM6A, AHNAK, TMOD2, RLBP1, EFNB1, RDX, NCAM1, MSN	7414, 2823, 79026, 29767, 6017, 1947, 5962, 4684, 4478	22330, 234267, 66395, 50876, 19771, 13641, 19684, 17967, 17698
RAT BRAIN	C1882598	0.00270087	12	4.7622	941	GLUL, SLC6A1, ANXA3, SLC6A11, SLC1A3, ENTPD2, NAPEPLD, SLC15A2, FOLH1, PPAP2B, SLC7A5, SLC16A1	2752, 6529, 306, 6538, 6507, 954, 222236, 6565, 2346, 8613, 8140, 6566	14645, 232333, 11745, 243616, 20512, 12496, 242864, 57738, 53320, 67916, 20539, 20501
ENTIRE DENTATE GYRUS	C1281026	0.00282531	7	1.88767	373	GLUL, SLC6A1, SLC1A3, NCAM1, ENTPD2, MAPK3, GPR37	2752, 6529, 6507, 4684, 954, 5595, 2861	14645, 232333, 20512, 17967, 12496, 26417, 14763
ENDODERM	C0014144	0.00282531	7	1.88767	373	OSBPL7, VCL, SLC7A8, FCGRT, EMB, FERMT2, MSN	114881, 7414, 23428, 2217, 133418, 10979, 4478	71240, 22330, 50934, 14132, 13723, 218952, 17698
ENTIRE LYMPH NODE	C1269047	0.0029411	11	4.18021	826	CD82, NDRG2, OSBPL7, PARVA, ITGB1, ANXA3, CTNNA1, CD44, FOLH1, SLC7A5, MSN	3732, 57447, 114881, 55742, 3688, 306, 1495, 960, 2346, 8140, 4478	12521, 29811, 71240, 57342, 16412, 11745, 12385, 12505, 53320, 20539, 17698
BASEMENT MEMBRANE	C0004799	0.00296728	6	1.41702	280	BCAM, VCL, VIM, DAG1, ITGB1, CD44	4059, 7414, 7431, 1605, 3688, 960	57278, 22330, 22352, 13138, 16412, 12505
LYMPH NODES	C0024204	0.0029685	11	4.18527	827	CD82, NDRG2, OSBPL7, PARVA, ITGB1, ANXA3, CTNNA1, CD44, FOLH1, SLC7A5, MSN	3732, 57447, 114881, 55742, 3688, 306, 1495, 960, 2346, 8140, 4478	12521, 29811, 71240, 57342, 16412, 11745, 12385, 12505, 53320, 20539, 17698
SMALL INTESTINAL WALL TISSUE	C1519375	0.0031556	9	3.01623	596	CA14, PON2, SLC7A8, FCGRT, RDX, SLC15A2, FOLH1, SLC16A1, MSN	23632, 5445, 23428, 2217, 5962, 6565, 2346, 6566, 4478	23831, 330260, 50934, 14132, 19684, 57738, 53320, 20501, 17698
ENTIRE SPLENIC VEIN	C1280953	0.00327734	2	0.0860334	17	F2, ALB	2147, 213	14061, 11657
STRUCTURE OF SPLENIC VEIN	C0038001	0.00327734	2	0.0860334	17	F2, ALB	2147, 213	14061, 11657
ENTIRE METATARSAL	C1269609	0.00331744	3	0.298586	59	VCL, SLC1A3, MAPK3	7414, 6507, 5595	22330, 20512, 26417
SUBEPENDYMAL	C0521407	0.00331744	3	0.298586	59	VIM, CD44, ANXA1	7431, 960, 301	22352, 12505, 16952
VASCULAR ENDOTHELIUMS	C0014261	0.00331856	5	1.00204	198	BCAM, ATP1A1, FCGRT, FOLH1, SLC7A5	4059, 476, 2217, 2346, 8140	57278, 11928, 14132, 53320, 20539
ENTIRE THALAMUS	C1269896	0.00346244	7	1.95852	387	GALM, GLUL, VIM, SLC6A1, SLC6A11, SLC1A3, NAPEPLD	130589, 2752, 7431, 6529, 6538, 6507, 222236	319625, 14645, 22352, 232333, 243616, 20512, 242864
RAT LUNG	C1882727	0.00346407	5	1.01216	200	PRDX6, GLUL, SLC15A2, ALB, PPAP2B	9588, 2752, 6565, 213, 8613	11758, 14645, 57738, 11657, 67916
UPPER AERODIGESTIVE TRACT	C1267213	0.00347939	3	0.303647	60	VIM, NCAM1, MAPK3	7431, 4684, 5595	22352, 17967, 26417
RENAL PELVIS	C0227666	0.00347939	3	0.303647	60	VIM, RDX, MSN	7431, 5962, 4478	22352, 19684, 17698
CHOROID PLEXUS EPITHELIUM	C1516506	0.00347939	3	0.303647	60	SLC1A3, FCGRT, SLC15A2	6507, 2217, 6565	20512, 14132, 57738
THALAMIC STRUCTURE	C0039729	0.00351182	7	1.96359	388	GALM, GLUL, VIM, SLC6A1, SLC6A11, SLC1A3, NAPEPLD	130589, 2752, 7431, 6529, 6538, 6507, 222236	319625, 14645, 22352, 232333, 243616, 20512, 242864
STRUCTURE OF OUTER NUCLEAR LAYER OF RETINA	C0229210	0.00351582	4	0.622477	123	VIM, SLC6A1, RLBP1, EFNB1	7431, 6529, 6017, 1947	22352, 232333, 19771, 13641
STRUCTURE OF RETE OVARII	C0227880	0.00367492	2	0.0910942	18	VIM, NCAM1	7431, 4684	22352, 17967
CHROMOPHOBE CELL	C1516515	0.00367492	2	0.0910942	18	VIM, CD44	7431, 960	22352, 12505
ENTIRE RETE OVARII	C1280579	0.00367492	2	0.0910942	18	VIM, NCAM1	7431, 4684	22352, 17967
SMALL INTESTINE	C0021852	0.00367745	9	3.08708	610	CA14, GLUL, PON2, SLC7A8, FCGRT, RDX, SLC15A2, SLC16A1, MSN	23632, 2752, 5445, 23428, 2217, 5962, 6565, 6566, 4478	23831, 14645, 330260, 50934, 14132, 19684, 57738, 20501, 17698
URINARY BLADDER TRANSITIONAL EPITHELIUM	C0227692	0.00399399	3	0.31883	63	PIEZO1, ANXA3, FOLH1	9780, 306, 2346	234839, 11745, 53320
ENTIRE SMALL INTESTINE	C1268998	0.00400484	9	3.12757	618	CA14, PON2, SLC7A8, FCGRT, RDX, SLC15A2, FOLH1, SLC16A1, MSN	23632, 5445, 23428, 2217, 5962, 6565, 2346, 6566, 4478	23831, 330260, 50934, 14132, 19684, 57738, 53320, 20501, 17698
VOMERONASAL NERVE	C0376430	0.0040938	2	0.096155	19	NCAM1, NAPEPLD	4684, 222236	17967, 242864
SEGMENTED NEUTROPHIL	C0229640	0.0040938	2	0.096155	19	F2, ALB	2147, 213	14061, 11657
MENINGES	C0025285	0.00428298	4	0.657902	130	VIM, SLC6A11, SLC1A3, ANXA1	7431, 6538, 6507, 301	22352, 243616, 20512, 16952
EPITHELIUM	C0014609	0.00428325	11	4.39276	868	CD82, VIM, CTNNA1, EFNB1, FCGRT, CD44, SLC15A2, ANXA1, FOLH1, SLC16A1, ATP2B4	3732, 7431, 1495, 1947, 2217, 960, 6565, 301, 2346, 6566, 493	12521, 22352, 12385, 13641, 14132, 12505, 57738, 16952, 53320, 20501, 381290
STRUCTURE OF GLOMERULAR MESANGIUM	C0017655	0.00436143	3	0.328951	65	VIM, FXYD1, ALB	7431, 5348, 213	22352, 56188, 11657
PROXIMAL INTERPHALANGEAL JOINT 2	C3538724	0.00440106	4	0.662963	131	VCL, RDX, NAPEPLD, MSN	7414, 5962, 222236, 4478	22330, 19684, 242864, 17698
RAT TESTIS	C1882878	0.00450566	6	1.54354	305	PRDX6, NDRG2, VCL, VIM, SLC6A1, CTNNA1	9588, 57447, 7414, 7431, 6529, 1495	11758, 29811, 22330, 22352, 232333, 12385
ENTIRE LEFT AURICULAR APPENDAGE	C0457113	0.00453376	2	0.101216	20	ITGB1, ALB	3688, 213	16412, 11657
RENAL INTERSTITIAL CELL	C1514842	0.00453376	2	0.101216	20	VIM, NCAM1	7431, 4684	22352, 17967
STRUCTURE OF NUCLEUS CUNEATUS	C0228548	0.00453376	2	0.101216	20	SLC6A1, SLC7A5	6529, 8140	232333, 20539
STRUCTURE OF TAIL OF EPIDIDYMIS	C0228024	0.00455258	3	0.334012	66	VCL, CTNNA1, SLC16A1	7414, 1495, 6566	22330, 12385, 20501
MOLECULAR LAYER OF THE DENTATE GYRUS	C2333870	0.00455258	3	0.334012	66	TTYH1, SLC6A1, ENTPD2	57348, 6529, 954	57776, 232333, 12496
PARAFFIN EMBEDDED TISSUE	C1519524	0.00457752	8	2.61137	516	CD82, VIM, CTNNA1, EEF1A1, NCAM1, CD44, ANXA1, MSN	3732, 7431, 1495, 1915, 4684, 960, 301, 4478	12521, 22352, 12385, 13627, 17967, 12505, 16952, 17698
METATARSAL BONE STRUCTURE	C0025584	0.00474873	3	0.339073	67	VCL, SLC1A3, MAPK3	7414, 6507, 5595	22330, 20512, 26417
WHOLE LIVER	C0440791	0.00474873	3	0.339073	67	PRDX6, CYB5A, ALB	9588, 1528, 213	11758, 109672, 11657
PROXIMAL KIDNEY TUBULE	C0022677	0.00474873	3	0.339073	67	SLC15A2, FOLH1, SLC16A1	6565, 2346, 6566	57738, 53320, 20501
DU 145	C2985406	0.00479821	5	1.09313	216	CRYM, CD82, FGG, FERMT2, FOLH1	1428, 3732, 2266, 10979, 2346	12971, 12521, 99571, 218952, 53320
3T3 CELLS	C0085087	0.00489217	5	1.09819	217	VCL, ANXA3, EFNB1, NCAM1, CD44	7414, 306, 1947, 4684, 960	22330, 11745, 13641, 17967, 12505
SCID REPOPULATING CELL	C3714800	0.00490301	8	2.64173	522	DGKK, CD82, VCL, PARVA, ITGB1, ITGB5, EFNB1, MAPK3	139189, 3732, 7414, 55742, 3688, 3693, 1947, 5595	331374, 12521, 22330, 57342, 16412, 16419, 13641, 26417
STRUCTURE OF CORTEX OF KIDNEY	C0022655	0.00492754	12	5.13164	1014	NDRG2, GLUL, DAG1, SLC6A1, PIEZO1, CTNNA1, EFHD2, SLC1A3, EFNB1, RDX, MSN, COX4I2	57447, 2752, 1605, 6529, 9780, 1495, 79180, 6507, 1947, 5962, 4478, 84701	29811, 14645, 13138, 232333, 234839, 12385, 27984, 20512, 13641, 19684, 17698, 84682
STRUCTURE OF OLFACTORY BULB	C0028936	0.00493076	7	2.09011	413	GLUL, SYNPR, SLC6A1, SLC1A3, EFNB1, NCAM1, SLC13A5	2752, 132204, 6529, 6507, 1947, 4684, 284111	14645, 72003, 232333, 20512, 13641, 17967, 237831
MIXED VENOUS BLOOD	C0440739	0.00499458	2	0.106277	21	F2, ALB	2147, 213	14061, 11657
STRUCTURE OF HIPPOCAMPAL FORMATION	C0175202	0.00508398	5	1.10831	219	GLUL, GPM6A, SYNPR, SLC6A1, SLC16A1	2752, 2823, 132204, 6529, 6566	14645, 234267, 72003, 232333, 20501
STRATUM RADIATUM	C2340164	0.00515622	3	0.349194	69	SLC6A1, SLC1A3, SLC16A1	6529, 6507, 6566	232333, 20512, 20501
STRATUM BASALE	C0221925	0.00538165	5	1.12349	222	VCL, ITGB1, CD44, SLC7A5, SLC16A1	7414, 3688, 960, 8140, 6566	22330, 16412, 12505, 20539, 20501
PERINEURONAL SATELLITE CELL	C0205868	0.00538165	5	1.12349	222	VIM, DAG1, SLC1A3, NCAM1, ANXA1	7431, 1605, 6507, 4684, 301	22352, 13138, 20512, 17967, 16952
PRIMITIVE MESENCHYMAL CELL	C1514435	0.00547604	2	0.111337	22	VIM, NCAM1	7431, 4684	22352, 17967
CYTOKINE INDUCED KILLER CELLS	C2348032	0.00558416	3	0.359316	71	ITGB1, EEF1A1, NCAM1	3688, 1915, 4684	16412, 13627, 17967
CEREBROSPINAL FLUID	C0007806	0.00558682	5	1.13362	224	GLUL, PHGDH, NCAM1, SLC15A2, ALB	2752, 26227, 4684, 6565, 213	14645, 236539, 17967, 57738, 11657
VESTIBULAR HAIR CELL	C0206511	0.00580589	3	0.364377	72	VCL, SLC1A3, RDX	7414, 6507, 5962	22330, 20512, 19684
STRUCTURE OF SURAL NERVE	C0038879	0.00580589	3	0.364377	72	GBE1, VCL, EEF1A1	2632, 7414, 1915	74185, 22330, 13627
ENTIRE SURAL NERVE	C1278864	0.00580589	3	0.364377	72	GBE1, VCL, EEF1A1	2632, 7414, 1915	74185, 22330, 13627
TE4	C0450701	0.00597793	2	0.116398	23	ITGB1, CD44	3688, 960	16412, 12505
RAT JEJUNUM	C1882710	0.00626502	3	0.374498	74	GLUL, FCGRT, SLC16A1	2752, 2217, 6566	14645, 14132, 20501
INNER PLEXIFORM LAYER	C1512785	0.00629128	4	0.733814	145	GPM6A, SYNPR, SLC6A1, ATP2B4	2823, 132204, 6529, 493	234267, 72003, 232333, 381290
OSTEOCLASTS	C0029431	0.00634789	7	2.19132	433	CA14, GBP4, VCL, MAPRE1, ITGB5, EFNB1, CD44	23632, 115361, 7414, 22919, 3693, 1947, 960	23831, 55932, 22330, 13589, 16419, 13641, 12505
ENDOTHELIUM	C0014257	0.00638059	6	1.65994	328	BCAM, ITGB1, FCGRT, CD44, ENTPD2, PPAP2B	4059, 3688, 2217, 960, 954, 8613	57278, 16412, 14132, 12505, 12496, 67916
BASAL LAMINA	C0085872	0.00644393	4	0.738875	146	VCL, VIM, DAG1, CD44	7414, 7431, 1605, 960	22330, 22352, 13138, 12505
STRUCTURE OF LABIAL GLAND	C0226928	0.00650003	2	0.121459	24	CTNNA1, EEF1A1	1495, 1915	12385, 13627
ENTIRE INFRAORBITAL NERVE	C1281239	0.00650003	2	0.121459	24	GLUL, NCAM1	2752, 4684	14645, 17967
STRUCTURE OF INFRAORBITAL NERVE	C0228731	0.00650003	2	0.121459	24	GLUL, NCAM1	2752, 4684	14645, 17967
ENTIRE LABIAL GLAND	C1289155	0.00650003	2	0.121459	24	CTNNA1, EEF1A1	1495, 1915	12385, 13627
SYNOVIAL FLUID CELLS	C0444641	0.00650003	2	0.121459	24	ITGB1, CD44	3688, 960	16412, 12505
LARYNX	C0023078	0.00681522	5	1.18929	235	CD82, CTNNA1, CD44, ANXA1, MSN	3732, 1495, 960, 301, 4478	12521, 12385, 12505, 16952, 17698
HT29 CELLS	C0282639	0.0068289	7	2.22169	439	BCAM, ITGB1, EEF1A1, CD44, ENTPD2, MAPK3, ATP2B4	4059, 3688, 1915, 960, 954, 5595, 493	57278, 16412, 13627, 12505, 12496, 26417, 381290
COMMON CAROTID ARTERY	C0162859	0.00699338	3	0.389681	77	PON2, SLC1A3, ALB	5445, 6507, 213	330260, 20512, 11657
STRUCTURE OF LATERAL OLFACTORY GYRUS	C0228280	0.00741262	4	0.76924	152	SLC6A1, SLC1A3, NCAM1, ATP2B4	6529, 6507, 4684, 493	232333, 20512, 17967, 381290
COCHLEAR DUCT	C1323110	0.00750574	3	0.399802	79	EFNB1, CD44, ANXA1	1947, 960, 301	13641, 12505, 16952
KIDNEY	C0022646	0.00759268	9	3.45652	683	CRYM, SLC14A1, PON2, ATP1A1, SLC7A8, FAH, SLC15A2, ALB, SLC13A5	1428, 6563, 5445, 476, 23428, 2184, 6565, 213, 284111	12971, 108052, 330260, 11928, 50934, 14085, 57738, 11657, 237831
UMBILICAL CORD TISSUE SAMPLE	C0444089	0.00760402	2	0.13158	26	ITGB1, CD44	3688, 960	16412, 12505
LOBE OF LIVER	C0447541	0.00760402	2	0.13158	26	CYB5A, ALB	1528, 213	109672, 11657
INTRAHEPATIC BILE DUCT	C0005401	0.00777003	3	0.404863	80	CTNNA1, NCAM1, ENTPD2	1495, 4684, 954	12385, 17967, 12496
CIRCULATING NEOPLASTIC CELLS	C0027625	0.00803977	3	0.409924	81	TM4SF1, CD44, FOLH1	4071, 960, 2346	17112, 12505, 53320
NEUROENDOCRINE TISSUE	C0229526	0.00803977	3	0.409924	81	NCAM1, SYPL1, VAMP3	4684, 6856, 9341	17967, 19027, 22319
MICROVASCULAR NETWORK	C2350571	0.00810857	4	0.789483	156	DAG1, EFNB1, CD44, ALB	1605, 1947, 960, 213	13138, 13641, 12505, 11657
MYOBLASTS	C0596995	0.00816525	9	3.497	691	NDRG2, VCL, VIM, DAG1, ITGB1, NCAM1, VAMP3, MAPK3, ANXA1	57447, 7414, 7431, 1605, 3688, 4684, 9341, 5595, 301	29811, 22330, 22352, 13138, 16412, 17967, 22319, 26417, 16952
APOCRINE GLANDS	C0003584	0.00818548	2	0.136641	27	VIM, CD44	7431, 960	22352, 12505
BLASTEMAL CELL	C1879883	0.00818548	2	0.136641	27	VIM, NCAM1	7431, 4684	22352, 17967
STRUCTURE OF POSTERIOR GRAY HORN OF SPINAL CORD	C0228575	0.00822183	5	1.24495	246	NDRG2, GLUL, SLC6A1, SLC1A3, SLC7A5	57447, 2752, 6529, 6507, 8140	29811, 14645, 232333, 20512, 20539
GABAERGIC NEURONS	C0815002	0.00828903	4	0.794544	157	GLUL, SYNPR, SLC6A1, SLC6A11	2752, 132204, 6529, 6538	14645, 72003, 232333, 243616
GLOBUS PALLIDUS	C0017651	0.00828903	4	0.794544	157	GLUL, SLC6A1, SLC6A11, SLC1A3	2752, 6529, 6538, 6507	14645, 232333, 243616, 20512
ECCRINE GLANDS	C0013492	0.00831498	3	0.414985	82	SLC14A1, VIM, CD44	6563, 7431, 960	108052, 22352, 12505
AMYGDALOID STRUCTURE	C0002708	0.00842623	6	1.76115	348	GLUL, SLC6A1, SLC6A11, SLC1A3, NCAM1, NAPEPLD	2752, 6529, 6538, 6507, 4684, 222236	14645, 232333, 243616, 20512, 17967, 242864
LYMPH	C0024202	0.00847211	4	0.799604	158	CTNNA1, FCGRT, CD44, ALB	1495, 2217, 960, 213	12385, 14132, 12505, 11657
EPITHELIOID CELLS	C0014603	0.00859568	3	0.420045	83	VIM, CTNNA1, NCAM1	7431, 1495, 4684	22352, 12385, 17967
PLASMA	C0032105	0.00865782	4	0.804665	159	FGG, F2, MAPRE1, ALB	2266, 2147, 22919, 213	99571, 14061, 13589, 11657
HEPATIC LOBULE	C0227518	0.00878632	2	0.141702	28	GLUL, ALB	2752, 213	14645, 11657
ENTIRE SKELETAL MUSCLE OF GLUTEAL REGION	C1305729	0.00878632	2	0.141702	28	GLUL, SLC16A1	2752, 6566	14645, 20501
OSTEOCYTES	C0029432	0.00884618	4	0.809726	160	VCL, ITGB1, SLC1A3, CD44	7414, 3688, 6507, 960	22330, 16412, 20512, 12505
GLOMERULAR CAPILLARIES STRUCTURE	C0226356	0.0088819	3	0.425106	84	DAG1, EFNB1, ALB	1605, 1947, 213	13138, 13641, 11657
PROSTATIC EPITHELIUM	C1179826	0.0088819	3	0.425106	84	ANXA3, CTNNA1, FOLH1	306, 1495, 2346	11745, 12385, 53320
CULTURED CELL LINE	C0007600	0.00890739	10	4.19033	828	VCL, VIM, ITGB1, SSH2, MAPRE1, EEF1A1, RDX, SYPL1, MSN, COX4I2	7414, 7431, 3688, 85464, 22919, 1915, 5962, 6856, 4478, 84701	22330, 22352, 16412, 237860, 13589, 13627, 19684, 19027, 17698, 84682
STRUCTURE OF CHOROID PLEXUS	C0008524	0.00906854	5	1.27532	252	CA14, AHNAK, FXYD1, SLC15A2, ALB	23632, 79026, 5348, 6565, 213	23831, 66395, 56188, 57738, 11657
ANATOMIC SITE	C1515974	0.00917366	3	0.430167	85	F2, ITGB1, NCAM1	2147, 3688, 4684	14061, 16412, 17967
GANGLION CELL	C0228071	0.0092153	5	1.28038	253	GLUL, VIM, SLC6A1, NCAM1, ENTPD2	2752, 7431, 6529, 4684, 954	14645, 22352, 232333, 17967, 12496
ENTIRE CHOROID PLEXUS	C1280704	0.0092153	5	1.28038	253	CA14, AHNAK, FXYD1, SLC15A2, ALB	23632, 79026, 5348, 6565, 213	23831, 66395, 56188, 57738, 11657
RENAL TUBULAR EPITHELIAL CELL	C1266872	0.0092309	4	0.819848	162	VIM, PIEZO1, CD44, FERMT2	7431, 9780, 960, 10979	22352, 234839, 12505, 218952
RAT LIVER	C1882726	0.00932734	9	3.57292	706	PRDX6, GLUL, SARDH, ANXA3, PHGDH, FAH, CYB5A, ALB, SLC13A5	9588, 2752, 1757, 306, 26227, 2184, 1528, 213, 284111	11758, 14645, 192166, 11745, 236539, 14085, 109672, 11657, 237831
TYMPANIC PYRAMID	C1521969	0.00940631	2	0.146763	29	SLC6A1, SLC1A3	6529, 6507	232333, 20512
PROTOPLASMIC ASTROCYTE	C0228089	0.00940631	2	0.146763	29	GLUL, SLC1A3	2752, 6507	14645, 20512
ENTIRE BLOOD VESSEL	C1283786	0.0098595	6	1.82188	360	TM4SF1, VIM, ITGB1, FCGRT, ENTPD2, SLC16A1	4071, 7431, 3688, 2217, 954, 6566	17112, 22352, 16412, 14132, 12496, 20501
EXTRACELLULAR MATRIX	C0015350	0.00996613	8	2.98586	590	BCAM, VCL, VIM, PARVA, DAG1, ITGB1, ITGB5, CD44	4059, 7414, 7431, 55742, 1605, 3688, 3693, 960	57278, 22330, 22352, 57342, 13138, 16412, 16419, 12505
