# Supplementary material for: The Proteome of Native Adult Müller Glial Cells From Murine Retina
Source: Mol Cell Proteomics. 2015 Aug 31;15(2):462–80. doi: 10.1074/mcp.M115.052183 (PMC4739667; doi:10.1074/mcp.M115.052183)
Supplement: Supplemental Data [file supp_M115.052183_mcp.M115.052183-8.xlsx]

## Sheet: Coverage für Review
Protein Accession	Protein Symbol	Max Protein Coverage
ENSMUSP00000026827	0610011F06Rik	15.7
ENSMUSP00000035163	1300017J02Rik	1.1
ENSMUSP00000070449	1600014C10Rik	23.4
ENSMUSP00000029955	1700009N14Rik	19.9
ENSMUSP00000023781	1700011A15Rik	4.7
ENSMUSP00000043341	1700018B24Rik	6.1
ENSMUSP00000093581	1700052N19Rik	2.3
ENSMUSP00000021719	2010107E04Rik	13.8
ENSMUSP00000063504	2010107G23Rik	20.8
ENSMUSP00000123803	2010300C02Rik	0.6
ENSMUSP00000031931	2210010C04Rik	4.9
ENSMUSP00000022032	2210016F16Rik	3.8
ENSMUSP00000038216	2210018M11Rik	2.7
ENSMUSP00000020341	2310011J03Rik	14.7
ENSMUSP00000126921	2310050C09Rik	5.4
ENSMUSP00000052908	2410015M20Rik	24.4
ENSMUSP00000044533	2410018M08Rik	4.5
ENSMUSP00000022341	2700060E02Rik	11.5
ENSMUSP00000069230	3110082I17Rik	9.7
ENSMUSP00000023714	4732456N10Rik	14.3
ENSMUSP00000044432	4930422G04Rik	0.6
ENSMUSP00000132505	4930571K23Rik	4.6				c
ENSMUSP00000131549	5330438I03Rik	3.4
ENSMUSP00000023718	5430421N21Rik	3.5
ENSMUSP00000107546	8430419L09Rik	2.1
ENSMUSP00000067830	9030617O03Rik	1.5
ENSMUSP00000027114	9430016H08Rik	3.1
ENSMUSP00000056479	9530053A07Rik	0.3
ENSMUSP00000097741	A630010A05Rik	3.1
ENSMUSP00000034441	Aars	3.4
ENSMUSP00000067912	Aarsd1	4.9
ENSMUSP00000111504	Abat	28.9
ENSMUSP00000063548	Abat	29.4
ENSMUSP00000116686	Abat	30.2
ENSMUSP00000121881	Abat	35.8
ENSMUSP00000075621	Abca15	2.2
ENSMUSP00000013995	Abca4	21.8
ENSMUSP00000020948	Abca8b	3.5
ENSMUSP00000041204	Abcb1a	1.4
ENSMUSP00000003717	Abcb4	0.6
ENSMUSP00000027396	Abcb6	7.5
ENSMUSP00000033695	Abcb7	7.4
ENSMUSP00000036881	Abcf1	1.3
ENSMUSP00000065282	Abhd10	3
ENSMUSP00000053558	Abhd12	3.5
ENSMUSP00000038755	Abhd14b	16.7
ENSMUSP00000078336	Ablim1	1.7
ENSMUSP00000138896	AC245272.2	27.5
ENSMUSP00000135191	Acaa1a	5.7
ENSMUSP00000042351	Acaa1a	12
ENSMUSP00000134926	Acaa1a	15.3
ENSMUSP00000010795	Acaa1b	8.7
ENSMUSP00000037348	Acaa2	20.4
ENSMUSP00000020843	Acaca	0.3
ENSMUSP00000054370	Acad8	3.1
ENSMUSP00000120345	Acad9	13.2
ENSMUSP00000115571	Acad9	16
ENSMUSP00000011492	Acad9	18.9
ENSMUSP00000027153	Acadl	23.7
ENSMUSP00000072483	Acadm	5.5
ENSMUSP00000031524	Acads	8.7
ENSMUSP00000015829	Acadsb	5.1
ENSMUSP00000018718	Acadvl	13.4
ENSMUSP00000099634	Acadvl	16
ENSMUSP00000034547	Acat1	25.9
ENSMUSP00000007005	Acat2	6
ENSMUSP00000022794	Acin1	2.1
ENSMUSP00000022793	Acin1	4.9
ENSMUSP00000120445	Acin1	5.8
ENSMUSP00000103008	Acly	19.1
ENSMUSP00000007131	Acly	23.3
ENSMUSP00000100038	Aco1	5.6
ENSMUSP00000023116	Aco2	35.1
ENSMUSP00000126448	Acot1	6.7
ENSMUSP00000069636	Acot11	3.9
ENSMUSP00000021649	Acot2	7.9
ENSMUSP00000021652	Acot4	2.6
ENSMUSP00000030779	Acot7	6.6
ENSMUSP00000073686	Acp1	5.7
ENSMUSP00000002172	Acp2	2.8
ENSMUSP00000099453	Acsf2	4.7
ENSMUSP00000117952	Acsl3	13.4
ENSMUSP00000045291	Acsl3	15.4
ENSMUSP00000116576	Acsl3	24.8
ENSMUSP00000033634	Acsl4	1.5
ENSMUSP00000117128	Acsl6	7.3
ENSMUSP00000069844	Acsl6	10.3
ENSMUSP00000104527	Acsl6	10.8
ENSMUSP00000072040	Acsl6	12.6
ENSMUSP00000000145	Acsl6	12.7
ENSMUSP00000120693	Acsl6	24.6
ENSMUSP00000034453	Acta1	46.2
ENSMUSP00000048218	Acta2	48.8
ENSMUSP00000132135	Actb	29.6
ENSMUSP00000101823	Actb	48.7
ENSMUSP00000130611	Actb	62.6
ENSMUSP00000127663	Actb	66.4
ENSMUSP00000052086	Actbl2	25.8
ENSMUSP00000123370	Actc1	48.8
ENSMUSP00000087736	Actc1	51.7
ENSMUSP00000134296	Actg1	47.4
ENSMUSP00000101821	Actg1	49.7
ENSMUSP00000071486	Actg1	66.1
ENSMUSP00000087043	Actg1	71.4
ENSMUSP00000074658	Actg2	45.5
ENSMUSP00000120936	Actg2	50.7
ENSMUSP00000121577	Actg2	62.1
ENSMUSP00000029214	Actl6a	21.4
ENSMUSP00000114317	Actl6a	27.9
ENSMUSP00000031725	Actl6b	5.8
ENSMUSP00000021554	Actn1	10.5
ENSMUSP00000006626	Actn3	4.1
ENSMUSP00000123210	Actn4	29.1
ENSMUSP00000122268	Actn4	33.1
ENSMUSP00000115436	Actn4	43.6
ENSMUSP00000066068	Actn4	44.6
ENSMUSP00000021479	Actr10	5.8
ENSMUSP00000039844	Actr1a	22.9
ENSMUSP00000047326	Actr1b	14.6
ENSMUSP00000124343	Actr1b	30.2
ENSMUSP00000000137	Actr2	4.6
ENSMUSP00000027579	Actr3	5
ENSMUSP00000121629	Actr3b	2.7
ENSMUSP00000024031	Acy1	5.6
ENSMUSP00000008966	Acyp1	14.1
ENSMUSP00000074195	Acyp2	18.9
ENSMUSP00000063839	Adam10	1.6
ENSMUSP00000109974	Add1	4.2
ENSMUSP00000001108	Add1	6
ENSMUSP00000109979	Add1	7.1
ENSMUSP00000121402	Add1	7.5
ENSMUSP00000032069	Add2	2.2
ENSMUSP00000025999	Add3	17.3
ENSMUSP00000005964	Adh5	8.6
ENSMUSP00000047665	Adk	21.3
ENSMUSP00000075107	Ado	3.1
ENSMUSP00000026266	Adpgk	23
ENSMUSP00000002923	Adprh	13.3
ENSMUSP00000099677	Adprhl2	11.4
ENSMUSP00000050076	Adrm1	3.9
ENSMUSP00000023043	Adsl	5
ENSMUSP00000021726	Adssl1	3.1
ENSMUSP00000025408	Afg3l2	3.7
ENSMUSP00000044012	Agl	1
ENSMUSP00000095498	Ago1	2.7
ENSMUSP00000042207	Ago2	4
ENSMUSP00000066633	Ago3	1.5
ENSMUSP00000048573	Agpat1	8.1
ENSMUSP00000114885	Agpat3	6.2
ENSMUSP00000001240	Agpat3	26.3
ENSMUSP00000126238	Agtpbp1	1.5
ENSMUSP00000022040	Agtpbp1	0.7
ENSMUSP00000116774	Ahcy	26.3
ENSMUSP00000061851	Ahcy	43.8
ENSMUSP00000117909	Ahcyl1	8.8
ENSMUSP00000029490	Ahcyl1	11.9
ENSMUSP00000067638	Ahcyl2	6.7
ENSMUSP00000100060	Ahcyl2	2.9
ENSMUSP00000090633	Ahnak	0.3
ENSMUSP00000103171	AI481877	0.7
ENSMUSP00000041104	Aifm1	16.7
ENSMUSP00000029663	Aimp1	5.6
ENSMUSP00000123534	Ak1	14.6
ENSMUSP00000068479	Ak1	15.7
ENSMUSP00000030583	Ak2	4.2
ENSMUSP00000025696	Ak3	7
ENSMUSP00000043145	Ak7	2.6
ENSMUSP00000114861	Akr1a1	10.8
ENSMUSP00000030455	Akr1a1	17.5
ENSMUSP00000039114	Akr1b10	8.5
ENSMUSP00000100045	Akr1b3	11.7
ENSMUSP00000114391	Akr1b3	16.5
ENSMUSP00000007449	Akr1b7	2.5
ENSMUSP00000089459	Akr1e1	10.3
ENSMUSP00000073459	Akr7a5	9.5
ENSMUSP00000030090	Alad	5.8
ENSMUSP00000031314	Alb	20.1
ENSMUSP00000084918	Aldh1a1	38.5
ENSMUSP00000025656	Aldh1a7	21.6
ENSMUSP00000032175	Aldh1l1	12.5
ENSMUSP00000020497	Aldh1l2	1.4
ENSMUSP00000123545	Aldh2	11.4
ENSMUSP00000031411	Aldh2	22.5
ENSMUSP00000019246	Aldh3a1	2.6
ENSMUSP00000067767	Aldh3a2	14.1
ENSMUSP00000043821	Aldh4a1	2.8
ENSMUSP00000040591	Aldh5a1	7.8
ENSMUSP00000082288	Aldh6a1	23.9
ENSMUSP00000127625	Aldh7a1	10.6
ENSMUSP00000133970	Aldh7a1	21.5
ENSMUSP00000134192	Aldh7a1	29.1
ENSMUSP00000065089	Aldh7a1	31.4
ENSMUSP00000028004	Aldh9a1	10.8
ENSMUSP00000114587	Aldoa	40.9
ENSMUSP00000084846	Aldoa	41.9
ENSMUSP00000032934	Aldoa	51.4
ENSMUSP00000117349	Aldoa	51.9
ENSMUSP00000118417	Aldoa	58.2
ENSMUSP00000077687	Aldoart1	23.6
ENSMUSP00000079022	Aldoart2	9.9
ENSMUSP00000017534	Aldoc	50.4
ENSMUSP00000038387	Alg14	5.1
ENSMUSP00000083840	Alk	3.3
ENSMUSP00000071904	Alms1	0.6
ENSMUSP00000030551	Alpl	9.5
ENSMUSP00000121548	Alpl	12.2
ENSMUSP00000116308	Alpl	16.5
ENSMUSP00000026125	Alyref	12.5
ENSMUSP00000080242	Alyref2	9.6
ENSMUSP00000066915	Amacr	22.8
ENSMUSP00000022561	Amer2	0.9
ENSMUSP00000003345	Amph	1.7
ENSMUSP00000138089	Ank2	2.9
ENSMUSP00000138202	Ank2	0.6
ENSMUSP00000138492	Ank2	1.2
ENSMUSP00000043765	Ank2	2.5
ENSMUSP00000061698	Ank3	0.6
ENSMUSP00000014640	Ankrd28	2.6
ENSMUSP00000047244	Ankrd35	1
ENSMUSP00000033393	Ano1	1
ENSMUSP00000045214	Ano10	1.5
ENSMUSP00000125303	Ano2	6.5
ENSMUSP00000082652	Anp32a	16.2
ENSMUSP00000099990	Anp32b	7
ENSMUSP00000015893	Anp32e	24.6
ENSMUSP00000130599	Anp32e	27
ENSMUSP00000128483	Anp32e	30.8
ENSMUSP00000128298	Anp32e	41.1
ENSMUSP00000129931	Anp32e	15.6
ENSMUSP00000132357	Anp32e	21.9
ENSMUSP00000025561	Anxa1	37.3
ENSMUSP00000022416	Anxa11	2.4
ENSMUSP00000117855	Anxa2	10.3
ENSMUSP00000034756	Anxa2	26
ENSMUSP00000117979	Anxa2	22.7
ENSMUSP00000031447	Anxa3	5
ENSMUSP00000001187	Anxa4	5
ENSMUSP00000029266	Anxa5	43.6
ENSMUSP00000099788	Anxa6	24.9
ENSMUSP00000066035	Anxa7	9.1
ENSMUSP00000009234	Ap1b1	14.7
ENSMUSP00000003117	Ap1m1	3.1
ENSMUSP00000082519	Ap2a1	3.1
ENSMUSP00000133013	Ap2a1	6
ENSMUSP00000131664	Ap2a1	26.3
ENSMUSP00000003038	Ap2a2	7.7
ENSMUSP00000018875	Ap2b1	6.8
ENSMUSP00000135445	Ap2b1	7
ENSMUSP00000134798	Ap2b1	13.1
ENSMUSP00000116562	Ap2b1	18.2
ENSMUSP00000007216	Ap2m1	12
ENSMUSP00000083281	Ap2s1	7
ENSMUSP00000080058	Apeh	13.1
ENSMUSP00000042602	Apex1	29.7
ENSMUSP00000123148	Apex1	37.3
ENSMUSP00000116319	Apex1	27.3
ENSMUSP00000028617	Api5	21.2
ENSMUSP00000011055	Apip	4.6
ENSMUSP00000040840	Apmap	31.3
ENSMUSP00000029708	Apoa1bp	17.4
ENSMUSP00000133359	Apoe	3.9
ENSMUSP00000003066	Apoe	8.4
ENSMUSP00000132032	Apoe	6.8
ENSMUSP00000109528	Apoo	19.5
ENSMUSP00000026599	Apool	18.9
ENSMUSP00000109042	Apool	20.3
ENSMUSP00000020500	Appl2	1.1
ENSMUSP00000006764	Aprt	7.2
ENSMUSP00000004774	Aqp1	10.8
ENSMUSP00000078088	Aqp4	11.1
ENSMUSP00000120473	Arf2	7.9
ENSMUSP00000051814	Arf2	59.7
ENSMUSP00000114739	Arf3	34.7
ENSMUSP00000050689	Arf3	65.2
ENSMUSP00000107937	Arf4	21.6
ENSMUSP00000022429	Arf4	39.4
ENSMUSP00000020717	Arf5	58.9
ENSMUSP00000055862	Arf6	6.9
ENSMUSP00000039493	Arglu1	3
ENSMUSP00000088105	Arhgap1	4.3
ENSMUSP00000065633	Arhgap20	0.9
ENSMUSP00000107586	Arhgap22	1.7
ENSMUSP00000091419	Arhgap42	3.4
ENSMUSP00000063714	Arhgdia	20.6
ENSMUSP00000081225	Arhgef10	3.1
ENSMUSP00000039900	Arhgef11	1.8
ENSMUSP00000004684	Arhgef18	0.5
ENSMUSP00000079246	Arl1	10.1
ENSMUSP00000055447	Arl11	3.4
ENSMUSP00000026009	Arl3	21.4
ENSMUSP00000035918	Arl4d	3
ENSMUSP00000123287	Arl6	7.2
ENSMUSP00000023405	Arl6	14.5
ENSMUSP00000032888	Arl6ip1	3.9
ENSMUSP00000041503	Arl6ip5	16.5
ENSMUSP00000027684	Arl8a	8.6
ENSMUSP00000072669	Armc10	5.6
ENSMUSP00000006467	Arpc2	4
ENSMUSP00000031421	Arpc3	7.6
ENSMUSP00000114839	Arpc4	11.9
ENSMUSP00000132811	Arr3	17.4
ENSMUSP00000109398	Arr3	27.6
ENSMUSP00000032995	Arrb1	4.4
ENSMUSP00000125056	Arrb1	6.6
ENSMUSP00000124483	Arrb1	7.4
ENSMUSP00000087562	Arvcf	4
ENSMUSP00000051250	Arxes2	17.8
ENSMUSP00000003655	As3mt	5.3
ENSMUSP00000034000	Asah1	10.2
ENSMUSP00000123799	Asl	6.7
ENSMUSP00000123861	Asl	14.9
ENSMUSP00000065337	Asna1	16.7
ENSMUSP00000100069	Asph	8.7
ENSMUSP00000077273	Asph	11.3
ENSMUSP00000103971	Asph	18.4
ENSMUSP00000049018	Asph	21.2
ENSMUSP00000051709	Asrgl1	14.1
ENSMUSP00000099904	Ass1	8.3
ENSMUSP00000069962	Atad1	5.5
ENSMUSP00000027384	Atic	2.2
ENSMUSP00000025668	Atl3	13.9
ENSMUSP00000007340	Atp12a	3.2
ENSMUSP00000039657	Atp1a1	44.1
ENSMUSP00000117873	Atp1a2	39.5
ENSMUSP00000083077	Atp1a2	42.8
ENSMUSP00000099922	Atp1a3	48.1
ENSMUSP00000079691	Atp1a3	50.9
ENSMUSP00000106874	Atp1a4	10.1
ENSMUSP00000027863	Atp1b1	17.1
ENSMUSP00000116290	Atp1b2	21.3
ENSMUSP00000047353	Atp1b2	33.8
ENSMUSP00000034983	Atp1b3	41
ENSMUSP00000032974	Atp2a1	7.7
ENSMUSP00000031423	Atp2a2	26.8
ENSMUSP00000021142	Atp2a3	4.7
ENSMUSP00000020107	Atp2b1	23.6
ENSMUSP00000138165	Atp2b2	11.6
ENSMUSP00000086398	Atp2b2	14.2
ENSMUSP00000033744	Atp2b3	9.3
ENSMUSP00000047978	Atp2b4	18
ENSMUSP00000005692	Atp4a	5.2
ENSMUSP00000120436	Atp5a1	31.5
ENSMUSP00000026495	Atp5a1	52.3
ENSMUSP00000110396	Atp5a1	54.9
ENSMUSP00000026459	Atp5b	75.2
ENSMUSP00000026887	Atp5c1	27.3
ENSMUSP00000117182	Atp5c1	33.7
ENSMUSP00000116368	Atp5c1	38.6
ENSMUSP00000003156	Atp5d	13.7
ENSMUSP00000016396	Atp5e	28.8
ENSMUSP00000113022	Atp5f1	31.3
ENSMUSP00000046256	Atp5h	42.2
ENSMUSP00000121240	Atp5h	39.9
ENSMUSP00000122527	Atp5j	7.6
ENSMUSP00000023608	Atp5j	19.4
ENSMUSP00000039726	Atp5j2	30.3
ENSMUSP00000051222	Atp5k	64.8
ENSMUSP00000113882	Atp5k	63.2
ENSMUSP00000047960	Atp5l	27.2
ENSMUSP00000125922	Atp5l-ps1	18.2
ENSMUSP00000023677	Atp5o	29.6
ENSMUSP00000118216	Atp5o	35.2
ENSMUSP00000125172	Atp5o	10.7
ENSMUSP00000116162	Atp6ap1	4
ENSMUSP00000117006	Atp6ap1	12.1
ENSMUSP00000109808	Atp6ap1	13.5
ENSMUSP00000019231	Atp6ap1	14
ENSMUSP00000116432	Atp6ap1	22.2
ENSMUSP00000033313	Atp6ap2	9.7
ENSMUSP00000044838	Atp6v0a1	27.1
ENSMUSP00000121247	Atp6v0a1	55.7
ENSMUSP00000024932	Atp6v0c	11.6
ENSMUSP00000013304	Atp6v0d1	24.5
ENSMUSP00000066886	Atp6v1a	46.2
ENSMUSP00000118429	Atp6v1a	49.5
ENSMUSP00000116923	Atp6v1a	53.6
ENSMUSP00000118726	Atp6v1a	54.5
ENSMUSP00000006431	Atp6v1b1	16
ENSMUSP00000006435	Atp6v1b2	46.6
ENSMUSP00000022904	Atp6v1c1	20.7
ENSMUSP00000021536	Atp6v1d	15.8
ENSMUSP00000019354	Atp6v1e1	17.7
ENSMUSP00000065285	Atp6v1e2	5.8
ENSMUSP00000048770	Atp6v1g1	9.3
ENSMUSP00000040756	Atp6v1h	23.6
ENSMUSP00000042215	Atp8a1	1
ENSMUSP00000079238	Atp8a2	6.6
ENSMUSP00000115592	Atp8a2	8.5
ENSMUSP00000064282	Atpif1	15.1
ENSMUSP00000034980	Atr	0.4
ENSMUSP00000109203	Atrx	1.8
ENSMUSP00000116179	Auh	9.6
ENSMUSP00000021913	Auh	9.9
ENSMUSP00000105658	Auh	5.7
ENSMUSP00000038476	AW549877	4.8
ENSMUSP00000062016	B3gnt1	3.9
ENSMUSP00000078712	B3gnt5	4.5
ENSMUSP00000043918	Bace2	1.2
ENSMUSP00000025250	Bag6	1.1
ENSMUSP00000025762	Banf1	13.5
ENSMUSP00000053943	Basp1	81.4
ENSMUSP00000033093	Bax	6.8
ENSMUSP00000055321	Bbs1	6.2
ENSMUSP00000034206	Bbs2	3.2
ENSMUSP00000026265	Bbs4	3.3
ENSMUSP00000047273	Bbs7	1.8
ENSMUSP00000043042	Bbs9	1.9
ENSMUSP00000033044	BC017158	8.4
ENSMUSP00000044945	BC026585	7.7
ENSMUSP00000020979	Bcap29	5.8
ENSMUSP00000002091	Bcap31	24.5
ENSMUSP00000116091	Bcat1	8.1
ENSMUSP00000120180	Bcat1	9.4
ENSMUSP00000032402	Bcat1	20.3
ENSMUSP00000039744	Bcat1	21.4
ENSMUSP00000071292	Bckdha	2
ENSMUSP00000009256	Bcl2l13	2.5
ENSMUSP00000043583	Bclaf1	3.2
ENSMUSP00000027358	Bcs1l	4.1
ENSMUSP00000119164	Bdh1	9.4
ENSMUSP00000087192	Bdh1	13.1
ENSMUSP00000025239	Bin1	3.4
ENSMUSP00000118243	Blmh	23.9
ENSMUSP00000021197	Blmh	27.7
ENSMUSP00000132739	Blmh	28.5
ENSMUSP00000002064	Blvra	4.7
ENSMUSP00000043092	Blvrb	10.2
ENSMUSP00000046168	Bphl	3.1
ENSMUSP00000027916	Bpnt1	24.4
ENSMUSP00000117122	Bpnt1	13.3
ENSMUSP00000106590	Bpnt1	13.8
ENSMUSP00000037609	Bri3bp	9.1
ENSMUSP00000070751	Bsg	45
ENSMUSP00000101020	Bsg	50.9
ENSMUSP00000137126	Bsg	56.3
ENSMUSP00000136487	Bsg	47.3
ENSMUSP00000035433	Btbd16	3.3
ENSMUSP00000081547	Bub3	6.1
ENSMUSP00000020856	Bzw2	4.5
ENSMUSP00000077612	C1qbp	12.2
ENSMUSP00000065233	C2cd2l	14.6
ENSMUSP00000044714	C330027C09Rik	1.1
ENSMUSP00000062395	C77080	1.9
ENSMUSP00000095270	Cab39	4.4
ENSMUSP00000014370	Cacybp	7.9
ENSMUSP00000034581	Cadm1	9.1
ENSMUSP00000124555	Cadm1	3.3
ENSMUSP00000109931	Cadm2	11.4
ENSMUSP00000005470	Cadm3	8.8
ENSMUSP00000108277	Cadps	2.4
ENSMUSP00000064706	Cadps	0.8
ENSMUSP00000018122	Cadps2	1.1
ENSMUSP00000029876	Calb1	8.8
ENSMUSP00000003754	Calb2	10
ENSMUSP00000031775	Cald1	4.3
ENSMUSP00000122926	Cald1	4.7
ENSMUSP00000001204	Calm1	46.7
ENSMUSP00000133559	Calm3	56.4
ENSMUSP00000076880	Calml3	14.1
ENSMUSP00000003912	Calr	44.7
ENSMUSP00000031779	Calu	12.4
ENSMUSP00000087967	Calu	7.6
ENSMUSP00000133615	Calu	7.7
ENSMUSP00000133436	Calu	16.9
ENSMUSP00000032409	Camk1	5.3
ENSMUSP00000025519	Camk2a	6.3
ENSMUSP00000123480	Camk2a	6.8
ENSMUSP00000002817	Camk2b	11.1
ENSMUSP00000114801	Camk2d	8.8
ENSMUSP00000063359	Camk2d	11.4
ENSMUSP00000130305	Camk2d	7.1
ENSMUSP00000133019	Camk2d	12.2
ENSMUSP00000126207	Camk2d	14.5
ENSMUSP00000071720	Camk2g	5.9
ENSMUSP00000115234	Cand1	13
ENSMUSP00000020315	Cand1	15.9
ENSMUSP00000020637	Canx	41.3
ENSMUSP00000114847	Cap1	22
ENSMUSP00000068260	Cap1	31.6
ENSMUSP00000021802	Cap2	1.7
ENSMUSP00000068895	Capn2	4.3
ENSMUSP00000001845	Capns1	20.1
ENSMUSP00000103831	Capns1	15
ENSMUSP00000100553	Capns2	2.4
ENSMUSP00000102381	Capza1	3.5
ENSMUSP00000015877	Capza2	15
ENSMUSP00000123398	Capza2	16.1
ENSMUSP00000114973	Capzb	7.4
ENSMUSP00000030518	Capzb	13.3
ENSMUSP00000122077	Capzb	14.7
ENSMUSP00000036983	Car14	12.2
ENSMUSP00000029078	Car2	65
ENSMUSP00000033739	Car5b	5.4
ENSMUSP00000063511	Car8	12.7
ENSMUSP00000136535	Carkd	14
ENSMUSP00000033901	Carkd	15.1
ENSMUSP00000015333	Casd1	1.1
ENSMUSP00000028610	Cat	3
ENSMUSP00000045233	Catsperg1	1.5
ENSMUSP00000120252	Cav1	17
ENSMUSP00000111113	Cav1	19.7
ENSMUSP00000007799	Cav1	29.2
ENSMUSP00000111115	Cav1	33
ENSMUSP00000135374	Cav1	33.3
ENSMUSP00000111119	Cav2	22.1
ENSMUSP00000000058	Cav2	22.8
ENSMUSP00000049394	Cbr1	11.9
ENSMUSP00000047712	Cbr3	15.2
ENSMUSP00000018810	Cbx1	23.9
ENSMUSP00000091475	Cbx1	15.1
ENSMUSP00000110088	Cbx3	19.7
ENSMUSP00000031862	Cbx3	30.1
ENSMUSP00000020268	Ccar1	2.1
ENSMUSP00000036924	Ccar2	5.3
ENSMUSP00000038612	Ccbl1	7.5
ENSMUSP00000058077	Ccdc126	21.4
ENSMUSP00000110135	Ccdc126	9.7
ENSMUSP00000019955	Ccdc162	1.9
ENSMUSP00000002043	Ccdc47	3.5
ENSMUSP00000125757	Ccdc85c	2.9
ENSMUSP00000098616	Ccnk	9.3
ENSMUSP00000045669	Ccpg1	1.3
ENSMUSP00000036288	Cct2	43.7
ENSMUSP00000131250	Cct3	12.9
ENSMUSP00000126109	Cct3	16.2
ENSMUSP00000130616	Cct3	19.5
ENSMUSP00000001452	Cct3	20.6
ENSMUSP00000131113	Cct3	9.4
ENSMUSP00000133667	Cct4	17
ENSMUSP00000134248	Cct4	18.3
ENSMUSP00000020562	Cct4	22.8
ENSMUSP00000133523	Cct4	24.1
ENSMUSP00000125566	Cct5	20.6
ENSMUSP00000022842	Cct5	21.1
ENSMUSP00000031402	Cct6a	15.8
ENSMUSP00000021040	Cct6b	6.4
ENSMUSP00000032078	Cct7	25.2
ENSMUSP00000135498	Cct8	12.7
ENSMUSP00000135377	Cct8	31
ENSMUSP00000135651	Cct8	36.4
ENSMUSP00000026704	Cct8	39.2
ENSMUSP00000134920	Cct8	39.3
ENSMUSP00000061636	Cd151	5.9
ENSMUSP00000080974	Cd36	1.5
ENSMUSP00000005218	Cd44	4.7
ENSMUSP00000099853	Cd47	11.4
ENSMUSP00000110140	Cd47	4.9
ENSMUSP00000048041	Cd59a	13.8
ENSMUSP00000026407	Cd63	4.6
ENSMUSP00000043768	Cd81	18.2
ENSMUSP00000028644	Cd82	4.1
ENSMUSP00000032492	Cd9	3.1
ENSMUSP00000047950	Cdc16	1
ENSMUSP00000019615	Cdc37	5.5
ENSMUSP00000030417	Cdc42	16.8
ENSMUSP00000054634	Cdc42	22
ENSMUSP00000025166	Cdh2	7.1
ENSMUSP00000000314	Cdh4	1.2
ENSMUSP00000034339	Cdh5	4.2
ENSMUSP00000032920	Cdipt	16.4
ENSMUSP00000003115	Cdkn1b	6.6
ENSMUSP00000031273	Cds1	18.2
ENSMUSP00000086886	Cds2	14.8
ENSMUSP00000121769	Cds2	16.5
ENSMUSP00000099470	Cds2	16.7
ENSMUSP00000135497	Cds2	19.6
ENSMUSP00000105786	Cds2	32.6
ENSMUSP00000044420	Cdv3	10.7
ENSMUSP00000096263	Ceacam1	3.7
ENSMUSP00000080404	Ceacam13	7.6
ENSMUSP00000002176	Celf2	2.7
ENSMUSP00000081476	Cend1	19.5
ENSMUSP00000018653	Cenpv	5.2
ENSMUSP00000042586	Cep44	10.1
ENSMUSP00000112259	Cfl1	22.5
ENSMUSP00000077262	Cfl2	6.6
ENSMUSP00000070149	Chchd3	15.4
ENSMUSP00000138484	Chchd3	31
ENSMUSP00000060054	Chd4	2
ENSMUSP00000120704	Chd4	2.9
ENSMUSP00000005175	Chd5	0.7
ENSMUSP00000043903	Chd7	0.3
ENSMUSP00000046356	Chd9	0.5
ENSMUSP00000026586	Chid1	11
ENSMUSP00000115861	Chka	10.5
ENSMUSP00000026434	Chmp6	6.5
ENSMUSP00000027470	Chrng	2.5
ENSMUSP00000116945	Chtop	6.7
ENSMUSP00000001043	Chtop	20.5
ENSMUSP00000101004	Cirbp	39.5
ENSMUSP00000052642	Cirbp	29.8
ENSMUSP00000121214	Cirbp	38
ENSMUSP00000043559	Cisd1	44.4
ENSMUSP00000113842	Cisd2	13
ENSMUSP00000029815	Cisd2	21.5
ENSMUSP00000050336	Ckap4	41.6
ENSMUSP00000001304	Ckb	79.8
ENSMUSP00000003643	Ckm	8.4
ENSMUSP00000121930	Ckmt1	13.7
ENSMUSP00000123130	Ckmt1	15.7
ENSMUSP00000115501	Ckmt1	16.8
ENSMUSP00000120507	Ckmt1	17.9
ENSMUSP00000000317	Ckmt1	28.5
ENSMUSP00000022122	Ckmt2	7.4
ENSMUSP00000004430	Clcn3	1.8
ENSMUSP00000023426	Cldn25	5.5
ENSMUSP00000023400	Cldn26	10.8
ENSMUSP00000041925	Cldn5	4.6
ENSMUSP00000056625	Clec9a	4.2
ENSMUSP00000007257	Clic1	11.6
ENSMUSP00000041453	Clic4	4.7
ENSMUSP00000034776	Cln6	5.5
ENSMUSP00000002735	Clpp	16.5
ENSMUSP00000051293	Clptm1	12.3
ENSMUSP00000015501	Clpx	2.1
ENSMUSP00000103479	Clta	7
ENSMUSP00000103477	Clta	17.1
ENSMUSP00000053371	Cltb	4.4
ENSMUSP00000117674	Cltc	12
ENSMUSP00000050220	Cltc	36.9
ENSMUSP00000032419	Cmas	7.6
ENSMUSP00000137332	Cmtm4	4.3
ENSMUSP00000036138	Cmtm5	12.2
ENSMUSP00000025546	Cndp2	20
ENSMUSP00000084464	Cnga1	19.3
ENSMUSP00000006020	Cnga2	1.8
ENSMUSP00000027288	Cnga3	6.2
ENSMUSP00000090956	Cngb1	5.2
ENSMUSP00000113827	Cngb1	17.7
ENSMUSP00000112437	Cngb1	21.7
ENSMUSP00000029773	Cnn3	5.8
ENSMUSP00000026446	Cnpy2	24.2
ENSMUSP00000050036	Cnrip1	9.8
ENSMUSP00000083707	Cntn2	2.4
ENSMUSP00000056299	Cntnap2	25
ENSMUSP00000130367	Coa3	11.1
ENSMUSP00000017332	Coa3	18.5
ENSMUSP00000001806	Coasy	2.7
ENSMUSP00000071662	Col12a1	0.5
ENSMUSP00000124182	Col22a1	18.4
ENSMUSP00000033898	Col4a1	0.6
ENSMUSP00000096040	Col6a6	2
ENSMUSP00000049285	Colec11	14.3
ENSMUSP00000000335	Comt	4.5
ENSMUSP00000071078	Cope	7.1
ENSMUSP00000038368	Copg2	1.4
ENSMUSP00000106089	Cops2	2.5
ENSMUSP00000028635	Cops2	4.5
ENSMUSP00000117288	Cops3	2.9
ENSMUSP00000019517	Cops3	12.3
ENSMUSP00000114585	Cops4	11.5
ENSMUSP00000119737	Cops4	17
ENSMUSP00000048416	Cops4	26.4
ENSMUSP00000115767	Cops4	38.9
ENSMUSP00000027050	Cops5	26.6
ENSMUSP00000019638	Cops6	25
ENSMUSP00000121554	Cops6	32
ENSMUSP00000032220	Cops7a	9.5
ENSMUSP00000035884	Cops8	10
ENSMUSP00000097738	Copz1	27.1
ENSMUSP00000034234	Coq9	6.7
ENSMUSP00000004646	Coro1c	3.4
ENSMUSP00000041826	Coro2b	2.9
ENSMUSP00000034285	Cotl1	43.7
ENSMUSP00000138063	Cox4i1	21.7
ENSMUSP00000034276	Cox4i1	36.1
ENSMUSP00000010020	Cox4i2	45.3
ENSMUSP00000000090	Cox5a	17.1
ENSMUSP00000075150	Cox6b1	30.2
ENSMUSP00000014457	Cox6c	19.7
ENSMUSP00000121106	Cox6c	80
ENSMUSP00000034881	Cox7a2	15.7
ENSMUSP00000033582	Cox7b	10
ENSMUSP00000115419	Cox7c	14.3
ENSMUSP00000133374	Cp	3
ENSMUSP00000003714	Cp	8.8
ENSMUSP00000088857	Cp	10.2
ENSMUSP00000048555	Cpe	4.6
ENSMUSP00000046748	Cplx3	38
ENSMUSP00000025397	Cplx4	46.9
ENSMUSP00000029885	Cpne3	3
ENSMUSP00000055455	Cpox	3.2
ENSMUSP00000039046	Cpq	5.7
ENSMUSP00000068408	Cpsf6	2.5
ENSMUSP00000025835	Cpt1a	9.8
ENSMUSP00000102330	Cpt2	4.2
ENSMUSP00000030345	Cpt2	9.6
ENSMUSP00000102331	Cpt2	11.7
ENSMUSP00000028207	Crat	1.3
ENSMUSP00000023165	Crebbp	2.2
ENSMUSP00000032422	Creld1	24.5
ENSMUSP00000024042	Creld2	4.6
ENSMUSP00000081943	Crip2	15.4
ENSMUSP00000017920	Crk	9.2
ENSMUSP00000116527	Crk	9.4
ENSMUSP00000104064	Crk	13.4
ENSMUSP00000109795	Crmp1	15.5
ENSMUSP00000031004	Crmp1	20.1
ENSMUSP00000001818	Crnkl1	0.7
ENSMUSP00000037679	Crocc	8.7
ENSMUSP00000003720	Crot	9.6
ENSMUSP00000043436	Crx	6.4
ENSMUSP00000134463	Crx	16.2
ENSMUSP00000033198	Crym	47
ENSMUSP00000118449	Cryz	13.3
ENSMUSP00000029850	Cryz	13.6
ENSMUSP00000005826	Cs	22.4
ENSMUSP00000023805	Csad	4.7
ENSMUSP00000002790	Cse1l	1.8
ENSMUSP00000052373	Csl	15.2
ENSMUSP00000096829	Csnk2a1	16.1
ENSMUSP00000116853	Csnk2a1	19.5
ENSMUSP00000122505	Csnk2a1	22.9
ENSMUSP00000055919	Csnk2a2	3.7
ENSMUSP00000134413	Csnk2b	8.9
ENSMUSP00000025246	Csnk2b	9.3
ENSMUSP00000027677	Csrp1	8.8
ENSMUSP00000005185	Cstb	11.2
ENSMUSP00000033609	Cstf2	1.2
ENSMUSP00000028599	Cstf3	1.7
ENSMUSP00000078682	Ctbp1	4.8
ENSMUSP00000033269	Ctbp2	8.1
ENSMUSP00000127701	Ctbp2	10.7
ENSMUSP00000130294	Ctbp2	7.3
ENSMUSP00000126126	Ctbp2	7.4
ENSMUSP00000005841	Ctcf	1.6
ENSMUSP00000049007	Ctnna1	3.5
ENSMUSP00000074809	Ctnna2	1.4
ENSMUSP00000007130	Ctnnb1	10.9
ENSMUSP00000128858	Ctnnb1	16
ENSMUSP00000130471	Ctnnb1	16.6
ENSMUSP00000128564	Ctnnb1	22.4
ENSMUSP00000120132	Ctnnb1	27.6
ENSMUSP00000125763	Ctnnb1	11.2
ENSMUSP00000116365	Ctnnb1	36.1
ENSMUSP00000042543	Ctnnd1	0.9
ENSMUSP00000005749	Ctr9	0.5
ENSMUSP00000034368	Ctrl	10.6
ENSMUSP00000017904	Ctsa	2.6
ENSMUSP00000006235	Ctsb	13
ENSMUSP00000032779	Ctsc	2.6
ENSMUSP00000063904	Ctsd	10.2
ENSMUSP00000117247	Ctsd	27.3
ENSMUSP00000112481	Ctsf	3.5
ENSMUSP00000033407	Cttn	4.7
ENSMUSP00000131891	Cul3	6.7
ENSMUSP00000130738	Cul3	7.4
ENSMUSP00000126630	Cul3	11.8
ENSMUSP00000034529	Cul5	1.8
ENSMUSP00000025027	Cuta	7.9
ENSMUSP00000023572	Cxadr	3.6
ENSMUSP00000124412	Cyb5	30
ENSMUSP00000025549	Cyb5	56.1
ENSMUSP00000034400	Cyb5b	51.4
ENSMUSP00000078623	Cyb5d2	16
ENSMUSP00000133842	Cyb5r1	15
ENSMUSP00000133385	Cyb5r1	17.5
ENSMUSP00000134488	Cyb5r1	21.6
ENSMUSP00000027726	Cyb5r1	33.4
ENSMUSP00000125636	Cyb5r3	30
ENSMUSP00000018186	Cyb5r3	37.2
ENSMUSP00000124062	Cyb5r3	39.6
ENSMUSP00000023210	Cyc1	22.2
ENSMUSP00000032629	Cyfip1	0.6
ENSMUSP00000021166	Cygb	10.5
ENSMUSP00000130338	Cyp2d11	5.2
ENSMUSP00000071064	Cyp2d12	2.6
ENSMUSP00000023083	Cyp2d22	16.8
ENSMUSP00000006094	Cyp2d26	2.6
ENSMUSP00000130073	Cyp39a1	1.5
ENSMUSP00000001242	D10Jhu81e	17.7
ENSMUSP00000040546	D630003M21Rik	1.3
ENSMUSP00000112939	D630045J12Rik	1
ENSMUSP00000022781	Dad1	19.5
ENSMUSP00000079294	Dag1	4.5
ENSMUSP00000027602	Dars	5
ENSMUSP00000089958	Dazap1	3.9
ENSMUSP00000138014	Dbi	23.4
ENSMUSP00000108267	Dbi	57.1
ENSMUSP00000027634	Dbi	62.1
ENSMUSP00000021950	Dbn1	1.1
ENSMUSP00000020769	Dbnl	2.5
ENSMUSP00000113284	Dcps	33
ENSMUSP00000034539	Dcps	40.8
ENSMUSP00000121041	Dcps	46.1
ENSMUSP00000022725	Dct	3.7
ENSMUSP00000076623	Dctn1	1.2
ENSMUSP00000026479	Dctn2	15.4
ENSMUSP00000025505	Dctn4	3.7
ENSMUSP00000103817	Dcun1d1	6.6
ENSMUSP00000047208	Dcun1d2	3.5
ENSMUSP00000029845	Ddah1	22.8
ENSMUSP00000112747	Ddah1	29.7
ENSMUSP00000134072	Ddah2	26.6
ENSMUSP00000007255	Ddah2	30.2
ENSMUSP00000134595	Ddah2	33.1
ENSMUSP00000025649	Ddb1	17.5
ENSMUSP00000030538	Ddost	27.2
ENSMUSP00000086988	Ddrgk1	5.4
ENSMUSP00000001716	Ddt	61.9
ENSMUSP00000065987	Ddx1	10.8
ENSMUSP00000055535	Ddx17	11.3
ENSMUSP00000116101	Ddx39	10.6
ENSMUSP00000019576	Ddx39	15.7
ENSMUSP00000133705	Ddx39b	25
ENSMUSP00000070682	Ddx39b	31.8
ENSMUSP00000000804	Ddx3x	3.5
ENSMUSP00000021062	Ddx5	22
ENSMUSP00000138237	Ddx5	21.7
ENSMUSP00000116859	Ddx5	7.1
ENSMUSP00000128421	Ddx6	21.3
ENSMUSP00000029877	Decr1	14.6
ENSMUSP00000114392	Dek	17.4
ENSMUSP00000021807	Dek	18.9
ENSMUSP00000117052	Derl2	12.6
ENSMUSP00000027409	Des	13.9
ENSMUSP00000014698	Dguok	4.7
ENSMUSP00000073541	Dhcr7	1.7
ENSMUSP00000011526	Dhdh	3.3
ENSMUSP00000002403	Dhrs1	8.6
ENSMUSP00000022821	Dhrs4	3.6
ENSMUSP00000021512	Dhrs7	16.9
ENSMUSP00000044924	Dhrs7b	4.6
ENSMUSP00000031061	Dhx15	8.9
ENSMUSP00000025292	Dhx16	0.9
ENSMUSP00000038135	Dhx9	13.2
ENSMUSP00000031385	Diablo	17.2
ENSMUSP00000107214	Diablo	24.1
ENSMUSP00000041906	Dis3	1
ENSMUSP00000117706	Dkc1	3.8
ENSMUSP00000120441	Dkc1	7.7
ENSMUSP00000033776	Dkc1	13.9
ENSMUSP00000121253	Dkc1	17.6
ENSMUSP00000033057	Dkkl1	3.9
ENSMUSP00000034567	Dlat	7
ENSMUSP00000106481	Dld	29.1
ENSMUSP00000023454	Dlg1	1.6
ENSMUSP00000018700	Dlg4	2.1
ENSMUSP00000104230	Dlg4	3.5
ENSMUSP00000044852	Dlg5	1.1
ENSMUSP00000060346	Dlst	10.8
ENSMUSP00000109624	Dmd	2.1
ENSMUSP00000113693	Dmxl2	0.7
ENSMUSP00000068738	Dnah7b	0.4
ENSMUSP00000030118	Dnaja1	3.3
ENSMUSP00000034138	Dnaja2	9
ENSMUSP00000004574	Dnajb11	8.9
ENSMUSP00000119604	Dnajc11	3
ENSMUSP00000051643	Dnajc11	4.5
ENSMUSP00000116120	Dnajc5	29.8
ENSMUSP00000112066	Dnajc5	41.9
ENSMUSP00000072175	Dnajc5	51
ENSMUSP00000077461	Dnm1	11.4
ENSMUSP00000118914	Dnm1	7.8
ENSMUSP00000088618	Dnm1	9.5
ENSMUSP00000118855	Dnm1	67.8
ENSMUSP00000023477	Dnm1l	6.6
ENSMUSP00000072199	Dnm2	5.1
ENSMUSP00000133858	Dnm2	2.8
ENSMUSP00000064538	Dnm3	3
ENSMUSP00000004202	Dnmt1	2.8
ENSMUSP00000134689	Dnmt3a	57.1
ENSMUSP00000070821	Dnpep	18.6
ENSMUSP00000047387	Dock4	0.4
ENSMUSP00000096671	Dpm1	11.6
ENSMUSP00000040860	Dpm3	10.9
ENSMUSP00000025851	Dpp3	16.5
ENSMUSP00000071435	Dpp6	1.5
ENSMUSP00000022629	Dpysl2	61.4
ENSMUSP00000112928	Dpysl3	42.3
ENSMUSP00000113604	Dpysl3	47.6
ENSMUSP00000025379	Dpysl3	49.1
ENSMUSP00000114981	Dpysl3	52.3
ENSMUSP00000026551	Dpysl4	26.6
ENSMUSP00000117764	Dpysl4	35
ENSMUSP00000098985	Dpysl5	24.7
ENSMUSP00000085400	Dpysl5	28
ENSMUSP00000098992	Drc1	2.7
ENSMUSP00000020741	Drg1	16.9
ENSMUSP00000076026	Dsg1b	2.2
ENSMUSP00000054799	Dsg1c	1.1
ENSMUSP00000117252	Dsp	4.6
ENSMUSP00000115062	Dsp	4.9
ENSMUSP00000099461	Dstn	24.2
ENSMUSP00000028917	Dtd1	14.8
ENSMUSP00000003612	Dusp3	6.5
ENSMUSP00000018851	Dync1h1	6.2
ENSMUSP00000126117	Dync1h1	13.5
ENSMUSP00000111216	Dync1i1	1.3
ENSMUSP00000080410	Dync1i2	12.4
ENSMUSP00000097605	Dync1i2	15.3
ENSMUSP00000035366	Dync1li1	14.7
ENSMUSP00000009157	Dynll1	37.1
ENSMUSP00000020775	Dynll2	37.1
ENSMUSP00000119655	Dynll2	41.5
ENSMUSP00000105304	Dynlrb1	16.7
ENSMUSP00000090644	Dynlt1c	14.2
ENSMUSP00000114152	E2f3	14.9
ENSMUSP00000033509	Ebp	5.2
ENSMUSP00000022494	Ebpl	4.9
ENSMUSP00000026538	Echs1	11.4
ENSMUSP00000024946	Eci1	19
ENSMUSP00000021854	Eci2	6.7
ENSMUSP00000021853	Eci3	3.8
ENSMUSP00000042457	Eef1a1	23.2
ENSMUSP00000116821	Eef1a1	32.3
ENSMUSP00000054556	Eef1a2	14
ENSMUSP00000116492	Eef1b2	14.2
ENSMUSP00000023235	Eef1d	25.3
ENSMUSP00000118889	Eef1d	6.8
ENSMUSP00000115553	Eef1d	11.9
ENSMUSP00000087109	Eef1d	13.8
ENSMUSP00000123005	Eef1d	25.3
ENSMUSP00000001757	Eef1e1	6.3
ENSMUSP00000093955	Eef1g	19
ENSMUSP00000046101	Eef2	14.1
ENSMUSP00000020759	Efemp1	6.5
ENSMUSP00000027472	Efhd1	4.6
ENSMUSP00000044502	Efhd2	7.5
ENSMUSP00000050716	Efnb1	5.2
ENSMUSP00000046046	Eftud1	0.7
ENSMUSP00000021306	Eftud2	6.6
ENSMUSP00000102675	Eftud2	9.8
ENSMUSP00000133732	Eftud2	15.3
ENSMUSP00000069616	Egr1	5.4
ENSMUSP00000077223	Eif1a	6.9
ENSMUSP00000004910	Eif2b2	5.1
ENSMUSP00000071214	Eif2s1	15.9
ENSMUSP00000096777	Eif2s2	16.9
ENSMUSP00000125248	Eif2s2	21.2
ENSMUSP00000109555	Eif2s3x	9.3
ENSMUSP00000059395	Eif2s3x	10.2
ENSMUSP00000088736	Eif2s3y	6.4
ENSMUSP00000098076	Eif3b	1.2
ENSMUSP00000032992	Eif3c	3
ENSMUSP00000022960	Eif3e	4.3
ENSMUSP00000033342	Eif3f	9.1
ENSMUSP00000022925	Eif3h	5.4
ENSMUSP00000066038	Eif3k	6.4
ENSMUSP00000038839	Eif3l	8.7
ENSMUSP00000122339	Eif3m	6.3
ENSMUSP00000028592	Eif3m	6.7
ENSMUSP00000127034	Eif4a1	26.1
ENSMUSP00000090876	Eif4a2	26.2
ENSMUSP00000023599	Eif4a2	26.3
ENSMUSP00000127030	Eif4a2	29.8
ENSMUSP00000118141	Eif4a2	16.5
ENSMUSP00000026667	Eif4a3	18.5
ENSMUSP00000101860	Eif4a3	22.7
ENSMUSP00000048833	Eif4h	14.9
ENSMUSP00000047008	Eif5a	14.9
ENSMUSP00000029142	Eif6	7.3
ENSMUSP00000096549	Elavl1	15.6
ENSMUSP00000034796	Elovl4	2.6
ENSMUSP00000022242	Emb	14.5
ENSMUSP00000049034	Emc1	2.3
ENSMUSP00000032425	Emc3	8.8
ENSMUSP00000028551	Emc4	15.8
ENSMUSP00000034277	Emc8	4.3
ENSMUSP00000112603	Emcn	5.4
ENSMUSP00000115466	Eml2	3.3
ENSMUSP00000037654	Eml2	3.6
ENSMUSP00000077781	Enah	1.2
ENSMUSP00000127751	Endod1	19.2
ENSMUSP00000120059	Eno1	61.2
ENSMUSP00000123695	Eno1	70.6
ENSMUSP00000114361	Eno1	73.3
ENSMUSP00000079045	Eno1	75.4
ENSMUSP00000119112	Eno2	52.5
ENSMUSP00000114500	Eno2	57.4
ENSMUSP00000108095	Eno2	59.7
ENSMUSP00000004378	Eno2	59.9
ENSMUSP00000115726	Eno3	18.9
ENSMUSP00000072620	Eno3	23
ENSMUSP00000137559	Eno3	26.8
ENSMUSP00000121640	Eno3	27.5
ENSMUSP00000031268	Enoph1	4.7
ENSMUSP00000022589	Enox1	1.4
ENSMUSP00000024756	Enpp5	2.7
ENSMUSP00000028328	Entpd2	9.3
ENSMUSP00000021662	Entpd5	9.1
ENSMUSP00000035020	Eomes	7.2
ENSMUSP00000121764	Epb4.1	10.7
ENSMUSP00000116599	Epb4.1	11.2
ENSMUSP00000120236	Epb4.1	13.1
ENSMUSP00000101590	Epb4.1	13.9
ENSMUSP00000030739	Epb4.1	15.2
ENSMUSP00000029155	Epb4.1l1	1.4
ENSMUSP00000055122	Epb4.1l2	24.6
ENSMUSP00000079098	Epb4.1l3	4.6
ENSMUSP00000047551	Ephx1	11.4
ENSMUSP00000122671	Ephx1	16.2
ENSMUSP00000045841	Eprs	0.8
ENSMUSP00000030281	Eps15	2.2
ENSMUSP00000133166	Erap1	7.1
ENSMUSP00000080716	Erbb3	0.7
ENSMUSP00000125036	Ercc6l2	2.5
ENSMUSP00000126282	Ergic1	11.3
ENSMUSP00000132922	Ergic1	26.9
ENSMUSP00000127158	Ergic1	28.4
ENSMUSP00000006035	Ergic3	15.1
ENSMUSP00000119051	Ergic3	17.9
ENSMUSP00000021559	Erh	26.9
ENSMUSP00000071618	Erlin1	6.9
ENSMUSP00000131012	Erlin1	7.6
ENSMUSP00000033873	Erlin2	25.3
ENSMUSP00000057069	Ermp1	6.5
ENSMUSP00000022378	Ero1l	10.6
ENSMUSP00000071864	Ero1lb	2.4
ENSMUSP00000117347	Erp29	11.5
ENSMUSP00000030028	Erp44	13.1
ENSMUSP00000135708	Esd	21
ENSMUSP00000134932	Esd	25.9
ENSMUSP00000135244	Esd	28.9
ENSMUSP00000022573	Esd	29.8
ENSMUSP00000135063	Esd	18.2
ENSMUSP00000030785	Espn	0.9
ENSMUSP00000021680	Esrrb	2.1
ENSMUSP00000026427	Esyt1	2.1
ENSMUSP00000034866	Etfa	27.6
ENSMUSP00000004729	Etfb	20.4
ENSMUSP00000029386	Etfdh	7.6
ENSMUSP00000093442	Etv1	9.2
ENSMUSP00000055130	Evc2	2.6
ENSMUSP00000073034	Ewsr1	7
ENSMUSP00000091057	Ewsr1	6.8
ENSMUSP00000078580	Exosc5	5.5
ENSMUSP00000029575	Extl2	2.1
ENSMUSP00000063734	Ezr	8.7
ENSMUSP00000041907	F11r	10.3
ENSMUSP00000048667	F13a1	1.5
ENSMUSP00000028681	F2	2.6
ENSMUSP00000032865	Fah	3.8
ENSMUSP00000028848	Fahd2a	11.8
ENSMUSP00000035038	Faim	6.7
ENSMUSP00000023750	Faim2	6.9
ENSMUSP00000053877	Fam120a	1.2
ENSMUSP00000095300	Fam134a	8.7
ENSMUSP00000042302	Fam159b	14.6
ENSMUSP00000045084	Fam160a2	0.6
ENSMUSP00000004057	Fam162a	24.5
ENSMUSP00000043738	Fam169a	29.6
ENSMUSP00000057670	Fam174a	12.6
ENSMUSP00000120052	Fam213a	13.5
ENSMUSP00000121795	Fam213a	31.5
ENSMUSP00000115839	Fam213a	32
ENSMUSP00000022317	Fam213a	34.4
ENSMUSP00000115439	Fam213a	35.9
ENSMUSP00000080442	Fam214a	0.7
ENSMUSP00000132380	Fam3c	5.3
ENSMUSP00000080040	Fam3c	18.8
ENSMUSP00000066359	Fam49b	14.5
ENSMUSP00000078392	Fam57b	4.4
ENSMUSP00000021164	Fam64a	3.9
ENSMUSP00000108126	Fam98a	2.5
ENSMUSP00000028825	Fam98b	9.6
ENSMUSP00000069508	Farsb	1.5
ENSMUSP00000052872	Fasn	2.7
ENSMUSP00000042835	Fau	7.5
ENSMUSP00000037613	Fbl	3.4
ENSMUSP00000028633	Fbn1	1.4
ENSMUSP00000037377	Fbxo2	13.1
ENSMUSP00000034859	Fbxo22	4
ENSMUSP00000005678	Fcer2a	2.1
ENSMUSP00000003512	Fcgrt	3.3
ENSMUSP00000042959	Fcho2	3.1
ENSMUSP00000080531	Fdps	16.4
ENSMUSP00000025651	Fen1	5.3
ENSMUSP00000029630	Fga	2.3
ENSMUSP00000039472	Fgb	3.1
ENSMUSP00000037018	Fgg	2.8
ENSMUSP00000027810	Fh1	18.5
ENSMUSP00000135385	Fh1	4.2
ENSMUSP00000019198	Fis1	15.1
ENSMUSP00000037206	Fkbp1a	13
ENSMUSP00000066839	Fkbp2	5
ENSMUSP00000119930	Fkbp4	20.5
ENSMUSP00000032508	Fkbp4	25.3
ENSMUSP00000114939	Fkbp4	30.5
ENSMUSP00000074935	Fkbp8	3.7
ENSMUSP00000096482	Flg2	0.7
ENSMUSP00000033699	Flna	1.1
ENSMUSP00000134227	Flot1	8.4
ENSMUSP00000133454	Flot1	9.2
ENSMUSP00000001569	Flot1	11.7
ENSMUSP00000072136	Flot2	11.7
ENSMUSP00000054499	Fn1	2.2
ENSMUSP00000038061	Fn3krp	4.5
ENSMUSP00000016138	Fnta	3.4
ENSMUSP00000001824	Folh1	9.3
ENSMUSP00000092289	Fryl	0.2
ENSMUSP00000031565	Fscn1	5.5
ENSMUSP00000119590	Fscn1	10.5
ENSMUSP00000025563	Fth1	14.3
ENSMUSP00000068380	Fto	2.8
ENSMUSP00000101727	Fubp1	2.2
ENSMUSP00000033541	Fundc2	7.3
ENSMUSP00000026539	Fuom	7.8
ENSMUSP00000076801	Fus	10.6
ENSMUSP00000048460	Fxyd1	13
ENSMUSP00000083101	Fxyd6	35.1
ENSMUSP00000108752	G3bp2	1.8
ENSMUSP00000064276	G6pc3	4.9
ENSMUSP00000131163	G6pd2	1.6
ENSMUSP00000115915	G6pdx	5.6
ENSMUSP00000004327	G6pdx	5.8
ENSMUSP00000026666	Gaa	3.4
ENSMUSP00000121984	Gaa	6.8
ENSMUSP00000115128	Gaa	17
ENSMUSP00000004622	Gab2	6.6
ENSMUSP00000021114	Galk1	2.8
ENSMUSP00000040580	Galm	8.5
ENSMUSP00000034458	Galnt2	3.5
ENSMUSP00000070168	Gan	2.8
ENSMUSP00000093965	Ganab	33.6
ENSMUSP00000138295	Gapdh	17.5
ENSMUSP00000138403	Gapdh	36.4
ENSMUSP00000073289	Gapdh	64.3
ENSMUSP00000138508	Gapdh	69.6
ENSMUSP00000113942	Gapdh	49
ENSMUSP00000074317	Gapdhs	5.7
ENSMUSP00000003572	Gars	5.2
ENSMUSP00000083211	Gbas	11.4
ENSMUSP00000023393	Gbe1	6.4
ENSMUSP00000127642	Gbe1	4.5
ENSMUSP00000132435	Gbp2	2.2
ENSMUSP00000029935	Gbp3	1.9
ENSMUSP00000049104	Gbp7	3
ENSMUSP00000026879	Gdap1	3.1
ENSMUSP00000122015	Gde1	15.6
ENSMUSP00000046371	Gde1	23.3
ENSMUSP00000122146	Gdi1	39.6
ENSMUSP00000015435	Gdi1	46.5
ENSMUSP00000119805	Gdi1	67.9
ENSMUSP00000062996	Gdi2	35.7
ENSMUSP00000020804	Gdpd1	21
ENSMUSP00000026976	Get4	4.6
ENSMUSP00000064691	Gfap	57.9
ENSMUSP00000077061	Gfap	34.8
ENSMUSP00000126603	Ggps1	3.7
ENSMUSP00000029131	Ggt7	6
ENSMUSP00000120560	Ggt7	8.9
ENSMUSP00000046212	Ghitm	6.4
ENSMUSP00000019577	Gipc1	4.5
ENSMUSP00000047128	Glb1l2	5.1
ENSMUSP00000123830	Glb1l2	5.7
ENSMUSP00000025778	Gldc	2
ENSMUSP00000019859	Gle1	0.7
ENSMUSP00000131659	Glg1	19.5
ENSMUSP00000003404	Glg1	33.7
ENSMUSP00000130327	Glg1	35.7
ENSMUSP00000024823	Glo1	40.8
ENSMUSP00000130675	Glod4	20.4
ENSMUSP00000017430	Glod4	22.5
ENSMUSP00000021522	Glrx5	7.9
ENSMUSP00000110154	Gls	6.4
ENSMUSP00000116901	Gls	17.1
ENSMUSP00000110157	Gls	20.2
ENSMUSP00000110155	Gls	21.9
ENSMUSP00000110158	Gls	24.8
ENSMUSP00000022322	Glud1	26.5
ENSMUSP00000130934	Glud1	39.6
ENSMUSP00000114377	Glul	69.8
ENSMUSP00000083375	Glul	71
ENSMUSP00000123157	Glul	74.1
ENSMUSP00000023189	Glyr1	1.5
ENSMUSP00000078670	Gm10036	7.9
ENSMUSP00000072829	Gm10053	34.3
ENSMUSP00000073754	Gm10088	6.9
ENSMUSP00000078339	Gm10093	5.6
ENSMUSP00000073697	Gm10094	7
ENSMUSP00000088372	Gm10116	3.8
ENSMUSP00000071686	Gm10123	52.2
ENSMUSP00000097030	Gm10132	29.9
ENSMUSP00000136886	Gm10263	29
ENSMUSP00000075031	Gm10282	16.7
ENSMUSP00000126887	Gm10320	18.6
ENSMUSP00000093719	Gm10335	23.6
ENSMUSP00000100709	Gm10923	22
ENSMUSP00000138923	Gm11214	10.9
ENSMUSP00000038961	Gm11273	7
ENSMUSP00000112020	Gm11744	35.8
ENSMUSP00000139186	Gm12117	5.3
ENSMUSP00000100538	Gm12355	12.9
ENSMUSP00000138955	Gm12728	15.6
ENSMUSP00000068021	Gm13152	3.5
ENSMUSP00000138961	Gm14214	11.6
ENSMUSP00000138884	Gm15013	10.2
ENSMUSP00000139065	Gm15294	14
ENSMUSP00000048345	Gm15800	0.3
ENSMUSP00000139264	Gm17087	7.7
ENSMUSP00000138965	Gm17190	3.6
ENSMUSP00000126949	Gm17415	14.5
ENSMUSP00000130323	Gm17430	5.1
ENSMUSP00000129198	Gm17541	5.7
ENSMUSP00000127885	Gm1840	42
ENSMUSP00000132590	Gm20390	26.2
ENSMUSP00000134112	Gm20441	28.2
ENSMUSP00000105968	Gm20498	11.3
ENSMUSP00000136068	Gm21379	1.4
ENSMUSP00000137432	Gm21743	14.6
ENSMUSP00000136581	Gm21972	33.7
ENSMUSP00000128810	Gm21992	3.4
ENSMUSP00000100655	Gm3550	5
ENSMUSP00000100745	Gm362	10.4
ENSMUSP00000138396	Gm3839	59.2
ENSMUSP00000100711	Gm3940	25.1
ENSMUSP00000137644	Gm4845	4.2
ENSMUSP00000100589	Gm4877	7.4
ENSMUSP00000089519	Gm4950	8.3
ENSMUSP00000076538	Gm4953	4.1
ENSMUSP00000071402	Gm4968	4.6
ENSMUSP00000071496	Gm4978	11.2
ENSMUSP00000112982	Gm4985	5.4
ENSMUSP00000050698	Gm5069	26
ENSMUSP00000052720	Gm5084	17.1
ENSMUSP00000093293	Gm5145	5.8
ENSMUSP00000094334	Gm5160	23.8
ENSMUSP00000080543	Gm5239	19.7
ENSMUSP00000139129	Gm5269	26.7
ENSMUSP00000059101	Gm5414	7.1
ENSMUSP00000135967	Gm5422	7.1
ENSMUSP00000136734	Gm5424	5.6
ENSMUSP00000136869	Gm5426	7.8
ENSMUSP00000131802	Gm5428	10.5
ENSMUSP00000097759	Gm5478	5
ENSMUSP00000075513	Gm5506	77.9
ENSMUSP00000130546	Gm5611	17.6
ENSMUSP00000071166	Gm5619	24.8
ENSMUSP00000039684	Gm5771	8.2
ENSMUSP00000042530	Gm5830	29
ENSMUSP00000036849	Gm5884	1.4
ENSMUSP00000100805	Gm6096	6.6
ENSMUSP00000136398	Gm6430	6.2
ENSMUSP00000128163	Gm6793	15.7
ENSMUSP00000092698	Gm7293	42.3
ENSMUSP00000076607	Gm7536	15.1
ENSMUSP00000136791	Gm7808	31.3
ENSMUSP00000088990	Gm7964	31.9
ENSMUSP00000095927	Gm7964	33.9
ENSMUSP00000110610	Gm8225	3.8
ENSMUSP00000078625	Gm8394	13.3
ENSMUSP00000129517	Gm872	0.6
ENSMUSP00000132472	Gm8730	31.2
ENSMUSP00000097118	Gm8765	4.4
ENSMUSP00000137297	Gm8775	26.2
ENSMUSP00000072775	Gm8991	26.2
ENSMUSP00000133154	Gm8994	15.3
ENSMUSP00000084807	Gm9396	24.5
ENSMUSP00000091180	Gm9755	5.1
ENSMUSP00000058811	Gm9833	13.3
ENSMUSP00000078293	Gmfb	7.7
ENSMUSP00000002397	Gmpr2	1.4
ENSMUSP00000043190	Gna11	4.2
ENSMUSP00000000153	Gna12	2.9
ENSMUSP00000057543	Gnai2	40.8
ENSMUSP00000000001	Gnai3	8.8
ENSMUSP00000115007	Gnao1	20.3
ENSMUSP00000034198	Gnao1	34.5
ENSMUSP00000119220	Gnao1	53.6
ENSMUSP00000116826	Gnao1	60.4
ENSMUSP00000025541	Gnaq	5.8
ENSMUSP00000079341	Gnas	4.7
ENSMUSP00000104716	Gnas	1.7
ENSMUSP00000010205	Gnat1	54.6
ENSMUSP00000121533	Gnat2	16.9
ENSMUSP00000120425	Gnat2	22.8
ENSMUSP00000053818	Gnat2	22.9
ENSMUSP00000030561	Gnat3	20.3
ENSMUSP00000036087	Gnaz	12.7
ENSMUSP00000135492	Gnb1	50.7
ENSMUSP00000135769	Gnb1	53.7
ENSMUSP00000030940	Gnb1	63.8
ENSMUSP00000119725	Gnb2	31.3
ENSMUSP00000106649	Gnb2	41.2
ENSMUSP00000031726	Gnb2	41.5
ENSMUSP00000126823	Gnb2	42.1
ENSMUSP00000121942	Gnb2	21.3
ENSMUSP00000020640	Gnb2l1	17.4
ENSMUSP00000024206	Gnb3	33.5
ENSMUSP00000103869	Gnb4	19.1
ENSMUSP00000076155	Gnb5	26.8
ENSMUSP00000031670	Gng11	11
ENSMUSP00000046557	Gng12	22.2
ENSMUSP00000110760	Gng13	14.9
ENSMUSP00000055256	Gng2	22.5
ENSMUSP00000087485	Gng5	13.2
ENSMUSP00000089936	Gng7	23.2
ENSMUSP00000031673	Gngt1	41.9
ENSMUSP00000047586	Gngt2	20.3
ENSMUSP00000069081	Gnpda1	4.2
ENSMUSP00000128233	Gnpda2	25.2
ENSMUSP00000121441	Gnpda2	33.3
ENSMUSP00000031117	Gnpda2	35.9
ENSMUSP00000043167	Gns	2.4
ENSMUSP00000028509	Gorasp2	3.5
ENSMUSP00000117986	Got1	47.8
ENSMUSP00000026196	Got1	50.1
ENSMUSP00000034097	Got2	54.9
ENSMUSP00000023760	Gpd1	2
ENSMUSP00000081913	Gpd1l	3.8
ENSMUSP00000028167	Gpd2	14.2
ENSMUSP00000049355	Gpi1	51.3
ENSMUSP00000033915	Gpm6a	23.7
ENSMUSP00000107843	Gpm6b	3
ENSMUSP00000107848	Gpm6b	6.4
ENSMUSP00000060442	Gpm6b	14.5
ENSMUSP00000107842	Gpm6b	5.9
ENSMUSP00000056739	Gpr107	2
ENSMUSP00000052185	Gpr37	10
ENSMUSP00000093245	Gpr98	1.1
ENSMUSP00000097711	Gps1	11.2
ENSMUSP00000112007	Gps1	14.4
ENSMUSP00000094863	Gpx4	5.5
ENSMUSP00000046532	Grap2	5.9
ENSMUSP00000021090	Grb2	3.2
ENSMUSP00000019456	Grb7	6.9
ENSMUSP00000120254	Grhpr	8.1
ENSMUSP00000047218	Grhpr	20.1
ENSMUSP00000023652	Grik1	5.3
ENSMUSP00000033827	Grk1	25
ENSMUSP00000028239	Gsn	0.9
ENSMUSP00000033992	Gsr	20
ENSMUSP00000117266	Gss	5
ENSMUSP00000078630	Gss	12.9
ENSMUSP00000135392	Gss	23.6
ENSMUSP00000027067	Gsta3	3.6
ENSMUSP00000034903	Gsta4	24.3
ENSMUSP00000029651	Gstcd	7.4
ENSMUSP00000031897	Gstk1	8.8
ENSMUSP00000123481	Gstm1	28.9
ENSMUSP00000004140	Gstm1	31.7
ENSMUSP00000118874	Gstm1	24.2
ENSMUSP00000012348	Gstm2	7.8
ENSMUSP00000004136	Gstm3	10.6
ENSMUSP00000029489	Gstm4	4.1
ENSMUSP00000129426	Gstm5	18.6
ENSMUSP00000004134	Gstm5	21.9
ENSMUSP00000125913	Gstm5	18.8
ENSMUSP00000127020	Gstm5	11.4
ENSMUSP00000102292	Gstm6	5.2
ENSMUSP00000004137	Gstm7	11.9
ENSMUSP00000129565	Gstp1	22.4
ENSMUSP00000038931	Gstp2	7.6
ENSMUSP00000113839	Gstt1	16.8
ENSMUSP00000001713	Gstt1	20.8
ENSMUSP00000117130	Gstt1	10.3
ENSMUSP00000001715	Gstt3	7.9
ENSMUSP00000053540	Gstz1	23.1
ENSMUSP00000002733	Gtf2f1	3.9
ENSMUSP00000086312	Gtf2f2	4
ENSMUSP00000028157	Gtf3c5	2.3
ENSMUSP00000034249	Gtl3	6.2
ENSMUSP00000060027	Guca1a	4.5
ENSMUSP00000022501	Gucy1b2	1.6
ENSMUSP00000021259	Gucy2e	25.3
ENSMUSP00000044521	Gucy2f	7.2
ENSMUSP00000127566	Guk1	36.1
ENSMUSP00000060912	Gulo	5.5
ENSMUSP00000026039	Gyk	9.9
ENSMUSP00000067598	Gykl1	5.1
ENSMUSP00000003964	Gys1	0.8
ENSMUSP00000078236	H13	10.4
ENSMUSP00000105450	H13	11.6
ENSMUSP00000120068	H13	13.5
ENSMUSP00000137309	H1f0	21.1
ENSMUSP00000060761	H1fx	11.7
ENSMUSP00000091037	H2afv	34.4
ENSMUSP00000051432	H2afx	53.1
ENSMUSP00000038221	H2afy	43.4
ENSMUSP00000016081	H2afy	45.4
ENSMUSP00000020283	H2afy2	35.8
ENSMUSP00000036907	H2afz	53.9
ENSMUSP00000134059	H2afz	31.4
ENSMUSP00000133339	H2afz	43.7
ENSMUSP00000123946	H3f3a	21.8
ENSMUSP00000125754	H3f3a	55.5
ENSMUSP00000079816	H3f3a	34.8
ENSMUSP00000124040	H3f3a	17.3
ENSMUSP00000016703	H3f3b	58.1
ENSMUSP00000029610	Hadh	8.3
ENSMUSP00000120976	Hadha	2.2
ENSMUSP00000026841	Hadhb	6.1
ENSMUSP00000024974	Hagh	10.4
ENSMUSP00000114838	Hagh	11.4
ENSMUSP00000003762	Has1	1.4
ENSMUSP00000090895	Hba-a2	63.4
ENSMUSP00000115607	Hbb-bs	77.7
ENSMUSP00000023934	Hbb-bs	81
ENSMUSP00000033717	Hccs	5.9
ENSMUSP00000033761	Hcfc1	0.8
ENSMUSP00000006991	Hcn1	8.4
ENSMUSP00000019911	Hdac2	6.8
ENSMUSP00000037981	Hdac3	1.9
ENSMUSP00000123832	Hdgf	19
ENSMUSP00000005017	Hdgf	21.9
ENSMUSP00000002911	Hdgfrp2	3.7
ENSMUSP00000026094	Hdgfrp3	30.2
ENSMUSP00000026485	Hdhd2	18.5
ENSMUSP00000095128	Hdhd2	24
ENSMUSP00000046766	Hectd1	0.3
ENSMUSP00000119991	Herc1	1.2
ENSMUSP00000031788	Hibadh	13.4
ENSMUSP00000045606	Hibch	4.4
ENSMUSP00000020504	Hint1	19
ENSMUSP00000062030	Hist1h1a	27.7
ENSMUSP00000079356	Hist1h1b	35.9
ENSMUSP00000045816	Hist1h1c	41
ENSMUSP00000044395	Hist1h1d	40.7
ENSMUSP00000057308	Hist1h1e	41.1
ENSMUSP00000037304	Hist1h1t	12
ENSMUSP00000072227	Hist1h2aa	58.1
ENSMUSP00000072989	Hist1h2af	57.7
ENSMUSP00000056604	Hist1h2ba	35.4
ENSMUSP00000097294	Hist1h2bb	41.3
ENSMUSP00000018246	Hist1h2bc	59.5
ENSMUSP00000089301	Hist1h2bn	59.5
ENSMUSP00000089343	Hist1h2bq	45.5
ENSMUSP00000074994	Hist1h3f	58.1
ENSMUSP00000079670	Hist1h3g	58.1
ENSMUSP00000085006	Hist1h4j	58.3
ENSMUSP00000077814	Hist2h2aa2	57.7
ENSMUSP00000072858	Hist2h2ab	47.7
ENSMUSP00000059105	Hist2h2bb	32
ENSMUSP00000088287	Hist2h2be	30.2
ENSMUSP00000076397	Hist3h2ba	37.3
ENSMUSP00000120151	Hk1	13.8
ENSMUSP00000117752	Hk1	16.6
ENSMUSP00000114586	Hk1	24.5
ENSMUSP00000072195	Hk1	33.1
ENSMUSP00000097282	Hk1	35.5
ENSMUSP00000000642	Hk2	15.7
ENSMUSP00000128572	Hk2	30.2
ENSMUSP00000051215	Hk3	2.8
ENSMUSP00000020277	Hkdc1	2.3
ENSMUSP00000135211	Hmbox1	3.9
ENSMUSP00000110538	Hmga1	25
ENSMUSP00000100667	Hmga1-rs1	37.4
ENSMUSP00000114515	Hmgb1	28.3
ENSMUSP00000082682	Hmgb1	29.3
ENSMUSP00000118733	Hmgb1	27.2
ENSMUSP00000065940	Hmgb2	24.8
ENSMUSP00000015361	Hmgb3	6.5
ENSMUSP00000030432	Hmgcl	4.3
ENSMUSP00000122427	Hmgn1	34.9
ENSMUSP00000061012	Hmgn1	40.6
ENSMUSP00000033597	Hmgn5	3.7
ENSMUSP00000004172	Hmox2	6
ENSMUSP00000062747	Hnmt	6.1
ENSMUSP00000007980	Hnrnpa0	20
ENSMUSP00000042658	Hnrnpa1	33
ENSMUSP00000067491	Hnrnpa2b1	57.5
ENSMUSP00000087453	Hnrnpa2b1	49
ENSMUSP00000116125	Hnrnpa3	17.5
ENSMUSP00000088298	Hnrnpa3	21.4
ENSMUSP00000074238	Hnrnpab	15.4
ENSMUSP00000107237	Hnrnpc	18.2
ENSMUSP00000019128	Hnrnpd	16
ENSMUSP00000125984	Hnrnpd	23.4
ENSMUSP00000131785	Hnrnpd	6.1
ENSMUSP00000127833	Hnrnpd	9.3
ENSMUSP00000072533	Hnrnpd	12.5
ENSMUSP00000084114	Hnrnpdl	17.4
ENSMUSP00000136162	Hnrnpf	13.7
ENSMUSP00000045048	Hnrnpf	18.8
ENSMUSP00000137091	Hnrnpf	22.9
ENSMUSP00000070503	Hnrnph1	29.2
ENSMUSP00000050838	Hnrnph2	20.5
ENSMUSP00000020263	Hnrnph3	13.9
ENSMUSP00000113134	Hnrnph3	18.3
ENSMUSP00000134837	Hnrnpk	18.2
ENSMUSP00000039269	Hnrnpk	43.8
ENSMUSP00000135833	Hnrnpk	44.4
ENSMUSP00000135867	Hnrnpk	24.3
ENSMUSP00000135407	Hnrnpk	58.4
ENSMUSP00000135623	Hnrnpk	32
ENSMUSP00000135342	Hnrnpk	41.5
ENSMUSP00000135305	Hnrnpk	54.1
ENSMUSP00000135109	Hnrnpk	58.6
ENSMUSP00000135354	Hnrnpk	38
ENSMUSP00000049407	Hnrnpl	23.5
ENSMUSP00000133952	Hnrnpl	11.9
ENSMUSP00000133932	Hnrnpl	21.1
ENSMUSP00000134734	Hnrnpl	25
ENSMUSP00000139075	Hnrnpll	3
ENSMUSP00000058308	Hnrnpll	4.4
ENSMUSP00000123580	Hnrnpm	14.8
ENSMUSP00000084864	Hnrnpm	19.4
ENSMUSP00000116671	Hnrnpm	29.8
ENSMUSP00000081239	Hnrnpr	16
ENSMUSP00000119666	Hnrnpr	12.6
ENSMUSP00000047571	Hnrnpu	19.4
ENSMUSP00000037268	Hnrnpul1	3.7
ENSMUSP00000094515	Hnrnpul2	11.3
ENSMUSP00000122005	Hp1bp3	26.7
ENSMUSP00000030541	Hp1bp3	29.6
ENSMUSP00000117216	Hp1bp3	36
ENSMUSP00000120587	Hp1bp3	40.6
ENSMUSP00000118913	Hp1bp3	43.8
ENSMUSP00000123467	Hp1bp3	17.4
ENSMUSP00000095447	Hp1bp3	28.9
ENSMUSP00000115619	Hpca	4.3
ENSMUSP00000030572	Hpca	7.8
ENSMUSP00000071756	Hpcal1	7.8
ENSMUSP00000026723	Hprt	49.5
ENSMUSP00000026572	Hras	5.8
ENSMUSP00000022946	Hrsp12	47.4
ENSMUSP00000043066	Hs2st1	4.8
ENSMUSP00000026289	Hsd17b10	30.3
ENSMUSP00000108236	Hsd17b10	10.7
ENSMUSP00000031251	Hsd17b11	12.4
ENSMUSP00000113455	Hsd17b11	12.5
ENSMUSP00000028619	Hsd17b12	18.6
ENSMUSP00000025385	Hsd17b4	4.4
ENSMUSP00000044371	Hsdl1	23.6
ENSMUSP00000002145	Hsf2bp	3.6
ENSMUSP00000114201	Hsp90aa1	38.8
ENSMUSP00000021698	Hsp90aa1	49
ENSMUSP00000121138	Hsp90aa1	49.5
ENSMUSP00000118189	Hsp90aa1	56.7
ENSMUSP00000126239	Hsp90ab1	31.1
ENSMUSP00000119678	Hsp90ab1	36.8
ENSMUSP00000024739	Hsp90ab1	37.2
ENSMUSP00000127338	Hsp90ab1	43.9
ENSMUSP00000131601	Hsp90ab1	32.1
ENSMUSP00000020238	Hsp90b1	33.3
ENSMUSP00000122710	Hsp90b1	37.5
ENSMUSP00000048817	Hspa13	2.5
ENSMUSP00000084586	Hspa1a	27.9
ENSMUSP00000007248	Hspa1l	13.9
ENSMUSP00000079306	Hspa2	14.5
ENSMUSP00000020630	Hspa4	43.1
ENSMUSP00000124609	Hspa4l	17.2
ENSMUSP00000124536	Hspa4l	31.5
ENSMUSP00000103721	Hspa4l	33.1
ENSMUSP00000076336	Hspa4l	33.6
ENSMUSP00000124310	Hspa4l	34
ENSMUSP00000028222	Hspa5	34.8
ENSMUSP00000113722	Hspa8	42.6
ENSMUSP00000015800	Hspa8	44.1
ENSMUSP00000114081	Hspa8	55.1
ENSMUSP00000117285	Hspa8	83.6
ENSMUSP00000025217	Hspa9	25.9
ENSMUSP00000005077	Hspb1	12.4
ENSMUSP00000027123	Hspd1	35.6
ENSMUSP00000122947	Hspd1	40.8
ENSMUSP00000119336	Hspd1	41.1
ENSMUSP00000074724	Hspe1	33.3
ENSMUSP00000074392	Hsph1	2.6
ENSMUSP00000086027	Htatsf1	2.6
ENSMUSP00000087073	Htra2	2.6
ENSMUSP00000026292	Huwe1	0.5
ENSMUSP00000046204	Hydin	0.2
ENSMUSP00000068594	Hyou1	12.9
ENSMUSP00000027921	Iars2	4.7
ENSMUSP00000106601	Iars2	3
ENSMUSP00000043390	Icmt	9.9
ENSMUSP00000121358	Ide	2.3
ENSMUSP00000095316	Idh1	10.1
ENSMUSP00000117853	Idh1	11.9
ENSMUSP00000103007	Idh2	8.8
ENSMUSP00000118184	Idh2	3.1
ENSMUSP00000127526	Idh3a	21.9
ENSMUSP00000028892	Idh3b	30.2
ENSMUSP00000139331	Idh3b	35
ENSMUSP00000056502	Idh3g	22.1
ENSMUSP00000026487	Ier3ip1	24.4
ENSMUSP00000071470	Ifitm2	12.5
ENSMUSP00000132003	Igkv1-115	11.4
ENSMUSP00000103608	Iglon5	8
ENSMUSP00000027146	Ikzf2	3.8
ENSMUSP00000001042	Ilf2	22.8
ENSMUSP00000065770	Ilf3	19
ENSMUSP00000133017	Immt	13.3
ENSMUSP00000109788	Immt	24.5
ENSMUSP00000128367	Immt	26.2
ENSMUSP00000128967	Immt	27.1
ENSMUSP00000098859	Immt	28
ENSMUSP00000128834	Immt	30.6
ENSMUSP00000066181	Immt	32.5
ENSMUSP00000116088	Impa1	22.2
ENSMUSP00000113860	Impa1	27.9
ENSMUSP00000068174	Impa1	32.5
ENSMUSP00000082013	Impad1	17.7
ENSMUSP00000123981	Impdh1	16.6
ENSMUSP00000077289	Impdh1	24.5
ENSMUSP00000125235	Impdh1	35.9
ENSMUSP00000079888	Impdh2	5.1
ENSMUSP00000082395	Impg1	1.4
ENSMUSP00000063648	Impg2	1
ENSMUSP00000041347	Ina	5.8
ENSMUSP00000027271	Inpp1	19.4
ENSMUSP00000123977	Inpp1	31.3
ENSMUSP00000081782	Ipo7	0.9
ENSMUSP00000025503	Isoc1	9.8
ENSMUSP00000131514	Isoc2a	16
ENSMUSP00000110639	Itfg3	3.6
ENSMUSP00000077132	Itga1	5.8
ENSMUSP00000028522	Itga6	2.2
ENSMUSP00000028499	Itgav	7.4
ENSMUSP00000122730	Itgav	8.9
ENSMUSP00000087457	Itgb1	18.9
ENSMUSP00000021107	Itgb4	1
ENSMUSP00000069416	Itgb5	6.1
ENSMUSP00000028807	Ivd	8
ENSMUSP00000098631	Jagn1	13.1
ENSMUSP00000128003	Jam3	11
ENSMUSP00000034472	Jam3	15.8
ENSMUSP00000029546	Jtb	8.9
ENSMUSP00000001592	Jup	17.7
ENSMUSP00000034426	Kars	2.2
ENSMUSP00000026486	Katnal2	2.9
ENSMUSP00000068321	Kbtbd11	1.6
ENSMUSP00000050183	Kbtbd3	1.2
ENSMUSP00000057981	Kcnb1	1.5
ENSMUSP00000108838	Kcnj13	3.6
ENSMUSP00000016491	Kcnq2	0.8
ENSMUSP00000139261	KCTD12	3.7
ENSMUSP00000035457	Kdm1a	2.5
ENSMUSP00000010049	Kdsr	4.8
ENSMUSP00000066516	Khdrbs1	6.5
ENSMUSP00000027226	Khdrbs2	1.7
ENSMUSP00000022954	Khdrbs3	7.8
ENSMUSP00000007814	Khsrp	7.5
ENSMUSP00000081398	Kif19a	1.6
ENSMUSP00000122743	Kif19a	14.9
ENSMUSP00000124462	Kif26b	1.1
ENSMUSP00000032955	Klk7	4
ENSMUSP00000018506	Kpna2	1.5
ENSMUSP00000022496	Kpna3	2.5
ENSMUSP00000001479	Kpnb1	15.6
ENSMUSP00000032399	Kras	6.4
ENSMUSP00000017255	Krt24	1.4
ENSMUSP00000103042	Krt32	3.3
ENSMUSP00000018399	Krt33a	2.2
ENSMUSP00000055511	Krtap19-5	67.7
ENSMUSP00000022391	Ktn1	0.7
ENSMUSP00000113804	Kxd1	21.1
ENSMUSP00000034929	Lactb	1.6
ENSMUSP00000090304	Lama2	0.4
ENSMUSP00000002979	Lamb1	0.8
ENSMUSP00000069087	Lamb2	1.4
ENSMUSP00000027752	Lamc1	5.9
ENSMUSP00000033824	Lamp1	9.1
ENSMUSP00000016678	Lamp2	4.3
ENSMUSP00000061180	Lamp5	5
ENSMUSP00000033131	Lamtor1	8.1
ENSMUSP00000129012	Lamtor5	13.8
ENSMUSP00000027149	Lancl1	2
ENSMUSP00000052146	Lancl2	3.1
ENSMUSP00000040222	Lap3	2.3
ENSMUSP00000040309	Larp6	2.8
ENSMUSP00000042123	Lasp1	10.3
ENSMUSP00000119538	Lasp1	23.2
ENSMUSP00000056621	Lcp2	3.9
ENSMUSP00000097661	Ldha	42.2
ENSMUSP00000036386	Ldha	42.5
ENSMUSP00000032373	Ldhb	38.3
ENSMUSP00000116014	Ldhb	44.4
ENSMUSP00000014545	Ldhc	6.3
ENSMUSP00000038056	Leprel1	1
ENSMUSP00000044342	Lgalsl	12.8
ENSMUSP00000020057	Lin7a	6.9
ENSMUSP00000003971	Lin7b	4.8
ENSMUSP00000028583	Lin7c	13.7
ENSMUSP00000116433	Lman1	15.9
ENSMUSP00000040140	Lman1	30.6
ENSMUSP00000021940	Lman2	31.6
ENSMUSP00000040265	Lmna	13.9
ENSMUSP00000029699	Lmna	14.7
ENSMUSP00000120784	Lmna	31.6
ENSMUSP00000113093	Lmna	14.1
ENSMUSP00000025486	Lmnb1	53.2
ENSMUSP00000100969	Lmnb2	16
ENSMUSP00000057291	Lmnb2	20.3
ENSMUSP00000066891	Lnp	3.3
ENSMUSP00000036998	Lnpep	1
ENSMUSP00000041814	Lonp1	1.4
ENSMUSP00000045450	Loxhd1	1.6
ENSMUSP00000022099	Lpcat1	2.1
ENSMUSP00000049252	Lpcat2	1.7
ENSMUSP00000103261	Lrba	0.5
ENSMUSP00000044004	Lrp1	5
ENSMUSP00000113497	Lrp1	6
ENSMUSP00000113584	Lrp1	7.3
ENSMUSP00000032322	Lrp6	2.3
ENSMUSP00000030986	Lrpap1	8.6
ENSMUSP00000120233	Lrpap1	8.5
ENSMUSP00000049466	Lrrc14	1.4
ENSMUSP00000021239	Lrrc59	15.6
ENSMUSP00000007266	Lsm2	14.5
ENSMUSP00000044178	Lsm3	13.7
ENSMUSP00000016033	Lta4h	39.4
ENSMUSP00000025023	Luc7l	8.6
ENSMUSP00000122258	Luc7l	9.9
ENSMUSP00000115213	Luc7l	13.9
ENSMUSP00000055254	Luc7l2	15.1
ENSMUSP00000124686	Luc7l2	14.2
ENSMUSP00000021226	Luc7l3	6.5
ENSMUSP00000023248	Ly6a	15.7
ENSMUSP00000066954	Ly6c1	15.3
ENSMUSP00000084791	Lyar	8.5
ENSMUSP00000027036	Lypla1	5.7
ENSMUSP00000064204	Lypla2	11.3
ENSMUSP00000007602	M6pr	23.7
ENSMUSP00000039507	Macrod1	3.4
ENSMUSP00000067210	Madd	2
ENSMUSP00000069350	Madd	2.4
ENSMUSP00000030348	Magoh	49.3
ENSMUSP00000133708	Magohb	13.6
ENSMUSP00000134098	Magohb	57.4
ENSMUSP00000134663	Magohb	58.8
ENSMUSP00000036996	Man1b1	2.3
ENSMUSP00000066000	Maneal	9.5
ENSMUSP00000026013	Maoa	10.3
ENSMUSP00000127235	Maob	13.3
ENSMUSP00000131743	Maob	13.4
ENSMUSP00000040550	Maob	13.8
ENSMUSP00000068374	Map1b	5.3
ENSMUSP00000024639	Map2	10.1
ENSMUSP00000117996	Map2	5.3
ENSMUSP00000086459	Map3k4	1.4
ENSMUSP00000035055	Map4	3.6
ENSMUSP00000131660	Map4	12.1
ENSMUSP00000129362	Map4	15
ENSMUSP00000130904	Map4	1.7
ENSMUSP00000132019	Map4	23.5
ENSMUSP00000131285	Map4	7.6
ENSMUSP00000025089	Map4k3	1.2
ENSMUSP00000064787	Map6	4.4
ENSMUSP00000113183	Map6	3.5
ENSMUSP00000023462	Mapk1	10.9
ENSMUSP00000115125	Mapk1	14.9
ENSMUSP00000051619	Mapk3	7.1
ENSMUSP00000040315	Mapk6	1.4
ENSMUSP00000068516	Mapkbp1	0.7
ENSMUSP00000028981	Mapre1	10.1
ENSMUSP00000031058	Mapre3	7.5
ENSMUSP00000097919	Mapt	3.7
ENSMUSP00000102605	Mapt	10.8
ENSMUSP00000114716	Mapt	15.6
ENSMUSP00000125039	Marc2	4.9
ENSMUSP00000066715	Marc2	5.6
ENSMUSP00000090245	Marcks	62.5
ENSMUSP00000096808	Mast4	0.5
ENSMUSP00000087118	Mat2a	3.8
ENSMUSP00000048222	Mat2b	3.6
ENSMUSP00000125761	Matr3	15.6
ENSMUSP00000085763	Mbnl2	2.1
ENSMUSP00000037107	Mboat7	1.7
ENSMUSP00000009791	Mcu	5.5
ENSMUSP00000020312	Mcu	12
ENSMUSP00000119816	Mdh1	19.2
ENSMUSP00000099938	Mdh1	34.1
ENSMUSP00000019323	Mdh2	54.1
ENSMUSP00000034989	Me1	35.5
ENSMUSP00000025439	Me2	15.3
ENSMUSP00000033770	Mecp2	31.5
ENSMUSP00000118842	Mecp2	34.9
ENSMUSP00000114543	Mecr	6
ENSMUSP00000030742	Mecr	7.8
ENSMUSP00000085260	Med12	2.8
ENSMUSP00000094239	Med14	1.2
ENSMUSP00000001455	Mef2d	1
ENSMUSP00000033257	Mettl10	3.3
ENSMUSP00000124211	Mettl11b	4.6
ENSMUSP00000010698	Mettl16	2
ENSMUSP00000065271	Mettl7a1	6.1
ENSMUSP00000032825	Mfge8	4.3
ENSMUSP00000123126	Mgarp	10.1
ENSMUSP00000040703	Mgarp	25.1
ENSMUSP00000038359	Mgat5	1.6
ENSMUSP00000086872	Mgll	3.6
ENSMUSP00000041149	Mif	41.7
ENSMUSP00000055776	Mlec	17.2
ENSMUSP00000096670	Mocs3	2
ENSMUSP00000032114	Mogs	2.8
ENSMUSP00000040152	Morc3	1.1
ENSMUSP00000082346	Morf4l1	9.7
ENSMUSP00000108718	Morf4l2	6.9
ENSMUSP00000033797	Morf4l2	8.3
ENSMUSP00000004715	Mospd2	3.3
ENSMUSP00000002297	Mov10	0.7
ENSMUSP00000027853	Mpc2	10.2
ENSMUSP00000117715	Mpdu1	7.4
ENSMUSP00000018905	Mpdu1	8.1
ENSMUSP00000034856	Mpi	12.8
ENSMUSP00000017458	Mpp2	15
ENSMUSP00000038772	Mpp6	2.2
ENSMUSP00000043061	Mpst	25.9
ENSMUSP00000064833	Mpv17	4.6
ENSMUSP00000108755	Mroh2a	0.4
ENSMUSP00000062326	Mrps27	2.7
ENSMUSP00000070415	Msi1	13.2
ENSMUSP00000090470	Msi2	12.1
ENSMUSP00000103541	Msi2	17.1
ENSMUSP00000119684	Msi2	14.2
ENSMUSP00000075279	Msln	2.2
ENSMUSP00000113071	Msn	14
ENSMUSP00000065754	Msra	3.4
ENSMUSP00000093959	Mta2	4.3
ENSMUSP00000080995	mt-Atp8	34.3
ENSMUSP00000022998	Mtbp	0.7
ENSMUSP00000093077	Mtch1	7.7
ENSMUSP00000115027	Mtch1	17.6
ENSMUSP00000107092	Mtch2	20.7
ENSMUSP00000121851	Mtch2	27.1
ENSMUSP00000080993	mt-Co1	6.2
ENSMUSP00000080994	mt-Co2	26.4
ENSMUSP00000080997	mt-Co3	5.4
ENSMUSP00000081003	mt-Cytb	2.4
ENSMUSP00000022865	Mtdh	11.7
ENSMUSP00000126167	Mtdh	4.5
ENSMUSP00000130190	Mtdh	6.3
ENSMUSP00000129500	Mtdh	27.4
ENSMUSP00000004868	Mtfp1	15.1
ENSMUSP00000016654	Mtif3	2.9
ENSMUSP00000080998	mt-Nd3	13
ENSMUSP00000081001	mt-Nd5	2.8
ENSMUSP00000099510	Mtor	0.4
ENSMUSP00000073261	Mtx1	4.1
ENSMUSP00000114009	Mtx1	2.1
ENSMUSP00000028511	Mtx2	16
ENSMUSP00000038213	Mxra7	49
ENSMUSP00000021170	Mxra7	51.1
ENSMUSP00000094505	Myadm	7.8
ENSMUSP00000124443	Mycbp2	2.1
ENSMUSP00000066312	Myef2	8.2
ENSMUSP00000129494	Myg1	9.2
ENSMUSP00000001331	Myg1	17.8
ENSMUSP00000018887	Myh10	0.8
ENSMUSP00000087756	Myh11	1.7
ENSMUSP00000046059	Myh14	2.6
ENSMUSP00000016771	Myh9	3.4
ENSMUSP00000024846	Myl12a	29.1
ENSMUSP00000119491	Myl12a	31
ENSMUSP00000042364	Myl12b	29.1
ENSMUSP00000128803	Myl6	24.5
ENSMUSP00000026428	Myl6b	6.3
ENSMUSP00000075501	Myo6	5.3
ENSMUSP00000036181	Myo6	6
ENSMUSP00000045036	Myof	0.7
ENSMUSP00000057238	Naa38	34.4
ENSMUSP00000073532	Naca	7
ENSMUSP00000068318	Nadk2	22.8
ENSMUSP00000034349	Nae1	14.8
ENSMUSP00000023088	Naga	7.7
ENSMUSP00000030018	Nans	4.2
ENSMUSP00000070068	Nap1l1	8.2
ENSMUSP00000072510	Nap1l4	2.7
ENSMUSP00000006181	Napa	34.9
ENSMUSP00000120979	Napb	36.5
ENSMUSP00000028926	Napb	49.7
ENSMUSP00000054458	Napepld	3.5
ENSMUSP00000025474	Napg	4.2
ENSMUSP00000023237	Naprt1	3.3
ENSMUSP00000025483	Nars	3.8
ENSMUSP00000030456	Nasp	0.9
ENSMUSP00000045354	Nat14	10.7
ENSMUSP00000121460	Ncald	11.7
ENSMUSP00000087611	Ncald	14
ENSMUSP00000110120	Ncam1	13.9
ENSMUSP00000130668	Ncam1	17.6
ENSMUSP00000030014	Ncbp1	5.3
ENSMUSP00000088829	Nceh1	17.6
ENSMUSP00000115209	Nceh1	17.6
ENSMUSP00000045864	Nceh1	18.9
ENSMUSP00000027754	Ncf2	1.1
ENSMUSP00000027438	Ncl	26
ENSMUSP00000020463	Ncln	3.9
ENSMUSP00000115235	Ncln	18.8
ENSMUSP00000003550	Ncstn	4.8
ENSMUSP00000005256	Ndrg1	15.7
ENSMUSP00000127099	Ndrg1	22
ENSMUSP00000126091	Ndrg1	30.2
ENSMUSP00000004673	Ndrg2	29.6
ENSMUSP00000070052	Ndrg3	9.5
ENSMUSP00000027478	Ndufa10	30.4
ENSMUSP00000002452	Ndufa11	23.8
ENSMUSP00000020209	Ndufa12	23.4
ENSMUSP00000105796	Ndufa13	38.9
ENSMUSP00000014438	Ndufa2	14.1
ENSMUSP00000075953	Ndufa3	15.5
ENSMUSP00000031637	Ndufa4	40.2
ENSMUSP00000023085	Ndufa6	8.4
ENSMUSP00000039692	Ndufa7	9.7
ENSMUSP00000065352	Ndufa8	40.1
ENSMUSP00000085523	Ndufa9	20.2
ENSMUSP00000033157	Ndufab1	5.8
ENSMUSP00000028768	Ndufaf1	3.3
ENSMUSP00000029925	Ndufaf4	4
ENSMUSP00000120091	Ndufb10	22.1
ENSMUSP00000043543	Ndufb10	25
ENSMUSP00000112320	Ndufb11	43.7
ENSMUSP00000027193	Ndufb3	17.3
ENSMUSP00000023514	Ndufb4	8.5
ENSMUSP00000113169	Ndufb5	10.5
ENSMUSP00000113602	Ndufb5	26.9
ENSMUSP00000092746	Ndufb6	5.5
ENSMUSP00000037341	Ndufb7	21.2
ENSMUSP00000128192	Ndufb8	22.3
ENSMUSP00000026222	Ndufb8	30.1
ENSMUSP00000032882	Ndufc2	18.3
ENSMUSP00000027111	Ndufs1	41.7
ENSMUSP00000106950	Ndufs2	13.7
ENSMUSP00000013737	Ndufs2	16.6
ENSMUSP00000121397	Ndufs2	22.7
ENSMUSP00000005647	Ndufs3	25.1
ENSMUSP00000022286	Ndufs4	8.6
ENSMUSP00000030401	Ndufs5	23.6
ENSMUSP00000022097	Ndufs6	31.9
ENSMUSP00000020361	Ndufs7	14.3
ENSMUSP00000074600	Ndufs8	12.7
ENSMUSP00000115653	Ndufv1	8.3
ENSMUSP00000123680	Ndufv1	34.8
ENSMUSP00000042967	Ndufv1	37.9
ENSMUSP00000121915	Ndufv1	43.1
ENSMUSP00000120223	Ndufv1	51.4
ENSMUSP00000121557	Ndufv2	13.3
ENSMUSP00000024909	Ndufv2	8.6
ENSMUSP00000049000	Ndufv3	6.2
ENSMUSP00000034740	Nedd4	0.8
ENSMUSP00000091061	Nefh	1.6
ENSMUSP00000022638	Nefm	1.4
ENSMUSP00000041132	Negr1	4
ENSMUSP00000035454	Nfasc	2.1
ENSMUSP00000029147	Nfs1	4.1
ENSMUSP00000000122	Ngfr	5.6
ENSMUSP00000071370	Nhlrc2	1.4
ENSMUSP00000091840	Nhp2l1	18
ENSMUSP00000005532	Nid1	3.2
ENSMUSP00000084799	Nif3l1	2.9
ENSMUSP00000049338	Nipsnap1	8.1
ENSMUSP00000015391	Nipsnap3b	5.3
ENSMUSP00000023432	Nit2	15.9
ENSMUSP00000122213	Nlgn3	11.4
ENSMUSP00000059637	Nlrc4	0.9
ENSMUSP00000041908	Nlrp4f	1.4
ENSMUSP00000103475	Nme1	33.3
ENSMUSP00000021220	Nme1	52
ENSMUSP00000117022	Nme1	53.3
ENSMUSP00000021217	Nme2	28.3
ENSMUSP00000021314	Nmt1	10.7
ENSMUSP00000080600	Nmt2	1.5
ENSMUSP00000128331	Nolc1	2
ENSMUSP00000033121	Nomo1	20.8
ENSMUSP00000033673	Nono	20.7
ENSMUSP00000122890	Nono	16.3
ENSMUSP00000028890	Nop56	10.1
ENSMUSP00000099487	Nop56	2.8
ENSMUSP00000027174	Nop58	2.9
ENSMUSP00000129361	Npepps	3.7
ENSMUSP00000127631	Npepps	6.7
ENSMUSP00000130445	Npepps	23.1
ENSMUSP00000127127	Npepps	24.2
ENSMUSP00000127801	Npepps	28.5
ENSMUSP00000128169	Npepps	29
ENSMUSP00000001480	Npepps	31.4
ENSMUSP00000037454	Npl	16.9
ENSMUSP00000075067	Npm1	20.9
ENSMUSP00000098926	Npm1	16.1
ENSMUSP00000082793	Nptn	30.6
ENSMUSP00000135886	Nptn	31.1
ENSMUSP00000134977	Nptn	33.9
ENSMUSP00000109756	Nptn	24.9
ENSMUSP00000135199	Nptn	24.7
ENSMUSP00000135541	Nptn	29.2
ENSMUSP00000003947	Nqo1	3.6
ENSMUSP00000069505	Nr1d1	10.4
ENSMUSP00000025300	Nr3c1	6.6
ENSMUSP00000020939	Nrcam	1
ENSMUSP00000134569	Nrm	7.9
ENSMUSP00000073873	Nrm	8
ENSMUSP00000133591	Nsf	16.7
ENSMUSP00000099364	Nsf	21.4
ENSMUSP00000133603	Nsf	36.8
ENSMUSP00000099449	Nsfl1c	18
ENSMUSP00000028949	Nsfl1c	20.8
ENSMUSP00000000940	Nsun5	6.2
ENSMUSP00000087680	Nt5dc2	2.3
ENSMUSP00000034992	Nt5e	19.6
ENSMUSP00000074578	Ntm	14
ENSMUSP00000114810	Ntm	11.2
ENSMUSP00000072397	Ntng1	2.6
ENSMUSP00000078757	Ntrk2	5.5
ENSMUSP00000119703	Nucb1	24
ENSMUSP00000135284	Nucb1	24.7
ENSMUSP00000033096	Nucb1	30.9
ENSMUSP00000116036	Nucb1	31.4
ENSMUSP00000030665	Nudc	4.5
ENSMUSP00000042746	Nudcd1	2.6
ENSMUSP00000002881	Nudt14	6.3
ENSMUSP00000030154	Nudt2	6.1
ENSMUSP00000034204	Nudt21	6.6
ENSMUSP00000025050	Nudt3	8.3
ENSMUSP00000020217	Nudt4	9.5
ENSMUSP00000032179	Nup210	0.7
ENSMUSP00000021085	Nup85	1.2
ENSMUSP00000008594	Nutf2	11
[truncated: 1,335 more rows]
